# Supplementary material for: Varicella-zoster virus reactivation and the risk of dementia
Source: Nat Med. 2025 Oct 6;31(12):4172–9. doi: 10.1038/s41591-025-03972-5 (PMC12705433; doi:10.1038/s41591-025-03972-5)
Supplement: Supplementary file 3 — Prematching and postmatching characteristics of the cohorts. [file 41591_2025_3972_MOESM3_ESM.xlsx]

## Sheet: Fig 2
Pre- and post-matching characteristics of the HZ multipe episodes and HZ single episode cohorts (dementia, all).
	Pre-Matching															Post-Matching
	HZ multiple episodes						HZ single episode						difference_in_means	NMD	has_bad_balance		HZ multiple episodes					HZ single episode						difference_in_means	NMD	has_bad_balance	p_value	used_in_matching
Covariate	Mean	Min	Max	25th_percentile	Median	75th_percentile	Mean	Min	Max	25th_percentile	Median	75th_percentile				Mean	Min	Max	25th_percentile	Median	75th_percentile	Mean	Min	Max	25th_percentile	Median	75th_percentile
age_at_exposure	66.70624522766548	50	89	58	67	75	65.18260777911337	50	89	57	64	73	1.5236374485521083	0.1557991197592762	TRUE	66.68998993240328	50	89	58	67	75	66.8037	50	89	59	67	75	-0.113702	-0.0117425	FALSE	0.00378876	TRUE
index_date	24176	24085	24279	24148	24174	24205	24197.61190548808	24094	24285	24166	24199	24230	-21.6122	-0.514873	TRUE	24177.59708039695	24085	24279	24149	24175	24206	24178.301401245095	24094	24285	24150	24175	24207	-0.704321	-0.0175062	FALSE	0.00237866	TRUE
visits_counts_1	0.3188421814089941	0	132	0	0	0	0.31580222106603995	0	103	0	0	0	0.00303996	0.002547	FALSE	0.32396088019559904	0	132	0	0	0	0.3347064987364139	0	58	0	0	0	-0.0107456	-0.00876926	FALSE	0.0108886	TRUE
visits_counts_2	0.2375216010931158	0	63	0	0	0	0.24533764509589337	0	136	0	0	0	-0.00781604	-0.00799833	FALSE	0.24112921452199462	0	63	0	0	0	0.24410840130673297	0	49	0	0	0	-0.00297919	-0.00306443	FALSE	0.3607401614519026	TRUE
visits_counts_3	0.1727384157858779	0	36	0	0	0	0.19394858178295268	0	148	0	0	0	-0.0212102	-0.025754	FALSE	0.1758233855889544	0	36	0	0	0	0.17423106161780116	0	49	0	0	0	0.00159232	0.00200972	FALSE	0.7304596367636795	TRUE
visits_counts_4	0.12695414540047423	0	34	0	0	0	0.15438472164911463	0	79	0	0	0	-0.0274306	-0.0387029	FALSE	0.12928643339976578	0	34	0	0	0	0.13406340531322553	0	77	0	0	0	-0.00477697	-0.00675457	FALSE	0.0465919	TRUE
visits_counts_5	0.0953864	0	23	0	0	0	0.1224905362493048	0	103	0	0	0	-0.0271041	-0.0440725	FALSE	0.0970701	0	23	0	0	0	0.10105607034990036	0	49	0	0	0	-0.00398595	-0.00684128	FALSE	0.00473539	TRUE
vaccinations_counts_1	0.3753466221918579	0	24	0	0	1	0.3825754857460665	0	36	0	0	1	-0.00722886	-0.0105024	FALSE	0.3812434509256025	0	24	0	0	1	0.38637997986480654	0	23	0	0	1	-0.00513653	-0.0076717	FALSE	0.0682973	TRUE
vaccinations_counts_2	0.2837177993007274	0	13	0	0	0	0.3079935054450205	0	14	0	0	0	-0.0242757	-0.0409053	FALSE	0.2878510817529946	0	13	0	0	0	0.29489839945758256	0	14	0	0	0	-0.00704732	-0.0123962	FALSE	0.00962665	TRUE
vaccinations_counts_3	0.23093075593778886	0	16	0	0	0	0.2388677586609017	0	29	0	0	0	-0.007937	-0.0153653	FALSE	0.2343489963222453	0	16	0	0	0	0.2373076369912268	0	13	0	0	0	-0.00295864	-0.00574562	FALSE	0.2024924189066798	TRUE
vaccinations_counts_4	0.1833380219426918	0	13	0	0	0	0.20002825669638852	0	36	0	0	0	-0.0166902	-0.0351929	FALSE	0.18577797867313184	0	13	0	0	0	0.1910275112489984	0	10	0	0	0	-0.00524953	-0.011194	FALSE	0.012764660445770858	TRUE
vaccinations_counts_5	0.14512920467789253	0	14	0	0	0	0.16393144835752346	0	35	0	0	0	-0.0188022	-0.0433445	FALSE	0.1471307349345606	0	14	0	0	0	0.14932916932053994	0	7	0	0	0	-0.00219843	-0.00517796	FALSE	0.15787290164530432	TRUE
other_procedures_counts_1	2.737762729574408	0	154	0	0	3	2.891696119413696	0	360	0	1	4	-0.153933	-0.0264919	FALSE	2.790778903248341	0	154	0	0	3	2.835209878572456	0	214	0	0	3	-0.044431	-0.00744948	FALSE	0.9422011339448428	TRUE
other_procedures_counts_2	1.901488968371981	0	144	0	0	2	2.1524045103069662	0	357	0	0	2	-0.250916	-0.0526031	FALSE	1.9375809003307924	0	144	0	0	2	1.9096690020751577	0	149	0	0	2	0.027911897748708725	0.00587601	FALSE	0.00366467	TRUE
other_procedures_counts_3	1.3094180765984809	0	127	0	0	1	1.6038276610631694	0	161	0	0	1	-0.29441	-0.0757503	FALSE	1.3357235314663762	0	127	0	0	1	1.3380863347784102	0	113	0	0	1	-0.0023628	-0.000613487	FALSE	0.00846471	TRUE
other_procedures_counts_4	0.8967166338464012	0	140	0	0	0	1.1895418827033137	0	180	0	0	1	-0.292825	-0.0881765	FALSE	0.9151239958085924	0	140	0	0	0	0.9133775759692631	0	118	0	0	0	0.00174642	0.000545645	FALSE	0.44425161831372695	TRUE
other_procedures_counts_5	0.600621	0	101	0	0	0	0.8498762087586789	0	111	0	0	0	-0.249255	-0.0932808	FALSE	0.6133426475724765	0	101	0	0	0	0.6204824227979701	0	85	0	0	0	-0.00713978	-0.00280108	FALSE	0.7873525627654547	TRUE
elective_procedures_counts_1	0.8367459711449584	0	115	0	0	0	0.9214732951793179	0	143	0	0	0	-0.0847273	-0.027225	FALSE	0.8537835672166177	0	115	0	0	0	0.8813872737359002	0	143	0	0	0	-0.0276037	-0.00872532	FALSE	0.17492129450223326	TRUE
elective_procedures_counts_2	0.5934473335208778	0	165	0	0	0	0.6957090188198568	0	164	0	0	0	-0.102262	-0.0387558	FALSE	0.605278	0	165	0	0	0	0.589694	0	100	0	0	0	0.015584228560328484	0.00607221	FALSE	0.21492858117423896	TRUE
elective_procedures_counts_3	0.4176747176787365	0	112	0	0	0	0.5229955686323758	0	119	0	0	0	-0.105321	-0.0485657	FALSE	0.42651681699574695	0	112	0	0	0	0.42243841301801893	0	95	0	0	0	0.0040784	0.00195931	FALSE	0.0655009	TRUE
elective_procedures_counts_4	0.2842603383836354	0	81	0	0	0	0.39453972981216023	0	103	0	0	0	-0.110279	-0.0614221	FALSE	0.2902857964701773	0	81	0	0	0	0.29387109366974173	0	103	0	0	0	-0.0035853	-0.00210378	FALSE	0.16006665025871758	TRUE
elective_procedures_counts_5	0.19767511955953865	0	99	0	0	0	0.285538	0	147	0	0	0	-0.0878633	-0.0570264	FALSE	0.20206077541040865	0	99	0	0	0	0.1925992891043948	0	70	0	0	0	0.00946149	0.00672125	FALSE	0.0486975	TRUE
critical_procedures_counts_1	3.6782542297954426	0	257	0	0	4	3.774912987315883	0	360	0	1	4	-0.0966588	-0.0120156	FALSE	3.7475704218117567	0	257	0	0	4	3.8750796161985575	0	292	0	1	4	-0.127509	-0.015209	FALSE	0.012088570314872739	TRUE
critical_procedures_counts_2	2.548607483020536	0	314	0	0	2	2.8340883403003283	0	361	0	0	3	-0.285481	-0.0430877	FALSE	2.597542684555485	0	314	0	0	2	2.6439563600501326	0	341	0	0	2	-0.0464137	-0.00684783	FALSE	0.8042371850969298	TRUE
critical_procedures_counts_3	1.7963569505284733	0	178	0	0	1	2.1272964172303057	0	364	0	0	2	-0.330939	-0.0597418	FALSE	1.8331141747652606	0	178	0	0	1	1.8589817345030921	0	335	0	0	1	-0.0258676	-0.00459126	FALSE	0.6267777517147509	TRUE
critical_procedures_counts_4	1.2207832656833983	0	176	0	0	0	1.5896028812859937	0	360	0	0	1	-0.36882	-0.079575	FALSE	1.2465842082554293	0	176	0	0	0	1.2766945408970434	0	360	0	0	0	-0.0301103	-0.00646458	FALSE	0.27410988094110234	TRUE
critical_procedures_counts_5	0.8467226620584335	0	166	0	0	0	1.1485719155349037	0	302	0	0	0	-0.301849	-0.0789784	FALSE	0.8650531117092314	0	166	0	0	0	0.8517392286988145	0	281	0	0	0	0.013313882984220982	0.00358679	FALSE	0.4285520763395212	TRUE
prescriptions_counts_1	5.284411043684443	0	240	0	1	7	5.4859860241482625	0	196	0	2	7	-0.201575	-0.0219751	FALSE	5.378890920671447	0	240	0	1	7	5.405487867518645	0	159	0	1	7	-0.0265969	-0.00287659	FALSE	0.5597279553769898	TRUE
prescriptions_counts_2	3.7207631716432905	0	210	0	0	4	4.275924397638996	0	200	0	1	5	-0.555161	-0.0695346	FALSE	3.7965112695444927	0	210	0	0	4	3.8443631731421175	0	152	0	0	4	-0.0478519	-0.00603694	FALSE	0.6591367644541348	TRUE
prescriptions_counts_3	2.7175682192661657	0	169	0	0	2	3.332637381366727	0	255	0	0	4	-0.615069	-0.0883322	FALSE	2.7742290070062254	0	169	0	0	2	2.793675905570052	0	251	0	0	2	-0.0194469	-0.00284901	FALSE	0.7204795684507113	TRUE
prescriptions_counts_4	1.9559438170638588	0	205	0	0	1	2.5336792909811803	0	174	0	0	2	-0.577735	-0.0965579	FALSE	1.9972365474307083	0	205	0	0	1	1.9705985083519961	0	151	0	0	1	0.026638038456439972	0.00466372	FALSE	0.26496333091154944	TRUE
prescriptions_counts_5	1.3715890366917172	0	125	0	0	0	1.8820507185274225	0	152	0	0	1	-0.510462	-0.101914	TRUE	1.4000739660167245	0	125	0	0	0	1.37907	0	131	0	0	0	0.021008403971791267	0.00449333	FALSE	0.25191555806861055	TRUE
diagnoses_counts_1	7.947072298356307	0	257	0	3	10	7.897753368377617	0	338	0	4	10	0.0493189	0.00393536	FALSE	8.082554293110887	0	257	0	4	10	8.061586981981057	0	261	0	4	10	0.020967310294508934	0.00162432	FALSE	0.0599337	TRUE
diagnoses_counts_2	5.632952216372624	0	317	0	1	7	6.067219541075369	0	365	0	2	8	-0.434267	-0.0410174	FALSE	5.73019	0	317	0	2	7	5.669782827556451	0	245	0	1	7	0.0604056	0.00564491	FALSE	0.001195	TRUE
diagnoses_counts_3	3.99348	0	197	0	0	4	4.639449039272323	0	296	0	1	6	-0.64597	-0.0728919	FALSE	4.065727024306055	0	197	0	0	4	4.043321485073247	0	296	0	0	4	0.022405538707971573	0.00252222	FALSE	0.00091868	TRUE
diagnoses_counts_4	2.7616947313426836	0	182	0	0	2	3.5300238612102834	0	253	0	0	4	-0.768329	-0.102689	TRUE	2.817262846458877	0	182	0	0	2	2.854625957962647	0	253	0	0	2	-0.0373631	-0.00508147	FALSE	0.714487	TRUE
diagnoses_counts_5	1.926053932403649	0	147	0	0	1	2.6298529754749818	0	264	0	0	2	-0.703799	-0.112181	TRUE	1.9652770643709807	0	147	0	0	1	2.0036058433153214	0	156	0	0	1	-0.0383288	-0.00634143	FALSE	0.0685535	TRUE
well_visit_counts_1	0.3185809588875939	0	85	0	0	0	0.39117807997990633	0	124	0	0	1	-0.0725971	-0.0709601	FALSE	0.324916	0	85	0	0	0	0.3329806250128413	0	74	0	0	0	-0.00806435	-0.00768666	FALSE	0.47177043954292797	TRUE
well_visit_counts_2	0.23823493951693928	0	108	0	0	0	0.3089107267801719	0	159	0	0	0	-0.0706758	-0.0809568	FALSE	0.24309136857677055	0	108	0	0	0	0.24359474841281256	0	46	0	0	0	-0.00050338	-0.000593244	FALSE	0.8129112152998592	TRUE
well_visit_counts_3	0.17099023429650764	0	81	0	0	0	0.24102513500421607	0	56	0	0	0	-0.0700349	-0.103737	TRUE	0.17421051550204433	0	81	0	0	0	0.17775472047009513	0	50	0	0	0	-0.0035442	-0.00539868	FALSE	0.5174088473835519	TRUE
well_visit_counts_4	0.11642486838403729	0	26	0	0	0	0.18698756705358904	0	51	0	0	0	-0.0705627	-0.129111	TRUE	0.1189003718846952	0	26	0	0	0	0.13016991637730888	0	51	0	0	0	-0.0112695	-0.0207742	FALSE	0.000470529	TRUE
well_visit_counts_5	0.0815517	0	23	0	0	0	0.14049184592475644	0	55	0	0	0	-0.0589402	-0.12684	TRUE	0.0833042	0	23	0	0	0	0.0912761	0	55	0	0	0	-0.00797189	-0.0176589	FALSE	0.00722441	TRUE
enc_reports_counts_1	2.1202125949443396	0	187	0	0	1	2.290703098369185	0	165	0	0	2	-0.170491	-0.0304692	FALSE	2.1620574880318877	0	187	0	0	2	2.281738612315342	0	165	0	0	2	-0.119681	-0.0207522	FALSE	1.8330648510034361e-06	TRUE
enc_reports_counts_2	1.5391331431097537	0	165	0	0	0	1.7844731695940006	0	171	0	0	1	-0.24534	-0.0519934	FALSE	1.5698876127468102	0	165	0	0	0	1.6456719607158268	0	171	0	0	1	-0.0757843	-0.0157807	FALSE	0.00228621	TRUE
enc_reports_counts_3	1.1533376200618897	0	148	0	0	0	1.3939162884156515	0	181	0	0	0	-0.240579	-0.0592534	FALSE	1.1760288467465225	0	148	0	0	0	1.2263462842349653	0	135	0	0	0	-0.0503174	-0.0123591	FALSE	0.0668209	TRUE
enc_reports_counts_4	0.8631093517662661	0	121	0	0	0	1.080204165844382	0	197	0	0	0	-0.217095	-0.0618611	FALSE	0.8806065213371412	0	121	0	0	0	0.9047379342935218	0	166	0	0	0	-0.0241314	-0.00696913	FALSE	0.0564144	TRUE
enc_reports_counts_5	0.6487963669975485	0	156	0	0	0	0.8321866197814816	0	147	0	0	0	-0.18339	-0.0598444	FALSE	0.6617801154691706	0	156	0	0	0	0.6592734893468389	0	81	0	0	0	0.00250663	0.000846238	FALSE	0.9067436109043467	TRUE
enc_surgery_counts_1	0.1505847365671342	0	39	0	0	0	0.15847297224564488	0	81	0	0	0	-0.00788824	-0.0109889	FALSE	0.153459	0	39	0	0	0	0.15276037065192824	0	54	0	0	0	0.000698568	0.000967872	FALSE	0.8784726729878468	TRUE
enc_surgery_counts_2	0.11567134187999839	0	43	0	0	0	0.1277068121064246	0	76	0	0	0	-0.0120355	-0.0188832	FALSE	0.11793470444412484	0	43	0	0	0	0.11471923732818311	0	72	0	0	0	0.00321547	0.00502756	FALSE	0.6943156237932883	TRUE
enc_surgery_counts_3	0.0865149	0	37	0	0	0	0.10375589802472236	0	101	0	0	0	-0.017241	-0.0312546	FALSE	0.0883072	0	37	0	0	0	0.0912453	0	101	0	0	0	-0.00293809	-0.0047934	FALSE	0.8699856644021914	TRUE
enc_surgery_counts_4	0.0636378	0	22	0	0	0	0.0816148	0	129	0	0	0	-0.0179769	-0.0366628	FALSE	0.0649155	0	22	0	0	0	0.0640217	0	129	0	0	0	0.000893756	0.00166685	FALSE	0.0932491	TRUE
enc_surgery_counts_5	0.045844552505726804	0	37	0	0	0	0.0644746	0	89	0	0	0	-0.0186301	-0.0456349	FALSE	0.046804051694027245	0	37	0	0	0	0.047615623266421485	0	19	0	0	0	-0.000811572	-0.0022619	FALSE	0.14033511226498116	TRUE
enc_urgent_counts_1	0.0224049	0	11	0	0	0	0.031205708749708464	0	96	0	0	0	-0.00880085	-0.0332845	FALSE	0.022847280721579585	0	11	0	0	0	0.025682644696020218	0	12	0	0	0	-0.00283536	-0.01213	FALSE	0.00037105	TRUE
enc_urgent_counts_2	0.015944620825463166	0	12	0	0	0	0.024401675666947738	0	64	0	0	0	-0.00845705	-0.038432	FALSE	0.016282796737276818	0	12	0	0	0	0.019508536911096958	0	21	0	0	0	-0.00322574	-0.0154676	FALSE	0.000204335	TRUE
enc_urgent_counts_3	0.010659888277137002	0	12	0	0	0	0.018205385816035452	0	15	0	0	0	-0.0075455	-0.0432371	FALSE	0.0108997	0	12	0	0	0	0.013036510447699863	0	13	0	0	0	-0.0021368	-0.0130721	FALSE	0.000321836	TRUE
enc_urgent_counts_4	0.00703291	0	9	0	0	0	0.013502664202802347	0	9	0	0	0	-0.00646975	-0.0453456	FALSE	0.00719114	0	9	0	0	0	0.00921493	0	7	0	0	0	-0.00202379	-0.0157321	FALSE	0.000181968	TRUE
enc_urgent_counts_5	0.0048929	0	7	0	0	0	0.00944805	0	9	0	0	0	-0.00455515	-0.0390651	FALSE	0.00500298	0	7	0	0	0	0.00561936	0	8	0	0	0	-0.000616383	-0.00620918	FALSE	0.13605781038774922	TRUE
enc_ambulatory_counts_1	2.9030161154201664	0	171	0	0	3	2.8025529700927536	0	166	0	0	3	0.10046314532741274	0.015372614017537955	FALSE	2.9471553902734686	0	171	0	0	3	2.930831501304678	0	148	0	0	3	0.016323888674378395	0.00242173	FALSE	0.23483345011836054	TRUE
enc_ambulatory_counts_2	2.153498372382751	0	199	0	0	2	2.2002794273309534	0	185	0	0	2	-0.0467811	-0.00846985	FALSE	2.1868258305767294	0	199	0	0	2	2.2013005691274063	0	185	0	0	2	-0.0144747	-0.00253474	FALSE	0.8001767795960264	TRUE
enc_ambulatory_counts_3	1.567425551581401	0	170	0	0	1	1.7144929941333715	0	162	0	0	1	-0.147067	-0.0318772	FALSE	1.5939779334716773	0	170	0	0	1	1.6434221610404554	0	138	0	0	1	-0.0494442	-0.0103677	FALSE	0.2134270140353267	TRUE
enc_ambulatory_counts_4	1.1073222682152473	0	167	0	0	0	1.334377635049068	0	178	0	0	1	-0.227055	-0.0583983	FALSE	1.1286803229849396	0	167	0	0	0	1.1780629122064474	0	178	0	0	0	-0.0493826	-0.0124696	FALSE	0.012724553570089916	TRUE
enc_ambulatory_counts_5	0.8088353494353575	0	131	0	0	0	1.0282791223380399	0	184	0	0	0	-0.219444	-0.0662538	FALSE	0.8245258983789114	0	131	0	0	0	0.8612315341784635	0	137	0	0	0	-0.0367056	-0.0111099	FALSE	0.00763379	TRUE
enc_other_patient_counts_1	5.335088212836073	0	173	0	1	6	5.220929241644091	0	188	0	1	6	0.1141589711919817	0.011611108797655813	FALSE	5.416192393827947	0	173	0	1	7	5.408538965708533	0	186	0	1	7	0.00765343	0.000753008	FALSE	0.0642586	TRUE
enc_other_patient_counts_2	3.9475947433991077	0	191	0	0	4	4.122992877518434	0	241	0	1	5	-0.175398	-0.0208626	FALSE	4.010416880688706	0	191	0	0	4	3.995746954038339	0	171	0	0	4	0.014669926837086678	0.00171749	FALSE	0.0701864	TRUE
enc_other_patient_counts_3	2.9749628260258008	0	173	0	0	2	3.248111735050862	0	193	0	0	3	-0.273149	-0.0373979	FALSE	3.0252511762651273	0	173	0	0	3	2.997133816851924	0	156	0	0	2	0.028117358684539795	0.00380398	FALSE	0.0487602	TRUE
enc_other_patient_counts_4	2.230116947313427	0	204	0	0	1	2.5600163260912465	0	146	0	0	2	-0.329899	-0.0520681	FALSE	2.268229541205235	0	204	0	0	1	2.210381952291919	0	146	0	0	1	0.0578476	0.00920266	FALSE	0.29789029417697377	TRUE
enc_other_patient_counts_5	1.654734155849375	0	165	0	0	0	1.9969904375751268	0	199	0	0	1	-0.342256	-0.0624969	FALSE	1.6849869532164945	0	165	0	0	0	1.6251772102484026	0	126	0	0	0	0.059809744358062744	0.011196693821902299	FALSE	0.1522571035760709	TRUE
enc_prescriptions_counts_1	0.9736667604388538	0	66	0	0	0	1.0689440965930497	0	77	0	0	0	-0.0952773	-0.0306305	FALSE	0.9933533315526699	0	66	0	0	0	1.0005341990096772	0	65	0	0	0	-0.00718087	-0.00231267	FALSE	0.5177181158837928	TRUE
enc_prescriptions_counts_2	0.6957360446891452	0	68	0	0	0	0.8279526005131057	0	93	0	0	0	-0.132217	-0.0495246	FALSE	0.7100943066713238	0	68	0	0	0	0.7156314848677857	0	61	0	0	0	-0.00553718	-0.00212078	FALSE	0.6481660889242786	TRUE
enc_prescriptions_counts_3	0.49829200659084516	0	61	0	0	0	0.635401	0	87	0	0	0	-0.137109	-0.060678	FALSE	0.5087731914281605	0	61	0	0	0	0.5160876086375871	0	75	0	0	0	-0.00731442	-0.00336795	FALSE	0.7283528170008309	TRUE
enc_prescriptions_counts_4	0.3547602781015151	0	51	0	0	0	0.4753964907874199	0	91	0	0	0	-0.120636	-0.0632787	FALSE	0.36222802079266914	0	51	0	0	0	0.36532	0	91	0	0	0	-0.00309219	-0.00171013	FALSE	0.5447518083127965	TRUE
enc_prescriptions_counts_5	0.247488	0	44	0	0	0	0.349147	0	63	0	0	0	-0.101659	-0.0639779	FALSE	0.25248094347763556	0	44	0	0	0	0.2570113620020135	0	47	0	0	0	-0.00453042	-0.0030626	FALSE	0.2363073165464714	TRUE
enc_assisted_living_counts_1	0.026493991882007798	0	48	0	0	0	0.0341166	0	100	0	0	0	-0.00762261	-0.0124908	FALSE	0.0268949	0	48	0	0	0	0.042294179285406096	0	100	0	0	0	-0.0153993	-0.021765	FALSE	7.002400611064833e-06	TRUE
enc_assisted_living_counts_2	0.0138247	0	44	0	0	0	0.019243707278566176	0	60	0	0	0	-0.00541901	-0.0126044	FALSE	0.014002177888270222	0	44	0	0	0	0.024152	0	60	0	0	0	-0.0101498	-0.0204865	FALSE	8.893513723440951e-06	TRUE
enc_assisted_living_counts_3	0.00793715	0	17	0	0	0	0.011013383806670374	0	39	0	0	0	-0.00307624	-0.0107945	FALSE	0.00810544	0	17	0	0	0	0.0115469	0	39	0	0	0	-0.00344147	-0.0114389	FALSE	0.022250049837071188	TRUE
enc_assisted_living_counts_4	0.00456135	0	15	0	0	0	0.00621647	0	57	0	0	0	-0.00165513	-0.00793573	FALSE	0.00466397	0	15	0	0	0	0.00623575	0	26	0	0	0	-0.00157178	-0.00733758	FALSE	0.356846	TRUE
enc_assisted_living_counts_5	0.00328538	0	15	0	0	0	0.00366889	0	42	0	0	0	-0.00038351	-0.00230532	FALSE	0.00335929	0	15	0	0	0	0.00349284	0	24	0	0	0	-0.00013355	-0.000822975	FALSE	0.9413981288068051	TRUE
enc_rehab_counts_1	0.00603826	0	36	0	0	0	0.0073602	0	44	0	0	0	-0.00132194	-0.00540272	FALSE	0.00616383	0	36	0	0	0	0.00746851	0	34	0	0	0	-0.00130468	-0.00532201	FALSE	0.19566881255048407	TRUE
enc_rehab_counts_2	0.00445083	0	28	0	0	0	0.0052387	0	46	0	0	0	-0.000787872	-0.00387689	FALSE	0.00454069	0	28	0	0	0	0.00513653	0	45	0	0	0	-0.000595837	-0.00284363	FALSE	0.6756701396298933	TRUE
enc_rehab_counts_3	0.00348632	0	27	0	0	0	0.00383259	0	31	0	0	0	-0.000346279	-0.00209202	FALSE	0.00356475	0	27	0	0	0	0.0035853	0	19	0	0	0	-2.05461e-05	-0.000129041	FALSE	0.7493731907230063	TRUE
enc_rehab_counts_4	0.00214002	0	26	0	0	0	0.00260814	0	26	0	0	0	-0.000468123	-0.00354793	FALSE	0.00217789	0	26	0	0	0	0.0020957	0	10	0	0	0	8.218446600949392e-05	0.000680073	FALSE	0.2695052066863445	TRUE
enc_rehab_counts_5	0.00144677	0	18	0	0	0	0.00191293	0	22	0	0	0	-0.000466163	-0.00477386	FALSE	0.00145877	0	18	0	0	0	0.00148959	0	22	0	0	0	-3.08192e-05	-0.000319224	FALSE	0.608106	TRUE
enc_swing_bed_counts_1	0.000261223	0	3	0	0	0	0.000322934	0	4	0	0	0	-6.17112e-05	-0.00302478	FALSE	0.0002671	0	3	0	0	0	0.000431468	0	3	0	0	0	-0.000164369	-0.00764578	FALSE	0.0781544	TRUE
enc_swing_bed_counts_2	0.000150705	0	2	0	0	0	0.000199591	0	9	0	0	0	-4.88856e-05	-0.00241281	FALSE	0.000143823	0	2	0	0	0	0.000143823	0	3	0	0	0	0	0	FALSE	0.9314845567731281	TRUE
enc_swing_bed_counts_3	9.042318048466825e-05	0	3	0	0	0	0.00011213	0	2	0	0	0	-2.17066e-05	-0.00187761	FALSE	9.245752090567279e-05	0	3	0	0	0	7.191140514885661e-05	0	1	0	0	0	2.054611650237348e-05	0.00193283	FALSE	0.8083651559145103	TRUE
enc_swing_bed_counts_4	8.037616043081622e-05	0	2	0	0	0	5.382227883528589e-05	0	2	0	0	0	2.655388159553033e-05	0.0029803	FALSE	8.21844630272647e-05	0	2	0	0	0	4.109223151363235e-05	0	1	0	0	0	4.109223300474696e-05	0.00484587	FALSE	0.28504940740261275	TRUE
enc_swing_bed_counts_5	1.0047020053852027e-05	0	1	0	0	0	3.812411417499417e-05	0	5	0	0	0	-2.80771e-05	-0.00402114	FALSE	1.0273057878408087e-05	0	1	0	0	0	1.0273057878408087e-05	0	1	0	0	0	0	0	FALSE	1	TRUE
enc_advice_counts_1	0.0333561	0	49	0	0	0	0.043010728574247835	0	81	0	0	0	-0.00965462	-0.015724	FALSE	0.0341066	0	49	0	0	0	0.0407635	0	81	0	0	0	-0.00665694	-0.00999549	FALSE	0.00712545	TRUE
enc_advice_counts_2	0.023992283888598642	0	40	0	0	0	0.032566963885250905	0	72	0	0	0	-0.00857468	-0.0168824	FALSE	0.0245321	0	40	0	0	0	0.028805654291056276	0	72	0	0	0	-0.00427359	-0.00793749	FALSE	0.012011008154721517	TRUE
enc_advice_counts_3	0.015502551943093678	0	21	0	0	0	0.025958	0	88	0	0	0	-0.0104555	-0.025229	FALSE	0.015851328306383677	0	21	0	0	0	0.020124920383801443	0	88	0	0	0	-0.00427359	-0.0100192	FALSE	0.0812651	TRUE
enc_advice_counts_4	0.010971345898806413	0	34	0	0	0	0.019817811586142556	0	73	0	0	0	-0.00884647	-0.0248729	FALSE	0.0112182	0	34	0	0	0	0.013889174251607734	0	73	0	0	0	-0.00267099	-0.00770932	FALSE	0.1191312113458954	TRUE
enc_advice_counts_5	0.00736447	0	25	0	0	0	0.015328136493299126	0	51	0	0	0	-0.00796367	-0.0268877	FALSE	0.00753015	0	25	0	0	0	0.010067596720839926	0	23	0	0	0	-0.00253745	-0.0101356	FALSE	0.00581206	TRUE
enc_unknown_counts_1	0.4956094522364667	0	161	0	0	0	0.6171711010244174	0	200	0	0	0	-0.121562	-0.030158	FALSE	0.5065439378685459	0	161	0	0	0	0.516868	0	161	0	0	0	-0.0103244	-0.00263792	FALSE	0.00220739	TRUE
enc_unknown_counts_2	0.38149539846481534	0	163	0	0	0	0.4836985772977628	0	202	0	0	0	-0.102203	-0.0291595	FALSE	0.38983172731195165	0	163	0	0	0	0.4006800764315506	0	165	0	0	0	-0.0108483	-0.00321445	FALSE	0.0034054	TRUE
enc_unknown_counts_3	0.309951	0	158	0	0	0	0.3912251744738872	0	201	0	0	0	-0.0812746	-0.0257212	FALSE	0.3168211049701054	0	158	0	0	0	0.31104764644244004	0	186	0	0	0	0.00577346	0.00194179	FALSE	0.033951266885183094	TRUE
enc_unknown_counts_4	0.25193907487039346	0	145	0	0	0	0.31907192450528354	0	184	0	0	0	-0.0671328	-0.0240778	FALSE	0.25743255737502824	0	145	0	0	0	0.24637874709786114	0	184	0	0	0	0.011053809896111488	0.00425755	FALSE	0.5005328667148369	TRUE
enc_unknown_counts_5	0.19062211148173452	0	134	0	0	0	0.2530678698936113	0	170	0	0	0	-0.0624458	-0.025431	FALSE	0.19491072712703664	0	134	0	0	0	0.18046680774999485	0	170	0	0	0	0.014443919062614441	0.00641296	FALSE	0.8235928007392603	TRUE
enc_observation_counts_1	0.0517723	0	24	0	0	0	0.052348893952169934	0	50	0	0	0	-0.0005766	-0.00158639	FALSE	0.0524851	0	24	0	0	0	0.0535432	0	38	0	0	0	-0.00105812	-0.00282618	FALSE	0.8195860348977028	TRUE
enc_observation_counts_2	0.036561105975967526	0	18	0	0	0	0.0399855	0	40	0	0	0	-0.00342436	-0.0114536	FALSE	0.037137104230445236	0	18	0	0	0	0.0369727	0	32	0	0	0	0.000164369	0.000557076	FALSE	0.4584723270406791	TRUE
enc_observation_counts_3	0.0259615	0	18	0	0	0	0.0304567	0	73	0	0	0	-0.00449518	-0.0170765	FALSE	0.026391485689630376	0	18	0	0	0	0.0253539	0	36	0	0	0	0.00103758	0.0040927	FALSE	0.23153389785977718	TRUE
enc_observation_counts_4	0.0181449	0	17	0	0	0	0.023112183569852347	0	33	0	0	0	-0.00496727	-0.0230174	FALSE	0.018450411949620923	0	17	0	0	0	0.018060035750241416	0	13	0	0	0	0.000390376	0.0019514	FALSE	0.7175959107661777	TRUE
enc_observation_counts_5	0.012217176385484066	0	18	0	0	0	0.016974201187678287	0	24	0	0	0	-0.00475702	-0.0267751	FALSE	0.012379034743481745	0	18	0	0	0	0.013118694910727128	0	11	0	0	0	-0.00073966	-0.00442144	FALSE	0.2545552946291675	TRUE
enc_orders_counts_1	0.7218783908692682	0	126	0	0	0	0.7714392077360556	0	263	0	0	0	-0.0495608	-0.0169511	FALSE	0.7357872244252224	0	126	0	0	0	0.7713422777423928	0	232	0	0	0	-0.0355551	-0.0116918	FALSE	0.023630756283632752	TRUE
enc_orders_counts_2	0.5219627858377205	0	251	0	0	0	0.5986069000161467	0	238	0	0	0	-0.0766441	-0.0305791	FALSE	0.5320416675227548	0	251	0	0	0	0.5565018183312445	0	238	0	0	0	-0.0244601	-0.00952114	FALSE	0.0455042	TRUE
enc_orders_counts_3	0.3769541454004742	0	72	0	0	0	0.4641005400168643	0	248	0	0	0	-0.0871464	-0.0438735	FALSE	0.3844691910994227	0	72	0	0	0	0.40823077397218055	0	245	0	0	0	-0.0237616	-0.0115154	FALSE	0.15466825894583874	TRUE
enc_orders_counts_4	0.28440099666438934	0	87	0	0	0	0.3587636125513554	0	231	0	0	0	-0.0743626	-0.041464	FALSE	0.290152	0	87	0	0	0	0.3032195763390931	0	68	0	0	0	-0.0130673	-0.00737239	FALSE	0.0835764	TRUE
enc_orders_counts_5	0.21428284370855605	0	75	0	0	0	0.27145266330576434	0	258	0	0	0	-0.0571698	-0.0366074	FALSE	0.21826138768465822	0	75	0	0	0	0.2253600706786382	0	132	0	0	0	-0.00709868	-0.00452378	FALSE	0.1428418520141825	TRUE
enc_visits_counts_1	0.0671241	0	169	0	0	0	0.0856402	0	194	0	0	0	-0.0185161	-0.0114375	FALSE	0.0685727	0	169	0	0	0	0.0895708	0	162	0	0	0	-0.0209981	-0.0127513	FALSE	0.00049111	TRUE
enc_visits_counts_2	0.040961700759554714	0	124	0	0	0	0.0533805	0	175	0	0	0	-0.0124188	-0.0101161	FALSE	0.041821618622999324	0	124	0	0	0	0.0486327	0	123	0	0	0	-0.00681104	-0.00557968	FALSE	0.0648907	TRUE
enc_visits_counts_3	0.0239722	0	84	0	0	0	0.0315443	0	169	0	0	0	-0.00757215	-0.00908339	FALSE	0.024470423866368062	0	84	0	0	0	0.028333093628649504	0	77	0	0	0	-0.00386267	-0.00480393	FALSE	0.1181219688098663	TRUE
enc_visits_counts_4	0.012809950568661336	0	48	0	0	0	0.020696908807118893	0	171	0	0	0	-0.00788696	-0.0126365	FALSE	0.0130981	0	48	0	0	0	0.016046516406073432	0	99	0	0	0	-0.00294837	-0.00504501	FALSE	0.49681295483197796	TRUE
enc_visits_counts_5	0.00889161	0	67	0	0	0	0.014117135219505195	0	194	0	0	0	-0.00522552	-0.00986668	FALSE	0.00909166	0	67	0	0	0	0.00904029	0	79	0	0	0	5.136528852744959e-05	0.000117978	FALSE	0.3548609084983111	TRUE
enc_diagnostics_counts_1	1.6189466704175541	0	105	0	0	1	1.394663072534491	0	295	0	0	1	0.22428359788306307	0.0579756	FALSE	1.6462369788991391	0	105	0	0	1	1.6688685254052722	0	127	0	0	2	-0.0226315	-0.00540826	FALSE	0.5867073364586368	TRUE
enc_diagnostics_counts_2	1.2267311015552786	0	84	0	0	1	1.1432076284109869	0	334	0	0	1	0.0835235	0.0251034	FALSE	1.2478477943744735	0	84	0	0	1	1.2896283207659591	0	96	0	0	1	-0.0417805	-0.0117476	FALSE	0.48030455445426035	TRUE
enc_diagnostics_counts_3	0.916821	0	74	0	0	0	0.9438409372252822	0	227	0	0	0	-0.0270202	-0.00929442	FALSE	0.9335744077582133	0	74	0	0	0	0.9680918822296645	0	137	0	0	0	-0.0345175	-0.0113036	FALSE	0.0993773	TRUE
enc_diagnostics_counts_4	0.6942390387011212	0	79	0	0	0	0.7665256821973843	0	275	0	0	0	-0.0722866	-0.0275469	FALSE	0.7084300712950217	0	79	0	0	0	0.704311	0	123	0	0	0	0.0041195	0.00154347	FALSE	0.4929216648661555	TRUE
enc_diagnostics_counts_5	0.5037575855001406	0	73	0	0	0	0.6101876603455391	0	355	0	0	0	-0.10643	-0.0469037	FALSE	0.514423	0	73	0	0	0	0.5147932033449076	0	85	0	0	0	-0.00036983	-0.00016519	FALSE	0.0862266	TRUE
enc_hospice_counts_1	0.00148696	0	19	0	0	0	0.000854429	0	21	0	0	0	0.00063253	0.00691602	FALSE	0.00152041	0	19	0	0	0	0.00107867	0	21	0	0	0	0.000441741	0.00424854	FALSE	0.0673894	TRUE
enc_hospice_counts_2	0.000512398	0	13	0	0	0	0.000493371	0	29	0	0	0	1.9027133422999448e-05	0.000310176	FALSE	0.000523926	0	13	0	0	0	0.000575291	0	29	0	0	0	-5.13653e-05	-0.000665162	FALSE	0.5117406957295766	TRUE
enc_hospice_counts_3	0.000421975	0	16	0	0	0	0.000296023	0	13	0	0	0	0.000125952	0.00254411	FALSE	0.000431468	0	16	0	0	0	0.000308192	0	13	0	0	0	0.000123277	0.00221695	FALSE	0.29301314333643536	TRUE
enc_hospice_counts_4	0.000110517	0	2	0	0	0	0.00018165	0	15	0	0	0	-7.1133e-05	-0.00302794	FALSE	0.000113004	0	2	0	0	0	0.000184915	0	9	0	0	0	-7.19114e-05	-0.00306745	FALSE	0.9632044865194692	TRUE
enc_hospice_counts_5	6.028212032311217e-05	0	1	0	0	0	0.000125585	0	12	0	0	0	-6.53032e-05	-0.00399016	FALSE	6.163834727044852e-05	0	1	0	0	0	6.163834727044852e-05	0	3	0	0	0	0	0	FALSE	0.8515548977976366	TRUE
enc_long_term_counts_1	2.0094040107704055e-05	0	1	0	0	0	5.157968388381564e-05	0	3	0	0	0	-3.14856e-05	-0.00448465	FALSE	2.0546115756816174e-05	0	1	0	0	0	5.1365289392040435e-05	0	2	0	0	0	-3.08192e-05	-0.00453283	FALSE	0.31731050786291415	TRUE
enc_long_term_counts_2	1.0047020053852027e-05	0	1	0	0	0	3.139632932058343e-05	0	2	0	0	0	-2.13493e-05	-0.00425234	FALSE	1.0273057878408087e-05	0	1	0	0	0	1.0273057878408087e-05	0	1	0	0	0	0	0	FALSE	1	TRUE
enc_long_term_counts_3	0	0	0	0	0	0	1.794075961176196e-05	0	2	0	0	0	-1.79408e-05	-0.00535776	FALSE	0	0	0	0	0	0	1.0273057878408087e-05	0	1	0	0	0	-1.02731e-05	-0.00453278	FALSE	0.31731050786291415	TRUE
enc_long_term_counts_4	0	0	0	0	0	0	1.3455569708821472e-05	0	2	0	0	0	-1.34556e-05	-0.00449261	FALSE	0	0	0	0	0	0	2.0546115756816174e-05	0	2	0	0	0	-2.05461e-05	-0.00453278	FALSE	0.31731050786291415	TRUE
enc_long_term_counts_5	0	0	0	0	0	0	2.242594951470245e-06	0	1	0	0	0	-2.24259e-06	-0.00211783	FALSE	0	0	0	0	0	0	1.0273057878408087e-05	0	1	0	0	0	-1.02731e-05	-0.00453278	FALSE	0.31731050786291415	TRUE
enc_inpatient_counts_1	0.320138	0	160	0	0	0	0.29235364825346705	0	363	0	0	0	0.027784598742473965	0.014556371478286622	FALSE	0.324742	0	160	0	0	0	0.3424934766082472	0	363	0	0	0	-0.0177518	-0.00816862	FALSE	0.058569379242054485	TRUE
enc_inpatient_counts_2	0.21220311055740868	0	102	0	0	0	0.20422639444554083	0	365	0	0	0	0.00797672	0.00554268	FALSE	0.21561093875202894	0	102	0	0	0	0.22427112654352693	0	365	0	0	0	-0.00866019	-0.00509993	FALSE	0.6268106723565773	TRUE
enc_inpatient_counts_3	0.1491781537595949	0	74	0	0	0	0.15056782504171226	0	131	0	0	0	-0.00138967	-0.00124858	FALSE	0.15210289494771015	0	74	0	0	0	0.15101395081259888	0	131	0	0	0	0.00108894	0.000931869	FALSE	0.10038152036892047	TRUE
enc_inpatient_counts_4	0.10373548205602219	0	104	0	0	0	0.11371301960925026	0	94	0	0	0	-0.00997754	-0.0105764	FALSE	0.10572003862669763	0	104	0	0	0	0.11111339401286187	0	62	0	0	0	-0.00539336	-0.00569986	FALSE	0.2790742130958268	TRUE
enc_inpatient_counts_5	0.074137	0	64	0	0	0	0.0838618	0	206	0	0	0	-0.00972488	-0.0127288	FALSE	0.0755172	0	64	0	0	0	0.0724045	0	59	0	0	0	0.00311274	0.00445684	FALSE	0.460472	TRUE
enc_clinic_counts_1	4.344251095125186	0	117	0	2	6	4.0625190620570875	0	237	0	2	5	0.28173203306809835	0.0404074	FALSE	4.418986665570873	0	117	0	2	6	4.587136076924657	0	149	0	2	6	-0.168149	-0.0229908	FALSE	8.857216541489589e-06	TRUE
enc_clinic_counts_2	3.25297	0	115	0	0	4	3.29111	0	138	0	1	4	-0.0381328	-0.00620953	FALSE	3.308551293377987	0	115	0	0	4	3.466520104374268	0	138	0	0	4	-0.157969	-0.0245749	FALSE	2.694986796922954e-05	TRUE
enc_clinic_counts_3	2.42259	0	134	0	0	3	2.6322368539083945	0	144	0	0	3	-0.209649	-0.0387097	FALSE	2.4681740666926917	0	134	0	0	3	2.5725380616794395	0	144	0	0	3	-0.104364	-0.0186238	FALSE	0.0186597	TRUE
enc_clinic_counts_4	1.7691295261825342	0	101	0	0	1	2.0896746443244405	0	158	0	0	2	-0.320545	-0.0675363	FALSE	1.8031476649339442	0	101	0	0	1	1.8452158369460254	0	158	0	0	1	-0.0420682	-0.00881448	FALSE	0.10425207924653582	TRUE
enc_clinic_counts_5	1.275800747498292	0	124	0	0	0	1.6212144997219182	0	142	0	0	1	-0.345414	-0.0841484	FALSE	1.3016169793100614	0	124	0	0	0	1.3362885496496888	0	113	0	0	0	-0.0346716	-0.00855128	FALSE	0.0665776	TRUE
enc_emergency_counts_1	0.24809106618976812	0	139	0	0	0	0.26241276305638783	0	104	0	0	0	-0.0143217	-0.0136249	FALSE	0.252265	0	139	0	0	0	0.26423332169053443	0	69	0	0	0	-0.0119681	-0.0112116	FALSE	0.00864239	TRUE
enc_emergency_counts_2	0.1878390869268175	0	72	0	0	0	0.20758355908789178	0	243	0	0	0	-0.0197445	-0.021418	FALSE	0.1910275112489984	0	72	0	0	0	0.19668796614000122	0	51	0	0	0	-0.00566045	-0.00651964	FALSE	0.1387728445425094	TRUE
enc_emergency_counts_3	0.13708154161475705	0	41	0	0	0	0.1648329715280145	0	154	0	0	0	-0.0277514	-0.0366753	FALSE	0.13963140268332272	0	41	0	0	0	0.14218939409504633	0	58	0	0	0	-0.00255799	-0.00354208	FALSE	0.45911654878189023	TRUE
enc_emergency_counts_4	0.10108306876180524	0	34	0	0	0	0.13092942105168734	0	104	0	0	0	-0.0298464	-0.0458082	FALSE	0.10300795134679788	0	34	0	0	0	0.10987035400957448	0	104	0	0	0	-0.0068624	-0.0101896	FALSE	0.0490683	TRUE
enc_emergency_counts_5	0.0774625	0	24	0	0	0	0.10414835214122967	0	103	0	0	0	-0.0266858	-0.047444	FALSE	0.0788765	0	24	0	0	0	0.08164	0	56	0	0	0	-0.00276345	-0.00518736	FALSE	0.23047983812058848	TRUE
enc_psych_counts_1	0.00174818	0	12	0	0	0	0.00238164	0	39	0	0	0	-0.000633454	-0.00597582	FALSE	0.00177724	0	12	0	0	0	0.00210598	0	24	0	0	0	-0.000328738	-0.00332304	FALSE	0.5482465914694847	TRUE
enc_psych_counts_2	0.00145682	0	11	0	0	0	0.00195554	0	36	0	0	0	-0.000498725	-0.00496671	FALSE	0.00145877	0	11	0	0	0	0.00222925	0	36	0	0	0	-0.000770479	-0.00633219	FALSE	0.9542919847310798	TRUE
enc_psych_counts_3	0.00115541	0	17	0	0	0	0.00134331	0	16	0	0	0	-0.000187907	-0.00248762	FALSE	0.00117113	0	17	0	0	0	0.0013355	0	16	0	0	0	-0.000164369	-0.00198738	FALSE	0.510716	TRUE
enc_psych_counts_4	0.000663103	0	8	0	0	0	0.0011796	0	20	0	0	0	-0.000516502	-0.00833563	FALSE	0.000616383	0	8	0	0	0	0.00108894	0	20	0	0	0	-0.000472561	-0.00729988	FALSE	0.0799646	TRUE
enc_psych_counts_5	0.000803762	0	12	0	0	0	0.000964316	0	14	0	0	0	-0.000160554	-0.00244066	FALSE	0.000821845	0	12	0	0	0	0.000770479	0	9	0	0	0	5.136528852744959e-05	0.000852434	FALSE	0.534396	TRUE
enc_palliative_counts_1	0.000562633	0	11	0	0	0	0.00058756	0	21	0	0	0	-2.49268e-05	-0.000352363	FALSE	0.000575291	0	11	0	0	0	0.000318465	0	8	0	0	0	0.000256826	0.00498397	FALSE	0.41662206819686154	TRUE
enc_palliative_counts_2	8.037616043081622e-05	0	4	0	0	0	0.000253413	0	13	0	0	0	-0.000173037	-0.00559645	FALSE	8.21844630272647e-05	0	4	0	0	0	0.000215734	0	9	0	0	0	-0.00013355	-0.00489361	FALSE	0.4365873505072442	TRUE
enc_palliative_counts_3	0	0	0	0	0	0	0.000150254	0	12	0	0	0	-0.000150254	-0.00674167	FALSE	0	0	0	0	0	0	7.191140514885661e-05	0	6	0	0	0	-7.19114e-05	-0.0052163	FALSE	0.17971249487899976	TRUE
enc_palliative_counts_4	0	0	0	0	0	0	3.812411417499417e-05	0	11	0	0	0	-3.81241e-05	-0.00312186	FALSE	0	0	0	0	0	0	0	0	0	0	0	0	0		FALSE	1	TRUE
enc_palliative_counts_5	0	0	0	0	0	0	8.97037980588098e-06	0	3	0	0	0	-8.97038e-06	-0.00267886	FALSE	0	0	0	0	0	0	0	0	0	0	0	0	0		FALSE	1	TRUE
visits_counts_all	0.024722355696933474	0	14.5	0	0	0.0192308	0.025951811037897017	0	7.805194854736328	0	0	0.019999999552965164	-0.00122946	-0.0132577	FALSE	0.024720114520158615	0	14.5	0	0	0.019607843831181526	0.0263038	0	3	0	0	0.0208333	-0.00158365	-0.0176061	FALSE	1.946446045757272e-05	TRUE
vaccinations_counts_all	0.024805443917882048	0	1.25	0	0.00833333	0.04	0.0231505	0	4	0	0.008	0.0363636	0.0016549	0.041711441733905445	FALSE	0.0250654	0	1.25	0	0.00917431	0.0405405	0.025594235890756222	0	2	0	0.00961538	0.0416667	-0.000528804	-0.013066	FALSE	0.000368438	TRUE
other_procedures_counts_all	0.15685425020803892	0	20	0	0.0465116	0.1927710771560669	0.16158714750093156	0	27.75	0	0.0645161	0.1975308656692505	-0.0047329	-0.0141924	FALSE	0.15768052869227067	0	20	0	0.0487805	0.19480518996715546	0.1585481212416302	0	14	0	0.049504950642585754	0.18987341225147247	-0.000867592	-0.00269454	FALSE	0.2370652762655966	TRUE
elective_procedures_counts_all	0.0462531	0	10	0	0	0.028169013559818268	0.0495486	0	17.5	0	0	0.0365854	-0.00329547	-0.0197059	FALSE	0.0462312	0	10	0	0	0.029126213863492012	0.0471242	0	14.5	0	0	0.030303	-0.000893006	-0.00557194	FALSE	0.25845179204060864	TRUE
critical_procedures_counts_all	0.21400578725449085	0	20	0	0.0608696	0.24444444477558136	0.2147899672773018	0	26.16666603088379	0	0.0764706	0.25	-0.00078418	-0.00169917	FALSE	0.21421568500536028	0	20	0	0.0625	0.2467532455921173	0.22246599628956523	0	22.428571701049805	0	0.0666667	0.25	-0.00825031	-0.0174275	FALSE	0.00925905	TRUE
prescriptions_counts_all	0.29768114281601354	0	12.684210777282715	0	0.125	0.4058329686522484	0.29203275488752134	0	14.333333015441895	0.015748031437397003	0.13414634764194489	0.39007091522216797	0.00564839	0.012674017510533845	FALSE	0.29827818126286887	0	12.684210777282715	0	0.1267605572938919	0.4064909517765045	0.2962376215064372	0	10	0	0.1204819306731224	0.4020365849137306	0.00204056	0.00447856	FALSE	0.00295691	TRUE
diagnoses_counts_all	0.47044287709943533	0	27.5	0.0833333	0.26249998807907104	0.5975960344076157	0.4518406571078352	0	20.75	0.0952381	0.2666666805744171	0.5714285969734192	0.0186022	0.028417555659319752	FALSE	0.46978507559048244	0	20	0.0863531	0.2631579041481018	0.5972921252250671	0.47331383244407316	0	20.75	0.0857143	0.2638888955116272	0.5945945978164673	-0.00352876	-0.00523401	FALSE	0.7034595034343749	TRUE
well_visit_counts_all	0.018405692871140193	0	4	0	0	0.021978022530674934	0.021797470590759767	0	5.170731544494629	0	0	0.029126213863492012	-0.00339178	-0.0622412	FALSE	0.018565802532402715	0	4	0	0	0.0224719	0.019147497001889457	0	3.882352828979492	0	0	0.0229885	-0.000581694	-0.0104837	FALSE	0.12034822118232272	TRUE
enc_reports_counts_all	0.12739793646741224	0	9.375	0	0	0.11538461595773697	0.1277290357345311	0	13	0	0.00793651	0.13793103396892548	-0.000331099	-0.00112036	FALSE	0.12652411944277675	0	7.611111164093018	0	0	0.11702127754688263	0.13276953871933916	0	13	0	0	0.12631578743457794	-0.00624542	-0.0202942	FALSE	1.993524256967449e-06	TRUE
enc_surgery_counts_all	0.0094053	0	2	0	0	0	0.010146183561050542	0	5	0	0	0.00884956	-0.000740881	-0.0186139	FALSE	0.00946892	0	2	0	0	0	0.00981644	0	3.5517241954803467	0	0	0.00627948	-0.000347527	-0.00882743	FALSE	0.28837430952795495	TRUE
enc_urgent_counts_all	0.00136641	0	1	0	0	0	0.00216266	0	4.702702522277832	0	0	0	-0.000796259	-0.0406503	FALSE	0.00138242	0	1	0	0	0	0.00170669	0	1.0270270109176636	0	0	0	-0.000324269	-0.0198096	FALSE	1.0357650571684611e-13	TRUE
enc_ambulatory_counts_all	0.1852418126715468	0	11.25	0	0.0465116	0.20930232107639313	0.16963183572774432	0	15.625	0	0.0526316	0.20000000298023224	0.015609976943802478	0.043355339938029924	FALSE	0.18500320554953423	0	11.25	0	0.048	0.21052631735801697	0.1836994545227537	0	11.600000381469727	0	0.0493827	0.20967741310596466	0.00130375	0.00348363	FALSE	0.8415922761576686	TRUE
enc_other_patient_counts_all	0.3393773956287286	0	13.5	0	0.12195122241973877	0.4285714328289032	0.3087928101929151	0	14.11111068725586	0.011111111380159855	0.1310344785451889	0.39716312289237976	0.030584585435813494	0.0568814	FALSE	0.3373825335123002	0	13.5	0	0.125	0.4268292784690857	0.33311246932427074	0	14.11111068725586	0	0.1195652186870575	0.41818180680274963	0.00427006	0.00753619	FALSE	0.00196049	TRUE
enc_prescriptions_counts_all	0.0491219	0	4.05556	0	0	0.012066447176039219	0.050758079366379466	0	4.946808338165283	0	0	0.023255813866853714	-0.00163614	-0.0111666	FALSE	0.0490853	0	4.05556	0	0	0.013333333656191826	0.050684244637832304	0	4.189655303955078	0	0	0.013888888992369175	-0.00159892	-0.0106311	FALSE	0.044653712303299405	TRUE
enc_assisted_living_counts_all	0.00172059	0	3.5	0	0	0	0.00248454	0	14	0	0	0	-0.000763948	-0.0166361	FALSE	0.00166399	0	3.5	0	0	0	0.00309001	0	5.454545497894287	0	0	0	-0.00142602	-0.0297837	FALSE	2.983368894389875e-11	TRUE
enc_rehab_counts_all	0.000401711	0	1.399999976158142	0	0	0	0.000476756	0	5.333333492279053	0	0	0	-7.50452e-05	-0.00579537	FALSE	0.000401343	0	1.399999976158142	0	0	0	0.000452252	0	1.3333333730697632	0	0	0	-5.09088e-05	-0.00502283	FALSE	0.5975008824819554	TRUE
enc_swing_bed_counts_all	1.1222022555066939e-05	0	0.0869565	0	0	0	2.25592306866801e-05	0	1	0	0	0	-1.13372e-05	-0.00618438	FALSE	1.130037595669885e-05	0	0.0869565	0	0	0	2.7080280049379772e-05	0	0.25	0	0	0	-1.57799e-05	-0.0128875	FALSE	0.0462965	TRUE
enc_advice_counts_all	0.0017219	0	2.75	0	0	0	0.00221648	0	2.777777671813965	0	0	0	-0.000494577	-0.0187546	FALSE	0.00173752	0	2.75	0	0	0	0.00193157	0	2.5755395889282227	0	0	0	-0.000194042	-0.00739894	FALSE	0.018085207192612383	TRUE
enc_unknown_counts_all	0.031677718943017914	0	9.983333587646484	0	0	0	0.0344702	0	10.621794700622559	0	0	0	-0.00279247	-0.0126891	FALSE	0.031083553514219705	0	9.983333587646484	0	0	0	0.0327897	0	9.662337303161621	0	0	0	-0.00170611	-0.0077514	FALSE	7.849182776214876e-06	TRUE
enc_observation_counts_all	0.00341174	0	2.4000000953674316	0	0	0	0.00344191	0	4.5	0	0	0	-3.01708e-05	-0.0011404	FALSE	0.00342167	0	2.4000000953674316	0	0	0	0.00342896	0	2.2121212482452393	0	0	0	-7.281e-06	-0.000292573	FALSE	0.7809988047045693	TRUE
enc_orders_counts_all	0.0432515	0	6.866666793823242	0	0	0.00925926	0.0416442	0	9.600000381469727	0	0	0.024390242993831635	0.00160726	0.010107747395570636	FALSE	0.0426589	0	6.866666793823242	0	0	0.010309278033673763	0.0457685	0	7.090909004211426	0	0	0.012820512987673283	-0.00310961	-0.018265	FALSE	0.000519767	TRUE
enc_visits_counts_all	0.00278815	0	9	0	0	0	0.00353159	0	13.666666984558105	0	0	0	-0.000743435	-0.0114296	FALSE	0.00284757	0	9	0	0	0	0.00437728	0	13.666666984558105	0	0	0	-0.00152971	-0.0172579	FALSE	0.000156921	TRUE
enc_diagnostics_counts_all	0.1102578431226003	0	8.5	0	0.010989011265337467	0.1190476194024086	0.095748	0	15.110294342041016	0	0.012987012974917889	0.1041666641831398	0.014509845107474398	0.0629287	FALSE	0.110016	0	8.5	0	0.012195121496915817	0.11999999731779099	0.11176817148911015	0	6.0714287757873535	0	0.011627906933426857	0.1204819306731224	-0.00175223	-0.00722007	FALSE	0.4651083387390934	TRUE
enc_hospice_counts_all	6.908130533827063e-05	0	0.7878788113594055	0	0	0	6.872486817982012e-05	0	3	0	0	0	3.564371584505063e-07	5.702937329467018e-05	FALSE	7.063549632151335e-05	0	0.7878788113594055	0	0	0	9.710983057611032e-05	0	1.736842155456543	0	0	0	-2.64743e-05	-0.00388988	FALSE	0.5025547541092406	TRUE
enc_long_term_counts_all	4.5912494337314896e-07	0	0.0166667	0	0	0	3.2029569468453007e-06	0	0.3333333432674408	0	0	0	-2.74383e-06	-0.0065992	FALSE	4.6945433485870703e-07	0	0.0166667	0	0	0	2.7903098798557313e-06	0	0.0714286	0	0	0	-2.32086e-06	-0.0097284	FALSE	0.029873144019229032	TRUE
enc_inpatient_counts_all	0.023274395080553404	0	19	0	0	0.008	0.023046938495739657	0	20	0	0	0.00787402	0.000227457	0.00149325	FALSE	0.0231536	0	19	0	0	0.00847458	0.025614229831872122	0	14	0	0	0.00925926	-0.00246067	-0.0164396	FALSE	0.00494526	TRUE
enc_clinic_counts_all	0.28627716859054736	0	9.078431129455566	0.00990099	0.1428571492433548	0.380952	0.25820542182711803	0	9.666666984558105	0.019607843831181526	0.13513512909412384	0.33870968222618103	0.0280717	0.0696753	FALSE	0.28399637737166955	0	9.078431129455566	0.012500000186264515	0.1428571492433548	0.37857142090797424	0.2951966301008229	0	9.199999809265137	0.016393441706895828	0.1515151560306549	0.3928571343421936	-0.0112003	-0.0264315	FALSE	2.4881645603624507e-08	TRUE
enc_emergency_counts_all	0.018762605409175705	0	5	0	0	0.014285714365541935	0.020630415437604962	0	7.948051929473877	0	0	0.015625	-0.00186781	-0.0248893	FALSE	0.018651342600666233	0	5	0	0	0.014598540030419827	0.0199368	0	3	0	0	0.015267175622284412	-0.00128543	-0.0181912	FALSE	0.000251841	TRUE
enc_psych_counts_all	0.000104333	0	0.3913043439388275	0	0	0	0.000221972	0	13	0	0	0	-0.000117639	-0.00694875	FALSE	0.000105291	0	0.3913043439388275	0	0	0	0.000266121	0	5.800000190734863	0	0	0	-0.000160829	-0.00887138	FALSE	0.090544	TRUE
enc_palliative_counts_all	2.7771504379429233e-05	0	0.75	0	0	0	2.0787391916447594e-05	0	2	0	0	0	6.984112462981639e-06	0.00187741	FALSE	2.8396307594803378e-05	0	0.75	0	0	0	3.102208387402638e-05	0	2	0	0	0	-2.62578e-06	-0.000503836	FALSE	0.6783296143124043	TRUE
months_since_chickenpox_diagnosis	-0.956798	-1	176	-1	-1	-1	-0.951786	-1	143	-1	-1	-1	-0.00501136	-0.00293231	FALSE	-0.955908	-1	176	-1	-1	-1	-0.968636	-1	143	-1	-1	-1	0.012728318572044373	0.00844749	FALSE	0.012737990187239841	TRUE
months_since_diabetes_diagnosis	6.441285214805289	-1	183	-1	-1	-1	8.158488670410305	-1	199	-1	-1	-1	-1.7172	-0.0760623	FALSE	6.566682418688747	-1	183	-1	-1	-1	6.616044461794497	-1	197	-1	-1	-1	-0.049362	-0.00236192	FALSE	0.7492813180493425	TRUE
months_since_depression_diagnosis	4.8425029136358155	-1	188	-1	-1	-1	6.604863739930749	-1	198	-1	-1	-1	-1.76236	-0.0866896	FALSE	4.952035092765713	-1	188	-1	-1	-1	4.986614205584434	-1	183	-1	-1	-1	-0.0345791	-0.0018797	FALSE	0.5631472591390474	TRUE
months_since_mci_diagnosis	-0.922166	-1	170	-1	-1	-1	-0.901346	-1	166	-1	-1	-1	-0.0208197	-0.00961039	FALSE	-0.920528	-1	170	-1	-1	-1	-0.90407	-1	140	-1	-1	-1	-0.0164574	-0.00812388	FALSE	0.00366177	TRUE
months_since_stroke_diagnosis	-0.235151	-1	164	-1	-1	-1	0.0178511	-1	193	-1	-1	-1	-0.253002	-0.0359759	FALSE	-0.219864	-1	164	-1	-1	-1	-0.133889	-1	163	-1	-1	-1	-0.0859752	-0.0129943	FALSE	0.00348276	TRUE
months_since_hypertension_diagnosis	18.80961901699956	-1	190	-1	-1	31	23.141501013652917	-1	200	-1	0	40	-4.33188	-0.132105	TRUE	19.139682767972715	-1	190	-1	0	32	19.230609603254504	-1	200	-1	0	31	-0.0909268	-0.00299282	FALSE	0.651249	TRUE
months_since_hyperlipidemia_diagnosis	17.961901699955792	-1	190	-1	-1	29	22.672814366960296	-1	200	-1	-1	39	-4.71091	-0.145528	TRUE	18.293562901933388	-1	190	-1	-1	30	18.492778040311478	-1	200	-1	-1	30	-0.199215	-0.00663894	FALSE	0.33816257745951284	TRUE
months_since_bacterial_infection_diagnosis	10.773640638186714	-1	183	-1	-1	10	15.166429699133461	-1	199	-1	-1	20	-4.39279	-0.161027	TRUE	10.992356844938465	-1	183	-1	-1	11	11.1154	-1	198	-1	-1	11	-0.12302	-0.0050007	FALSE	0.34999563584349414	TRUE
months_since_other_infection_diagnosis	1.2339348149338907	-1	183	-1	-1	-1	1.9144068784872352	-1	198	-1	-1	-1	-0.680472	-0.0554955	FALSE	1.2761192496558527	-1	183	-1	-1	-1	1.4364200447905324	-1	163	-1	-1	-1	-0.160301	-0.0141616	FALSE	0.00451286	TRUE
months_since_atrial_fibrillation_diagnosis	1.5612868223284975	-1	178	-1	-1	-1	1.954208453685929	-1	196	-1	-1	-1	-0.392922	-0.0311399	FALSE	1.6049187401121818	-1	178	-1	-1	-1	1.6619444843952251	-1	180	-1	-1	-1	-0.0570257	-0.00479585	FALSE	0.25993364352200665	TRUE
months_since_atherosclerosis_diagnosis	0.37222199895510993	-1	169	-1	-1	-1	0.5549973985898563	-1	184	-1	-1	-1	-0.182775	-0.0202971	FALSE	0.3944237841836001	-1	169	-1	-1	-1	0.4311705122146658	-1	174	-1	-1	-1	-0.0367467	-0.00425538	FALSE	0.34761818537275413	TRUE
months_since_ihd_diagnosis	4.823142305992043	-1	181	-1	-1	-1	5.753594879707207	-1	198	-1	-1	-1	-0.930453	-0.0482946	FALSE	4.919633868217214	-1	181	-1	-1	-1	4.990877524603974	-1	198	-1	-1	-1	-0.0712437	-0.0039283	FALSE	0.5709447363654833	TRUE
months_since_heart_failure_diagnosis	1.0322609813929189	-1	170	-1	-1	-1	1.3621297475735124	-1	198	-1	-1	-1	-0.329869	-0.0303257	FALSE	1.0638367816564278	-1	170	-1	-1	-1	1.2567853547286885	-1	198	-1	-1	-1	-0.192949	-0.0183909	FALSE	1.0223352905660404e-05	TRUE
months_since_copd_diagnosis	2.834274404211711	-1	174	-1	-1	-1	3.118814923123845	-1	197	-1	-1	-1	-0.284541	-0.018871	FALSE	2.8967454952641205	-1	174	-1	-1	-1	3.076904111277763	-1	187	-1	-1	-1	-0.180159	-0.0122891	FALSE	0.00468495	TRUE
months_since_asthma_diagnosis	3.1768175059277417	-1	181	-1	-1	-1	4.096023430632053	-1	199	-1	-1	-1	-0.919206	-0.052648	FALSE	3.2540629943909103	-1	181	-1	-1	-1	3.2740440919644143	-1	178	-1	-1	-1	-0.0199811	-0.00123352	FALSE	0.37308468714755516	TRUE
months_since_b12_deficiency_diagnosis	0.29755254591488167	-1	157	-1	-1	-1	0.45506288236243925	-1	192	-1	-1	-1	-0.15751	-0.0177559	FALSE	0.320889	-1	157	-1	-1	-1	0.20114647325923035	-1	184	-1	-1	-1	0.11974276602268219	0.0144491	FALSE	2.8851177600575067e-05	TRUE
months_since_brain_injury_diagnosis	-0.0215509	-1	170	-1	-1	-1	0.4021107303683238	-1	196	-1	-1	-1	-0.423662	-0.0512717	FALSE	-0.002671	-1	170	-1	-1	-1	0.0800477	-1	182	-1	-1	-1	-0.0827187	-0.011096	FALSE	0.012409571715825064	TRUE
months_since_anxiety_diagnosis	4.704497046176104	-1	183	-1	-1	-1	6.614567448285761	-1	200	-1	-1	-1	-1.91007	-0.0958945	FALSE	4.812752974050256	-1	183	-1	-1	-1	4.9164286741591505	-1	200	-1	-1	-1	-0.103676	-0.00575495	FALSE	0.5396044624347138	TRUE
months_since_obesity_diagnosis	4.127798095084998	-1	180	-1	-1	-1	6.920654748022031	-1	196	-1	-1	-1	-2.79286	-0.14488	TRUE	4.229839123913624	-1	180	-1	-1	-1	4.409052618602453	-1	194	-1	-1	-1	-0.179213	-0.0105409	FALSE	0.0706152	TRUE
months_since_alcohol_disorder_diagnosis	-0.393622	-1	160	-1	-1	-1	-0.0737948	-1	194	-1	-1	-1	-0.319827	-0.0456696	FALSE	-0.381521	-1	160	-1	-1	-1	-0.336751	-1	169	-1	-1	-1	-0.04477	-0.00730749	FALSE	0.13422877273686434	TRUE
months_since_tobacco_use_diagnosis	5.636207450870072	-1	185	-1	-1	-1	8.299776637542834	-1	198	-1	-1	-1	-2.66357	-0.125418	TRUE	5.76594	-1	185	-1	-1	-1	6.040763493661523	-1	174	-1	-1	-1	-0.274825	-0.0143308	FALSE	0.026523345598802026	TRUE
months_since_substance_use_disorder_diagnosis	-0.379787	-1	164	-1	-1	-1	-0.188409	-1	196	-1	-1	-1	-0.191378	-0.0292084	FALSE	-0.366707	-1	164	-1	-1	-1	-0.372357	-1	173	-1	-1	-1	0.00565018	0.000936871	FALSE	0.5578085426801291	TRUE
months_since_herpes_simplex_diagnosis	-0.0725395	-1	183	-1	-1	-1	0.032262	-1	191	-1	-1	-1	-0.104801	-0.0132014	FALSE	-0.0540363	-1	183	-1	-1	-1	-0.114206	-1	174	-1	-1	-1	0.0601693	0.00810907	FALSE	0.000985469	TRUE
months_since_mobility_problems_diagnosis	0.5118655306835992	-1	163	-1	-1	-1	1.0127760634385259	-1	200	-1	-1	-1	-0.500911	-0.0538045	FALSE	0.5406402169669824	-1	163	-1	-1	-1	0.6139795771609378	-1	171	-1	-1	-1	-0.0733394	-0.00855933	FALSE	0.057726426485754635	TRUE
months_since_falls_fractures_diagnosis	7.788259052365069	-1	186	-1	-1	-1	9.93736	-1	199	-1	-1	1	-2.1491	-0.0916589	FALSE	7.935505742639354	-1	186	-1	-1	0	8.226623656797683	-1	185	-1	-1	1	-0.291118	-0.0133204	FALSE	0.011520146200382683	TRUE
months_since_ulcers_weight_loss_diagnosis	0.371539	-1	179	-1	-1	-1	0.6680847342076464	-1	190	-1	-1	-1	-0.296546	-0.0324108	FALSE	0.39716669063713506	-1	179	-1	-1	-1	0.37522343900885535	-1	188	-1	-1	-1	0.0219433	0.0026135	FALSE	0.7093043515792187	TRUE
months_since_incontinence_diagnosis	0.6869649961821324	-1	179	-1	-1	-1	0.9441728412780998	-1	191	-1	-1	-1	-0.257208	-0.0245064	FALSE	0.7165868792504777	-1	179	-1	-1	-1	0.726387	-1	168	-1	-1	-1	-0.0098005	-0.000993877	FALSE	0.6651088874953991	TRUE
months_since_dependence_care_diagnosis	-0.923894	-1	98	-1	-1	-1	-0.853462	-1	121	-1	-1	-1	-0.0704317	-0.0362223	FALSE	-0.922798	-1	98	-1	-1	-1	-0.914754	-1	88	-1	-1	-1	-0.0080438	-0.00504528	FALSE	0.17163922194829295	TRUE
months_since_cognitive_decline_diagnosis	-0.970602	-1	116	-1	-1	-1	-0.969312	-1	126	-1	-1	-1	-0.00129009	-0.00102208	FALSE	-0.970136	-1	116	-1	-1	-1	-0.963798	-1	120	-1	-1	-1	-0.00633848	-0.00490731	FALSE	0.022584096136193842	TRUE
months_since_general_examination_diagnosis	11.351535184664229	-1	189	-1	-1	12	17.613858788281096	-1	199	-1	-1	27	-6.26232	-0.220188	TRUE	11.60834994144357	-1	189	-1	-1	13	11.914189147541657	-1	193	-1	-1	13	-0.305839	-0.0120172	FALSE	0.0259072	TRUE
months_since_immunization_encounter_diagnosis	2.583912711489772	-1	164	-1	-1	-1	5.495277095032204	-1	182	-1	-1	-1	-2.91136	-0.207863	TRUE	2.6611020936491956	-1	164	-1	-1	-1	2.781122228842637	-1	161	-1	-1	-1	-0.12002	-0.010106	FALSE	0.0579108	TRUE
months_since_drug_therapy_diagnosis	9.06296	-1	183	-1	-1	7	11.696471501103357	-1	197	-1	-1	12	-2.63351	-0.11064	TRUE	9.235140021778882	-1	183	-1	-1	7	9.2915	-1	197	-1	-1	7	-0.056358	-0.00255764	FALSE	0.7576845449501136	TRUE
months_since_donepezil_first	-0.863561	-1	160	-1	-1	-1	-0.817087	-1	172	-1	-1	-1	-0.0464742	-0.0172008	FALSE	-0.860759	-1	160	-1	-1	-1	-0.802901	-1	172	-1	-1	-1	-0.0578579	-0.0214632	FALSE	3.921746483697252e-08	TRUE
months_since_donepezil_last	-0.922377	-1	123	-1	-1	-1	-0.898926	-1	169	-1	-1	-1	-0.0234505	-0.0128554	FALSE	-0.920836	-1	123	-1	-1	-1	-0.891866	-1	169	-1	-1	-1	-0.02897	-0.0159184	FALSE	9.483155867133227e-07	TRUE
months_since_donepezil_memantine_first	-0.998644	-1	48	-1	-1	-1	-0.998233	-1	60	-1	-1	-1	-0.000410817	-0.00188444	FALSE	-0.998613	-1	48	-1	-1	-1	-0.998911	-1	23	-1	-1	-1	0.000297919	0.00172622	FALSE	0.8683330200772976	TRUE
months_since_donepezil_memantine_last	-0.998835	-1	48	-1	-1	-1	-0.998574	-1	60	-1	-1	-1	-0.000260836	-0.00132179	FALSE	-0.998808	-1	48	-1	-1	-1	-0.999332	-1	16	-1	-1	-1	0.000523926	0.00365658	FALSE	0.8127165842711892	TRUE
months_since_memantine_first	-0.93813	-1	117	-1	-1	-1	-0.918033	-1	167	-1	-1	-1	-0.0200973	-0.0108724	FALSE	-0.936995	-1	117	-1	-1	-1	-0.914138	-1	146	-1	-1	-1	-0.0228576	-0.0123144	FALSE	0.000263311	TRUE
months_since_memantine_last	-0.963801	-1	117	-1	-1	-1	-0.953455	-1	146	-1	-1	-1	-0.0103456	-0.00794496	FALSE	-0.963089	-1	117	-1	-1	-1	-0.950874	-1	146	-1	-1	-1	-0.0122147	-0.00919368	FALSE	0.000474963	TRUE
months_since_galantamine_first	-0.995921	-1	71	-1	-1	-1	-0.993023	-1	125	-1	-1	-1	-0.00289762	-0.0054602	FALSE	-0.99587	-1	71	-1	-1	-1	-0.994524	-1	45	-1	-1	-1	-0.00134577	-0.00336836	FALSE	0.10479024705060498	TRUE
months_since_galantamine_last	-0.996895	-1	60	-1	-1	-1	-0.996114	-1	122	-1	-1	-1	-0.000781888	-0.0019615	FALSE	-0.996867	-1	60	-1	-1	-1	-0.997011	-1	41	-1	-1	-1	0.000143823	0.000482242	FALSE	0.12899659129116645	TRUE
months_since_rivastigmine_first	-0.982438	-1	100	-1	-1	-1	-0.975376	-1	169	-1	-1	-1	-0.0070615	-0.00681731	FALSE	-0.982043	-1	100	-1	-1	-1	-0.970866	-1	113	-1	-1	-1	-0.0111771	-0.0107346	FALSE	0.0023961	TRUE
months_since_rivastigmine_last	-0.98937	-1	100	-1	-1	-1	-0.98388	-1	169	-1	-1	-1	-0.00549003	-0.00689687	FALSE	-0.989131	-1	100	-1	-1	-1	-0.980604	-1	91	-1	-1	-1	-0.00852664	-0.0103857	FALSE	0.000743738	TRUE
months_since_antidepressants_first	7.2479504079090145	-1	189	-1	-1	-1	9.931771291196469	-1	200	-1	-1	-1	-2.68382	-0.111115	TRUE	7.410562758110579	-1	189	-1	-1	-1	7.462986172464095	-1	194	-1	-1	-1	-0.0524234	-0.00238679	FALSE	0.6900100872939198	TRUE
months_since_antidepressants_last	1.934744604750231	-1	178	-1	-1	-1	2.8584967437521303	-1	200	-1	-1	-1	-0.923752	-0.0763527	FALSE	1.9905385136939862	-1	178	-1	-1	-1	1.9066589961167841	-1	165	-1	-1	-1	0.0838795	0.00778834	FALSE	0.0493045	TRUE
months_since_antipsychotics_first	-0.416529	-1	151	-1	-1	-1	-0.145004	-1	190	-1	-1	-1	-0.271525	-0.04069	FALSE	-0.40558	-1	151	-1	-1	-1	-0.349037	-1	169	-1	-1	-1	-0.0565429	-0.00935532	FALSE	0.0794589	TRUE
months_since_antipsychotics_last	-0.676265	-1	138	-1	-1	-1	-0.518037	-1	190	-1	-1	-1	-0.158228	-0.0352258	FALSE	-0.669855	-1	138	-1	-1	-1	-0.646668	-1	150	-1	-1	-1	-0.0231863	-0.00580606	FALSE	0.1744592076527377	TRUE
months_since_angiotensin_antagonist_first	7.165454326246835	-1	190	-1	-1	-1	9.739248999802651	-1	199	-1	-1	-1	-2.57379	-0.110103	TRUE	7.327751638552732	-1	190	-1	-1	-1	7.465944813133077	-1	188	-1	-1	-1	-0.138193	-0.00641362	FALSE	0.5516469532304418	TRUE
months_since_angiotensin_antagonist_last	1.7054414660611663	-1	170	-1	-1	-1	2.476986490608012	-1	192	-1	-1	-1	-0.771545	-0.0707189	FALSE	1.7561073329087136	-1	170	-1	-1	-1	1.764171683343264	-1	183	-1	-1	-1	-0.00806435	-0.000812463	FALSE	0.7336989064160256	TRUE
months_since_adrenergics_first	7.893029377486638	-1	188	-1	-1	-1	10.04131981198084	-1	200	-1	-1	0	-2.14829	-0.0898559	FALSE	8.063518316862197	-1	188	-1	-1	-1	8.277208193790964	-1	194	-1	-1	-1	-0.21369	-0.00953485	FALSE	0.0827527	TRUE
months_since_adrenergics_last	1.8583772053209018	-1	169	-1	-1	-1	2.6013383806670376	-1	197	-1	-1	0	-0.742961	-0.0664099	FALSE	1.9080253128146123	-1	169	-1	-1	-1	2.003903761993795	-1	178	-1	-1	-1	-0.0958785	-0.00919903	FALSE	0.2785813528628326	TRUE
months_since_nsaids_first	8.558142105051642	-1	187	-1	-1	0	12.709826154039362	-1	198	-1	-1	9	-4.15168	-0.159246	TRUE	8.751813194715538	-1	187	-1	-1	0	9.156931232150562	-1	193	-1	-1	1	-0.405118	-0.017149	FALSE	0.000324803	TRUE
months_since_nsaids_last	4.15347	-1	179	-1	-1	0	6.637365668562407	-1	197	-1	-1	2	-2.4839	-0.146869	TRUE	4.254967023484211	-1	179	-1	-1	0	4.638090444001562	-1	177	-1	-1	0	-0.383123	-0.0251019	FALSE	6.6903709760423585e-06	TRUE
months_since_antidiabetics_first	3.977585098259856	-1	186	-1	-1	-1	5.318609949945281	-1	199	-1	-1	-1	-1.34102	-0.0710624	FALSE	4.074715949949662	-1	186	-1	-1	-1	4.083386410799038	-1	194	-1	-1	-1	-0.00867046	-0.000496481	FALSE	0.816232	TRUE
months_since_antidiabetics_last	0.12796889442591328	-1	167	-1	-1	-1	0.434092	-1	184	-1	-1	-1	-0.306123	-0.0457515	FALSE	0.14650407840397772	-1	167	-1	-1	-1	0.15492798586427237	-1	151	-1	-1	-1	-0.00842391	-0.0013775	FALSE	0.6072577802887952	TRUE
months_since_antihypertensives_first	7.181208053691275	-1	188	-1	-1	-1	9.300346256660507	-1	200	-1	-1	-1	-2.11914	-0.0921075	FALSE	7.342370199913706	-1	188	-1	-1	-1	7.369984179490867	-1	192	-1	-1	-1	-0.027614	-0.00129564	FALSE	0.9769686485030075	TRUE
months_since_antihypertensives_last	1.7188441908130048	-1	173	-1	-1	-1	2.3701559949048243	-1	192	-1	-1	-1	-0.651312	-0.0608441	FALSE	1.7684350023628033	-1	173	-1	-1	-1	1.741365494853198	-1	169	-1	-1	-1	0.0270695	0.00273806	FALSE	0.22849409153317157	TRUE
months_since_anticholinergics_first	3.061387292529036	-1	177	-1	-1	-1	3.9431704013347924	-1	200	-1	-1	-1	-0.881783	-0.0535845	FALSE	3.1367754925931255	-1	177	-1	-1	-1	3.2213946703375727	-1	191	-1	-1	-1	-0.0846192	-0.00547026	FALSE	0.4993637878076075	TRUE
months_since_anticholinergics_last	1.4843266487159907	-1	176	-1	-1	-1	2.1575265971761244	-1	200	-1	-1	-1	-0.6732	-0.0565945	FALSE	1.529658318094964	-1	176	-1	-1	-1	1.5537794579934663	-1	182	-1	-1	-1	-0.0241211	-0.00220195	FALSE	0.8137513104519354	TRUE
months_since_antivirals_first	3.578828919342523	-1	186	-1	-1	-1	4.6998667898598825	-1	197	-1	-1	-1	-1.12104	-0.0665484	FALSE	3.6663413531671836	-1	186	-1	-1	-1	3.6735324936820692	-1	186	-1	-1	-1	-0.00719114	-0.000462804	FALSE	0.9683567253884947	TRUE
months_since_antivirals_last	1.6745267853554635	-1	186	-1	-1	-1	2.5344283176949713	-1	188	-1	-1	-1	-0.859902	-0.0735601	FALSE	1.7237061083602145	-1	186	-1	-1	-1	1.797528302274455	-1	181	-1	-1	-1	-0.0738222	-0.00703178	FALSE	0.0434888	TRUE
months_since_glucocorticoids_first	7.762197082345376	-1	185	-1	-1	1	10.967141498771058	-1	200	-1	-1	7	-3.20494	-0.135266	TRUE	7.937241889420805	-1	185	-1	-1	1	8.096063364220994	-1	183	-1	-1	1	-0.158821	-0.00733786	FALSE	0.34299915617037924	TRUE
months_since_glucocorticoids_last	3.4184282441827754	-1	169	-1	-1	0	5.500255655824468	-1	196	-1	-1	2	-2.08183	-0.141698	TRUE	3.505691274064638	-1	169	-1	-1	0	3.7902138850650284	-1	183	-1	-1	0	-0.284523	-0.0216731	FALSE	0.00141512	TRUE
months_since_statins_first	9.813919141582607	-1	189	-1	-1	6	12.919836200864745	-1	199	-1	-1	11	-3.10592	-0.11786	TRUE	10.020525569641059	-1	189	-1	-1	7	10.311746214378172	-1	194	-1	-1	7	-0.291221	-0.0118872	FALSE	0.0206477	TRUE
months_since_statins_last	2.0259715468392074	-1	155	-1	-1	1	2.739657152083819	-1	193	-1	-1	1	-0.713686	-0.0669494	FALSE	2.074941957222987	-1	155	-1	-1	1	2.182778245772637	-1	170	-1	-1	1	-0.107836	-0.010785	FALSE	0.0674421	TRUE
months_since_nutrition_first	7.648796366997549	-1	187	-1	-1	-1	10.047314268286119	-1	197	-1	-1	0	-2.39852	-0.10082	TRUE	7.820704320848144	-1	187	-1	-1	-1	8.119681124283455	-1	197	-1	-1	-1	-0.298977	-0.0135423	FALSE	0.00436674	TRUE
months_since_nutrition_last	3.5138146525740463	-1	174	-1	-1	-1	5.06678	-1	192	-1	-1	0	-1.55296	-0.0996344	FALSE	3.601323169854739	-1	174	-1	-1	-1	3.6989069466417375	-1	186	-1	-1	-1	-0.0975838	-0.00697044	FALSE	0.0948027	TRUE
months_since_cancer_treatment_first	0.1631736526946108	-1	172	-1	-1	-1	0.2855227040312887	-1	193	-1	-1	-1	-0.122349	-0.0137941	FALSE	0.18325080643504346	-1	172	-1	-1	-1	0.21301185510879167	-1	190	-1	-1	-1	-0.029761	-0.00348078	FALSE	0.8189144269990025	TRUE
months_since_cancer_treatment_last	-0.411998	-1	171	-1	-1	-1	-0.352785	-1	187	-1	-1	-1	-0.0592133	-0.0104616	FALSE	-0.403557	-1	171	-1	-1	-1	-0.383678	-1	178	-1	-1	-1	-0.0198784	-0.00360329	FALSE	0.8356053418859257	TRUE
months_since_steroids_first	11.016426877788048	-1	192	-1	-1	9	15.451703475125138	-1	200	-1	-1	20	-4.43528	-0.157688	TRUE	11.25368289124941	-1	192	-1	-1	10	11.7053	-1	192	-1	-1	11	-0.451665	-0.0175916	FALSE	0.000240801	TRUE
months_since_steroids_last	4.358437487441225	-1	167	-1	-1	2	6.700665153662606	-1	193	-1	-1	5	-2.34223	-0.147745	TRUE	4.459318690801504	-1	167	-1	-1	2	4.814345298021409	-1	177	-1	-1	3	-0.355027	-0.0250198	FALSE	2.2992713486061016e-06	TRUE
months_since_antibacterial_first	17.024	-1	191	-1	-1	26	24.362748703780117	-1	200	-1	4	42	-7.33876	-0.225753	TRUE	17.379229931581435	-1	191	-1	-1	27	17.759723449281914	-1	198	-1	-1	28	-0.380494	-0.0127812	FALSE	0.023639	TRUE
months_since_antibacterial_last	5.251898886790178	-1	183	-1	-1	6	8.274473438705394	-1	195	-1	1	10	-3.02257	-0.198489	TRUE	5.369737626101785	-1	183	-1	-1	6	5.354687596309917	-1	183	-1	-1	6	0.015050029382109642	0.00114437	FALSE	0.8135686226962332	TRUE
months_since_contraceptives_first	-0.547774	-1	179	-1	-1	-1	-0.0979005	-1	198	-1	-1	-1	-0.449873	-0.0561419	FALSE	-0.537599	-1	179	-1	-1	-1	-0.529247	-1	178	-1	-1	-1	-0.008352	-0.00130648	FALSE	0.6264159989940981	TRUE
months_since_contraceptives_last	-0.686332	-1	164	-1	-1	-1	-0.384374	-1	196	-1	-1	-1	-0.301958	-0.0496063	FALSE	-0.679275	-1	164	-1	-1	-1	-0.67119	-1	178	-1	-1	-1	-0.0080849	-0.00163581	FALSE	0.6822903519948252	TRUE
months_since_antiallergics_first	4.113671984889282	-1	188	-1	-1	-1	5.863988858788281	-1	199	-1	-1	-1	-1.75032	-0.089054	FALSE	4.218076472642847	-1	188	-1	-1	-1	4.321146062336915	-1	185	-1	-1	-1	-0.10307	-0.00576655	FALSE	0.21897160367644386	TRUE
months_since_antiallergics_last	2.3840071534782785	-1	185	-1	-1	-1	3.6457709144405173	-1	194	-1	-1	-1	-1.26176	-0.0855721	FALSE	2.4534425016950547	-1	185	-1	-1	-1	2.4933636046105483	-1	183	-1	-1	-1	-0.0399211	-0.00302058	FALSE	0.44071515512777326	TRUE
months_since_analgesics_first	12.690561829361412	-1	188	-1	-1	15	17.2826	-1	200	-1	-1	26	-4.592	-0.158676	TRUE	12.961465759898092	-1	188	-1	-1	16	13.03879106654887	-1	190	-1	-1	16	-0.0773253	-0.0029217	FALSE	0.7987402056033286	TRUE
months_since_analgesics_last	4.629064019611783	-1	166	-1	-1	2	7.626136995640396	-1	198	-1	-1	6	-2.99707	-0.179848	TRUE	4.739197879640854	-1	166	-1	-1	2	4.938392471903187	-1	183	-1	-1	2	-0.199195	-0.0138005	FALSE	0.21094565820814237	TRUE
months_since_antiarrhythmics_first	-0.234909	-1	163	-1	-1	-1	-0.0361484	-1	196	-1	-1	-1	-0.198761	-0.027937	FALSE	-0.219207	-1	163	-1	-1	-1	-0.210382	-1	182	-1	-1	-1	-0.00882456	-0.00133916	FALSE	0.8177671212092433	TRUE
months_since_antiarrhythmics_last	-0.514016	-1	153	-1	-1	-1	-0.378189	-1	184	-1	-1	-1	-0.135827	-0.0257208	FALSE	-0.503842	-1	153	-1	-1	-1	-0.499045	-1	149	-1	-1	-1	-0.00479752	-0.000994318	FALSE	0.7641022070214951	TRUE
months_since_antifungal_first	3.416499216332436	-1	189	-1	-1	-1	4.985667575665154	-1	200	-1	-1	-1	-1.56917	-0.0885434	FALSE	3.5026812681062647	-1	189	-1	-1	-1	3.6488977008896466	-1	175	-1	-1	-1	-0.146216	-0.00907423	FALSE	0.0766647	TRUE
months_since_antifungal_last	1.788299240445284	-1	179	-1	-1	-1	2.927449810724986	-1	200	-1	-1	-1	-1.13915	-0.0897442	FALSE	1.8421955579297733	-1	179	-1	-1	-1	2.0261654784163055	-1	169	-1	-1	-1	-0.18397	-0.016083	FALSE	0.00256011	TRUE
months_since_diuretic_first	6.051742153277338	-1	189	-1	-1	-1	7.5367157645454705	-1	200	-1	-1	-1	-1.48497	-0.0688822	FALSE	6.186743646113702	-1	189	-1	-1	-1	6.385362947134844	-1	197	-1	-1	-1	-0.198619	-0.00976331	FALSE	0.11604762915447264	TRUE
months_since_diuretic_last	1.6029618615118755	-1	170	-1	-1	-1	2.1774228995855687	-1	196	-1	-1	-1	-0.574461	-0.0522216	FALSE	1.6502434714717182	-1	170	-1	-1	-1	1.605699492510941	-1	181	-1	-1	-1	0.044543977826833725	0.00441661	FALSE	0.6587370681398235	TRUE
months_since_vassopressin_first	-0.981765	-1	105	-1	-1	-1	-0.974334	-1	149	-1	-1	-1	-0.00743116	-0.00641487	FALSE	-0.981457	-1	105	-1	-1	-1	-0.978005	-1	95	-1	-1	-1	-0.00345175	-0.00324049	FALSE	0.5227310611911513	TRUE
months_since_vassopressin_last	-0.986698	-1	89	-1	-1	-1	-0.983968	-1	118	-1	-1	-1	-0.00273006	-0.00312984	FALSE	-0.986501	-1	89	-1	-1	-1	-0.985669	-1	92	-1	-1	-1	-0.000832118	-0.00101033	FALSE	0.8579020474779255	TRUE
months_since_antihypotensives_first	-0.794337	-1	153	-1	-1	-1	-0.753965	-1	178	-1	-1	-1	-0.0403726	-0.0109445	FALSE	-0.789752	-1	153	-1	-1	-1	-0.735037	-1	151	-1	-1	-1	-0.0547143	-0.0145735	FALSE	0.00322622	TRUE
months_since_antihypotensives_last	-0.839509	-1	153	-1	-1	-1	-0.806684	-1	178	-1	-1	-1	-0.0328251	-0.0105403	FALSE	-0.835939	-1	153	-1	-1	-1	-0.789002	-1	151	-1	-1	-1	-0.0469376	-0.0147661	FALSE	0.0038541	TRUE
months_since_diagnostics_first	-0.365591	-1	177	-1	-1	-1	-0.149276	-1	193	-1	-1	-1	-0.216315	-0.0316703	FALSE	-0.35291	-1	177	-1	-1	-1	-0.248382	-1	168	-1	-1	-1	-0.104528	-0.0160431	FALSE	0.000698004	TRUE
months_since_diagnostics_last	-0.506099	-1	164	-1	-1	-1	-0.33538	-1	193	-1	-1	-1	-0.170718	-0.0301547	FALSE	-0.495994	-1	164	-1	-1	-1	-0.425243	-1	168	-1	-1	-1	-0.0707505	-0.0132173	FALSE	0.00455376	TRUE
months_since_antiplatelets_first	2.721406180926737	-1	176	-1	-1	-1	3.611685713773121	-1	200	-1	-1	-1	-0.89028	-0.0577426	FALSE	2.7940662817694313	-1	176	-1	-1	-1	2.835209878572456	-1	188	-1	-1	-1	-0.0411436	-0.00285762	FALSE	0.7344941834143663	TRUE
months_since_antiplatelets_last	0.7003375798738094	-1	176	-1	-1	-1	1.1750008970379806	-1	185	-1	-1	-1	-0.474663	-0.0514456	FALSE	0.732705	-1	176	-1	-1	-1	0.7252676131577326	-1	158	-1	-1	-1	0.00743769	0.000883575	FALSE	0.6389349319041802	TRUE
months_since_sympathomimetics_first	4.570429610577503	-1	188	-1	-1	-1	6.554782109474515	-1	199	-1	-1	-1	-1.98435	-0.100214	TRUE	4.682028312547513	-1	188	-1	-1	-1	4.864960654188326	-1	188	-1	-1	-1	-0.182932	-0.01008	FALSE	0.1987328541032337	TRUE
months_since_sympathomimetics_last	1.815114736969015	-1	179	-1	-1	-1	2.9653541505947363	-1	197	-1	-1	-1	-1.15024	-0.0950667	FALSE	1.8717305993301967	-1	179	-1	-1	-1	1.9796798915165088	-1	170	-1	-1	-1	-0.107949	-0.00990803	FALSE	0.599601	TRUE
months_since_antiemetics_first	3.0137543704537233	-1	189	-1	-1	-1	4.523026964961696	-1	198	-1	-1	-1	-1.50927	-0.0910064	FALSE	3.0917486799120626	-1	189	-1	-1	-1	3.2339072548334737	-1	181	-1	-1	-1	-0.142159	-0.0095035	FALSE	0.025384462405821585	TRUE
months_since_antiemetics_last	1.6547843909496442	-1	169	-1	-1	-1	2.8479004826064336	-1	198	-1	-1	-1	-1.19312	-0.0960355	FALSE	1.7067966550923548	-1	169	-1	-1	-1	1.797353660290522	-1	167	-1	-1	-1	-0.090557	-0.00830303	FALSE	0.0330075	TRUE
months_since_muscle_relaxants_first	4.599525780653458	-1	186	-1	-1	-1	6.940842587775166	-1	199	-1	-1	-1	-2.34132	-0.11504	TRUE	4.712775574777588	-1	186	-1	-1	-1	4.824977912925561	-1	188	-1	-1	-1	-0.112202	-0.00611406	FALSE	0.5987398795941171	TRUE
months_since_muscle_relaxants_last	2.280944821765864	-1	175	-1	-1	-1	3.8706628213638568	-1	194	-1	-1	-1	-1.58972	-0.113089	TRUE	2.346571880585975	-1	175	-1	-1	-1	2.5186456000493105	-1	188	-1	-1	-1	-0.172074	-0.0137053	FALSE	0.0856057	TRUE
months_since_laxatives_first	1.9295502953823895	-1	180	-1	-1	-1	3.3037303324422758	-1	199	-1	-1	-1	-1.37418	-0.0975862	FALSE	1.9922130221281666	-1	180	-1	-1	-1	2.1622013108421854	-1	180	-1	-1	-1	-0.169988	-0.0133722	FALSE	0.00447181	TRUE
months_since_laxatives_last	1.293724631274364	-1	180	-1	-1	-1	2.4152949460880175	-1	185	-1	-1	-1	-1.12157	-0.095699	FALSE	1.3428324875182347	-1	180	-1	-1	-1	1.4290748084074705	-1	180	-1	-1	-1	-0.0862423	-0.00823986	FALSE	0.16931520307648396	TRUE
months_since_anxiolytics_first	5.139301933046658	-1	188	-1	-1	-1	6.75038	-1	200	-1	-1	-1	-1.61108	-0.077684	FALSE	5.261778060857595	-1	188	-1	-1	-1	5.308232828583757	-1	186	-1	-1	-1	-0.0464548	-0.00243134	FALSE	0.7417498737308066	TRUE
months_since_anxiolytics_last	1.8146023389462684	-1	185	-1	-1	-1	2.7892611098153894	-1	197	-1	-1	-1	-0.974659	-0.0775523	FALSE	1.8707443857738695	-1	185	-1	-1	-1	1.8929958291385014	-1	178	-1	-1	-1	-0.0222514	-0.0019771	FALSE	0.5648463872872607	TRUE
months_since_antiepileptics_first	3.146184141783547	-1	186	-1	-1	-1	3.881281508459068	-1	199	-1	-1	-1	-0.735097	-0.045587	FALSE	3.2218364118263443	-1	186	-1	-1	-1	3.3027983809660784	-1	190	-1	-1	-1	-0.080962	-0.0053515	FALSE	0.2725970326221667	TRUE
months_since_antiepileptics_last	0.9445404493027368	-1	186	-1	-1	-1	1.4030907443621163	-1	196	-1	-1	-1	-0.45855	-0.0469591	FALSE	0.9769986234102442	-1	186	-1	-1	-1	1.0380719524973803	-1	182	-1	-1	-1	-0.0610733	-0.00678018	FALSE	0.2612492009000916	TRUE
months_since_salicylates_first	2.9561849455451514	-1	186	-1	-1	-1	4.3456556450600115	-1	199	-1	-1	-1	-1.38947	-0.0831158	FALSE	3.033788087362084	-1	186	-1	-1	-1	3.153356208008876	-1	194	-1	-1	-1	-0.119568	-0.00781331	FALSE	0.0612098	TRUE
months_since_salicylates_last	1.9983522887111682	-1	174	-1	-1	-1	3.1235198873320296	-1	197	-1	-1	-1	-1.12517	-0.0817103	FALSE	2.056265538000041	-1	174	-1	-1	-1	2.1727620143411888	-1	194	-1	-1	-1	-0.116496	-0.0092667	FALSE	0.0872604	TRUE
months_since_antitussives_first	4.870061889643532	-1	191	-1	-1	-1	7.340289115341143	-1	199	-1	-1	-1	-2.47023	-0.118996	TRUE	4.989367385095847	-1	191	-1	-1	-1	5.085071192291097	-1	182	-1	-1	-1	-0.0957038	-0.00511447	FALSE	0.4459123031297012	TRUE
months_since_antitussives_last	2.7949805087810957	-1	183	-1	-1	-1	4.5556567215055885	-1	195	-1	-1	-1	-1.76068	-0.118494	TRUE	2.8702923712272197	-1	183	-1	-1	-1	3.0052495325758666	-1	176	-1	-1	-1	-0.134957	-0.0101874	FALSE	0.14399167246085687	TRUE
months_since_ulcer_treatment_first	1.1900293372985573	-1	183	-1	-1	-1	1.9181363138915302	-1	199	-1	-1	-1	-0.728107	-0.0582598	FALSE	1.2302089539972467	-1	183	-1	-1	-1	1.3127940662817694	-1	192	-1	-1	-1	-0.0825851	-0.00721354	FALSE	0.14819709474233023	TRUE
months_since_ulcer_treatment_last	0.4500462162922477	-1	156	-1	-1	-1	1.002513948940598	-1	197	-1	-1	-1	-0.552468	-0.0579971	FALSE	0.4778821063877874	-1	156	-1	-1	-1	0.5718497668015862	-1	180	-1	-1	-1	-0.0939677	-0.0108175	FALSE	0.0874319	TRUE
months_since_amebicides_first	0.5683398304063015	-1	181	-1	-1	-1	1.1788402195948977	-1	194	-1	-1	-1	-0.6105	-0.0565372	FALSE	0.6002855910090198	-1	181	-1	-1	-1	0.6914589796798916	-1	194	-1	-1	-1	-0.0911734	-0.00927435	FALSE	0.032290235650644046	TRUE
months_since_amebicides_last	0.30791102359040307	-1	181	-1	-1	-1	0.8390825992572526	-1	194	-1	-1	-1	-0.531172	-0.056433	FALSE	0.3342031189003719	-1	181	-1	-1	-1	0.4217398450822872	-1	194	-1	-1	-1	-0.0875367	-0.010275	FALSE	0.00841887	TRUE
months_since_antastmatics_first	0.39582244906160835	-1	188	-1	-1	-1	0.8219603868027773	-1	196	-1	-1	-1	-0.426138	-0.0418857	FALSE	0.4239588255840233	-1	188	-1	-1	-1	0.4411970167039921	-1	176	-1	-1	-1	-0.0172382	-0.00183724	FALSE	0.9157465939051739	TRUE
months_since_antastmatics_last	-0.280734	-1	173	-1	-1	-1	-0.0225358	-1	190	-1	-1	-1	-0.258198	-0.0387671	FALSE	-0.266041	-1	173	-1	-1	-1	-0.210053	-1	176	-1	-1	-1	-0.0559882	-0.00901171	FALSE	0.8235441408913645	TRUE
months_since_migraine_first	0.4574609170919905	-1	185	-1	-1	-1	0.898931	-1	196	-1	-1	-1	-0.44147	-0.039595	FALSE	0.4853917116969037	-1	185	-1	-1	-1	0.4369131515686959	-1	187	-1	-1	-1	0.0484786	0.00484642	FALSE	0.2619897121654662	TRUE
months_since_migraine_last	-0.288661	-1	162	-1	-1	-1	-0.0119216	-1	190	-1	-1	-1	-0.276739	-0.039647	FALSE	-0.27539	-1	162	-1	-1	-1	-0.273068	-1	168	-1	-1	-1	-0.00232171	-0.00037763	FALSE	0.3625922155827208	TRUE
months_since_ppi_first	7.219728328577744	-1	188	-1	-1	-1	9.42509	-1	199	-1	-1	-1	-2.20536	-0.0943864	FALSE	7.382517310102525	-1	188	-1	-1	-1	7.353557559943293	-1	188	-1	-1	-1	0.0289597	0.00135024	FALSE	0.7232010502124602	TRUE
months_since_ppi_last	2.5226962183016517	-1	177	-1	-1	-1	3.5915337555392095	-1	196	-1	-1	-1	-1.06884	-0.0801149	FALSE	2.5914918534651026	-1	177	-1	-1	-1	2.459513878901194	-1	165	-1	-1	-1	0.13197797536849976	0.011198270075055224	FALSE	0.11783730192844957	TRUE
months_since_bowel_evacuants_first	2.2132881887232245	-1	179	-1	-1	-1	3.7752605895333606	-1	199	-1	-1	-1	-1.56197	-0.102623	TRUE	2.281142774958394	-1	179	-1	-1	-1	2.4460459000226007	-1	185	-1	-1	-1	-0.164903	-0.0121162	FALSE	0.011593918393844691	TRUE
months_since_bowel_evacuants_last	1.504280030542941	-1	163	-1	-1	-1	2.7623297870431833	-1	195	-1	-1	-1	-1.25805	-0.100905	TRUE	1.5563066302315547	-1	163	-1	-1	-1	1.6773335250970804	-1	175	-1	-1	-1	-0.121027	-0.0109192	FALSE	0.022702869060182724	TRUE
months_since_glaucoma_first	-0.292368	-1	163	-1	-1	-1	-0.275904	-1	188	-1	-1	-1	-0.0164641	-0.00247521	FALSE	-0.28291	-1	163	-1	-1	-1	-0.253293	-1	182	-1	-1	-1	-0.0296172	-0.00451155	FALSE	0.2119336264437589	TRUE
months_since_glaucoma_last	-0.658442	-1	153	-1	-1	-1	-0.652324	-1	188	-1	-1	-1	-0.00611773	-0.00149515	FALSE	-0.654147	-1	153	-1	-1	-1	-0.629122	-1	146	-1	-1	-1	-0.0250252	-0.00618711	FALSE	0.0860856	TRUE
months_since_skin_care_first	-0.689125	-1	180	-1	-1	-1	-0.552896	-1	192	-1	-1	-1	-0.136229	-0.0256788	FALSE	-0.68283	-1	180	-1	-1	-1	-0.681926	-1	182	-1	-1	-1	-0.000904029	-0.00019399	FALSE	0.7561199020677125	TRUE
months_since_skin_care_last	-0.782522	-1	180	-1	-1	-1	-0.670274	-1	186	-1	-1	-1	-0.112249	-0.026866	FALSE	-0.778246	-1	180	-1	-1	-1	-0.76825	-1	172	-1	-1	-1	-0.00999568	-0.00275112	FALSE	0.9865582296189666	TRUE
months_since_osteoporosis_treatment_first	1.0851886830366113	-1	184	-1	-1	-1	1.079598665207485	-1	199	-1	-1	-1	0.00559002	0.000471886	FALSE	1.1220747467691232	-1	184	-1	-1	-1	1.1857266133837399	-1	186	-1	-1	-1	-0.0636519	-0.00540422	FALSE	0.34731087942243044	TRUE
months_since_osteoporosis_treatment_last	0.1621890447293333	-1	183	-1	-1	-1	0.1885080464306859	-1	191	-1	-1	-1	-0.026319	-0.0033213	FALSE	0.1823056851102299	-1	183	-1	-1	-1	0.25135090711101066	-1	177	-1	-1	-1	-0.0690452	-0.00871168	FALSE	0.5785930988427934	TRUE
months_since_varivax_vaccination	-0.912892	-1	154	-1	-1	-1	-0.897845	-1	188	-1	-1	-1	-0.015047	-0.00538239	FALSE	-0.912206	-1	154	-1	-1	-1	-0.919367	-1	159	-1	-1	-1	0.00716032	0.00287336	FALSE	0.6112044690880927	TRUE
months_since_ppsv23_vaccination	7.16432	-1	178	-1	-1	-1	7.507577728341018	-1	196	-1	-1	-1	-0.343259	-0.0155951	FALSE	7.280300384212365	-1	178	-1	-1	-1	7.347136898769287	-1	183	-1	-1	-1	-0.0668365	-0.00314188	FALSE	0.4473436098424409	TRUE
months_since_prevnar13_vaccination	1.3889301933046658	-1	118	-1	-1	-1	2.3476179156425485	-1	150	-1	-1	-1	-0.958688	-0.0888884	FALSE	1.4407450021573422	-1	118	-1	-1	-1	1.3478868319944115	-1	128	-1	-1	-1	0.0928582	0.00971531	FALSE	0.00244418	TRUE
months_since_shingrix_vaccination	-1	-1	-1	-1	-1	-1	-1	-1	-1	-1	-1	-1	0		FALSE	-1	-1	-1	-1	-1	-1	-1	-1	-1	-1	-1	-1	0		FALSE	1	TRUE
months_since_zostavax_vaccination	-1	-1	-1	-1	-1	-1	-1	-1	-1	-1	-1	-1	0		FALSE	-1	-1	-1	-1	-1	-1	-1	-1	-1	-1	-1	-1	0		FALSE	1	TRUE
months_since_influenza_vaccination	5.568189125105493	-1	161	-1	-1	7	6.516539137767093	-1	191	-1	-1	7	-0.94835	-0.0628235	FALSE	5.6637525425818245	-1	161	-1	-1	7	5.778163588173656	-1	167	-1	-1	7	-0.114411	-0.00820291	FALSE	0.012064381096997158	TRUE
months_since_tdap_vaccination	7.5211590242334125	-1	180	-1	-1	-1	11.46098333303432	-1	199	-1	-1	3	-3.93982	-0.158598	TRUE	7.6910891495962685	-1	180	-1	-1	-1	7.982977543095478	-1	182	-1	-1	-1	-0.291888	-0.0130857	FALSE	0.00228813	TRUE
months_since_calmette_guerin_vaccination	-0.990023	-1	168	-1	-1	-1	-0.984284	-1	177	-1	-1	-1	-0.00573941	-0.0065224	FALSE	-0.989799	-1	168	-1	-1	-1	-0.984662	-1	177	-1	-1	-1	-0.00513653	-0.00579963	FALSE	0.11829744561730399	TRUE
months_since_visits_date_1	5.6054937105654465	-1	180	-1	-1	3	7.949467607958521	-1	195	-1	-1	6	-2.34397	-0.128103	TRUE	5.704105113928212	-1	180	-1	-1	3	6.108873867395369	-1	177	-1	-1	4	-0.404769	-0.0243363	FALSE	1.2498549765525806e-06	TRUE
months_since_visits_date_2	4.743931599887474	-1	185	-1	-1	-1	6.6813025888516115	-1	198	-1	-1	0	-1.93737	-0.107277	TRUE	4.842555114955518	-1	185	-1	-1	-1	5.078855992274661	-1	183	-1	-1	-1	-0.236301	-0.0144222	FALSE	0.0045398	TRUE
months_since_visits_date_3	3.7893441305308846	-1	182	-1	-1	-1	5.37587	-1	198	-1	-1	-1	-1.58653	-0.0919584	FALSE	3.872398348092293	-1	182	-1	-1	-1	4.071161471923733	-1	185	-1	-1	-1	-0.198763	-0.0126641	FALSE	0.00799526	TRUE
months_since_visits_date_4	2.933991078246192	-1	190	-1	-1	-1	4.213786576723659	-1	199	-1	-1	-1	-1.2798	-0.0793761	FALSE	3.0047153335661894	-1	190	-1	-1	-1	3.1627868751412547	-1	184	-1	-1	-1	-0.158072	-0.0107071	FALSE	0.0710227	TRUE
months_since_visits_date_5	2.2643672386770084	-1	190	-1	-1	-1	3.309076678806581	-1	198	-1	-1	-1	-1.04471	-0.0695177	FALSE	2.3248032709416284	-1	190	-1	-1	-1	2.404090731647182	-1	198	-1	-1	-1	-0.0792875	-0.0057959	FALSE	0.2649688917606495	TRUE
months_since_vaccinations_date_1	8.059960615681389	-1	161	-1	1	9	9.401393099983853	-1	193	-1	1	10	-1.34143	-0.0738089	FALSE	8.201567668632245	-1	161	-1	1	10	8.204290028970023	-1	172	-1	1	10	-0.00272236	-0.000161799	FALSE	0.7198530389059633	TRUE
months_since_vaccinations_date_2	9.208505807177591	-1	183	-1	-1	15	10.370084231866377	-1	197	-1	-1	16	-1.16158	-0.058017	FALSE	9.356598385075301	-1	183	-1	-1	15	9.399488401717655	-1	177	-1	-1	15	-0.04289	-0.00228047	FALSE	0.2017382381841556	TRUE
months_since_vaccinations_date_3	8.890889362215168	-1	179	-1	-1	12	10.218453416817669	-1	194	-1	-1	15	-1.32756	-0.0624026	FALSE	9.029894598426168	-1	179	-1	-1	13	9.13958	-1	189	-1	-1	14	-0.109685	-0.00543768	FALSE	0.0634557	TRUE
months_since_vaccinations_date_4	8.005545955069726	-1	187	-1	-1	-1	9.504642171549543	-1	194	-1	-1	-1	-1.4991	-0.067953	FALSE	8.137813071438844	-1	187	-1	-1	-1	8.362135563271764	-1	170	-1	-1	-1	-0.224322	-0.0106607	FALSE	0.00949039	TRUE
months_since_vaccinations_date_5	6.831119639914801	-1	187	-1	-1	-1	8.47248	-1	199	-1	-1	-1	-1.64136	-0.0737034	FALSE	6.959935074274209	-1	187	-1	-1	-1	7.019066795422326	-1	179	-1	-1	-1	-0.0591317	-0.00281339	FALSE	0.28716789098285067	TRUE
months_since_prescriptions_date_1	2.477997026082064	-1	166	-1	0	2	4.0311406734961155	-1	193	0	1	3	-1.55314	-0.159994	TRUE	2.5311479114873334	-1	166	-1	0	2	2.6074253662345135	-1	165	-1	0	2	-0.0762775	-0.00909128	FALSE	0.8854564348789455	TRUE
months_since_prescriptions_date_2	3.3946369006952537	-1	167	-1	1	3	5.409033620983513	-1	195	-1	1	5	-2.0144	-0.182392	TRUE	3.468030243882394	-1	167	-1	1	3	3.488165437324074	-1	165	-1	1	3	-0.0201352	-0.00212611	FALSE	0.1439651496024147	TRUE
months_since_prescriptions_date_3	4.009333681630029	-1	164	-1	1	5	6.276321336945406	-1	192	-1	2	7	-2.26699	-0.192587	TRUE	4.0957	-1	164	-1	1	5	4.145055577243122	-1	162	-1	1	5	-0.0493518	-0.00484852	FALSE	0.16190646844293755	TRUE
months_since_prescriptions_date_4	4.558624362014227	-1	166	-1	1	5	6.910589981879832	-1	187	-1	2	8	-2.35197	-0.189125	TRUE	4.657681165375686	-1	166	-1	1	6	4.749244930245937	-1	166	-1	1	6	-0.0915638	-0.00836608	FALSE	0.966121	TRUE
months_since_prescriptions_date_5	4.938964353172849	-1	170	-1	1	6	7.410655017133426	-1	198	-1	2	9	-2.47169	-0.190757	TRUE	5.047122516488258	-1	170	-1	1	6	5.163187524398513	-1	169	-1	1	6	-0.116065	-0.0101547	FALSE	0.17699911572870508	TRUE
months_since_enc_date_1	2.539313989470723	-1	171	0	1	2	3.457709144405174	-1	186	0	1	2	-0.918395	-0.0993633	FALSE	2.5843212590659737	-1	171	0	1	2	2.5548684021285775	-1	154	0	1	2	0.0294529	0.00362541	FALSE	0.32539684681425307	TRUE
months_since_enc_date_2	3.7325081380862435	-1	174	0	1	3	5.000273596584079	-1	193	0	1	4	-1.26777	-0.119171	TRUE	3.795709971029977	-1	174	0	1	3	3.768661009636128	-1	162	0	1	3	0.027049	0.00291498	FALSE	0.5142165591867143	TRUE
months_since_enc_date_3	4.676154402604188	-1	179	0	2	5	6.169780135990957	-1	194	1	2	6	-1.49363	-0.128154	TRUE	4.753775348770315	-1	179	0	2	5	4.762856731934828	-1	182	0	2	5	-0.00908138	-0.000889406	FALSE	0.9525273346608844	TRUE
months_since_enc_date_4	5.444078286380259	-1	181	1	2	6	7.083949299413337	-1	196	1	3	7	-1.63987	-0.132748	TRUE	5.535606418606562	-1	181	1	2	6	5.495839411559245	-1	171	1	2	6	0.039767008274793625	0.00367299	FALSE	0.19242066812958347	TRUE
months_since_enc_date_5	6.120493911505847	-1	181	1	3	7	7.836339905631604	-1	195	1	3	9	-1.71585	-0.132287	TRUE	6.2235725586077955	-1	181	1	3	7	6.149308623204783	-1	159	1	3	7	0.0742639	0.00651301	FALSE	0.0765962	TRUE
months_since_diagnoses_date_1	2.5212293533737893	-1	171	-1	0	2	3.9705210893629235	-1	189	-1	1	3	-1.44929	-0.151967	TRUE	2.572568880853075	-1	171	-1	0	2	2.6480964023751308	-1	152	-1	0	2	-0.0755275	-0.00909919	FALSE	0.0749428	TRUE
months_since_diagnoses_date_2	3.353635011855484	-1	174	-1	1	4	5.178189867058971	-1	189	-1	1	6	-1.82455	-0.176947	TRUE	3.418483285734832	-1	174	-1	1	4	3.3894002588810586	-1	153	-1	1	4	0.029083026573061943	0.00328575	FALSE	0.13054403727138889	TRUE
months_since_diagnoses_date_3	4.043885383595225	-1	179	-1	1	5	6.129837277310322	-1	190	-1	2	7	-2.08595	-0.18688	TRUE	4.117647058823529	-1	179	-1	1	5	4.0550430441125105	-1	154	-1	1	5	0.062604	0.00654795	FALSE	0.16348324310799267	TRUE
months_since_diagnoses_date_4	4.458626371418237	-1	181	-1	1	6	6.784648092000215	-1	173	-1	2	9	-2.32602	-0.198437	TRUE	4.542920835815989	-1	181	-1	1	6	4.509523124653284	-1	155	-1	1	6	0.0333977	0.00332712	FALSE	0.629163	TRUE
months_since_diagnoses_date_5	4.824689547080336	-1	181	-1	0	7	7.350571413193634	-1	170	-1	2	10	-2.52588	-0.20488	TRUE	4.915391095313431	-1	181	-1	1	7	4.948542253087054	-1	156	-1	1	7	-0.0331512	-0.00311662	FALSE	0.5319688027713965	TRUE
months_since_commercial	2.4392054816541413	-1	181	-1	0	0	3.035031575736917	-1	187	-1	0	0	-0.595826	-0.0521796	FALSE	2.488566086581332	-1	181	-1	0	0	2.562830021984344	-1	164	-1	0	0	-0.0742639	-0.00700653	FALSE	0.45914463969291075	TRUE
months_since_medicare	0.47509343728650083	-1	164	-1	-1	0	0.32599032993056926	-1	182	-1	-1	0	0.14910310735593157	0.024638188670069602	FALSE	0.4790635080438043	-1	164	-1	-1	0	0.5573339360193955	-1	160	-1	-1	0	-0.0782704	-0.0129719	FALSE	0.00137605	TRUE
months_since_medicaid	-0.0553792	-1	166	-1	-1	-1	0.3420473097830962	-1	189	-1	-1	-1	-0.397426	-0.0519573	FALSE	-0.042325	-1	166	-1	-1	-1	0.0851226	-1	160	-1	-1	-1	-0.127448	-0.018311	FALSE	3.6781103217784823e-08	TRUE
months_since_other_payor_type	-0.122955	-1	179	-1	-1	-1	0.28933063025888517	-1	196	-1	-1	-1	-0.412286	-0.0533527	FALSE	-0.106943	-1	179	-1	-1	-1	-0.0338805	-1	181	-1	-1	-1	-0.073062	-0.0106491	FALSE	0.00294733	TRUE
months_since_uninsured	2.1142949001326206	-1	183	-1	-1	-1	3.8828535675200486	-1	197	-1	-1	-1	-1.76856	-0.123128	TRUE	2.1734297631032855	-1	183	-1	-1	-1	2.303928417332703	-1	178	-1	-1	-1	-0.130499	-0.0103174	FALSE	0.000574195	TRUE
records_pre_exposure	61.37700438050074	0	193	30	58	88	74.6137	0	200	38	73	109	-13.2367	-0.302691	TRUE	62.425684699307595	0	193	31	59	89	62.16589961167841	0	200	30	59	89	0.25978508591651917	0.00641648	FALSE	0.3040037601797403	TRUE
bmi		10	100	24.700000762939453	28.299999237060547	32.599998474121094		10	100	24.899999618530273	28.5	33		-0.042773	FALSE		10	100	24.700000762939453	28.299999237060547	32.599998474121094		10	100	24.700000762939453	28.299999237060547	32.79999923706055	-0.0444188	-0.00770674	FALSE	0.3792797916582862	TRUE
smoker_count_log	0.27462685605708614	0	5.463831901550293	0	0	0	0.3236077376797141	0	5.231108665466309	0	0	0	-0.0489809	-0.0682613	FALSE	0.27979308670364744	0	5.463831901550293	0	0	0	0.29423783636968026	0	5.214935779571533	0	0	0	-0.0144447	-0.0204429	FALSE	2.0591400932710097e-05	TRUE
non_smoker_count_log	1.190864285661281	0	5.509388446807861	0	0.6931471824645996	2.079441547393799	1.410641553489035	0	5.609471797943115	0	1.3862943649291992	2.3025851249694824	-0.219777	-0.187055	TRUE	1.21337	0	5.509388446807861	0	1.0986123085021973	2.1972246170043945	1.203804435401972	0	5.549076080322266	0	1.0986123085021973	2.079441547393799	0.00956064	0.00810518	FALSE	0.036509400169009186	TRUE
age_first_record	61.693827110878914	35	87	53	62	71	59.0508	34	89	51	58	68	2.6430323352281135	0.25779924484417194	TRUE	61.5887	35	87	53	62	71	61.71955579297734	34	89	53	62	71	-0.130868	-0.0130278	FALSE	0.000888085	TRUE
follow_up_in_days	1296.6848551219707	0	5818	446	1108	1939	1334.93	1	5840	409	1085	2026	-38.2491	-0.0360341	FALSE	1282.952271373097	0	5651	441	1097	1920	1638.1096854389677	1	5840	598	1441	2481	-355.157	-0.318752	TRUE	0	FALSE
gender_Female	0.6677450468191134	0	1	0	1	1	0.6326180950501444	0	1	0	1	1	0.035127	0.0737047	FALSE	0.6669782827556451	0	1	0	1	1	0.6625608678679296	0	1	0	1	1	0.00441741	0.00935758	FALSE	0.038480351205959266	TRUE
gender_Male	0.33191335449905557	0	1	0	0	1	0.36688180627567774	0	1	0	0	1	-0.0349685	-0.0733921	FALSE	0.3326827063343675	0	1	0	0	1	0.33695629841178526	0	1	0	0	1	-0.00427359	-0.00905566	FALSE	0.045191	TRUE
race_Caucasian	0.8710464976088093	0	1	1	1	1	0.8502058702165449	0	1	1	1	1	0.020840627392264333	0.060201636484048894	FALSE	0.8705800168478149	0	1	1	1	1	0.8590536459082411	0	1	1	1	1	0.011526371352374554	0.033715428388666466	FALSE	9.315763846364209e-14	TRUE
race_Other/Unknown	0.046457420729011774	0	1	0	0	0	0.0648693	0	1	0	0	0	-0.0184119	-0.080371	FALSE	0.046249306568593204	0	1	0	0	0	0.0550328	0	1	0	0	0	-0.00878346	-0.0400668	FALSE	7.61886146857721e-19	TRUE
race_African American	0.0653458	0	1	0	0	0	0.0657462	0	1	0	0	0	-0.000400338	-0.00161761	FALSE	0.0659736	0	1	0	0	0	0.0668468	0	1	0	0	0	-0.00087321	-0.00350689	FALSE	0.43879336535266733	TRUE
race_Asian	0.017150263231925412	0	1	0	0	0	0.019178672024973538	0	1	0	0	0	-0.00202841	-0.0151892	FALSE	0.017197098888455137	0	1	0	0	0	0.019066795422325408	0	1	0	0	0	-0.0018697	-0.014013	FALSE	0.00192691	TRUE
ethnicity_Not Hispanic	0.8867399429329261	0	1	1	1	1	0.8716114390283285	0	1	1	1	1	0.015128503904597634	0.0464298	FALSE	0.887777	0	1	1	1	1	0.8785416367035812	0	1	1	1	1	0.00923548	0.028753160908912976	FALSE	2.2105326480493429e-10	TRUE
ethnicity_Hispanic	0.0351746	0	1	0	0	0	0.0399047	0	1	0	0	0	-0.00473012	-0.0248867	FALSE	0.035401	0	1	0	0	0	0.0329252	0	1	0	0	0	0.00247581	0.013629953638297068	FALSE	0.00268243	TRUE
region_Midwest	0.4560141462042358	0	1	0	0	1	0.48582904250165954	0	1	0	0	1	-0.0298149	-0.0597574	FALSE	0.45572312054406117	0	1	0	0	1	0.4513570709457377	0	1	0	0	1	0.00436605	0.00877008	FALSE	0.052960867997120235	TRUE
region_West	0.10843748744122493	0	1	0	0	0	0.11894947882093328	0	1	0	0	0	-0.010512	-0.0331195	FALSE	0.10955188921534384	0	1	0	0	0	0.11768815105504304	0	1	0	0	0	-0.00813626	-0.0256402	FALSE	1.3953530909328974e-08	TRUE
region_Other/Unknown	0.033255636378250214	0	1	0	0	0	0.034296	0	1	0	0	0	-0.00104037	-0.00575898	FALSE	0.0333463	0	1	0	0	0	0.034764	0	1	0	0	0	-0.00141768	-0.0078165	FALSE	0.0844303	TRUE
region_South	0.24387131776715026	0	1	0	0	0	0.23470101724106998	0	1	0	0	0	0.0091703	0.021495020117495874	FALSE	0.24413922048036818	0	1	0	0	0	0.2638737646647901	0	1	0	0	1	-0.0197345	-0.0453468	FALSE	1.5127301134018227e-23	TRUE
region_Northeast	0.15842141220913877	0	1	0	0	0	0.12622445684350275	0	1	0	0	0	0.032197	0.092252	FALSE	0.15723942388691417	0	1	0	0	0	0.13231698547389617	0	1	0	0	0	0.024922437965869904	0.0708712	FALSE	2.3684407552848022e-55	TRUE
visits_type_1_Inpatient	0.11018566893059518	0	1	0	0	0	0.10968307648145822	0	1	0	0	0	0.000502592	0.00160671	FALSE	0.11144213186497093	0	1	0	0	0	0.11672248361447268	0	1	0	0	0	-0.00528035	-0.01661	FALSE	0.000244932	TRUE
visits_type_1_Observation patient	0.0330446	0	1	0	0	0	0.036614847772654696	0	1	0	0	0	-0.0035702	-0.0194731	FALSE	0.0332539	0	1	0	0	0	0.035195496291426105	0	1	0	0	0	-0.00194161	-0.0106797	FALSE	0.018524261813195934	TRUE
visits_type_1_Emergency patient	0.19792629506088494	0	1	0	0	0	0.23055894436570445	0	1	0	0	0	-0.0326326	-0.0795972	FALSE	0.2008382815228781	0	1	0	0	0	0.2042694828542664	0	1	0	0	0	-0.0034312	-0.00853743	FALSE	0.0581602	TRUE
visits_type_1_Inpatient rehab	0.00265241	0	1	0	0	0	0.00298489	0	1	0	0	0	-0.000332481	-0.00627132	FALSE	0.00269154	0	1	0	0	0	0.00257854	0	1	0	0	0	0.000113004	0.0022043	FALSE	0.626534	TRUE
visits_type_1_Skilled nursing facility inpatient	0.00330547	0	1	0	0	0	0.00330558	0	1	0	0	0	-1.15361e-07	-2.00981e-06	FALSE	0.00332847	0	1	0	0	0	0.00401677	0	1	0	0	0	-0.000688295	-0.0113786	FALSE	0.012222379999466314	TRUE
visits_type_1_Inpatient psych	0.000984608	0	1	0	0	0	0.00127604	0	1	0	0	0	-0.000291429	-0.0086732	FALSE	0.000996487	0	1	0	0	0	0.00114031	0	1	0	0	0	-0.000143823	-0.00440243	FALSE	0.3316850680568625	TRUE
visits_type_2_Inpatient	0.073514	0	1	0	0	0	0.0743801	0	1	0	0	0	-0.000866101	-0.00330971	FALSE	0.0745516	0	1	0	0	0	0.0777465	0	1	0	0	0	-0.00319492	-0.0120457	FALSE	0.00793951	TRUE
visits_type_2_Emergency patient	0.12446248442711892	0	1	0	0	0	0.14586510342847916	0	1	0	0	0	-0.0214026	-0.0626298	FALSE	0.12649216165683877	0	1	0	0	0	0.12822830843828975	0	1	0	0	0	-0.00173615	-0.00520776	FALSE	0.24828207791551582	TRUE
visits_type_2_Inpatient rehab	0.00196922	0	1	0	0	0	0.00224035	0	1	0	0	0	-0.000271136	-0.00591619	FALSE	0.00199297	0	1	0	0	0	0.00196215	0	1	0	0	0	3.081917384406552e-05	0.000693719	FALSE	0.8778504987103268	TRUE
visits_type_2_Inpatient psych	0.000713338	0	1	0	0	0	0.000879097	0	1	0	0	0	-0.000165759	-0.00587671	FALSE	0.000719114	0	1	0	0	0	0.000729387	0	1	0	0	0	-1.02731e-05	-0.000381865	FALSE	0.9328853395428645	TRUE
visits_type_2_Observation patient	0.0223446	0	1	0	0	0	0.025253861748506433	0	1	0	0	0	-0.00290929	-0.0190877	FALSE	0.022652092621889833	0	1	0	0	0	0.0228781	0	1	0	0	0	-0.000226007	-0.00151526	FALSE	0.7387092372678496	TRUE
visits_type_2_Skilled nursing facility inpatient	0.00242133	0	1	0	0	0	0.00253637	0	1	0	0	0	-0.000115043	-0.00231352	FALSE	0.00246553	0	1	0	0	0	0.00288673	0	1	0	0	0	-0.000421195	-0.00815292	FALSE	0.071908	TRUE
visits_type_3_Inpatient	0.0520436	0	1	0	0	0	0.052734620283822815	0	1	0	0	0	-0.000691056	-0.00310154	FALSE	0.0528241	0	1	0	0	0	0.0551971	0	1	0	0	0	-0.00237308	-0.0104986	FALSE	0.020690286093400588	TRUE
visits_type_3_Emergency patient	0.0867359	0	1	0	0	0	0.10336120131326361	0	1	0	0	0	-0.0166253	-0.0567096	FALSE	0.0882456	0	1	0	0	0	0.0904645	0	1	0	0	0	-0.00221898	-0.00777894	FALSE	0.0854851	TRUE
visits_type_3_Inpatient rehab	0.00177832	0	1	0	0	0	0.00171783	0	1	0	0	0	6.0494816705601064e-05	0.00144816	FALSE	0.00178751	0	1	0	0	0	0.00161287	0	1	0	0	0	0.000174642	0.00423904	FALSE	0.3500952738182792	TRUE
visits_type_3_Observation patient	0.014839448619539444	0	1	0	0	0	0.017081845745348857	0	1	0	0	0	-0.0022424	-0.0178936	FALSE	0.015029483676111031	0	1	0	0	0	0.014895933923691726	0	1	0	0	0	0.00013355	0.00110004	FALSE	0.8079056785032799	TRUE
visits_type_3_Inpatient psych	0.00057268	0	1	0	0	0	0.00071763	0	1	0	0	0	-0.00014495	-0.00570857	FALSE	0.000575291	0	1	0	0	0	0.000513653	0	1	0	0	0	6.163834768813103e-05	0.00264228	FALSE	0.5600471214005205	TRUE
visits_type_3_Skilled nursing facility inpatient	0.00228067	0	1	0	0	0	0.00217532	0	1	0	0	0	0.000105356	0.00223454	FALSE	0.00232171	0	1	0	0	0	0.00247581	0	1	0	0	0	-0.000154096	-0.00315005	FALSE	0.48573450808969865	TRUE
visits_type_4_Emergency patient	0.0636981	0	1	0	0	0	0.0772686	0	1	0	0	0	-0.0135705	-0.0530366	FALSE	0.064823	0	1	0	0	0	0.0667749	0	1	0	0	0	-0.00195188	-0.00787272	FALSE	0.0816587	TRUE
visits_type_4_Inpatient	0.038731262307599566	0	1	0	0	0	0.0389561	0	1	0	0	0	-0.000224855	-0.00116371	FALSE	0.0393047	0	1	0	0	0	0.0408149	0	1	0	0	0	-0.00151014	-0.0077009	FALSE	0.0895551	TRUE
visits_type_4_Observation patient	0.010760358477675522	0	1	0	0	0	0.0123388	0	1	0	0	0	-0.0015784	-0.0147729	FALSE	0.010961352756261429	0	1	0	0	0	0.010499065151733065	0	1	0	0	0	0.000462288	0.00448693	FALSE	0.3227453984576709	TRUE
visits_type_4_Inpatient psych	0.00037174	0	1	0	0	0	0.000601015	0	1	0	0	0	-0.000229276	-0.0103988	FALSE	0.000380103	0	1	0	0	0	0.000534199	0	1	0	0	0	-0.000154096	-0.00720877	FALSE	0.11183552183735439	TRUE
visits_type_4_Inpatient rehab	0.00153719	0	1	0	0	0	0.00132313	0	1	0	0	0	0.000214063	0.00566448	FALSE	0.00153069	0	1	0	0	0	0.00123277	0	1	0	0	0	0.000297919	0.00802026	FALSE	0.077034	TRUE
visits_type_4_Skilled nursing facility inpatient	0.00159748	0	1	0	0	0	0.00187257	0	1	0	0	0	-0.000275091	-0.00661	FALSE	0.00163342	0	1	0	0	0	0.00211625	0	1	0	0	0	-0.000482834	-0.0111616	FALSE	0.013630354599317844	TRUE
visits_type_5_Inpatient	0.029357392597355623	0	1	0	0	0	0.029700927537271927	0	1	0	0	0	-0.000343535	-0.00202933	FALSE	0.029771321731626638	0	1	0	0	0	0.030572620246142466	0	1	0	0	0	-0.000801299	-0.00468429	FALSE	0.3012860555478787	TRUE
visits_type_5_Emergency patient	0.0498533	0	1	0	0	0	0.0600612	0	1	0	0	0	-0.0102079	-0.0448027	FALSE	0.05079	0	1	0	0	0	0.0517454	0	1	0	0	0	-0.000955394	-0.00433199	FALSE	0.33597761032653495	TRUE
visits_type_5_Inpatient psych	0.000411928	0	1	0	0	0	0.000515797	0	1	0	0	0	-0.000103869	-0.00482383	FALSE	0.000410922	0	1	0	0	0	0.000472561	0	1	0	0	0	-6.16383e-05	-0.00293333	FALSE	0.5176341185833455	TRUE
visits_type_5_Observation patient	0.00750512	0	1	0	0	0	0.00951533	0	1	0	0	0	-0.00201021	-0.0218852	FALSE	0.0076637	0	1	0	0	0	0.00849582	0	1	0	0	0	-0.000832118	-0.009295	FALSE	0.0402227	TRUE
visits_type_5_Skilled nursing facility inpatient	0.00143672	0	1	0	0	0	0.00156982	0	1	0	0	0	-0.000133093	-0.00343527	FALSE	0.00145877	0	1	0	0	0	0.00159232	0	1	0	0	0	-0.00013355	-0.00342184	FALSE	0.44757258410254175	TRUE
visits_type_5_Inpatient rehab	0.00115541	0	1	0	0	0	0.00102935	0	1	0	0	0	0.000126056	0.00381605	FALSE	0.00117113	0	1	0	0	0	0.00101703	0	1	0	0	0	0.000154096	0.00466126	FALSE	0.3040518842442429	TRUE
has_chickenpox_diagnosis	0.00196922	0	1	0	0	0	0.00169092	0	1	0	0	0	0.000278299	0.00651145	FALSE	0.0019827	0	1	0	0	0	0.00166424	0	1	0	0	0	0.000318465	0.00746465	FALSE	0.0999061	FALSE
has_diabetes_diagnosis	0.1906924406221115	0	1	0	0	0	0.19727659269093453	0	1	0	0	0	-0.00658415	-0.0166517	FALSE	0.1927122927410573	0	1	0	0	0	0.19720161903392164	0	1	0	0	0	-0.00448933	-0.011332	FALSE	0.012450843143629025	FALSE
has_depression_diagnosis	0.15998874733753968	0	1	0	0	0	0.17210346436068102	0	1	0	0	0	-0.0121147	-0.03256	FALSE	0.16242731811551026	0	1	0	0	0	0.1643997452281646	0	1	0	0	0	-0.00197243	-0.00533459	FALSE	0.23901639087074622	FALSE
has_mci_diagnosis	0.00290359	0	1	0	0	0	0.00314188	0	1	0	0	0	-0.000238287	-0.00434067	FALSE	0.00295864	0	1	0	0	0	0.00402704	0	1	0	0	0	-0.0010684	-0.01811	FALSE	6.49415662470681e-05	FALSE
has_stroke_diagnosis	0.026252863400715348	0	1	0	0	0	0.0303625	0	1	0	0	0	-0.00410963	-0.024781	FALSE	0.026709950483861027	0	1	0	0	0	0.029226849664071006	0	1	0	0	0	-0.0025169	-0.0152652	FALSE	0.000772457	FALSE
has_hypertension_diagnosis	0.498644	0	1	0	0	1	0.5015002960225335	0	1	0	1	1	-0.00285664	-0.00571329	FALSE	0.50375	0	1	0	1	1	0.5076328820036572	0	1	0	1	1	-0.00388322	-0.00776695	FALSE	0.0867861	FALSE
has_hyperlipidemia_diagnosis	0.4808805208375196	0	1	0	0	1	0.4967818762446402	0	1	0	0	1	-0.0159014	-0.0318146	FALSE	0.4867683014526104	0	1	0	0	1	0.4878264264140864	0	1	0	0	1	-0.00105812	-0.00211692	FALSE	0.6395196179614815	FALSE
has_bacterial_infection_diagnosis	0.3267793272515372	0	1	0	0	1	0.3715755575091049	0	1	0	0	1	-0.0447962	-0.0940731	FALSE	0.3314293932732017	0	1	0	0	1	0.3377575969263011	0	1	0	0	1	-0.0063282	-0.0134118	FALSE	0.00287343	FALSE
has_other_infection_diagnosis	0.0726299	0	1	0	0	0	0.0772955	0	1	0	0	0	-0.00466561	-0.0177183	FALSE	0.0737914	0	1	0	0	0	0.0759282	0	1	0	0	0	-0.0021368	-0.00811963	FALSE	0.0728073	FALSE
has_atrial_fibrillation_diagnosis	0.0792107	0	1	0	0	0	0.0790425	0	1	0	0	0	0.000168204	0.000623125	FALSE	0.0800271	0	1	0	0	0	0.0839514	0	1	0	0	0	-0.00392431	-0.0143044	FALSE	0.00158036	FALSE
has_atherosclerosis_diagnosis	0.0446691	0	1	0	0	0	0.0451546	0	1	0	0	0	-0.000485598	-0.00234463	FALSE	0.0450987	0	1	0	0	0	0.0470403	0	1	0	0	0	-0.00194161	-0.00926187	FALSE	0.040801099281713354	FALSE
has_ihd_diagnosis	0.16293252421331833	0	1	0	0	0	0.1606505319435225	0	1	0	0	0	0.00228199	0.00619671	FALSE	0.16484148671693616	0	1	0	0	0	0.16682418688746892	0	1	0	0	0	-0.0019827	-0.00533083	FALSE	0.2397436201484886	FALSE
has_heart_failure_diagnosis	0.0692541	0	1	0	0	0	0.0711082	0	1	0	0	0	-0.00185409	-0.00725811	FALSE	0.0700417	0	1	0	0	0	0.0773664	0	1	0	0	0	-0.00732469	-0.0280356	FALSE	6.226527987383246e-10	FALSE
has_copd_diagnosis	0.11469678093477474	0	1	0	0	0	0.10663763253736164	0	1	0	0	0	0.00805915	0.025691058672310807	FALSE	0.11605473485237616	0	1	0	0	0	0.11981467403587352	0	1	0	0	0	-0.00375994	-0.0116578	FALSE	0.0100969	FALSE
has_asthma_diagnosis	0.10770405497729374	0	1	0	0	0	0.10742029817542474	0	1	0	0	0	0.000283757	0.000915854	FALSE	0.10931560888414045	0	1	0	0	0	0.10590495366850897	0	1	0	0	0	0.00341066	0.011006215266759647	FALSE	0.015102805844535874	FALSE
has_b12_deficiency_diagnosis	0.041464051762247316	0	1	0	0	0	0.0399877	0	1	0	0	0	0.00147634	0.00746933	FALSE	0.042129810359351566	0	1	0	0	0	0.037825399108298574	0	1	0	0	0	0.00430441	0.021972965531135747	FALSE	1.1702713554961942e-06	FALSE
has_brain_injury_diagnosis	0.0322208	0	1	0	0	0	0.0393082	0	1	0	0	0	-0.00708741	-0.0381723	FALSE	0.0327711	0	1	0	0	0	0.0353393	0	1	0	0	0	-0.00256826	-0.0141606	FALSE	0.0017751	FALSE
has_anxiety_diagnosis	0.16252059639111038	0	1	0	0	0	0.17738029028149052	0	1	0	0	0	-0.0148597	-0.0395713	FALSE	0.16510858622177477	0	1	0	0	0	0.1642764685336237	0	1	0	0	0	0.000832118	0.00224348	FALSE	0.6199993607498245	FALSE
has_obesity_diagnosis	0.14905758951894868	0	1	0	0	0	0.19112066954914872	0	1	0	0	0	-0.0420631	-0.112131	TRUE	0.15166115345893857	0	1	0	0	0	0.152175	0	1	0	0	0	-0.000513653	-0.00143101	FALSE	0.7494040699784981	FALSE
has_alcohol_disorder_diagnosis	0.017361250653056305	0	1	0	0	0	0.0226838	0	1	0	0	0	-0.0053226	-0.0380043	FALSE	0.017690205666618726	0	1	0	0	0	0.0191695	0	1	0	0	0	-0.00147932	-0.0109988	FALSE	0.015451411063142576	FALSE
has_tobacco_use_diagnosis	0.19274203271309728	0	1	0	0	0	0.2211108918351603	0	1	0	0	0	-0.0283689	-0.0700716	FALSE	0.19612294795668878	0	1	0	0	0	0.19811592118509996	0	1	0	0	0	-0.00199297	-0.00500968	FALSE	0.26619750515278784	FALSE
has_substance_use_disorder_diagnosis	0.0187879	0	1	0	0	0	0.0222039	0	1	0	0	0	-0.00341601	-0.0241108	FALSE	0.0191593	0	1	0	0	0	0.0188511	0	1	0	0	0	0.000308192	0.0022571	FALSE	0.618243	FALSE
has_herpes_simplex_diagnosis	0.029990354860748303	0	1	0	0	0	0.0260859	0	1	0	0	0	0.00390449	0.023653442530049845	FALSE	0.030469889667358387	0	1	0	0	0	0.0273982	0	1	0	0	0	0.00307164	0.018325583763491884	FALSE	5.2909933709437985e-05	FALSE
has_mobility_problems_diagnosis	0.0578708	0	1	0	0	0	0.0666499	0	1	0	0	0	-0.00877909	-0.036339	FALSE	0.0587927	0	1	0	0	0	0.0615459	0	1	0	0	0	-0.00275318	-0.0115778	FALSE	0.010321817267114463	FALSE
has_falls_fractures_diagnosis	0.24693565888357513	0	1	0	0	0	0.25766294694917385	0	1	0	0	1	-0.0107273	-0.0247002	FALSE	0.25015923239711535	0	1	0	0	1	0.25506975406299437	0	1	0	0	1	-0.00491052	-0.0113014	FALSE	0.012470394796463408	FALSE
has_ulcers_weight_loss_diagnosis	0.0481855	0	1	0	0	0	0.0498574	0	1	0	0	0	-0.00167186	-0.00774327	FALSE	0.0489203	0	1	0	0	0	0.050112	0	1	0	0	0	-0.00119167	-0.00549302	FALSE	0.22560550707508054	FALSE
has_incontinence_diagnosis	0.0496423	0	1	0	0	0	0.049364	0	1	0	0	0	0.000278326	0.0012831	FALSE	0.050245526083293954	0	1	0	0	0	0.052217953195948304	0	1	0	0	0	-0.00197243	-0.00894651	FALSE	0.0483773	FALSE
has_dependence_care_diagnosis	0.00431017	0	1	0	0	0	0.00723237	0	1	0	0	0	-0.0029222	-0.0385843	FALSE	0.00439687	0	1	0	0	0	0.00493107	0	1	0	0	0	-0.000534199	-0.00784046	FALSE	0.0833786	FALSE
has_cognitive_decline_diagnosis	0.000934373	0	1	0	0	0	0.00118185	0	1	0	0	0	-0.000247475	-0.00761197	FALSE	0.000945121	0	1	0	0	0	0.00152041	0	1	0	0	0	-0.000575291	-0.0163956	FALSE	0.000300598	FALSE
has_general_examination_diagnosis	0.3299441385685006	0	1	0	0	1	0.4155819982418056	0	1	0	0	1	-0.0856379	-0.177804	TRUE	0.33605226931848536	0	1	0	0	1	0.3411990713155678	0	1	0	0	1	-0.0051468	-0.0108757	FALSE	0.0134947	FALSE
has_immunization_encounter_diagnosis	0.14406422055218424	0	1	0	0	0	0.2272152352930623	0	1	0	0	0	-0.083151	-0.21509	TRUE	0.14718210022395267	0	1	0	0	0	0.1535616691664441	0	1	0	0	0	-0.00637957	-0.0178488	FALSE	3.5759101090354594e-05	FALSE
has_drug_therapy_diagnosis	0.30287746654342323	0	1	0	0	1	0.32630653581872654	0	1	0	0	1	-0.0234291	-0.0504712	FALSE	0.30695896940683365	0	1	0	0	1	0.30571592940354625	0	1	0	0	1	0.00124304	0.00269655	FALSE	0.5499717575991958	FALSE
has_varivax_vaccination	0.00178837	0	1	0	0	0	0.00166401	0	1	0	0	0	0.000124364	0.00299589	FALSE	0.00180806	0	1	0	0	0	0.00174642	0	1	0	0	0	6.163834768813103e-05	0.0014634	FALSE	0.7470269774259244	FALSE
has_ppsv23_vaccination	0.2160913073182494	0	1	0	0	0	0.195471	0	1	0	0	0	0.020620003563248418	0.0510218	FALSE	0.21872367528918657	0	1	0	0	0	0.21812783793223892	0	1	0	0	0	0.000595837	0.00144208	FALSE	0.7492058998259452	FALSE
has_prevnar13_vaccination	0.0977475	0	1	0	0	0	0.11430057948653546	0	1	0	0	0	-0.0165531	-0.0537862	FALSE	0.0997719	0	1	0	0	0	0.0933205	0	1	0	0	0	0.00645148	0.021845525209876617	FALSE	1.1202755257744555e-06	FALSE
has_shingrix_vaccination	0	0	0	0	0	0	0	0	0	0	0	0	0		FALSE	0	0	0	0	0	0	0	0	0	0	0	0	0		FALSE	1	FALSE
has_zostavax_vaccination	0	0	0	0	0	0	0	0	0	0	0	0	0		FALSE	0	0	0	0	0	0	0	0	0	0	0	0	0		FALSE	1	FALSE
has_influenza_vaccination	0.43429248884780774	0	1	0	0	1	0.42911381617897704	0	1	0	0	1	0.00517867	0.010455452416980475	FALSE	0.4402827145528138	0	1	0	0	1	0.44520350927657126	0	1	0	0	1	-0.00492079	-0.00990683	FALSE	0.027951622169822575	FALSE
has_tdap_vaccination	0.20906844030060684	0	1	0	0	0	0.26417992787814637	0	1	0	0	1	-0.0551115	-0.129944	TRUE	0.2129091245300076	0	1	0	0	0	0.22018244950792054	0	1	0	0	0	-0.00727332	-0.017659	FALSE	7.84897856257236e-05	FALSE
has_calmette_guerin_vaccination	0.000361693	0	1	0	0	0	0.000444034	0	1	0	0	0	-8.23411e-05	-0.00410322	FALSE	0.00036983	0	1	0	0	0	0.000523926	0	1	0	0	0	-0.000154096	-0.00729112	FALSE	0.1077982138774095	FALSE
has_donepezil_first	0.00614878	0	1	0	0	0	0.00701708	0	1	0	0	0	-0.000868303	-0.0107374	FALSE	0.00626657	0	1	0	0	0	0.00864991	0	1	0	0	0	-0.00238335	-0.0277035	FALSE	9.47648621754336e-10	FALSE
has_donepezil_memantine_first	7.032914037696419e-05	0	1	0	0	0	0.000107645	0	1	0	0	0	-3.73154e-05	-0.00395589	FALSE	7.191140514885661e-05	0	1	0	0	0	0.000102731	0	1	0	0	0	-3.08192e-05	-0.00329822	FALSE	0.46685427082272546	FALSE
has_memantine_first	0.00259213	0	1	0	0	0	0.0031643	0	1	0	0	0	-0.00057217	-0.0106806	FALSE	0.00259908	0	1	0	0	0	0.00370857	0	1	0	0	0	-0.00110949	-0.0197883	FALSE	1.309417952761968e-05	FALSE
has_galantamine_first	0.000160752	0	1	0	0	0	0.000251171	0	1	0	0	0	-9.04183e-05	-0.006301	FALSE	0.000154096	0	1	0	0	0	0.000349284	0	1	0	0	0	-0.000195188	-0.012305	FALSE	0.00664189	FALSE
has_rivastigmine_first	0.000663103	0	1	0	0	0	0.000865642	0	1	0	0	0	-0.000202538	-0.00732862	FALSE	0.000678022	0	1	0	0	0	0.00124304	0	1	0	0	0	-0.000565018	-0.0182403	FALSE	5.261863002187837e-05	FALSE
has_antidepressants_first	0.21995941003898245	0	1	0	0	0	0.23749080536069897	0	1	0	0	0	-0.0175314	-0.0417492	FALSE	0.22288426372994186	0	1	0	0	0	0.22248361447268394	0	1	0	0	0	0.000400649	0.000962984	FALSE	0.8316134237610846	FALSE
has_antipsychotics_first	0.017712896354941124	0	1	0	0	0	0.022174778880137785	0	1	0	0	0	-0.00446188	-0.0319185	FALSE	0.017957305171457338	0	1	0	0	0	0.019529083026853772	0	1	0	0	0	-0.00157178	-0.01159	FALSE	0.010587026593436235	FALSE
has_angiotensin_antagonist_first	0.2260378571715629	0	1	0	0	0	0.24276314609160551	0	1	0	0	0	-0.0167253	-0.0394891	FALSE	0.22908919068850034	0	1	0	0	0	0.22565798935711204	0	1	0	0	0	0.0034312	0.0081864	FALSE	0.0705453	FALSE
has_adrenergics_first	0.24540851183538961	0	1	0	0	0	0.2520407614058379	0	1	0	0	1	-0.00663225	-0.0153431	FALSE	0.24845390478929957	0	1	0	0	0	0.24825871668960983	0	1	0	0	0	0.000195188	0.00045176	FALSE	0.9203915658249003	FALSE
has_nsaids_first	0.2511755013463007	0	1	0	0	1	0.2973636053750516	0	1	0	0	1	-0.0461881	-0.103666	TRUE	0.2553060343941978	0	1	0	0	1	0.2587783279570997	0	1	0	0	1	-0.00347229	-0.00794572	FALSE	0.0755474	FALSE
has_antidiabetics_first	0.13285174617208537	0	1	0	0	0	0.1416714508692298	0	1	0	0	0	-0.0088197	-0.0256315	FALSE	0.13461815043865957	0	1	0	0	0	0.13442296233896983	0	1	0	0	0	0.000195188	0.000572043	FALSE	0.899429	FALSE
has_antihypertensives_first	0.22716312341759434	0	1	0	0	0	0.235831	0	1	0	0	0	-0.00866816	-0.0205519	FALSE	0.23028086540239567	0	1	0	0	0	0.2270243060549403	0	1	0	0	0	0.00325656	0.00775438	FALSE	0.0868114	FALSE
has_anticholinergics_first	0.11529960213800587	0	1	0	0	0	0.11873867489549507	0	1	0	0	0	-0.00343907	-0.010699	FALSE	0.11696903700355447	0	1	0	0	0	0.11677384890386472	0	1	0	0	0	0.000195188	0.000607554	FALSE	0.8933242208676124	FALSE
has_antivirals_first	0.1778322549531809	0	1	0	0	0	0.1772995568632376	0	1	0	0	0	0.000532698	0.00139396	FALSE	0.17997370097183127	0	1	0	0	0	0.1823056851102299	0	1	0	0	0	-0.00233198	-0.00605499	FALSE	0.18168183420644068	FALSE
has_glucocorticoids_first	0.2644275207973315	0	1	0	0	1	0.2966684009400958	0	1	0	0	1	-0.0322409	-0.0718093	FALSE	0.2687842863306692	0	1	0	0	1	0.26340120400238337	0	1	0	0	1	0.00538308	0.012181470961093543	FALSE	0.00685593	FALSE
has_statins_first	0.2896857292127155	0	1	0	0	1	0.3082984983584205	0	1	0	0	1	-0.0186128	-0.0406638	FALSE	0.2932649832549157	0	1	0	0	1	0.29402518953791784	0	1	0	0	1	-0.000760206	-0.00166919	FALSE	0.7118225798467451	FALSE
has_nutrition_first	0.23550215006229153	0	1	0	0	0	0.2506952044349558	0	1	0	0	1	-0.0151931	-0.0354243	FALSE	0.2391978796408539	0	1	0	0	0	0.24295781882435125	0	1	0	0	0	-0.00375994	-0.00879034	FALSE	0.051994018980691455	FALSE
has_cancer_treatment_first	0.034370855604227785	0	1	0	0	0	0.0317215	0	1	0	0	0	0.00264935	0.014821303327457517	FALSE	0.0348051	0	1	0	0	0	0.034137371329950074	0	1	0	0	0	0.000667749	0.00366016	FALSE	0.42007692371465466	FALSE
has_steroids_first	0.3209118675400876	0	1	0	0	1	0.3568977735517322	0	1	0	0	1	-0.0359859	-0.0760807	FALSE	0.3256764808612932	0	1	0	0	1	0.32871730599330196	0	1	0	0	1	-0.00304083	-0.00648101	FALSE	0.15074834129864034	FALSE
has_antibacterial_first	0.47585701081059356	0	1	0	0	1	0.5453228439692137	0	1	0	1	1	-0.0694658	-0.139299	TRUE	0.48252552854882785	0	1	0	0	1	0.48292617780608577	0	1	0	0	1	-0.000400649	-0.000801773	FALSE	0.8563612194440354	FALSE
has_contraceptives_first	0.00725395	0	1	0	0	0	0.011930605141821704	0	1	0	0	0	-0.00467666	-0.0479945	FALSE	0.00741715	0	1	0	0	0	0.00724251	0	1	0	0	0	0.000174642	0.00204737	FALSE	0.6496978861155308	FALSE
has_antiallergics_first	0.13471044488204797	0	1	0	0	0	0.1515814779597768	0	1	0	0	0	-0.016871	-0.0481863	FALSE	0.1369295884613014	0	1	0	0	0	0.13929239177333524	0	1	0	0	0	-0.0023628	-0.00684838	FALSE	0.12904072632601993	FALSE
has_analgesics_first	0.38793553831933447	0	1	0	0	1	0.4115027180250812	0	1	0	0	1	-0.0235672	-0.0481257	FALSE	0.39285200632820366	0	1	0	0	1	0.3819214727455775	0	1	0	0	1	0.010930533520877361	0.022438865406164566	FALSE	5.973860851075542e-07	FALSE
has_antiarrhythmics_first	0.024645340192099022	0	1	0	0	0	0.026269757261522454	0	1	0	0	0	-0.00162442	-0.0103132	FALSE	0.0250252	0	1	0	0	0	0.025158718744221403	0	1	0	0	0	-0.00013355	-0.00085387	FALSE	0.8507134097498714	FALSE
has_antifungal_first	0.1278583772053209	0	1	0	0	0	0.14457561133138377	0	1	0	0	0	-0.0167172	-0.0487499	FALSE	0.13004663968276797	0	1	0	0	0	0.1323786238211666	0	1	0	0	0	-0.00233198	-0.00690687	FALSE	0.1256598495278844	FALSE
has_diuretic_first	0.19543463408752965	0	1	0	0	0	0.1964356195841332	0	1	0	0	0	-0.00100099	-0.00252188	FALSE	0.197664	0	1	0	0	0	0.1981878325902488	0	1	0	0	0	-0.000523926	-0.00131495	FALSE	0.7722080930997595	FALSE
has_vassopressin_first	0.000592774	0	1	0	0	0	0.000623441	0	1	0	0	0	-3.06672e-05	-0.00124398	FALSE	0.000585564	0	1	0	0	0	0.00063693	0	1	0	0	0	-5.13653e-05	-0.00207822	FALSE	0.6467015473042994	FALSE
has_antihypotensives_first	0.00644014	0	1	0	0	0	0.00668293	0	1	0	0	0	-0.000242793	-0.0030072	FALSE	0.00657476	0	1	0	0	0	0.00715005	0	1	0	0	0	-0.000575291	-0.0069686	FALSE	0.12436687936260862	FALSE
has_diagnostics_first	0.0182253	0	1	0	0	0	0.0212015	0	1	0	0	0	-0.0029762	-0.0214106	FALSE	0.018573688644161822	0	1	0	0	0	0.020844	0	1	0	0	0	-0.00227035	-0.0163341	FALSE	0.000317285	FALSE
has_antiplatelets_first	0.11287827030502753	0	1	0	0	0	0.11958413319219936	0	1	0	0	0	-0.00670586	-0.0209241	FALSE	0.1144624108812229	0	1	0	0	0	0.11620883072055228	0	1	0	0	0	-0.00174642	-0.00546735	FALSE	0.22844582431028693	FALSE
has_sympathomimetics_first	0.15620102077723746	0	1	0	0	0	0.17611995191876423	0	1	0	0	0	-0.0199189	-0.0535322	FALSE	0.15886256703170265	0	1	0	0	0	0.1575476156232664	0	1	0	0	0	0.00131495	0.00360325	FALSE	0.4240906496723458	FALSE
has_antiemetics_first	0.1276674838242977	0	1	0	0	0	0.14227246631622384	0	1	0	0	0	-0.014605	-0.0427528	FALSE	0.12971790183065893	0	1	0	0	0	0.13056029257668839	0	1	0	0	0	-0.000842391	-0.0025037	FALSE	0.5811425843189205	FALSE
has_muscle_relaxants_first	0.15793915524655386	0	1	0	0	0	0.18415292703493066	0	1	0	0	0	-0.0262138	-0.0696578	FALSE	0.1605884407552752	0	1	0	0	0	0.15692095909268353	0	1	0	0	0	0.00366748	0.0100357	FALSE	0.025431249935493134	FALSE
has_laxatives_first	0.0939195	0	1	0	0	0	0.11911991603724502	0	1	0	0	0	-0.0252004	-0.0817543	FALSE	0.0957038	0	1	0	0	0	0.0996178	0	1	0	0	0	-0.00391403	-0.0131852	FALSE	0.00336334	FALSE
has_anxiolytics_first	0.1680062693405136	0	1	0	0	0	0.17156748416727965	0	1	0	0	0	-0.00356121	-0.00948538	FALSE	0.17044030326066856	0	1	0	0	0	0.1673172936656325	0	1	0	0	0	0.00312301	0.00833595	FALSE	0.065992	FALSE
has_antiepileptics_first	0.14283848410561428	0	1	0	0	0	0.13113798238217406	0	1	0	0	0	0.011700501723440226	0.0340342	FALSE	0.14402827145528138	0	1	0	0	0	0.1448192969119188	0	1	0	0	0	-0.000791025	-0.0022503	FALSE	0.617675	FALSE
has_salicylates_first	0.11010529277016437	0	1	0	0	0	0.12894472451963615	0	1	0	0	0	-0.0188394	-0.0580981	FALSE	0.1120379692219186	0	1	0	0	0	0.11484251402272401	0	1	0	0	0	-0.00280454	-0.00884355	FALSE	0.050601575798041955	FALSE
has_antitussives_first	0.15944620825463168	0	1	0	0	0	0.19102199537128403	0	1	0	0	0	-0.0315758	-0.0831291	FALSE	0.16219103778430688	0	1	0	0	0	0.16118427811222288	0	1	0	0	0	0.00100676	0.00273453	FALSE	0.5426716917231897	FALSE
has_ulcer_treatment_first	0.0657778	0	1	0	0	0	0.0731848	0	1	0	0	0	-0.007407	-0.0291334	FALSE	0.0668262	0	1	0	0	0	0.0675145	0	1	0	0	0	-0.000688295	-0.00274968	FALSE	0.5437102554922597	FALSE
has_amebicides_first	0.0460857	0	1	0	0	0	0.0541205	0	1	0	0	0	-0.00803486	-0.0368367	FALSE	0.046896509214932915	0	1	0	0	0	0.0491258	0	1	0	0	0	-0.00222925	-0.0104274	FALSE	0.0213713	FALSE
has_antastmatics_first	0.039655588152553954	0	1	0	0	0	0.0435108	0	1	0	0	0	-0.00385524	-0.0193123	FALSE	0.0402396	0	1	0	0	0	0.0391712	0	1	0	0	0	0.0010684	0.00547149	FALSE	0.22686052544525526	FALSE
has_migraine_first	0.0352349	0	1	0	0	0	0.0370185	0	1	0	0	0	-0.00178362	-0.0095583	FALSE	0.0357913	0	1	0	0	0	0.0342093	0	1	0	0	0	0.00158205	0.00860841	FALSE	0.0577078	FALSE
has_ppi_first	0.22678133665554798	0	1	0	0	0	0.2353177308527243	0	1	0	0	0	-0.00853639	-0.0202532	FALSE	0.23009595036058433	0	1	0	0	0	0.22607918473012678	0	1	0	0	0	0.00401677	0.00957292	FALSE	0.0342879	FALSE
has_bowel_evacuants_first	0.0958184	0	1	0	0	0	0.12197922460036958	0	1	0	0	0	-0.0261608	-0.0840539	FALSE	0.0976146	0	1	0	0	0	0.10151835795442872	0	1	0	0	0	-0.00390376	-0.0130379	FALSE	0.0037015	FALSE
has_glaucoma_first	0.021440340794920226	0	1	0	0	0	0.018447586070794237	0	1	0	0	0	0.00299275	0.0214074	FALSE	0.021522056255264942	0	1	0	0	0	0.021994616917671714	0	1	0	0	0	-0.000472561	-0.00323907	FALSE	0.47390970428795864	FALSE
has_skin_care_first	0.00768597	0	1	0	0	0	0.00900402	0	1	0	0	0	-0.00131805	-0.0144893	FALSE	0.00782807	0	1	0	0	0	0.00749933	0	1	0	0	0	0.000328738	0.00376964	FALSE	0.4058386645143729	FALSE
has_osteoporosis_treatment_first	0.054484989752039546	0	1	0	0	0	0.0466819	0	1	0	0	0	0.00780313	0.0356126	FALSE	0.0549506	0	1	0	0	0	0.0554026	0	1	0	0	0	-0.000452015	-0.00197969	FALSE	0.6624270998718542	FALSE
Pre- and post-matching characteristics of the ZVL and PPSV23 cohorts (dementia, all).
	Pre-Matching															Post-Matching
	ZVL						PPSV23						difference_in_means	NMD	has_bad_balance	ZVL						PPSV23						difference_in_means	NMD	has_bad_balance	p_value	used_in_matching
Covariate	Mean	Min	Max	25th_percentile	Median	75th_percentile	Mean	Min	Max	25th_percentile	Median	75th_percentile				Mean	Min	Max	25th_percentile	Median	75th_percentile	Mean	Min	Max	25th_percentile	Median	75th_percentile
age_at_exposure	65.14090470769922	50	89	61	63	70	66.27099923407674	50	89	60	66	73	-1.13009	-0.148942	TRUE	66.46043514304037	50	89	61	65	72	66.309	50	89	61	65	72	0.1513942927122116	0.021230014984095467	FALSE	1.0624347381393506e-40	TRUE
index_date	24164.232135865663	24094	24285	24142	24166	24190	24176.58919302346	24094	24285	24140	24173	24215	-12.3571	-0.298715	TRUE	24159.405046191823	24094	24285	24132	24159	24186	24159.17301350988	24094	24285	24132	24159	24186	0.2320326864719391	0.00639374	FALSE	0.00233232	TRUE
visits_counts_1	0.10695551140853955	0	58	0	0	0	0.23056090375857935	0	154	0	0	0	-0.123605	-0.16714	TRUE	0.11279990558297535	0	37	0	0	0	0.110243	0	51	0	0	0	0.00255665	0.00493305	FALSE	0.00958716	TRUE
visits_counts_2	0.0826883	0	50	0	0	0	0.16684010104631597	0	132	0	0	0	-0.0841518	-0.1379	TRUE	0.08427	0	38	0	0	0	0.0814333	0	31	0	0	0	0.00283678	0.00653012	FALSE	0.000203043	TRUE
visits_counts_3	0.0642514	0	43	0	0	0	0.12388821532679821	0	88	0	0	0	-0.0596368	-0.115433	TRUE	0.0625129	0	29	0	0	0	0.0611421	0	36	0	0	0	0.00137075	0.00371854	FALSE	0.011298420176910797	TRUE
visits_counts_4	0.050047852787424865	0	41	0	0	0	0.0932317	0	87	0	0	0	-0.0431839	-0.0971074	FALSE	0.0470635	0	28	0	0	0	0.0456344	0	34	0	0	0	0.00142905	0.00452134	FALSE	0.00605937	TRUE
visits_counts_5	0.0369391	0	30	0	0	0	0.0694138	0	86	0	0	0	-0.0324747	-0.0858611	FALSE	0.0333474	0	30	0	0	0	0.0332237	0	25	0	0	0	0.000123709	0.000461847	FALSE	0.7434642849015797	TRUE
vaccinations_counts_1	0.4414401513888184	0	63	0	0	1	0.42013128202384803	0	39	0	0	1	0.021308869364970395	0.0313052	FALSE	0.39082249457173207	0	45	0	0	1	0.39288999990046397	0	39	0	0	1	-0.00206751	-0.00329615	FALSE	0.00779819	TRUE
vaccinations_counts_2	0.34639073976059104	0	37	0	0	1	0.29438895630225215	0	40	0	0	0	0.0520018	0.0888672	FALSE	0.2901133715267261	0	27	0	0	0	0.29219794017316425	0	35	0	0	1	-0.00208457	-0.00374873	FALSE	0.0377433	TRUE
vaccinations_counts_3	0.27314697331119536	0	28	0	0	0	0.2175342929406978	0	37	0	0	0	0.055612680370497575	0.10669362156598604	TRUE	0.2173241020784543	0	23	0	0	0	0.21953380172140438	0	37	0	0	0	-0.0022097	-0.00446145	FALSE	0.006665	TRUE
vaccinations_counts_4	0.21554055523734258	0	36	0	0	0	0.16598853224104823	0	62	0	0	0	0.049552022996294354	0.10560492272998956	TRUE	0.1638007402635998	0	13	0	0	0	0.16621235583273966	0	23	0	0	0	-0.00241162	-0.00552131	FALSE	0.00102635	TRUE
vaccinations_counts_5	0.1641006213611943	0	35	0	0	0	0.1253194990481256	0	56	0	0	0	0.0387811	0.0936393	FALSE	0.11832131080406619	0	16	0	0	0	0.12134293998120191	0	24	0	0	0	-0.00302163	-0.00800839	FALSE	2.276249212142116e-06	TRUE
other_procedures_counts_1	1.5797600835248653	0	365	0	0	2	1.9570694613692279	0	366	0	0	2	-0.377309	-0.0904409	FALSE	1.3647554328892606	0	365	0	0	1	1.352796891063514	0	161	0	0	1	0.0119585	0.00340176	FALSE	0.026305543903680485	TRUE
other_procedures_counts_2	1.1172003581708634	0	172	0	0	1	1.36127	0	365	0	0	1	-0.24407	-0.0719238	FALSE	0.916532	0	172	0	0	0	0.9038226097491265	0	146	0	0	0	0.012709327973425388	0.00456216	FALSE	0.11358388397781778	TRUE
other_procedures_counts_3	0.7709954104826606	0	114	0	0	0	0.9486026401462095	0	365	0	0	0	-0.177607	-0.0642285	FALSE	0.6019838950719717	0	90	0	0	0	0.5939328530009399	0	161	0	0	0	0.00805104	0.00363861	FALSE	0.14594673740754988	TRUE
other_procedures_counts_4	0.522783	0	112	0	0	0	0.6614040520375153	0	366	0	0	0	-0.138621	-0.0615953	FALSE	0.3884961955911231	0	112	0	0	0	0.3837625468708008	0	111	0	0	0	0.00473365	0.00272125	FALSE	0.36199041953075717	TRUE
other_procedures_counts_5	0.338904	0	134	0	0	0	0.4526320960423526	0	251	0	0	0	-0.113728	-0.06317	FALSE	0.24025151330298908	0	69	0	0	0	0.2392646847623151	0	133	0	0	0	0.000986829	0.000731547	FALSE	0.740381	TRUE
elective_procedures_counts_1	0.6238725593265808	0	130	0	0	0	0.6160625783476736	0	243	0	0	0	0.00780998	0.00317558	FALSE	0.4848427970759161	0	130	0	0	0	0.4882000048346067	0	145	0	0	0	-0.00335721	-0.00159023	FALSE	0.055821556804595926	TRUE
elective_procedures_counts_2	0.4388182174111642	0	365	0	0	0	0.43397988435536167	0	174	0	0	0	0.00483833	0.00237239	FALSE	0.32228483511858297	0	365	0	0	0	0.32507753144982743	0	122	0	0	0	-0.0027927	-0.00162432	FALSE	0.3127207020013383	TRUE
elective_procedures_counts_3	0.2998158392726376	0	92	0	0	0	0.3082565909779487	0	173	0	0	0	-0.00844075	-0.00504658	FALSE	0.20867442194456412	0	92	0	0	0	0.20965698465581156	0	124	0	0	0	-0.000982563	-0.000735296	FALSE	0.435273	TRUE
elective_procedures_counts_4	0.20723519645019323	0	86	0	0	0	0.2172747843558246	0	164	0	0	0	-0.0100396	-0.0071941	FALSE	0.13434	0	79	0	0	0	0.1352993119217135	0	95	0	0	0	-0.000959812	-0.000892412	FALSE	0.277259	TRUE
elective_procedures_counts_5	0.13062814033917475	0	133	0	0	0	0.15055870217930628	0	141	0	0	0	-0.0199306	-0.0177149	FALSE	0.0792165	0	78	0	0	0	0.0813735	0	114	0	0	0	-0.00215709	-0.00261406	FALSE	0.11503598837731838	TRUE
critical_procedures_counts_1	2.1318534617141447	0	365	0	0	2	2.5459602820696285	0	366	0	0	2	-0.414107	-0.0727186	FALSE	1.836260403291514	0	365	0	0	1	1.8267092112054808	0	211	0	0	1	0.00955119	0.00197631	FALSE	0.5698399387596216	TRUE
critical_procedures_counts_2	1.5352642416420756	0	365	0	0	1	1.7834551317629763	0	365	0	0	1	-0.248191	-0.0527975	FALSE	1.2530447357531962	0	365	0	0	0	1.2371900697178722	0	185	0	0	0	0.015854666009545326	0.00404461	FALSE	0.1180174193606248	TRUE
critical_procedures_counts_3	1.0706173009577808	0	223	0	0	0	1.2593468099476406	0	365	0	0	0	-0.18873	-0.0489504	FALSE	0.8307958757961104	0	223	0	0	0	0.8195952296651466	0	186	0	0	0	0.011200645938515663	0.00357973	FALSE	0.12001374030205371	TRUE
critical_procedures_counts_4	0.7385008301733575	0	263	0	0	0	0.8890980160581546	0	365	0	0	0	-0.150597	-0.0472201	FALSE	0.5404677908549149	0	263	0	0	0	0.5357824882014268	0	187	0	0	0	0.0046853	0.00186936	FALSE	0.6814123838535409	TRUE
critical_procedures_counts_5	0.4769490947847712	0	254	0	0	0	0.6172677886833682	0	365	0	0	0	-0.140319	-0.0545898	FALSE	0.3308349792325204	0	254	0	0	0	0.331419	0	213	0	0	0	-0.000584419	-0.000300871	FALSE	0.3385145134205434	TRUE
prescriptions_counts_1	3.3193584463795016	0	365	0	1	4	4.080631297712673	0	366	0	0	5	-0.761273	-0.106633	TRUE	2.993624006950458	0	358	0	0	4	2.971839838012237	0	366	0	0	3	0.021784169599413872	0.00340803	FALSE	0.23955993895840733	TRUE
prescriptions_counts_2	2.3841364384475394	0	365	0	0	3	2.976786455555104	0	366	0	0	3	-0.59265	-0.0982765	FALSE	2.052872111855735	0	142	0	0	2	2.020783120966125	0	365	0	0	2	0.032089	0.00623373	FALSE	0.00357904	TRUE
prescriptions_counts_3	1.6722274384982925	0	365	0	0	1	2.1556655430725096	0	365	0	0	1	-0.483438	-0.0958734	FALSE	1.3749877357403988	0	304	0	0	0	1.3483760698344716	0	274	0	0	0	0.0266117	0.00654499	FALSE	0.00125937	TRUE
prescriptions_counts_4	1.1618285202613052	0	365	0	0	0	1.544351534598487	0	366	0	0	0	-0.382523	-0.0923351	FALSE	0.912576	0	365	0	0	0	0.889553	0	366	0	0	0	0.0230227	0.00727445	FALSE	0.0015719	TRUE
prescriptions_counts_5	0.791219	0	164	0	0	0	1.07533	0	365	0	0	0	-0.284108	-0.0847237	FALSE	0.5899044880791396	0	164	0	0	0	0.5728710311789473	0	365	0	0	0	0.0170335	0.00694772	FALSE	0.00380692	TRUE
diagnoses_counts_1	4.674349093334687	0	355	0	2	6	5.667976640626648	0	365	0	2	7	-0.993628	-0.108205	TRUE	4.056974417820929	0	255	0	1	5	4.011951432110036	0	365	0	1	5	0.045023	0.00581219	FALSE	0.0451455	TRUE
diagnoses_counts_2	3.461387875843768	0	359	0	1	4	4.060359536413246	0	365	0	0	5	-0.598972	-0.0778445	FALSE	2.845576974759087	0	256	0	0	3	2.798887471685557	0	365	0	0	3	0.0466895	0.00733704	FALSE	0.000429316	TRUE
diagnoses_counts_3	2.495879947506942	0	347	0	0	3	2.92323	0	365	0	0	3	-0.427352	-0.0668736	FALSE	1.9455907676075666	0	228	0	0	1	1.915215218204285	0	361	0	0	1	0.0303755	0.00592219	FALSE	0.0057899	TRUE
diagnoses_counts_4	1.750770357373317	0	343	0	0	1	2.095369019150139	0	365	0	0	1	-0.344599	-0.0653393	FALSE	1.2982156035508765	0	257	0	0	0	1.2788672232152125	0	331	0	0	0	0.019348381087183952	0.00476391	FALSE	0.12703581850036605	TRUE
diagnoses_counts_5	1.1759786257549503	0	259	0	0	0	1.4778823585086667	0	364	0	0	0	-0.301904	-0.0708207	FALSE	0.8247455077261281	0	259	0	0	0	0.8168537232870207	0	182	0	0	0	0.00789178	0.0025236	FALSE	0.3165011386790565	TRUE
well_visit_counts_1	0.364597	0	87	0	0	0	0.27730897056107867	0	338	0	0	0	0.0872876	0.0925488	FALSE	0.22844511939345594	0	87	0	0	0	0.23215070322198098	0	57	0	0	0	-0.00370558	-0.00510404	FALSE	1.7912038867192687e-07	TRUE
well_visit_counts_2	0.28085689116391027	0	76	0	0	0	0.20897333877212573	0	365	0	0	0	0.0718836	0.0900014	FALSE	0.167233	0	56	0	0	0	0.16972455539392803	0	63	0	0	0	-0.00249124	-0.00400289	FALSE	0.000192759	TRUE
well_visit_counts_3	0.20898889235297957	0	67	0	0	0	0.15452900349217796	0	227	0	0	0	0.0544599	0.084446	FALSE	0.11814214596815131	0	47	0	0	0	0.12058788817270352	0	51	0	0	0	-0.00244574	-0.00483518	FALSE	1.9066248939335898e-05	TRUE
well_visit_counts_4	0.1472877982642489	0	49	0	0	0	0.11391963927020733	0	123	0	0	0	0.033368158994041566	0.0633174	FALSE	0.0795506	0	39	0	0	0	0.0815826	0	46	0	0	0	-0.00203196	-0.00504358	FALSE	0.000122852	TRUE
well_visit_counts_5	0.10018089803731067	0	55	0	0	0	0.0821325	0	106	0	0	0	0.0180484	0.0419534	FALSE	0.052010414311573334	0	55	0	0	0	0.0528266	0	35	0	0	0	-0.000816195	-0.00255087	FALSE	0.055583801860267026	TRUE
enc_reports_counts_1	1.3580031974362508	0	169	0	0	1	1.7118418216731077	0	207	0	0	1	-0.353839	-0.0850993	FALSE	1.1613222933667775	0	110	0	0	0	1.13845	0	141	0	0	0	0.022870533168315887	0.00658289	FALSE	0.0033002	TRUE
enc_reports_counts_2	1.0286382619287573	0	179	0	0	0	1.2419180693590062	0	255	0	0	0	-0.21328	-0.0610539	FALSE	0.8330354362450463	0	123	0	0	0	0.8186297302716053	0	130	0	0	0	0.014405705966055393	0.00500769	FALSE	0.00641788	TRUE
enc_reports_counts_3	0.7626302357112302	0	154	0	0	0	0.918946	0	264	0	0	0	-0.156316	-0.0528473	FALSE	0.593001	0	110	0	0	0	0.5777283889526393	0	124	0	0	0	0.0152731	0.00640163	FALSE	0.000433951	TRUE
enc_reports_counts_4	0.5557231208717908	0	104	0	0	0	0.6842474945462046	0	264	0	0	0	-0.128524	-0.051528	FALSE	0.41853332252656544	0	101	0	0	0	0.40810905735123276	0	113	0	0	0	0.010424265637993813	0.00531822	FALSE	0.012846562295011257	TRUE
enc_reports_counts_5	0.3942090876793573	0	106	0	0	0	0.5016851340417138	0	199	0	0	0	-0.107476	-0.0515307	FALSE	0.2846104515664837	0	106	0	0	0	0.27689356613386457	0	146	0	0	0	0.00771689	0.00484821	FALSE	0.010098455785672193	TRUE
enc_surgery_counts_1	0.098419	0	92	0	0	0	0.1223303922360381	0	210	0	0	0	-0.0239113	-0.0407506	FALSE	0.0877126	0	92	0	0	0	0.087057	0	45	0	0	0	0.000655516	0.00137638	FALSE	0.8001895829965197	TRUE
enc_surgery_counts_2	0.0753174	0	62	0	0	0	0.0898093	0	190	0	0	0	-0.0144919	-0.0298509	FALSE	0.0644823	0	62	0	0	0	0.0643003	0	58	0	0	0	0.000182009	0.000446529	FALSE	0.6382477091168499	TRUE
enc_surgery_counts_3	0.0562388	0	69	0	0	0	0.0670005	0	114	0	0	0	-0.0107617	-0.0266671	FALSE	0.046447772739359246	0	42	0	0	0	0.045513556094945985	0	61	0	0	0	0.000934217	0.00281316	FALSE	0.12321114566384146	TRUE
enc_surgery_counts_4	0.0426869	0	51	0	0	0	0.051020570877735705	0	140	0	0	0	-0.00833371	-0.0233449	FALSE	0.0335479	0	51	0	0	0	0.033340300854730026	0	76	0	0	0	0.000207604	0.000735354	FALSE	0.8366505632456196	TRUE
enc_surgery_counts_5	0.0298717	0	50	0	0	0	0.0378031	0	111	0	0	0	-0.00793138	-0.0272432	FALSE	0.022972913405084585	0	50	0	0	0	0.0234109	0	66	0	0	0	-0.000437958	-0.00190938	FALSE	0.1648756477442208	TRUE
enc_urgent_counts_1	0.013423250654350617	0	21	0	0	0	0.016068699561072992	0	64	0	0	0	-0.00264545	-0.0153464	FALSE	0.011492144475111018	0	11	0	0	0	0.011867537464646938	0	22	0	0	0	-0.000375393	-0.00251171	FALSE	0.42299696324830605	TRUE
enc_urgent_counts_2	0.00976088	0	14	0	0	0	0.011874382413290955	0	34	0	0	0	-0.0021135	-0.0144486	FALSE	0.00802971	0	14	0	0	0	0.00824158	0	10	0	0	0	-0.00021187	-0.0017175	FALSE	0.28971866769425103	TRUE
enc_urgent_counts_3	0.00655166	0	8	0	0	0	0.00836806	0	30	0	0	0	-0.0018164	-0.0153956	FALSE	0.00537495	0	7	0	0	0	0.00554416	0	12	0	0	0	-0.000169211	-0.00171358	FALSE	0.49375957077533283	TRUE
enc_urgent_counts_4	0.0045877	0	8	0	0	0	0.00573568	0	16	0	0	0	-0.00114798	-0.0118333	FALSE	0.00362169	0	7	0	0	0	0.00360747	0	7	0	0	0	1.4219431250239722e-05	0.000180824	FALSE	0.987407	TRUE
enc_urgent_counts_5	0.00295545	0	8	0	0	0	0.00394252	0	18	0	0	0	-0.000987071	-0.0123782	FALSE	0.0023974	0	8	0	0	0	0.00237749	0	7	0	0	0	1.990720375033561e-05	0.00030505	FALSE	0.9517637814872617	TRUE
enc_ambulatory_counts_1	1.5330066413868608	0	252	0	0	1	2.178168203742788	0	364	0	0	2	-0.645162	-0.136453	TRUE	1.4150780006910644	0	252	0	0	1	1.3769130467549124	0	165	0	0	1	0.038164954632520676	0.00994248	FALSE	1.960769042954601e-06	TRUE
enc_ambulatory_counts_2	1.1497629111895769	0	252	0	0	1	1.6068990190112542	0	363	0	0	1	-0.457136	-0.115257	TRUE	1.0264054841503107	0	252	0	0	0	0.993028	0	164	0	0	0	0.0333773	0.010477280436650721	FALSE	3.374126027807641e-08	TRUE
enc_ambulatory_counts_3	0.8544686165469139	0	223	0	0	0	1.1871360385667307	0	333	0	0	0	-0.332667	-0.0997286	FALSE	0.739592	0	223	0	0	0	0.7189031699378469	0	333	0	0	0	0.0206893	0.00766413	FALSE	8.632778882850238e-05	TRUE
enc_ambulatory_counts_4	0.6318815571007012	0	252	0	0	0	0.8785654139097631	0	338	0	0	0	-0.246684	-0.0872424	FALSE	0.533176	0	252	0	0	0	0.518753	0	297	0	0	0	0.014422769658267498	0.00639514	FALSE	0.014820768748210719	TRUE
enc_ambulatory_counts_5	0.4512110017908543	0	253	0	0	0	0.6478129007401524	0	333	0	0	0	-0.196602	-0.083407	FALSE	0.37308801970244415	0	253	0	0	0	0.36711585850528183	0	86	0	0	0	0.00597216	0.00325589	FALSE	0.1257694539480995	TRUE
enc_other_patient_counts_1	3.2169290111148974	0	352	0	0	4	3.929398747671753	0	357	0	0	5	-0.71247	-0.0982506	FALSE	2.9131278056715626	0	352	0	0	3	2.8737229173154284	0	217	0	0	3	0.039404887706041336	0.00615464	FALSE	0.000253471	TRUE
enc_other_patient_counts_2	2.495312601959064	0	150	0	0	3	2.901203872927725	0	315	0	0	3	-0.405891	-0.065497	FALSE	2.148000108067679	0	150	0	0	2	2.114052637491237	0	190	0	0	2	0.0339475	0.00625842	FALSE	0.000251134	TRUE
enc_other_patient_counts_3	1.8767817912893425	0	156	0	0	1	2.161005915972715	0	275	0	0	1	-0.284224	-0.0536769	FALSE	1.541221420720271	0	156	0	0	1	1.524776648280942	0	168	0	0	1	0.016444772481918335	0.00362205	FALSE	0.12832423086123715	TRUE
enc_other_patient_counts_4	1.4176687354538402	0	142	0	0	1	1.6223381080512473	0	223	0	0	0	-0.204669	-0.04496	FALSE	1.117591853972127	0	142	0	0	0	1.1035515873862267	0	130	0	0	0	0.014040266163647175	0.00369147	FALSE	0.037218113442738295	TRUE
enc_other_patient_counts_5	1.0333791318344294	0	133	0	0	0	1.2086004077036756	0	218	0	0	0	-0.175221	-0.0451571	FALSE	0.7749661222046376	0	133	0	0	0	0.7700390892169786	0	134	0	0	0	0.00492703	0.00157471	FALSE	0.767317	TRUE
enc_prescriptions_counts_1	0.6057238459140245	0	73	0	0	0	0.8992898363681349	0	119	0	0	0	-0.293566	-0.117354	TRUE	0.5374163008717934	0	65	0	0	0	0.5277869019129401	0	79	0	0	0	0.0096294	0.00475362	FALSE	0.1896346457479281	TRUE
enc_prescriptions_counts_2	0.4430579018727841	0	85	0	0	0	0.6446262690587066	0	106	0	0	0	-0.201568	-0.0961229	FALSE	0.3744317559718057	0	71	0	0	0	0.3665314398738452	0	67	0	0	0	0.00790032	0.00472897	FALSE	0.10353051853466531	TRUE
enc_prescriptions_counts_3	0.3153127107153992	0	73	0	0	0	0.4585853618640175	0	95	0	0	0	-0.143273	-0.0822754	FALSE	0.2524276124294894	0	63	0	0	0	0.2461426237410471	0	56	0	0	0	0.00628499	0.00469148	FALSE	0.046900064235989615	TRUE
enc_prescriptions_counts_4	0.22187198654321613	0	63	0	0	0	0.3235344194800672	0	90	0	0	0	-0.101662	-0.0709267	FALSE	0.16936906960838263	0	63	0	0	0	0.16394577846410233	0	47	0	0	0	0.00542329	0.00505952	FALSE	0.0057002	TRUE
enc_prescriptions_counts_5	0.14983632171573993	0	58	0	0	0	0.22284894645687195	0	73	0	0	0	-0.0730126	-0.0625657	FALSE	0.10856251501927444	0	58	0	0	0	0.10418008625507101	0	48	0	0	0	0.00438243	0.00517944	FALSE	0.012772100660606224	TRUE
enc_assisted_living_counts_1	0.00383185	0	36	0	0	0	0.010036475230432822	0	118	0	0	0	-0.00620463	-0.024609	FALSE	0.00455733	0	36	0	0	0	0.00414639	0	33	0	0	0	0.000410942	0.00223834	FALSE	0.1696811556995662	TRUE
enc_assisted_living_counts_2	0.00245246	0	31	0	0	0	0.00582441	0	133	0	0	0	-0.00337196	-0.0183503	FALSE	0.00252679	0	24	0	0	0	0.00239882	0	63	0	0	0	0.000127975	0.000971089	FALSE	0.5417169703675319	TRUE
enc_assisted_living_counts_3	0.0014238	0	23	0	0	0	0.00344357	0	46	0	0	0	-0.00201977	-0.0149657	FALSE	0.00148593	0	19	0	0	0	0.00139635	0	40	0	0	0	8.958241960499436e-05	0.000928948	FALSE	0.23123045413879184	TRUE
enc_assisted_living_counts_4	0.000911741	0	37	0	0	0	0.00205369	0	65	0	0	0	-0.00114195	-0.0109914	FALSE	0.000854588	0	37	0	0	0	0.000847478	0	21	0	0	0	7.109715625119861e-06	9.530175893326026e-05	FALSE	0.5108232450903633	TRUE
enc_assisted_living_counts_5	0.000520218	0	22	0	0	0	0.00123067	0	29	0	0	0	-0.000710455	-0.00972891	FALSE	0.000546026	0	22	0	0	0	0.000494836	0	11	0	0	0	5.1189952500863e-05	0.00105978	FALSE	0.7269672895542173	TRUE
enc_rehab_counts_1	0.00301074	0	36	0	0	0	0.00545405	0	71	0	0	0	-0.00244331	-0.0128322	FALSE	0.00300883	0	29	0	0	0	0.00296902	0	31	0	0	0	3.981440750067122e-05	0.000291933	FALSE	0.8828870111542777	TRUE
enc_rehab_counts_2	0.00246333	0	32	0	0	0	0.00344074	0	93	0	0	0	-0.000977408	-0.00627451	FALSE	0.00214002	0	32	0	0	0	0.00204618	0	26	0	0	0	9.384824807057157e-05	0.000770332	FALSE	0.6212279319798856	TRUE
enc_rehab_counts_3	0.00180898	0	25	0	0	0	0.00231012	0	63	0	0	0	-0.000501135	-0.00413253	FALSE	0.00140772	0	23	0	0	0	0.00160822	0	34	0	0	0	-0.000200494	-0.00204166	FALSE	0.6730355659420508	TRUE
enc_rehab_counts_4	0.00153618	0	48	0	0	0	0.00163935	0	47	0	0	0	-0.00010317	-0.000944361	FALSE	0.0010821	0	13	0	0	0	0.00111196	0	13	0	0	0	-2.98608e-05	-0.000430367	FALSE	0.7529197723089748	TRUE
enc_rehab_counts_5	0.00120266	0	26	0	0	0	0.00111699	0	45	0	0	0	8.567095669857446e-05	0.000985304	FALSE	0.000865963	0	26	0	0	0	0.000991094	0	27	0	0	0	-0.000125131	-0.00167487	FALSE	0.4687582518094352	TRUE
enc_swing_bed_counts_1	6.434749824177259e-05	0	3	0	0	0	0.000205241	0	48	0	0	0	-0.000140893	-0.00624453	FALSE	7.962881596216493e-05	0	3	0	0	0	5.9721611971623706e-05	0	5	0	0	0	1.990720375033561e-05	0.0018903	FALSE	0.17398826870364303	TRUE
enc_swing_bed_counts_2	2.4470175387716335e-05	0	1	0	0	0	0.000110593	0	8	0	0	0	-8.61232e-05	-0.0083609	FALSE	3.1282749127993365e-05	0	1	0	0	0	3.6970521696719434e-05	0	1	0	0	0	-5.68777e-06	-0.000973649	FALSE	0.5637028616507731	TRUE
enc_swing_bed_counts_3	2.9907992140542187e-05	0	16	0	0	0	6.661320464039414e-05	0	16	0	0	0	-3.67052e-05	-0.00230375	FALSE	4.1236351123263985e-05	0	16	0	0	0	7.1097157109075834e-06	0	1	0	0	0	3.4126635000575334e-05	0.0024362	FALSE	0.0408822	TRUE
enc_swing_bed_counts_4	4.5315139606882104e-06	0	1	0	0	0	3.4721168441904286e-05	0	5	0	0	0	-3.01897e-05	-0.00544998	FALSE	4.26582942654455e-06	0	1	0	0	0	2.8438862843630335e-06	0	1	0	0	0	1.4219431250239722e-06	0.000754174	FALSE	0.6547208460185769	TRUE
enc_swing_bed_counts_5	4.5315139606882104e-06	0	1	0	0	0	1.826076266203855e-05	0	9	0	0	0	-1.37292e-05	-0.00262562	FALSE	4.26582942654455e-06	0	1	0	0	0	7.1097157109075834e-06	0	1	0	0	0	-2.84389e-06	-0.00119246	FALSE	0.47950012218695337	TRUE
enc_advice_counts_1	0.0317088	0	56	0	0	0	0.0262693	0	138	0	0	0	0.00543955	0.011323099788776948	FALSE	0.0218809	0	56	0	0	0	0.021461387844945633	0	47	0	0	0	0.000419473	0.0010221	FALSE	0.6970787392423637	TRUE
enc_advice_counts_2	0.021742203983382034	0	48	0	0	0	0.017930268577239682	0	80	0	0	0	0.00381194	0.0099963	FALSE	0.014506663936535834	0	48	0	0	0	0.0146247	0	36	0	0	0	-0.000118021	-0.000372241	FALSE	0.8216226860058827	TRUE
enc_advice_counts_3	0.014586943439455349	0	39	0	0	0	0.013147234728987135	0	67	0	0	0	0.00143971	0.00458315	FALSE	0.00996782	0	39	0	0	0	0.00947583	0	58	0	0	0	0.000491992	0.0018541	FALSE	0.3698372907792328	TRUE
enc_advice_counts_4	0.0083969	0	34	0	0	0	0.010025930282980095	0	64	0	0	0	-0.00162903	-0.00657461	FALSE	0.0059679	0	34	0	0	0	0.00572474	0	44	0	0	0	0.000243152	0.00123883	FALSE	0.4291384051207504	TRUE
enc_advice_counts_5	0.00484328	0	41	0	0	0	0.00760548	0	51	0	0	0	-0.0027622	-0.0134636	FALSE	0.00333303	0	27	0	0	0	0.00315529	0	25	0	0	0	0.000177743	0.00129629	FALSE	0.8889395792043527	TRUE
enc_unknown_counts_1	0.3934070097083155	0	353	0	0	0	0.44740848914564835	0	346	0	0	0	-0.0540015	-0.0162827	FALSE	0.3425830734732241	0	353	0	0	0	0.35512745587354944	0	162	0	0	0	-0.0125444	-0.00411574	FALSE	0.0140717	TRUE
enc_unknown_counts_2	0.3090918483501664	0	149	0	0	0	0.33126978142124286	0	216	0	0	0	-0.0221779	-0.00787496	FALSE	0.2588903440107044	0	149	0	0	0	0.26375623344324955	0	131	0	0	0	-0.00486589	-0.00189637	FALSE	0.027917470836708015	TRUE
enc_unknown_counts_3	0.24050466564677392	0	176	0	0	0	0.25548890234298444	0	221	0	0	0	-0.0149842	-0.00614374	FALSE	0.19338568927982847	0	176	0	0	0	0.19690784244301207	0	215	0	0	0	-0.00352215	-0.0016312	FALSE	0.035215136185224746	TRUE
enc_unknown_counts_4	0.19999021192984492	0	161	0	0	0	0.1947011381856209	0	219	0	0	0	0.00528907	0.0024708	FALSE	0.15439885220749563	0	161	0	0	0	0.1588637536739456	0	219	0	0	0	-0.0044649	-0.00232217	FALSE	0.022921270099847037	TRUE
enc_unknown_counts_5	0.16087962123793711	0	222	0	0	0	0.14354579773556256	0	220	0	0	0	0.017333823502374557	0.00932424	FALSE	0.11423749009972087	0	222	0	0	0	0.11871803294073484	0	171	0	0	0	-0.00448054	-0.00277322	FALSE	0.00587915	TRUE
enc_observation_counts_1	0.017946607889909587	0	37	0	0	0	0.033270852376393927	0	103	0	0	0	-0.0153242	-0.0660617	FALSE	0.018775337249364747	0	17	0	0	0	0.018237842741620134	0	30	0	0	0	0.000537494	0.00288195	FALSE	0.028024532014630326	TRUE
enc_observation_counts_2	0.0129148	0	22	0	0	0	0.023213030057215343	0	54	0	0	0	-0.0102982	-0.0543382	FALSE	0.013027843068667055	0	22	0	0	0	0.012372327280121376	0	44	0	0	0	0.000655516	0.00429194	FALSE	0.014349257865575107	TRUE
enc_observation_counts_3	0.00928145	0	45	0	0	0	0.0166484	0	52	0	0	0	-0.00736697	-0.0461358	FALSE	0.00894544	0	45	0	0	0	0.00855725	0	52	0	0	0	0.00038819	0.00280246	FALSE	0.0429637	TRUE
enc_observation_counts_4	0.00650816	0	14	0	0	0	0.012072678864170275	0	66	0	0	0	-0.00556452	-0.0423912	FALSE	0.00606174	0	7	0	0	0	0.00581859	0	49	0	0	0	0.000243152	0.00235853	FALSE	0.060454139279810463	TRUE
enc_observation_counts_5	0.00433575	0	24	0	0	0	0.00874253	0	69	0	0	0	-0.00440678	-0.0396286	FALSE	0.0039985	0	7	0	0	0	0.00389186	0	50	0	0	0	0.000106646	0.00119623	FALSE	0.0641306	TRUE
enc_orders_counts_1	0.4045200945455073	0	192	0	0	0	0.6183065946043819	0	263	0	0	0	-0.213787	-0.102256	TRUE	0.36552754801546505	0	128	0	0	0	0.35580145692294346	0	154	0	0	0	0.00972609	0.00629254	FALSE	0.00175944	TRUE
enc_orders_counts_2	0.3067735258078783	0	125	0	0	0	0.4519441025195223	0	263	0	0	0	-0.145171	-0.0834879	FALSE	0.2611299044596403	0	123	0	0	0	0.2562384200505359	0	127	0	0	0	0.00489148	0.00378166	FALSE	0.00444069	TRUE
enc_orders_counts_3	0.22237135938168398	0	147	0	0	0	0.33100461457188285	0	262	0	0	0	-0.108633	-0.0751102	FALSE	0.18082993133436567	0	98	0	0	0	0.1776803272744336	0	114	0	0	0	0.0031496	0.00298236	FALSE	0.0206915	TRUE
enc_orders_counts_4	0.16693553649500084	0	254	0	0	0	0.2405171345108353	0	261	0	0	0	-0.0735816	-0.0601822	FALSE	0.12960300769413435	0	142	0	0	0	0.12578651230051915	0	85	0	0	0	0.0038165	0.00420688	FALSE	0.00226396	TRUE
enc_orders_counts_5	0.12440093385439702	0	145	0	0	0	0.17239548799702067	0	236	0	0	0	-0.0479946	-0.0468786	FALSE	0.0902479	0	145	0	0	0	0.0872575	0	69	0	0	0	0.00299035	0.00395232	FALSE	0.00959522	TRUE
enc_visits_counts_1	0.017432734206767546	0	355	0	0	0	0.0503436	0	360	0	0	0	-0.0329109	-0.0301947	FALSE	0.018008909895728908	0	355	0	0	0	0.0174387	0	161	0	0	0	0.000570199	0.000755588	FALSE	0.690523	TRUE
enc_visits_counts_2	0.010333664435953394	0	251	0	0	0	0.029017380645340495	0	354	0	0	0	-0.0186837	-0.0237018	FALSE	0.00980145	0	123	0	0	0	0.00973178	0	172	0	0	0	6.967521039769053e-05	0.000136567	FALSE	0.21593044137827955	TRUE
enc_visits_counts_3	0.00540882	0	174	0	0	0	0.0176535	0	218	0	0	0	-0.0122447	-0.0220482	FALSE	0.00527825	0	174	0	0	0	0.00498818	0	138	0	0	0	0.000290076	0.000812864	FALSE	0.0532439	TRUE
enc_visits_counts_4	0.00289382	0	88	0	0	0	0.010731670180791839	0	167	0	0	0	-0.00783785	-0.020275	FALSE	0.00281829	0	88	0	0	0	0.0026505	0	54	0	0	0	0.000167789	0.000771271	FALSE	0.560042	TRUE
enc_visits_counts_5	0.00153165	0	94	0	0	0	0.00613433	0	268	0	0	0	-0.00460268	-0.0159628	FALSE	0.00145323	0	94	0	0	0	0.00101811	0	26	0	0	0	0.000435115	0.00322094	FALSE	0.1343619596786152	TRUE
enc_diagnostics_counts_1	0.9189284963349115	0	190	0	0	1	1.0303033498468925	0	365	0	0	1	-0.111375	-0.0399963	FALSE	0.8596684312981061	0	85	0	0	0	0.8491432081596785	0	104	0	0	0	0.0105252	0.00404937	FALSE	0.010132792748681813	TRUE
enc_diagnostics_counts_2	0.7426245078775838	0	118	0	0	0	0.7860067518526959	0	324	0	0	0	-0.0433822	-0.0178034	FALSE	0.6561073168928268	0	91	0	0	0	0.6448042908556259	0	110	0	0	0	0.011303026229143143	0.00500595	FALSE	0.000970318	TRUE
enc_diagnostics_counts_3	0.568841	0	169	0	0	0	0.599858	0	327	0	0	0	-0.0310174	-0.0148314	FALSE	0.4774117222148755	0	169	0	0	0	0.46555129446593946	0	93	0	0	0	0.0118604	0.0063417	FALSE	0.000986252	TRUE
enc_diagnostics_counts_4	0.4348087338587473	0	84	0	0	0	0.45605714641376627	0	276	0	0	0	-0.0212484	-0.0117951	FALSE	0.3465872653616073	0	84	0	0	0	0.34004917079385666	0	78	0	0	0	0.00653809	0.00417955	FALSE	0.013192150445303483	TRUE
enc_diagnostics_counts_5	0.320704	0	261	0	0	0	0.34673253229454454	0	302	0	0	0	-0.0260282	-0.0167547	FALSE	0.24380352727215848	0	261	0	0	0	0.23984483756432515	0	66	0	0	0	0.00395869	0.00300159	FALSE	0.0821681	TRUE
enc_hospice_counts_1	0.000155884	0	16	0	0	0	0.000428485	0	21	0	0	0	-0.000272601	-0.00771904	FALSE	0.000166367	0	9	0	0	0	0.000209026	0	14	0	0	0	-4.26583e-05	-0.00155541	FALSE	0.7103457898146368	TRUE
enc_hospice_counts_2	7.612943453956193e-05	0	10	0	0	0	0.000227617	0	23	0	0	0	-0.000151487	-0.00614419	FALSE	7.536298653562038e-05	0	8	0	0	0	0.00010238	0	9	0	0	0	-2.70169e-05	-0.00161629	FALSE	0.6545155792856872	TRUE
enc_hospice_counts_3	4.53151396068821e-05	0	6	0	0	0	0.000118309	0	21	0	0	0	-7.2994e-05	-0.00472681	FALSE	4.5502180549808535e-05	0	6	0	0	0	4.5502180549808535e-05	0	6	0	0	0	0	0	FALSE	0.5490994083496107	TRUE
enc_hospice_counts_4	2.356387259557869e-05	0	3	0	0	0	6.429846007760053e-05	0	16	0	0	0	-4.07346e-05	-0.00376992	FALSE	1.8485260848359717e-05	0	2	0	0	0	1.9907203990541233e-05	0	4	0	0	0	-1.42194e-06	-0.000240913	FALSE	1	TRUE
enc_hospice_counts_5	7.250422337101136e-06	0	1	0	0	0	3.67787191643875e-05	0	7	0	0	0	-2.95283e-05	-0.00501877	FALSE	7.1097157109075834e-06	0	1	0	0	0	2.2751090274904268e-05	0	2	0	0	0	-1.56414e-05	-0.00371007	FALSE	0.027632724029533772	TRUE
enc_long_term_counts_1	1.812605584275284e-06	0	1	0	0	0	2.3661833308556994e-05	0	4	0	0	0	-2.18492e-05	-0.00540557	FALSE	2.8438862843630335e-06	0	1	0	0	0	4.26582942654455e-06	0	1	0	0	0	-1.42194e-06	-0.000754174	FALSE	0.6547208460185769	TRUE
enc_long_term_counts_2	1.812605584275284e-06	0	1	0	0	0	1.4145661217072116e-05	0	4	0	0	0	-1.23331e-05	-0.003844	FALSE	2.8438862843630335e-06	0	1	0	0	0	1.4219431421815167e-06	0	1	0	0	0	1.4219431250239722e-06	0.000973634	FALSE	0.5637028616507731	TRUE
enc_long_term_counts_3	0	0	0	0	0	0	1.0802141293036888e-05	0	3	0	0	0	-1.08021e-05	-0.00388884	FALSE	0	0	0	0	0	0	0	0	0	0	0	0	0		FALSE	1	TRUE
enc_long_term_counts_4	0	0	0	0	0	0	6.687039848070455e-06	0	3	0	0	0	-6.68704e-06	-0.00294842	FALSE	0	0	0	0	0	0	0	0	0	0	0	0	0		FALSE	1	TRUE
enc_long_term_counts_5	0	0	0	0	0	0	3.857907604656031e-06	0	1	0	0	0	-3.85791e-06	-0.00277774	FALSE	0	0	0	0	0	0	0	0	0	0	0	0	0		FALSE	1	TRUE
enc_inpatient_counts_1	0.0843487	0	128	0	0	0	0.20241978252717638	0	363	0	0	0	-0.118071	-0.107403	TRUE	0.0984795	0	128	0	0	0	0.0940402	0	96	0	0	0	0.00443931	0.00537923	FALSE	4.118083389625927e-05	TRUE
enc_inpatient_counts_2	0.0623147	0	89	0	0	0	0.13309549761607029	0	362	0	0	0	-0.0707808	-0.0839098	FALSE	0.0691875	0	89	0	0	0	0.0647724	0	78	0	0	0	0.00441513	0.00709138	FALSE	8.635075576428519e-07	TRUE
enc_inpatient_counts_3	0.0452173	0	90	0	0	0	0.0931685	0	363	0	0	0	-0.0479512	-0.0702659	FALSE	0.047655	0	74	0	0	0	0.045022985710893366	0	80	0	0	0	0.00263202	0.00541752	FALSE	0.00011575	TRUE
enc_inpatient_counts_4	0.033699056720053945	0	78	0	0	0	0.0662786	0	365	0	0	0	-0.0325795	-0.0587473	FALSE	0.0343314	0	51	0	0	0	0.032647814544487626	0	56	0	0	0	0.00168358	0.00441326	FALSE	0.00228158	TRUE
enc_inpatient_counts_5	0.024930577206122257	0	65	0	0	0	0.0471485	0	120	0	0	0	-0.0222179	-0.0497762	FALSE	0.0240081	0	65	0	0	0	0.023375323314321954	0	84	0	0	0	0.000632765	0.00195339	FALSE	0.0343776	TRUE
enc_clinic_counts_1	2.93366	0	176	0	1	4	3.0606807715197943	0	350	0	0	4	-0.127016	-0.0229982	FALSE	2.585732506899979	0	135	0	0	3	2.5729563477674784	0	162	0	0	3	0.0127762	0.00249624	FALSE	0.0727115	TRUE
enc_clinic_counts_2	2.295914205752485	0	137	0	0	3	2.315628795216606	0	304	0	0	3	-0.0197146	-0.00406173	FALSE	1.9179993828766764	0	127	0	0	2	1.8943951267164632	0	130	0	0	2	0.0236043	0.00534252	FALSE	0.00164305	TRUE
enc_clinic_counts_3	1.762517854165005	0	136	0	0	2	1.7086366720351593	0	269	0	0	1	0.0538812	0.012787670036939834	FALSE	1.3877468315551935	0	97	0	0	1	1.373328328093473	0	155	0	0	1	0.014418503269553185	0.00384558	FALSE	0.0913735	TRUE
enc_clinic_counts_4	1.3390922833755066	0	150	0	0	1	1.2658983086418674	0	294	0	0	0	0.073194	0.020069906046125525	FALSE	0.9981415203131687	0	150	0	0	0	0.9930893563289979	0	134	0	0	0	0.00505216	0.00158223	FALSE	0.6424545846545804	TRUE
enc_clinic_counts_5	0.9649632403587509	0	137	0	0	0	0.9189949996373566	0	218	0	0	0	0.0459682	0.014936984918600162	FALSE	0.6740963195845651	0	99	0	0	0	0.6715041172363682	0	152	0	0	0	0.0025922	0.000994383	FALSE	0.7076233494378662	TRUE
enc_emergency_counts_1	0.0823195	0	67	0	0	0	0.18275602746624459	0	243	0	0	0	-0.100437	-0.151743	TRUE	0.0863063	0	35	0	0	0	0.0836885	0	65	0	0	0	0.0026178	0.00591878	FALSE	0.000220525	TRUE
enc_emergency_counts_2	0.0638717	0	65	0	0	0	0.13556764480913389	0	155	0	0	0	-0.071696	-0.130852	TRUE	0.064997	0	38	0	0	0	0.0617024	0	23	0	0	0	0.00329464	0.00900854	FALSE	1.0759682606204114e-07	TRUE
enc_emergency_counts_3	0.0496672	0	48	0	0	0	0.1021892854074902	0	83	0	0	0	-0.0525221	-0.111809	TRUE	0.0482664	0	39	0	0	0	0.046365300037112714	0	32	0	0	0	0.00190114	0.00603613	FALSE	0.000558793	TRUE
enc_emergency_counts_4	0.0382704	0	55	0	0	0	0.0778888	0	101	0	0	0	-0.0396184	-0.0977651	FALSE	0.0361216	0	28	0	0	0	0.0348191	0	35	0	0	0	0.0013025	0.00476368	FALSE	0.00143854	TRUE
enc_emergency_counts_5	0.028379965632998123	0	30	0	0	0	0.0584476	0	85	0	0	0	-0.0300676	-0.0867421	FALSE	0.025647588455528017	0	30	0	0	0	0.025468423619613146	0	26	0	0	0	0.000179165	0.00077904	FALSE	0.636278	TRUE
enc_psych_counts_1	0.000640756	0	17	0	0	0	0.00247909	0	82	0	0	0	-0.00183834	-0.0191513	FALSE	0.000762162	0	17	0	0	0	0.000810508	0	36	0	0	0	-4.83461e-05	-0.000668832	FALSE	0.22279976674714153	TRUE
enc_psych_counts_2	0.000502998	0	29	0	0	0	0.0017893	0	41	0	0	0	-0.0012863	-0.0169822	FALSE	0.000560246	0	29	0	0	0	0.000563089	0	15	0	0	0	-2.84389e-06	-5.77782e-05	FALSE	0.9327025866162849	TRUE
enc_psych_counts_3	0.000440463	0	14	0	0	0	0.00130603	0	55	0	0	0	-0.000865567	-0.0124354	FALSE	0.000423739	0	12	0	0	0	0.0005119	0	49	0	0	0	-8.81605e-05	-0.00148794	FALSE	0.9544184512455909	TRUE
enc_psych_counts_4	0.000337145	0	18	0	0	0	0.00095959	0	31	0	0	0	-0.000622446	-0.0119729	FALSE	0.000338422	0	10	0	0	0	0.000400988	0	16	0	0	0	-6.25655e-05	-0.00164776	FALSE	0.6690545626585993	TRUE
enc_psych_counts_5	0.000253765	0	13	0	0	0	0.000687222	0	24	0	0	0	-0.000433457	-0.0101487	FALSE	0.000251684	0	13	0	0	0	0.000260216	0	24	0	0	0	-8.53166e-06	-0.000256023	FALSE	0.8939758327666355	TRUE
enc_palliative_counts_1	2.175126701130341e-05	0	9	0	0	0	0.000274683	0	25	0	0	0	-0.000252932	-0.007197	FALSE	2.7016919701448818e-05	0	9	0	0	0	1.4219431421815167e-05	0	4	0	0	0	1.279748812521575e-05	0.0011675	FALSE	0.7805955556973272	TRUE
enc_palliative_counts_2	9.969330713514063e-06	0	8	0	0	0	0.000103135	0	14	0	0	0	-9.31654e-05	-0.00494333	FALSE	1.1375545137452134e-05	0	8	0	0	0	1.1375545137452134e-05	0	6	0	0	0	0	0	FALSE	0.7127018566581784	TRUE
enc_palliative_counts_3	7.250422337101136e-06	0	7	0	0	0	3.0348873156627447e-05	0	11	0	0	0	-2.30985e-05	-0.00229431	FALSE	9.953601995270616e-06	0	7	0	0	0	2.8438862843630335e-06	0	1	0	0	0	7.109715625119861e-06	0.0011807	FALSE	1	TRUE
enc_palliative_counts_4	2.7189083764129263e-06	0	1	0	0	0	5.9154583271392485e-06	0	5	0	0	0	-3.19655e-06	-0.00102539	FALSE	2.8438862843630335e-06	0	1	0	0	0	1.4219431421815167e-06	0	1	0	0	0	1.4219431250239722e-06	0.000973634	FALSE	0.5637028616507731	TRUE
enc_palliative_counts_5	0	0	0	0	0	0	2.829132243414423e-06	0	6	0	0	0	-2.82913e-06	-0.0012321	FALSE	0	0	0	0	0	0	0	0	0	0	0	0	0		FALSE	1	TRUE
visits_counts_all	0.00804015	0	3	0	0	0	0.0390789	0	14	0	0	0.018518518656492233	-0.0310387	-0.285943	TRUE	0.00882355	0	3	0	0	0	0.00852995	0	4	0	0	0	0.000293604	0.00849551	FALSE	9.757511981645142e-08	TRUE
vaccinations_counts_all	0.037586682754985036	0	3	0	0.0215054	0.0555556	0.031429235101733996	0	5	0	0.012658228166401386	0.0446429	0.00615745	0.0934229	FALSE	0.035455	0	2	0	0.015873	0.0512821	0.0360464	0	2.5	0	0.016393441706895828	0.0526316	-0.000591459	-0.00840949	FALSE	2.1994291455793153e-11	TRUE
other_procedures_counts_all	0.0919915	0	16.33333396911621	0	0.0131579	0.10843373835086823	0.14653522496832075	0	28.399999618530273	0	0.022058824077248573	0.14473684132099152	-0.0545438	-0.150424	TRUE	0.0816859	0	16.33333396911621	0	0	0.0819672	0.0811106	0	19	0	0	0.0806452	0.000575243	0.00285695	FALSE	0.00479004	TRUE
elective_procedures_counts_all	0.0343195	0	12.428571701049805	0	0	0.016393441706895828	0.0436735	0	25.5	0	0	0.0166667	-0.009354	-0.0516848	FALSE	0.027437399093178456	0	12.428571701049805	0	0	0	0.0277441	0	10.105262756347656	0	0	0	-0.000306719	-0.00280587	FALSE	0.0423487	TRUE
critical_procedures_counts_all	0.12672869315634158	0	16	0	0.0183486	0.1428571492433548	0.19560714089026546	0	29.33333396911621	0	0.032258063554763794	0.18518517911434174	-0.0688784	-0.14659	TRUE	0.11169912880474438	0	16	0	0	0.10588235408067703	0.11149776816988667	0	19.66666603088379	0	0	0.10526315867900848	0.00020136	0.000715491	FALSE	0.0650613	TRUE
prescriptions_counts_all	0.1951319014543011	0	29.217391967773438	0	0.0655738	0.26923078298568726	0.23375312585169358	0	29.653846740722656	0	0.0645161	0.3125	-0.0386212	-0.10578	TRUE	0.17749402212647428	0	9.04878	0	0.0188679	0.23188406229019165	0.17611057809047095	0	29.653846740722656	0	0.0181818	0.23076923191547394	0.00138344	0.00417169	FALSE	0.014637515793933858	TRUE
diagnoses_counts_all	0.2855243984507022	0	28.71666717529297	0	0.14705882966518402	0.385185	0.3955626125948348	0	30.11111068725586	0.0166667	0.18292683362960815	0.4912280738353729	-0.110038	-0.185786	TRUE	0.2533534623097496	0	16	0	0.0909091	0.3333333432674408	0.25032443144828626	0	25.5	0	0.0877193	0.3333333432674408	0.00302903	0.00696915	FALSE	1.3688104345876478e-05	TRUE
well_visit_counts_all	0.0240203	0	7	0	0	0.032258063554763794	0.016110327875460358	0	13.016666412353516	0	0	0.015873	0.00790996	0.1289304607402875	TRUE	0.0153006	0	7	0	0	0.012820512987673283	0.015449309487822504	0	5.375	0	0	0.013333333656191826	-0.000148747	-0.00278405	FALSE	1.886418446492008e-08	TRUE
enc_reports_counts_all	0.0844603	0	6.872340202331543	0	0	0.0746269	0.10746407369408716	0	14.87407398223877	0	0	0.0962963	-0.0230038	-0.0960582	FALSE	0.0743895	0	6.872340202331543	0	0	0.0416667	0.0729645	0	14	0	0	0.0405405	0.00142502	0.00701694	FALSE	7.910630255256274e-05	TRUE
enc_surgery_counts_all	0.00627997	0	6.4375	0	0	0	0.011880897418964519	0	16.153846740722656	0	0	0	-0.00560092	-0.103901	TRUE	0.00592172	0	6.4375	0	0	0	0.00591601	0	4.818181991577148	0	0	0	5.708427579520503e-06	0.000212117	FALSE	0.7646675492794895	TRUE
enc_urgent_counts_all	0.000800575	0	4.333333492279053	0	0	0	0.00101196	0	3.384615421295166	0	0	0	-0.000211381	-0.0181929	FALSE	0.000744565	0	4.333333492279053	0	0	0	0.000762064	0	2	0	0	0	-1.74988e-05	-0.00174083	FALSE	0.8231790758464534	TRUE
enc_ambulatory_counts_all	0.10069504474416717	0	13.333333015441895	0	0.0131579	0.1111111119389534	0.1547376556272836	0	29.81818199157715	0	0.0285714	0.1690140813589096	-0.0540426	-0.185308	TRUE	0.0976932	0	13.333333015441895	0	0	0.0983607	0.0950429	0	11	0	0	0.0952381	0.00265035	0.011577923500545276	FALSE	6.889954953638531e-11	TRUE
enc_other_patient_counts_all	0.21465830454357163	0	13.714285850524902	0	0.0606061	0.27272728085517883	0.27810777989174856	0	25.875	0	0.0851064	0.34285715222358704	-0.0634495	-0.139821	TRUE	0.19922642216774095	0	13.714285850524902	0	0.0319149	0.23728813230991364	0.19711670332477357	0	13.666666984558105	0	0.0307692	0.2321428507566452	0.00210972	0.00541189	FALSE	1.4624844257861423e-05	TRUE
enc_prescriptions_counts_all	0.0330977	0	4.320512771606445	0	0	0	0.0461623	0	6.82609	0	0	0.00854701	-0.0130646	-0.104675	TRUE	0.0294921	0	4.320512771606445	0	0	0	0.028951256821725307	0	3.616666555404663	0	0	0	0.00054089	0.00518153	FALSE	0.024533664557636378	TRUE
enc_assisted_living_counts_all	0.000199498	0	2.5	0	0	0	0.00075695	0	10.913043022155762	0	0	0	-0.000557452	-0.0328512	FALSE	0.000242488	0	2.5	0	0	0	0.000242967	0	5	0	0	0	-4.78111e-07	-5.24406e-05	FALSE	0.075346	TRUE
enc_rehab_counts_all	0.000257466	0	1.7142857313156128	0	0	0	0.000742849	0	19	0	0	0	-0.000485383	-0.0154703	FALSE	0.000235337	0	1.7142857313156128	0	0	0	0.000245995	0	4	0	0	0	-1.06581e-05	-0.00128931	FALSE	0.6592962614746001	TRUE
enc_swing_bed_counts_all	2.596514470751477e-06	0	0.0946746	0	0	0	2.2310032769069218e-05	0	2.142857074737549	0	0	0	-1.97135e-05	-0.00939715	FALSE	3.3666957388199214e-06	0	0.0946746	0	0	0	2.814636841515882e-06	0	0.1538461595773697	0	0	0	5.520587933460774e-07	0.00160545	FALSE	0.19689434331704803	TRUE
enc_advice_counts_all	0.00165146	0	3.125	0	0	0	0.00151782	0	4.75	0	0	0	0.000133643	0.0056754	FALSE	0.00124953	0	3	0	0	0	0.00121549	0	2.5	0	0	0	3.40438200510107e-05	0.00165991	FALSE	0.9353217316877797	TRUE
enc_unknown_counts_all	0.029435819602481702	0	12.680000305175781	0	0	0	0.0284489	0	20.5	0	0	0	0.00098691	0.00458897	FALSE	0.025999802069809126	0	12.680000305175781	0	0	0	0.0268878	0	12.583333015441895	0	0	0	-0.000888017	-0.00417337	FALSE	0.0016467	TRUE
enc_observation_counts_all	0.00113442	0	3.3333332538604736	0	0	0	0.00498314	0	21.75	0	0	0	-0.00384872	-0.100274	TRUE	0.00125586	0	3.3333332538604736	0	0	0	0.0012313	0	2.348484754562378	0	0	0	2.4560749807278626e-05	0.00204328	FALSE	0.00334855	TRUE
enc_orders_counts_all	0.026773483804573835	0	6.611111164093018	0	0	0	0.0405229	0	16	0	0	0.014285714365541935	-0.0137494	-0.108022	TRUE	0.024549923826698534	0	5.333333492279053	0	0	0	0.023988522432821555	0	5.037036895751953	0	0	0	0.000561401	0.0058679	FALSE	0.00110702	TRUE
enc_visits_counts_all	0.000752677	0	10.01754379272461	0	0	0	0.00256148	0	25.205883026123047	0	0	0	-0.0018088	-0.038467	FALSE	0.000842008	0	10.01754379272461	0	0	0	0.000748674	0	7.052631378173828	0	0	0	9.333367779618129e-05	0.00331287	FALSE	0.00304942	TRUE
enc_diagnostics_counts_all	0.0647079	0	8.090909004211426	0	0	0.0666667	0.0790525	0	28	0	0	0.0714286	-0.0143447	-0.0769965	FALSE	0.0616483	0	8.090909004211426	0	0	0.05	0.060616111557199114	0	7.2727274894714355	0	0	0.0483871	0.00103216	0.00638164	FALSE	1.6928870107551362e-05	TRUE
enc_hospice_counts_all	8.54538241169367e-06	0	0.4492753744125366	0	0	0	7.169122048366266e-05	0	2	0	0	0	-6.31458e-05	-0.0135107	FALSE	9.66742513248665e-06	0	0.36666667461395264	0	0	0	1.1765201845537383e-05	0	0.5	0	0	0	-2.09778e-06	-0.00171217	FALSE	0.5459094173416992	TRUE
enc_long_term_counts_all	1.4388750363516872e-07	0	0.0588235	0	0	0	4.489138604865869e-06	0	1	0	0	0	-4.34525e-06	-0.00486667	FALSE	2.25752199832761e-07	0	0.0588235	0	0	0	2.2109974522321273e-07	0	0.0769231	0	0	0	4.652448204467419e-09	4.702887541461489e-05	FALSE	0.875329	TRUE
enc_inpatient_counts_all	0.006135	0	7.714285850524902	0	0	0	0.044441390089521166	0	27	0	0	0.00925926	-0.0383064	-0.183451	TRUE	0.00733949	0	7.714285850524902	0	0	0	0.00699117	0	10	0	0	0	0.000348312	0.0068672	FALSE	2.3636187220146325e-16	TRUE
enc_clinic_counts_all	0.20445104467788688	0	11	0	0.0877193	0.27941176295280457	0.21987402139747342	0	23	0	0.0784314	0.2857142984867096	-0.015423	-0.0433453	FALSE	0.18227170046098487	0	11	0	0.0423729	0.24193547666072845	0.18091341679088924	0	11.25	0	0.040816325694322586	0.23943662643432617	0.00135828	0.00420128	FALSE	0.000298711	TRUE
enc_emergency_counts_all	0.00602636	0	3	0	0	0	0.019184052096020112	0	11.625	0	0	0.00877193	-0.0131577	-0.201133	TRUE	0.00656456	0	3	0	0	0	0.00629889	0	6	0	0	0	0.000265665	0.0089405	FALSE	4.832530400285014e-11	TRUE
enc_psych_counts_all	4.553373894062069e-05	0	1.5714285373687744	0	0	0	0.000352816	0	7	0	0	0	-0.000307282	-0.026758	FALSE	5.3713828690520765e-05	0	1.5714285373687744	0	0	0	5.863081570990561e-05	0	3.0833332538604736	0	0	0	-4.91699e-06	-0.00111955	FALSE	0.6160760215580376	TRUE
enc_palliative_counts_all	9.69765129456482e-07	0	0.6666666865348816	0	0	0	1.066171650997786e-05	0	2	0	0	0	-9.69195e-06	-0.00660195	FALSE	1.3241970172068258e-06	0	0.6666666865348816	0	0	0	1.233606528786082e-06	0	0.3333333432674408	0	0	0	9.059047556547739e-08	0.000136946	FALSE	0.10480762536274932	TRUE
months_since_chickenpox_diagnosis	-0.976695	-1	138	-1	-1	-1	-0.976821	-1	180	-1	-1	-1	0.00012559	0.000109763	FALSE	-0.985018	-1	138	-1	-1	-1	-0.984164	-1	138	-1	-1	-1	-0.000854588	-0.000986157	FALSE	0.936608	TRUE
months_since_diabetes_diagnosis	2.6444211625327174	-1	194	-1	-1	-1	6.457615226698366	-1	198	-1	-1	-1	-3.81319	-0.22005	TRUE	3.210608264617931	-1	194	-1	-1	-1	3.0728561007759545	-1	197	-1	-1	-1	0.13775216042995453	0.00966404	FALSE	1.7440338742549686e-09	TRUE
months_since_depression_diagnosis	2.549530353893114	-1	191	-1	-1	-1	3.993305758724401	-1	199	-1	-1	-1	-1.44378	-0.0912219	FALSE	1.8838130258523482	-1	191	-1	-1	-1	1.827855297378079	-1	188	-1	-1	-1	0.0559577	0.0046276	FALSE	0.00980651	TRUE
months_since_mci_diagnosis	-0.955889	-1	121	-1	-1	-1	-0.937281	-1	169	-1	-1	-1	-0.0186079	-0.0117566	FALSE	-0.956993	-1	106	-1	-1	-1	-0.958803	-1	134	-1	-1	-1	0.00181013	0.00141411	FALSE	0.24971991937707383	TRUE
months_since_stroke_diagnosis	-0.714977	-1	169	-1	-1	-1	-0.316871	-1	196	-1	-1	-1	-0.398106	-0.0804112	FALSE	-0.694584	-1	169	-1	-1	-1	-0.714605	-1	147	-1	-1	-1	0.020021	0.00553277	FALSE	0.00138959	TRUE
months_since_hypertension_diagnosis	12.674043669293736	-1	191	-1	-1	18	17.24129051638865	-1	199	-1	-1	26	-4.56725	-0.165492	TRUE	11.010385872710494	-1	190	-1	-1	14	10.79758497176732	-1	196	-1	-1	13	0.21280090510845184	0.00938542	FALSE	2.5997852429667307e-08	TRUE
months_since_hyperlipidemia_diagnosis	14.544057191331396	-1	195	-1	-1	24	16.391560132691446	-1	199	-1	-1	24	-1.8475	-0.0662214	FALSE	11.21922524005955	-1	190	-1	-1	14	11.11371563696654	-1	196	-1	-1	14	0.10550960153341293	0.00462235	FALSE	0.00874748	TRUE
months_since_bacterial_infection_diagnosis	6.764912306141833	-1	190	-1	-1	-1	8.162811416731694	-1	200	-1	-1	-1	-1.3979	-0.0657252	FALSE	4.742877131315027	-1	183	-1	-1	-1	4.683543709821219	-1	197	-1	-1	-1	0.0593334	0.00359277	FALSE	0.0808456	TRUE
months_since_viral_infection_diagnosis	6.0950711628952385	-1	191	-1	-1	-1	7.5558823060411235	-1	199	-1	-1	-1	-1.46081	-0.0715121	FALSE	4.2948555519059015	-1	191	-1	-1	-1	4.219112906551318	-1	189	-1	-1	-1	0.0757426	0.00480979	FALSE	0.046679400083052186	TRUE
months_since_other_infection_diagnosis	0.0786789	-1	177	-1	-1	-1	0.539416	-1	197	-1	-1	-1	-0.460738	-0.0540544	FALSE	-0.174517	-1	177	-1	-1	-1	-0.177635	-1	179	-1	-1	-1	0.00311832	0.000492679	FALSE	0.6193528170934499	TRUE
months_since_atrial_fibrillation_diagnosis	0.12031803977581694	-1	178	-1	-1	-1	0.8884501447744128	-1	194	-1	-1	-1	-0.768132	-0.0867084	FALSE	0.14754224237589636	-1	178	-1	-1	-1	0.1079738305584113	-1	171	-1	-1	-1	0.0395684	0.00548782	FALSE	0.00126859	TRUE
months_since_atherosclerosis_diagnosis	-0.550581	-1	172	-1	-1	-1	0.00398676	-1	193	-1	-1	-1	-0.554568	-0.0917925	FALSE	-0.522903	-1	172	-1	-1	-1	-0.545556	-1	182	-1	-1	-1	0.022653	0.00498437	FALSE	0.00118839	TRUE
months_since_ihd_diagnosis	1.6878919759575994	-1	194	-1	-1	-1	3.773075045561889	-1	194	-1	-1	-1	-2.08518	-0.147177	TRUE	1.8614515479984017	-1	180	-1	-1	-1	1.76715	-1	178	-1	-1	-1	0.094299	0.00812107	FALSE	3.670758651769055e-07	TRUE
months_since_heart_failure_diagnosis	-0.448152	-1	180	-1	-1	-1	0.4842286165183258	-1	191	-1	-1	-1	-0.932381	-0.132955	TRUE	-0.355537	-1	161	-1	-1	-1	-0.385502	-1	157	-1	-1	-1	0.0299646	0.00569323	FALSE	4.4034709397831275e-05	TRUE
months_since_copd_diagnosis	0.022582346671693627	-1	170	-1	-1	-1	1.9411787399456497	-1	192	-1	-1	-1	-1.9186	-0.191466	TRUE	0.27205469362102086	-1	164	-1	-1	-1	0.20390238075940295	-1	192	-1	-1	-1	0.0681523	0.00903939	FALSE	8.68350937562213e-10	TRUE
months_since_asthma_diagnosis	0.8465529679603837	-1	189	-1	-1	-1	2.5010825288738663	-1	196	-1	-1	-1	-1.65453	-0.129615	TRUE	0.8837803211600781	-1	189	-1	-1	-1	0.8723166155478107	-1	170	-1	-1	-1	0.011463705450296402	0.00115803	FALSE	0.46147645396960624	TRUE
months_since_b12_deficiency_diagnosis	-0.483183	-1	171	-1	-1	-1	-0.141186	-1	196	-1	-1	-1	-0.341996	-0.0574025	FALSE	-0.540892	-1	171	-1	-1	-1	-0.554246	-1	157	-1	-1	-1	0.013354890048503876	0.00297847	FALSE	0.1664765624153871	TRUE
months_since_brain_injury_diagnosis	-0.558631	-1	187	-1	-1	-1	-0.168287	-1	187	-1	-1	-1	-0.390343	-0.0662344	FALSE	-0.617172	-1	177	-1	-1	-1	-0.636708	-1	172	-1	-1	-1	0.019536076113581657	0.00463843	FALSE	0.00276544	TRUE
months_since_anxiety_diagnosis	2.1363831630692487	-1	190	-1	-1	-1	3.557780396582614	-1	196	-1	-1	-1	-1.4214	-0.0958439	FALSE	1.494830525706599	-1	190	-1	-1	-1	1.43829	-1	176	-1	-1	-1	0.0565379	0.00511596	FALSE	0.020594338770632346	TRUE
months_since_obesity_diagnosis	2.2783872160553353	-1	185	-1	-1	-1	4.511170442872362	-1	199	-1	-1	-1	-2.23278	-0.145896	TRUE	1.7784342415284182	-1	185	-1	-1	-1	1.7301578499082135	-1	197	-1	-1	-1	0.0482764	0.00423089	FALSE	0.00867772	TRUE
months_since_alcohol_disorder_diagnosis	-0.658182	-1	185	-1	-1	-1	-0.0930337	-1	196	-1	-1	-1	-0.565148	-0.0931853	FALSE	-0.661401	-1	185	-1	-1	-1	-0.671349	-1	162	-1	-1	-1	0.00994791	0.00238032	FALSE	0.1573729091357825	TRUE
months_since_tobacco_use_diagnosis	1.9935036215859574	-1	196	-1	-1	-1	6.121150386896694	-1	198	-1	-1	-1	-4.12765	-0.25081	TRUE	2.1152058333795467	-1	182	-1	-1	-1	1.9875224489273573	-1	186	-1	-1	-1	0.1276833862066269	0.0105987	FALSE	3.223933340887689e-11	TRUE
months_since_substance_use_disorder_diagnosis	-0.843997	-1	154	-1	-1	-1	-0.382554	-1	196	-1	-1	-1	-0.461443	-0.100395	TRUE	-0.835318	-1	139	-1	-1	-1	-0.846649	-1	152	-1	-1	-1	0.011331465095281601	0.00413903	FALSE	0.00751476	TRUE
months_since_herpes_simplex_diagnosis	-0.403985	-1	175	-1	-1	-1	-0.454774	-1	190	-1	-1	-1	0.0507889	0.00853054	FALSE	-0.630939	-1	175	-1	-1	-1	-0.633035	-1	167	-1	-1	-1	0.00209594	0.000470297	FALSE	0.7441456300765824	TRUE
months_since_herpes_zoster_diagnosis	-0.393036	-1	175	-1	-1	-1	-0.254452	-1	193	-1	-1	-1	-0.138585	-0.0229842	FALSE	-0.530042	-1	166	-1	-1	-1	-0.536516	-1	170	-1	-1	-1	0.00647411	0.00141861	FALSE	0.6305601917873949	TRUE
months_since_mobility_problems_diagnosis	-0.420947	-1	152	-1	-1	-1	0.1962833946912105	-1	195	-1	-1	-1	-0.61723	-0.0974132	FALSE	-0.46345	-1	152	-1	-1	-1	-0.494378	-1	166	-1	-1	-1	0.030928684398531914	0.00674372	FALSE	5.738017324434292e-05	TRUE
months_since_falls_fractures_diagnosis	4.234351775990952	-1	197	-1	-1	-1	5.732960779482516	-1	198	-1	-1	-1	-1.49861	-0.0840057	FALSE	3.139848108033552	-1	197	-1	-1	-1	3.0867854557967647	-1	180	-1	-1	-1	0.0530627	0.00383345	FALSE	0.0517897	TRUE
months_since_ulcers_weight_loss_diagnosis	-0.451758	-1	156	-1	-1	-1	0.0371468	-1	194	-1	-1	-1	-0.488905	-0.076637	FALSE	-0.494711	-1	156	-1	-1	-1	-0.517616	-1	151	-1	-1	-1	0.022904660552740097	0.00487315	FALSE	0.00547972	TRUE
months_since_incontinence_diagnosis	-0.0600833	-1	171	-1	-1	-1	0.17043361338313293	-1	197	-1	-1	-1	-0.230517	-0.0300815	FALSE	-0.235249	-1	170	-1	-1	-1	-0.257262	-1	185	-1	-1	-1	0.0220131	0.00365721	FALSE	0.030429468359073057	TRUE
months_since_dependence_care_diagnosis	-0.990813	-1	90	-1	-1	-1	-0.919894	-1	152	-1	-1	-1	-0.0709187	-0.0603321	FALSE	-0.98934	-1	90	-1	-1	-1	-0.991016	-1	89	-1	-1	-1	0.00167647	0.00326055	FALSE	0.020992289522805564	TRUE
months_since_cognitive_decline_diagnosis	-0.991885	-1	87	-1	-1	-1	-0.986402	-1	154	-1	-1	-1	-0.00548306	-0.00836112	FALSE	-0.99114	-1	87	-1	-1	-1	-0.992384	-1	89	-1	-1	-1	0.0012442	0.00233447	FALSE	0.13569933483022706	TRUE
months_since_general_examination_diagnosis	13.150457139128354	-1	188	-1	-1	19	11.078986543103888	-1	199	-1	-1	10	2.071470596024467	0.0812845	FALSE	7.424357601636941	-1	183	-1	-1	0	7.513952817082656	-1	197	-1	-1	0	-0.0895952	-0.00454164	FALSE	0.00287294	TRUE
months_since_immunization_encounter_diagnosis	1.2526409663362892	-1	157	-1	-1	-1	3.832470619461652	-1	185	-1	-1	-1	-2.57983	-0.231478	TRUE	0.4914548326870602	-1	150	-1	-1	-1	0.47015128053089666	-1	144	-1	-1	-1	0.021303551271557808	0.0030625	FALSE	0.0703287	TRUE
months_since_drug_therapy_diagnosis	4.1792549103485275	-1	183	-1	-1	-1	7.229391443366688	-1	196	-1	-1	0	-3.05014	-0.169907	TRUE	3.611897682659261	-1	183	-1	-1	-1	3.5098903255254434	-1	191	-1	-1	-1	0.10200735926628113	0.0072185	FALSE	1.3485223602457246e-05	TRUE
months_since_donepezil_first	-0.937158	-1	123	-1	-1	-1	-0.874393	-1	172	-1	-1	-1	-0.0627652	-0.0320154	FALSE	-0.927518	-1	123	-1	-1	-1	-0.933806	-1	145	-1	-1	-1	0.00628783	0.0039258	FALSE	0.0539834	TRUE
months_since_donepezil_last	-0.966784	-1	116	-1	-1	-1	-0.933281	-1	170	-1	-1	-1	-0.0335032	-0.0265286	FALSE	-0.96173	-1	116	-1	-1	-1	-0.964275	-1	93	-1	-1	-1	0.00254528	0.00247465	FALSE	0.0718813	TRUE
months_since_donepezil_memantine_first	-0.99979	-1	28	-1	-1	-1	-0.998522	-1	73	-1	-1	-1	-0.00126783	-0.00826181	FALSE	-0.999697	-1	28	-1	-1	-1	-0.999811	-1	29	-1	-1	-1	0.000113755	0.0017727	FALSE	0.20424371817132414	TRUE
months_since_donepezil_memantine_last	-0.999869	-1	20	-1	-1	-1	-0.998994	-1	73	-1	-1	-1	-0.000875635	-0.00756163	FALSE	-0.999811	-1	20	-1	-1	-1	-0.999832	-1	28	-1	-1	-1	2.1329147784854285e-05	0.000439348	FALSE	0.45208068011614044	TRUE
months_since_memantine_first	-0.970899	-1	112	-1	-1	-1	-0.943412	-1	153	-1	-1	-1	-0.0274867	-0.0209289	FALSE	-0.968377	-1	112	-1	-1	-1	-0.970928	-1	118	-1	-1	-1	0.00255097	0.00243342	FALSE	0.077738	TRUE
months_since_memantine_last	-0.984378	-1	99	-1	-1	-1	-0.96893	-1	153	-1	-1	-1	-0.0154481	-0.0177343	FALSE	-0.983771	-1	80	-1	-1	-1	-0.983619	-1	118	-1	-1	-1	-0.000152148	-0.000225987	FALSE	0.3500510563482927	TRUE
months_since_galantamine_first	-0.996694	-1	103	-1	-1	-1	-0.994173	-1	147	-1	-1	-1	-0.00252105	-0.00570103	FALSE	-0.996199	-1	103	-1	-1	-1	-0.996476	-1	82	-1	-1	-1	0.000277279	0.000750403	FALSE	0.40259716163065284	TRUE
months_since_galantamine_last	-0.998036	-1	103	-1	-1	-1	-0.99642	-1	147	-1	-1	-1	-0.00161592	-0.00513514	FALSE	-0.997702	-1	103	-1	-1	-1	-0.997878	-1	70	-1	-1	-1	0.000176321	0.000683512	FALSE	0.44927531088204664	TRUE
months_since_rivastigmine_first	-0.991315	-1	95	-1	-1	-1	-0.984517	-1	141	-1	-1	-1	-0.00679746	-0.0098395	FALSE	-0.991022	-1	95	-1	-1	-1	-0.991554	-1	122	-1	-1	-1	0.000531807	0.000939604	FALSE	0.18166205874862673	TRUE
months_since_rivastigmine_last	-0.994395	-1	84	-1	-1	-1	-0.989808	-1	141	-1	-1	-1	-0.00458699	-0.0087436	FALSE	-0.99425	-1	84	-1	-1	-1	-0.99472	-1	101	-1	-1	-1	0.000470663	0.00114471	FALSE	0.25845155495024974	TRUE
months_since_antidepressants_first	5.299086265524966	-1	193	-1	-1	-1	6.062023066172374	-1	200	-1	-1	-1	-0.762937	-0.038667	FALSE	3.753810452135261	-1	193	-1	-1	-1	3.6929285345596172	-1	195	-1	-1	-1	0.0608819	0.00387946	FALSE	0.0750721	TRUE
months_since_antidepressants_last	1.2115229149597964	-1	177	-1	-1	-1	1.5190115114819047	-1	194	-1	-1	-1	-0.307489	-0.0315873	FALSE	0.7294127517017105	-1	169	-1	-1	-1	0.7195288249204067	-1	173	-1	-1	-1	0.00988393	0.00126849	FALSE	0.4775125984837888	TRUE
months_since_antipsychotics_first	-0.674971	-1	162	-1	-1	-1	-0.352956	-1	190	-1	-1	-1	-0.322015	-0.0602668	FALSE	-0.700306	-1	162	-1	-1	-1	-0.715714	-1	159	-1	-1	-1	0.015408175997436047	0.00397967	FALSE	0.0187255	TRUE
months_since_antipsychotics_last	-0.822636	-1	134	-1	-1	-1	-0.65215	-1	184	-1	-1	-1	-0.170485	-0.0484937	FALSE	-0.839831	-1	134	-1	-1	-1	-0.845504	-1	146	-1	-1	-1	0.00567355	0.00222998	FALSE	0.0419586	TRUE
months_since_angiotensin_antagonist_first	5.1063310687847565	-1	194	-1	-1	-1	7.133870422656925	-1	197	-1	-1	-1	-2.02754	-0.104517	TRUE	4.362491699406908	-1	193	-1	-1	-1	4.220133861727405	-1	197	-1	-1	-1	0.14235784113407135	0.00895412	FALSE	4.4418449229953095e-07	TRUE
months_since_angiotensin_antagonist_last	0.9335507855832602	-1	193	-1	-1	-1	1.6369811821554798	-1	190	-1	-1	-1	-0.70343	-0.0801986	FALSE	0.7936888475577416	-1	193	-1	-1	-1	0.7400559961209391	-1	175	-1	-1	-1	0.0536329	0.00741862	FALSE	5.835048437922052e-07	TRUE
months_since_adrenergics_first	5.1191733793493475	-1	193	-1	-1	-1	7.008127582547649	-1	199	-1	-1	-1	-1.88895	-0.097707	FALSE	4.400358045283201	-1	193	-1	-1	-1	4.260185734213231	-1	188	-1	-1	-1	0.1401723176240921	0.00880279	FALSE	2.4224729293649256e-07	TRUE
months_since_adrenergics_last	1.0673355785474503	-1	181	-1	-1	-1	1.6497171639338106	-1	190	-1	-1	-1	-0.582382	-0.0642754	FALSE	0.8455641772708077	-1	181	-1	-1	-1	0.7999297560087762	-1	165	-1	-1	-1	0.045634422451257706	0.00615555	FALSE	5.405155006555003e-07	TRUE
months_since_nsaids_first	6.382808704857058	-1	193	-1	-1	-1	7.508107007040424	-1	199	-1	-1	-1	-1.1253	-0.0535297	FALSE	4.483526077726256	-1	193	-1	-1	-1	4.4268971920888776	-1	196	-1	-1	-1	0.056628886610269547	0.00343488	FALSE	0.13398607729694137	TRUE
months_since_nsaids_last	3.3713158791499604	-1	180	-1	-1	-1	3.8230442080204354	-1	195	-1	-1	-1	-0.451728	-0.0320982	FALSE	2.2280256461665124	-1	169	-1	-1	-1	2.187296928745007	-1	186	-1	-1	-1	0.0407287	0.00366123	FALSE	0.20924245273250008	TRUE
months_since_antidiabetics_first	1.7275436294164135	-1	187	-1	-1	-1	4.163113876687899	-1	198	-1	-1	-1	-2.43557	-0.166258	TRUE	2.061079567672407	-1	177	-1	-1	-1	1.9506969654311404	-1	197	-1	-1	-1	0.11038260161876678	0.0089865	FALSE	3.3581092005155596e-08	TRUE
months_since_antidiabetics_last	-0.346241	-1	166	-1	-1	-1	0.21675396682919604	-1	198	-1	-1	-1	-0.562995	-0.108775	TRUE	-0.261093	-1	154	-1	-1	-1	-0.289946	-1	157	-1	-1	-1	0.0288526	0.00672236	FALSE	2.6813216889149278e-08	TRUE
months_since_antihypertensives_first	4.75151	-1	196	-1	-1	-1	6.605325764290075	-1	197	-1	-1	-1	-1.85381	-0.098679	FALSE	4.0720413273554845	-1	194	-1	-1	-1	3.966227428430047	-1	187	-1	-1	-1	0.1058138981461525	0.00683701	FALSE	0.00017933	TRUE
months_since_antihypertensives_last	0.8380418784394191	-1	156	-1	-1	-1	1.4688080454348351	-1	189	-1	-1	-1	-0.630766	-0.0747806	FALSE	0.6844765045224902	-1	156	-1	-1	-1	0.6497426993884222	-1	158	-1	-1	-1	0.0347338	0.00499962	FALSE	0.00169696	TRUE
months_since_anticholinergics_first	1.3588542157580679	-1	194	-1	-1	-1	1.9589310303853946	-1	194	-1	-1	-1	-0.600077	-0.0496125	FALSE	0.9267045187931116	-1	194	-1	-1	-1	0.8738267191648075	-1	188	-1	-1	-1	0.052877798676490784	0.00547407	FALSE	0.00169802	TRUE
months_since_anticholinergics_last	0.5643438730306041	-1	180	-1	-1	-1	0.8900774102020567	-1	194	-1	-1	-1	-0.325734	-0.0362403	FALSE	0.2348865218275382	-1	175	-1	-1	-1	0.2173155704196012	-1	174	-1	-1	-1	0.017571	0.00246982	FALSE	0.0561914	TRUE
months_since_antivirals_first	2.357252778724361	-1	191	-1	-1	-1	2.5939508523146673	-1	199	-1	-1	-1	-0.236698	-0.0179969	FALSE	1.325983309231397	-1	188	-1	-1	-1	1.312901432323327	-1	185	-1	-1	-1	0.013081876561045647	0.00129585	FALSE	0.7831226540734042	TRUE
months_since_antivirals_last	1.0273078094298993	-1	184	-1	-1	-1	1.415461413465332	-1	192	-1	-1	-1	-0.388154	-0.0415	FALSE	0.5318664567878589	-1	184	-1	-1	-1	0.5064876155862031	-1	179	-1	-1	-1	0.025378841906785965	0.00350735	FALSE	0.7360371514299382	TRUE
months_since_glucocorticoids_first	4.086650703653488	-1	192	-1	-1	-1	5.825230612856914	-1	196	-1	-1	-1	-1.73858	-0.0981052	FALSE	3.0286692176326637	-1	192	-1	-1	-1	2.9775460958418116	-1	194	-1	-1	-1	0.0511231	0.0037137	FALSE	0.17963208041826628	TRUE
months_since_glucocorticoids_last	2.407674028262146	-1	180	-1	-1	-1	2.9983832795198087	-1	194	-1	-1	-1	-0.590709	-0.048263	FALSE	1.5827961943113742	-1	173	-1	-1	-1	1.5595559555955596	-1	176	-1	-1	-1	0.023240238428115845	0.00239446	FALSE	0.19276256618205578	TRUE
months_since_statins_first	8.633831920709381	-1	200	-1	-1	2	9.731822182351461	-1	197	-1	-1	5	-1.09799	-0.0481845	FALSE	6.777318016161805	-1	185	-1	-1	-1	6.681638306010695	-1	197	-1	-1	-1	0.0956797	0.00504716	FALSE	0.00691708	TRUE
months_since_statins_last	1.4981910196268933	-1	175	-1	-1	0	1.9127547054899054	-1	188	-1	-1	1	-0.414564	-0.0479199	FALSE	1.2186749480635268	-1	175	-1	-1	-1	1.1842212657284685	-1	175	-1	-1	-1	0.034453682601451874	0.00466325	FALSE	0.012141230920478849	TRUE
months_since_nutrition_first	5.733482631613292	-1	195	-1	-1	-1	6.065170347196252	-1	198	-1	-1	-1	-0.331688	-0.0172905	FALSE	3.97154	-1	179	-1	-1	-1	3.8905075341657387	-1	184	-1	-1	-1	0.081028	0.00529509	FALSE	0.00171789	TRUE
months_since_nutrition_last	3.0771327117304583	-1	179	-1	-1	-1	3.0191588835524024	-1	192	-1	-1	-1	0.057973828178055964	0.00439974	FALSE	1.9369951213130792	-1	179	-1	-1	-1	1.900260642177962	-1	175	-1	-1	-1	0.036734480410814285	0.00349983	FALSE	0.015597470776090984	TRUE
months_since_cancer_treatment_first	-0.541588	-1	173	-1	-1	-1	-0.296021	-1	195	-1	-1	-1	-0.245567	-0.0417596	FALSE	-0.583247	-1	173	-1	-1	-1	-0.591823	-1	182	-1	-1	-1	0.00857574	0.00185149	FALSE	0.21377315098488248	TRUE
months_since_cancer_treatment_last	-0.745969	-1	173	-1	-1	-1	-0.635838	-1	181	-1	-1	-1	-0.11013	-0.0283761	FALSE	-0.778047	-1	173	-1	-1	-1	-0.782497	-1	142	-1	-1	-1	0.00444926	0.00146368	FALSE	0.24018446267376659	TRUE
months_since_steroids_first	9.455651885472328	-1	193	-1	-1	5	8.94284	-1	200	-1	-1	-1	0.5128075582168279	0.0219304	FALSE	6.2973624376655675	-1	193	-1	-1	-1	6.252282574228987	-1	196	-1	-1	-1	0.0450799	0.00240317	FALSE	0.23653068952278222	TRUE
months_since_steroids_last	3.926652915032301	-1	189	-1	-1	1	3.91067	-1	193	-1	-1	-1	0.015982508424270847	0.0011805	FALSE	2.5925820070158676	-1	186	-1	-1	-1	2.552264231162453	-1	185	-1	-1	-1	0.040317777544260025	0.00369601	FALSE	0.1157523947285421	TRUE
months_since_antibacterial_first	13.035632200575684	-1	199	-1	-1	18	14.397402290774098	-1	200	-1	-1	19	-1.36177	-0.0505687	FALSE	9.372969998421643	-1	194	-1	-1	8	9.257256531340337	-1	197	-1	-1	8	0.11571346968412399	0.00535422	FALSE	0.00633	TRUE
months_since_antibacterial_last	5.361761635115245	-1	188	-1	-1	5	5.354598548706598	-1	193	-1	-1	5	0.00716309	0.000510386	FALSE	3.6738659647955316	-1	174	-1	-1	2	3.6385491629731694	-1	184	-1	-1	2	0.0353168	0.0030519	FALSE	0.085095	TRUE
months_since_contraceptives_first	-0.673279	-1	176	-1	-1	-1	-0.744985	-1	199	-1	-1	-1	0.0717058	0.014003487194122002	FALSE	-0.81485	-1	176	-1	-1	-1	-0.820665	-1	183	-1	-1	-1	0.00581433	0.00151949	FALSE	0.43107694322216794	TRUE
months_since_contraceptives_last	-0.766927	-1	172	-1	-1	-1	-0.819896	-1	199	-1	-1	-1	0.052969395360121796	0.013183814412817229	FALSE	-0.873703	-1	170	-1	-1	-1	-0.880152	-1	166	-1	-1	-1	0.00644851	0.00223135	FALSE	0.45722084319727996	TRUE
months_since_antiallergics_first	2.9915886037861705	-1	189	-1	-1	-1	3.0831754591810228	-1	197	-1	-1	-1	-0.0915869	-0.00586534	FALSE	1.8838215575112014	-1	182	-1	-1	-1	1.8596926043315232	-1	186	-1	-1	-1	0.024128952994942665	0.0019362	FALSE	0.43512560572497283	TRUE
months_since_antiallergics_last	1.7727953278278459	-1	189	-1	-1	-1	1.7864851323956732	-1	195	-1	-1	-1	-0.0136898	-0.00115259	FALSE	1.0028581057157848	-1	182	-1	-1	-1	0.9882902982241352	-1	179	-1	-1	-1	0.0145678	0.00153116	FALSE	0.3987122413203972	TRUE
months_since_analgesics_first	7.818190222080436	-1	196	-1	-1	-1	10.590626107540976	-1	200	-1	-1	7	-2.77244	-0.120736	TRUE	6.086680232004243	-1	187	-1	-1	-1	5.980715607105735	-1	195	-1	-1	-1	0.10596462339162827	0.0058681	FALSE	0.0058634	TRUE
months_since_analgesics_last	3.963238546145313	-1	189	-1	-1	-1	4.811417503275363	-1	199	-1	-1	1	-0.848179	-0.0584826	FALSE	2.8395436700068113	-1	181	-1	-1	-1	2.7959611126989476	-1	191	-1	-1	-1	0.0435826	0.0037686	FALSE	0.030821635349589288	TRUE
months_since_antiarrhythmics_first	-0.478752	-1	174	-1	-1	-1	-0.425821	-1	193	-1	-1	-1	-0.0529303	-0.00978738	FALSE	-0.601655	-1	174	-1	-1	-1	-0.602914	-1	179	-1	-1	-1	0.00125842	0.000291974	FALSE	0.8692586158589037	TRUE
months_since_antiarrhythmics_last	-0.646996	-1	149	-1	-1	-1	-0.624978	-1	193	-1	-1	-1	-0.0220175	-0.00539245	FALSE	-0.740574	-1	135	-1	-1	-1	-0.740441	-1	179	-1	-1	-1	-0.000132241	-4.13082e-05	FALSE	0.7002897114619289	TRUE
months_since_antifungal_first	1.7942067312920977	-1	183	-1	-1	-1	2.2587303163124166	-1	197	-1	-1	-1	-0.464524	-0.035464	FALSE	1.0482451088710767	-1	183	-1	-1	-1	1.009704761945389	-1	197	-1	-1	-1	0.038540348410606384	0.00381459	FALSE	0.050586217431833544	TRUE
months_since_antifungal_last	1.0072794240264495	-1	182	-1	-1	-1	1.2467437973847502	-1	196	-1	-1	-1	-0.239464	-0.0239707	FALSE	0.46024886848874463	-1	177	-1	-1	-1	0.4331053958476416	-1	187	-1	-1	-1	0.0271435	0.0034925	FALSE	0.1479059189620476	TRUE
months_since_diuretic_first	3.81486	-1	194	-1	-1	-1	4.981244139195364	-1	199	-1	-1	-1	-1.16638	-0.0676295	FALSE	3.107840167903046	-1	188	-1	-1	-1	3.0329279373434974	-1	188	-1	-1	-1	0.0749122	0.00527524	FALSE	0.00415405	TRUE
months_since_diuretic_last	0.7782422076085932	-1	165	-1	-1	-1	1.2874434366446696	-1	192	-1	-1	-1	-0.509201	-0.057865	FALSE	0.5716510039629555	-1	164	-1	-1	-1	0.5404365081057869	-1	154	-1	-1	-1	0.0312145	0.00434702	FALSE	0.00755003	TRUE
months_since_vassopressin_first	-0.984735	-1	128	-1	-1	-1	-0.984629	-1	182	-1	-1	-1	-0.000106075	-0.000113439	FALSE	-0.990857	-1	128	-1	-1	-1	-0.990196	-1	116	-1	-1	-1	-0.000661204	-0.000999037	FALSE	0.4880468724899959	TRUE
months_since_vassopressin_last	-0.98875	-1	118	-1	-1	-1	-0.990137	-1	177	-1	-1	-1	0.00138681	0.00193738	FALSE	-0.993837	-1	94	-1	-1	-1	-0.99358	-1	81	-1	-1	-1	-0.000257372	-0.000532992	FALSE	0.7678600297986609	TRUE
months_since_antihypotensives_first	-0.82144	-1	164	-1	-1	-1	-0.868321	-1	192	-1	-1	-1	0.0468804	0.016314144854734265	FALSE	-0.893539	-1	164	-1	-1	-1	-0.889934	-1	123	-1	-1	-1	-0.00360463	-0.00159562	FALSE	0.16868563960232252	TRUE
months_since_antihypotensives_last	-0.864519	-1	123	-1	-1	-1	-0.896101	-1	192	-1	-1	-1	0.031582	0.013280401551794871	FALSE	-0.917968	-1	117	-1	-1	-1	-0.914575	-1	120	-1	-1	-1	-0.00339276	-0.00183731	FALSE	0.0949355	TRUE
months_since_diagnostics_first	-0.49803	-1	157	-1	-1	-1	-0.518538	-1	188	-1	-1	-1	0.020507805504319798	0.00385571	FALSE	-0.66206	-1	157	-1	-1	-1	-0.659523	-1	149	-1	-1	-1	-0.00253675	-0.000611894	FALSE	0.3771638441567491	TRUE
months_since_diagnostics_last	-0.590861	-1	156	-1	-1	-1	-0.619222	-1	187	-1	-1	-1	0.028360818250127595	0.00631584	FALSE	-0.726132	-1	146	-1	-1	-1	-0.72275	-1	149	-1	-1	-1	-0.0033828	-0.000959618	FALSE	0.2564437932524447	TRUE
months_since_antiplatelets_first	0.8933209109430624	-1	177	-1	-1	-1	2.0399213706991404	-1	193	-1	-1	-1	-1.1466	-0.101376	TRUE	0.8501968680280351	-1	177	-1	-1	-1	0.7954904495188856	-1	159	-1	-1	-1	0.0547064	0.00596346	FALSE	0.000381883	TRUE
months_since_antiplatelets_last	-0.0335468	-1	172	-1	-1	-1	0.4632534300656513	-1	190	-1	-1	-1	-0.4968	-0.0711041	FALSE	-0.0873471	-1	154	-1	-1	-1	-0.109346	-1	139	-1	-1	-1	0.021998882293701172	0.00392493	FALSE	0.00119032	TRUE
months_since_sympathomimetics_first	1.9854266511024268	-1	175	-1	-1	-1	3.9239290062698715	-1	200	-1	-1	-1	-1.9385	-0.130296	TRUE	1.6911468398024636	-1	172	-1	-1	-1	1.6150330672877715	-1	184	-1	-1	-1	0.0761138	0.00662599	FALSE	3.74630255942807e-05	TRUE
months_since_sympathomimetics_last	0.7997868375832893	-1	172	-1	-1	-1	1.530476955689102	-1	194	-1	-1	-1	-0.73069	-0.0775084	FALSE	0.5302184246860705	-1	167	-1	-1	-1	0.48761843008945444	-1	184	-1	-1	-1	0.0426	0.00573857	FALSE	0.000113835	TRUE
months_since_antiemetics_first	1.0496889568817385	-1	180	-1	-1	-1	1.9076267747017965	-1	197	-1	-1	-1	-0.857938	-0.0738141	FALSE	0.5977649897691191	-1	178	-1	-1	-1	0.580992	-1	186	-1	-1	-1	0.016773240640759468	0.00192106	FALSE	0.3488010898847941	TRUE
months_since_antiemetics_last	0.6051864083582869	-1	167	-1	-1	-1	1.127886807962104	-1	191	-1	-1	-1	-0.5227	-0.0559826	FALSE	0.22706014677297115	-1	167	-1	-1	-1	0.22426745044172663	-1	179	-1	-1	-1	0.0027927	0.000391621	FALSE	0.6293912404644229	TRUE
months_since_muscle_relaxants_first	2.5914559210574017	-1	187	-1	-1	-1	3.6862484626238197	-1	197	-1	-1	-1	-1.09479	-0.0705684	FALSE	1.750302518403499	-1	187	-1	-1	-1	1.6775758144534834	-1	189	-1	-1	-1	0.0727267	0.0061619	FALSE	0.00313566	TRUE
months_since_muscle_relaxants_last	1.4385671715377422	-1	173	-1	-1	-1	1.9556116866823485	-1	186	-1	-1	-1	-0.517045	-0.0458235	FALSE	0.8257166948922381	-1	173	-1	-1	-1	0.7879015389690628	-1	174	-1	-1	-1	0.0378152	0.00434621	FALSE	0.024271696393963475	TRUE
months_since_laxatives_first	1.334024238161873	-1	186	-1	-1	-1	1.6588452305202672	-1	196	-1	-1	-1	-0.324821	-0.028328	FALSE	0.5984276152733756	-1	183	-1	-1	-1	0.5834559759293465	-1	180	-1	-1	-1	0.014971639029681683	0.00173745	FALSE	0.37095967288713927	TRUE
months_since_laxatives_last	0.9648236697287617	-1	186	-1	-1	-1	1.16572	-1	189	-1	-1	-1	-0.200901	-0.0203503	FALSE	0.3407971128866441	-1	183	-1	-1	-1	0.33384665480766085	-1	180	-1	-1	-1	0.00695046	0.000926356	FALSE	0.5147807446388908	TRUE
months_since_anxiolytics_first	2.888727768392509	-1	193	-1	-1	-1	3.649493405292741	-1	198	-1	-1	-1	-0.760766	-0.0481467	FALSE	2.015837602717618	-1	188	-1	-1	-1	1.958183496074726	-1	186	-1	-1	-1	0.0576541	0.00466323	FALSE	0.0390285	TRUE
months_since_anxiolytics_last	0.9260656308229954	-1	177	-1	-1	-1	1.3042888616034802	-1	197	-1	-1	-1	-0.378223	-0.0387542	FALSE	0.4740843752621708	-1	177	-1	-1	-1	0.45618353304524767	-1	181	-1	-1	-1	0.017900841310620308	0.00237688	FALSE	0.7121485820302482	TRUE
months_since_antiepileptics_first	0.9538927517527896	-1	182	-1	-1	-1	2.1151317938395904	-1	194	-1	-1	-1	-1.16124	-0.0988125	FALSE	0.6913231607520942	-1	182	-1	-1	-1	0.6409209641343281	-1	181	-1	-1	-1	0.0504022	0.00563004	FALSE	0.00139977	TRUE
months_since_antiepileptics_last	0.026684273108908595	-1	168	-1	-1	-1	0.5695385273800847	-1	189	-1	-1	-1	-0.542854	-0.0733721	FALSE	-0.125759	-1	168	-1	-1	-1	-0.139791	-1	172	-1	-1	-1	0.014031735248863697	0.00247861	FALSE	0.0288341	TRUE
months_since_salicylates_first	2.246397446401253	-1	190	-1	-1	-1	2.788741236762876	-1	194	-1	-1	-1	-0.542344	-0.0392097	FALSE	1.499279785798485	-1	190	-1	-1	-1	1.4322963101997404	-1	180	-1	-1	-1	0.0669835	0.00614363	FALSE	0.000253461	TRUE
months_since_salicylates_last	1.6779018002798662	-1	183	-1	-1	-1	1.9763628573001129	-1	189	-1	-1	-1	-0.298461	-0.0252871	FALSE	1.0481555264531193	-1	183	-1	-1	-1	0.9895615153932454	-1	175	-1	-1	-1	0.058594	0.00621913	FALSE	0.000105493	TRUE
months_since_antitussives_first	2.989987166752463	-1	184	-1	-1	-1	3.763438506753139	-1	196	-1	-1	-1	-0.773451	-0.0488872	FALSE	2.0236526022270476	-1	184	-1	-1	-1	1.9474947494749475	-1	192	-1	-1	-1	0.0761579	0.00617244	FALSE	0.00173575	TRUE
months_since_antitussives_last	1.8809970055755747	-1	180	-1	-1	-1	2.2559140437610177	-1	195	-1	-1	-1	-0.374917	-0.0315725	FALSE	1.135578012777581	-1	180	-1	-1	-1	1.1014897698300636	-1	170	-1	-1	-1	0.034088242799043655	0.00364042	FALSE	0.00720591	TRUE
months_since_ulcer_treatment_first	0.29861951958701594	-1	192	-1	-1	-1	0.7498069760228471	-1	195	-1	-1	-1	-0.451187	-0.0486275	FALSE	0.017806993969539133	-1	192	-1	-1	-1	0.000831837	-1	171	-1	-1	-1	0.0169752	0.00239042	FALSE	0.17551738563890473	TRUE
months_since_ulcer_treatment_last	-0.117508	-1	171	-1	-1	-1	0.1766168104980353	-1	188	-1	-1	-1	-0.294124	-0.0414605	FALSE	-0.32033	-1	171	-1	-1	-1	-0.329176	-1	153	-1	-1	-1	0.00884591	0.001641	FALSE	0.5804519278840117	TRUE
months_since_amebicides_first	-0.141169	-1	180	-1	-1	-1	0.14787231251726413	-1	196	-1	-1	-1	-0.289042	-0.0379916	FALSE	-0.343758	-1	180	-1	-1	-1	-0.362969	-1	165	-1	-1	-1	0.019211873412132263	0.0033663	FALSE	0.0656434	TRUE
months_since_amebicides_last	-0.254306	-1	180	-1	-1	-1	-0.0135626	-1	196	-1	-1	-1	-0.240743	-0.0356092	FALSE	-0.428358	-1	180	-1	-1	-1	-0.44531	-1	163	-1	-1	-1	0.016952406615018845	0.00332151	FALSE	0.041191	TRUE
months_since_antastmatics_first	-0.223254	-1	177	-1	-1	-1	0.14050190863548895	-1	195	-1	-1	-1	-0.363756	-0.0484007	FALSE	-0.302412	-1	177	-1	-1	-1	-0.303683	-1	184	-1	-1	-1	0.00127122	0.000208475	FALSE	0.7067101318589906	TRUE
months_since_antastmatics_last	-0.577796	-1	177	-1	-1	-1	-0.415665	-1	193	-1	-1	-1	-0.162131	-0.0331855	FALSE	-0.629207	-1	177	-1	-1	-1	-0.628475	-1	165	-1	-1	-1	-0.000732301	-0.00018408	FALSE	0.9953054197284772	TRUE
months_since_migraine_first	0.118073	-1	185	-1	-1	-1	-0.0569057	-1	199	-1	-1	-1	0.17497880809141034	0.020663000493733177	FALSE	-0.32578	-1	180	-1	-1	-1	-0.336921	-1	189	-1	-1	-1	0.011140924878418446	0.00174716	FALSE	0.5067781409359503	TRUE
months_since_migraine_last	-0.503288	-1	172	-1	-1	-1	-0.49238	-1	195	-1	-1	-1	-0.0109082	-0.00211749	FALSE	-0.663446	-1	172	-1	-1	-1	-0.675112	-1	163	-1	-1	-1	0.011665621772408485	0.00302455	FALSE	0.8832174894072367	TRUE
months_since_ppi_first	4.601086294526656	-1	193	-1	-1	-1	5.495991119611082	-1	198	-1	-1	-1	-0.894905	-0.048856	FALSE	3.456493516650243	-1	191	-1	-1	-1	3.383145423547094	-1	184	-1	-1	-1	0.0733481	0.00495641	FALSE	0.014710375493667641	TRUE
months_since_ppi_last	1.4758325297448576	-1	183	-1	-1	-1	1.9233930143066647	-1	190	-1	-1	-1	-0.44756	-0.0425385	FALSE	1.000180586779057	-1	183	-1	-1	-1	0.9682963557019209	-1	164	-1	-1	-1	0.0318842	0.00378508	FALSE	0.0339272	TRUE
months_since_bowel_evacuants_first	2.2933103978306737	-1	174	-1	-1	-1	1.9358633148479547	-1	196	-1	-1	-1	0.357447	0.0273016	FALSE	1.0219220974230125	-1	174	-1	-1	-1	1.0224638577601837	-1	175	-1	-1	-1	-0.00054176	-5.44611e-05	FALSE	0.839732	TRUE
months_since_bowel_evacuants_last	1.6922250096068097	-1	174	-1	-1	-1	1.3592133777832875	-1	196	-1	-1	-1	0.3330116318235221	0.030363766157295323	FALSE	0.6713434376613017	-1	174	-1	-1	-1	0.679736	-1	157	-1	-1	-1	-0.00839231	-0.000988284	FALSE	0.5654646893709612	TRUE
months_since_glaucoma_first	-0.608233	-1	168	-1	-1	-1	-0.522642	-1	193	-1	-1	-1	-0.0855911	-0.0177273	FALSE	-0.663139	-1	168	-1	-1	-1	-0.675441	-1	174	-1	-1	-1	0.0123027	0.00317316	FALSE	0.0507545	TRUE
months_since_glaucoma_last	-0.808503	-1	131	-1	-1	-1	-0.769367	-1	185	-1	-1	-1	-0.0391359	-0.013523	FALSE	-0.830726	-1	121	-1	-1	-1	-0.839824	-1	133	-1	-1	-1	0.00909759	0.00388111	FALSE	0.0237247	TRUE
months_since_skin_care_first	-0.619294	-1	182	-1	-1	-1	-0.780772	-1	192	-1	-1	-1	0.1614781680001568	0.036729135934457674	FALSE	-0.816642	-1	163	-1	-1	-1	-0.811128	-1	169	-1	-1	-1	-0.0055143	-0.00171328	FALSE	0.14547988171188025	TRUE
months_since_skin_care_last	-0.747187	-1	156	-1	-1	-1	-0.83979	-1	192	-1	-1	-1	0.0926035	0.027767690272707413	FALSE	-0.871347	-1	156	-1	-1	-1	-0.866575	-1	169	-1	-1	-1	-0.00477204	-0.00193548	FALSE	0.0354959	TRUE
months_since_osteoporosis_treatment_first	0.7109229425114013	-1	184	-1	-1	-1	0.3541530889751803	-1	194	-1	-1	-1	0.35676985353622104	0.037507186917953066	FALSE	0.2524887559846032	-1	184	-1	-1	-1	0.2496562452453776	-1	192	-1	-1	-1	0.00283251	0.000349695	FALSE	0.6882010037094081	TRUE
months_since_osteoporosis_treatment_last	-0.0949615	-1	165	-1	-1	-1	-0.238159	-1	191	-1	-1	-1	0.14319768112547954	0.0230731	FALSE	-0.323054	-1	165	-1	-1	-1	-0.322613	-1	173	-1	-1	-1	-0.000440802	-8.48653e-05	FALSE	0.1869749518783036	TRUE
months_since_varivax_vaccination	-0.941097	-1	165	-1	-1	-1	-0.887881	-1	181	-1	-1	-1	-0.0532154	-0.0214174	FALSE	-0.940826	-1	165	-1	-1	-1	-0.947347	-1	179	-1	-1	-1	0.00652103	0.00351556	FALSE	0.031490944083247534	TRUE
months_since_prevnar13_vaccination	-0.380373	-1	131	-1	-1	-1	2.6485286711977363	-1	149	-1	-1	-1	-3.0289	-0.396269	TRUE	-0.239201	-1	131	-1	-1	-1	-0.292747	-1	149	-1	-1	-1	0.0535461	0.012171143180895619	FALSE	5.978237602677472e-16	TRUE
months_since_shingrix_vaccination	-0.972277	-1	61	-1	-1	-1	-0.632155	-1	66	-1	-1	-1	-0.340122	-0.166759	TRUE	-0.969568	-1	57	-1	-1	-1	-0.972138	-1	59	-1	-1	-1	0.00257087	0.00452129	FALSE	0.00985352	TRUE
months_since_influenza_vaccination	6.262410910435533	-1	185	-1	0	9	5.716688125206076	-1	185	-1	-1	8	0.545723	0.0406866	FALSE	5.393155903268052	-1	167	-1	-1	7	5.42878	-1	180	-1	-1	7	-0.0356268	-0.00284023	FALSE	0.09284	TRUE
months_since_tdap_vaccination	11.444853287704008	-1	192	-1	-1	13	8.619702385575746	-1	197	-1	-1	-1	2.8251509021282626	0.118307	TRUE	7.021759995904803	-1	191	-1	-1	-1	7.226794243405383	-1	185	-1	-1	-1	-0.205034	-0.0103767	FALSE	2.3083255954972407e-12	TRUE
months_since_calmette_guerin_vaccination	-0.985684	-1	118	-1	-1	-1	-0.988695	-1	186	-1	-1	-1	0.00301075	0.00360268	FALSE	-0.990079	-1	118	-1	-1	-1	-0.989796	-1	130	-1	-1	-1	-0.000282967	-0.000399567	FALSE	0.8546319515128031	TRUE
months_since_visits_date_1	4.240772024970455	-1	191	-1	-1	-1	5.2073597046180184	-1	195	-1	-1	0	-0.966588	-0.0606467	FALSE	3.484810092383646	-1	191	-1	-1	-1	3.450026519239602	-1	178	-1	-1	-1	0.0347836	0.00259452	FALSE	0.030702326115473952	TRUE
months_since_visits_date_2	2.335023890141601	-1	188	-1	-1	-1	4.328131502181775	-1	196	-1	-1	-1	-1.99311	-0.134771	TRUE	1.9989491840179279	-1	188	-1	-1	-1	1.9328629545418996	-1	189	-1	-1	-1	0.0660862	0.00559463	FALSE	0.00043883	TRUE
months_since_visits_date_3	1.139722888858276	-1	194	-1	-1	-1	3.292715395983352	-1	197	-1	-1	-1	-2.15299	-0.161905	TRUE	1.0161148816303431	-1	194	-1	-1	-1	0.9737281785050543	-1	190	-1	-1	-1	0.042386703193187714	0.00416882	FALSE	0.00835395	TRUE
months_since_visits_date_4	0.4050412186509864	-1	187	-1	-1	-1	2.3861464595467523	-1	195	-1	-1	-1	-1.98111	-0.167734	TRUE	0.38067408636598254	-1	187	-1	-1	-1	0.3390225278452016	-1	192	-1	-1	-1	0.0416516	0.00482016	FALSE	0.00331478	TRUE
months_since_visits_date_5	-0.0342075	-1	187	-1	-1	-1	1.6924128845883792	-1	193	-1	-1	-1	-1.72662	-0.164005	TRUE	-0.0156911	-1	187	-1	-1	-1	-0.0615488	-1	193	-1	-1	-1	0.0458577	0.00618834	FALSE	0.000258809	TRUE
months_since_vaccinations_date_1	9.854316357677835	-1	185	-1	3	12	7.510073253949598	-1	191	-1	1	11	2.344243103728237	0.14425262213319204	TRUE	8.188235411218846	-1	177	-1	1	11	8.285984048641831	-1	180	-1	2	11	-0.0977486	-0.00618789	FALSE	0.000244482	TRUE
months_since_vaccinations_date_2	10.68380908187902	-1	188	-1	-1	18	8.800192020921175	-1	196	-1	-1	14	1.8836170609578442	0.1008163837170893	TRUE	8.485239519212584	-1	188	-1	-1	14	8.587645020426214	-1	185	-1	-1	14	-0.102406	-0.0058998	FALSE	0.000140324	TRUE
months_since_vaccinations_date_3	9.790108430066052	-1	182	-1	-1	18	8.368500904550736	-1	197	-1	-1	10	1.4216075255153164	0.0710706	FALSE	7.397367698855193	-1	182	-1	-1	-1	7.495693645193903	-1	185	-1	-1	-1	-0.0983259	-0.00541027	FALSE	0.000747143	TRUE
months_since_vaccinations_date_4	8.258705944621274	-1	183	-1	-1	-1	7.503042345937032	-1	194	-1	-1	-1	0.7556635986842428	0.036497301063202495	FALSE	5.930944753243097	-1	179	-1	-1	-1	6.002529636849941	-1	180	-1	-1	-1	-0.0715849	-0.00393048	FALSE	0.015319122054706888	TRUE
months_since_vaccinations_date_5	6.457914923544297	-1	187	-1	-1	-1	6.32258	-1	195	-1	-1	-1	0.13533134969185667	0.00658609	FALSE	4.394819576744404	-1	187	-1	-1	-1	4.422184872515688	-1	182	-1	-1	-1	-0.0273653	-0.00156798	FALSE	0.1984937485287549	TRUE
months_since_prescriptions_date_1	2.64258	-1	177	-1	0	2	2.6049911551038316	-1	188	-1	0	2	0.037591119063638434	0.00437101	FALSE	2.1529271410553377	-1	148	-1	0	2	2.1447182632955237	-1	176	-1	0	2	0.00820888	0.00102913	FALSE	0.44679369979060857	TRUE
months_since_prescriptions_date_2	3.7766588966307286	-1	182	-1	1	4	3.4271897097773265	-1	190	-1	1	3	0.3494691868534021	0.036250734033665924	FALSE	2.7782095745119535	-1	181	-1	-1	3	2.7661998427330885	-1	166	-1	-1	3	0.012009731493890285	0.00139531	FALSE	0.40896577380847166	TRUE
months_since_prescriptions_date_3	4.628716747750556	-1	188	-1	1	6	4.020651379407724	-1	191	-1	0	5	0.6080653683428325	0.0582321	FALSE	3.2578964057543196	-1	181	-1	-1	4	3.240045331547373	-1	191	-1	-1	4	0.017851073294878006	0.00195224	FALSE	0.24913696638210903	TRUE
months_since_prescriptions_date_4	5.269841687028269	-1	168	-1	-1	7	4.486455915175414	-1	194	-1	-1	6	0.7833857718528554	0.0702223	FALSE	3.6301184620831752	-1	168	-1	-1	5	3.6103875790422646	-1	193	-1	-1	5	0.019730882719159126	0.00203688	FALSE	0.24627102431500514	TRUE
months_since_prescriptions_date_5	5.753825504085613	-1	174	-1	-1	8	4.859319341645495	-1	194	-1	-1	6	0.894506	0.0758721	FALSE	3.903528267518695	-1	174	-1	-1	5	3.896988751007802	-1	194	-1	-1	5	0.00653952	0.000642448	FALSE	0.5468416934339413	TRUE
months_since_enc_date_1	3.1155291358221615	-1	165	0	1	2	2.643090564638213	-1	185	0	0	2	0.4724385711839485	0.052945205608074225	FALSE	3.2918154374679176	-1	165	0	0	2	3.3072804910822837	-1	178	0	0	2	-0.0154651	-0.00161979	FALSE	0.1812165366493914	TRUE
months_since_enc_date_2	4.191528969062448	-1	178	0	1	4	3.7630275109963227	-1	196	0	1	3	0.4285014580661253	0.043373	FALSE	4.117031608374107	-1	178	-1	1	4	4.124462683235148	-1	172	-1	1	4	-0.00743107	-0.000732942	FALSE	0.6155882853991743	TRUE
months_since_enc_date_3	5.104917236429022	-1	182	-1	2	6	4.620722159152577	-1	189	0	1	5	0.4841950772764445	0.045623584833473084	FALSE	4.755154188404623	-1	182	-1	1	5	4.746440520829334	-1	176	-1	1	5	0.00871367	0.000821473	FALSE	0.5395783108479542	TRUE
months_since_enc_date_4	5.89614	-1	195	-1	2	7	5.291734201482568	-1	191	-1	2	6	0.604405	0.053674723259659676	FALSE	5.282695094153965	-1	195	-1	2	6	5.28493	-1	176	-1	2	6	-0.00223245	-0.000200933	FALSE	0.8512678834233516	TRUE
months_since_enc_date_5	6.565867368024187	-1	188	-1	3	9	5.841564479267348	-1	186	-1	2	7	0.7243028887568395	0.0612418	FALSE	5.723214501544941	-1	186	-1	2	7	5.716242714318826	-1	176	-1	2	7	0.00697179	0.000601571	FALSE	0.4501231481081518	TRUE
months_since_diagnoses_date_1	2.3375687883819234	-1	180	-1	0	2	2.215115127678738	-1	177	-1	0	2	0.1224536607031852	0.015302727504272771	FALSE	1.8610121675674676	-1	159	-1	-1	1	1.8695324508754192	-1	154	-1	-1	1	-0.00852028	-0.00118295	FALSE	0.31994832636992776	TRUE
months_since_diagnoses_date_2	3.26121	-1	168	-1	0	4	3.0711601345432418	-1	181	-1	0	3	0.19004539317874825	0.021687372573951848	FALSE	2.4419939624294185	-1	138	-1	-1	3	2.4464716613841477	-1	176	-1	-1	3	-0.0044777	-0.000577554	FALSE	0.404734	TRUE
months_since_diagnoses_date_3	3.9976254866845995	-1	145	-1	-1	6	3.701085203689806	-1	182	-1	-1	5	0.2965402829947936	0.0310195	FALSE	2.875153392116463	-1	145	-1	-1	3	2.883842886658334	-1	149	-1	-1	4	-0.00868949	-0.00103505	FALSE	0.20482714261592194	TRUE
months_since_diagnoses_date_4	4.510948137729023	-1	147	-1	-1	7	4.171557036077608	-1	182	-1	-1	6	0.3393911016514144	0.0331404	FALSE	3.16748	-1	147	-1	-1	4	3.1694472764812027	-1	173	-1	-1	4	-0.0019637	-0.000220263	FALSE	0.4678227557413628	TRUE
months_since_diagnoses_date_5	4.901292750302705	-1	154	-1	-1	7	4.543631134651777	-1	185	-1	-1	6	0.3576616156509278	0.032850879007489855	FALSE	3.3804295121455272	-1	154	-1	-1	4	3.392022614583733	-1	146	-1	-1	4	-0.0115931	-0.00123249	FALSE	0.23857567570408078	TRUE
months_since_commercial	1.795335078268309	-1	165	-1	0	0	2.6812100352921386	-1	190	-1	0	0	-0.885875	-0.0901821	FALSE	1.721073055172816	-1	162	-1	-1	0	1.6734834620902848	-1	159	-1	-1	0	0.0475896	0.00563606	FALSE	0.3964691710797692	TRUE
months_since_medicare	0.16093853091942606	-1	165	-1	-1	0	0.4891749684551755	-1	187	-1	-1	0	-0.328236	-0.0594794	FALSE	0.3158192596510836	-1	165	-1	-1	0	0.2793464180541277	-1	144	-1	-1	0	0.0364728	0.00704605	FALSE	1.906096111867568e-13	TRUE
months_since_medicaid	-0.608107	-1	163	-1	-1	-1	-0.00679506	-1	189	-1	-1	-1	-0.601312	-0.10802	TRUE	-0.597088	-1	163	-1	-1	-1	-0.614049	-1	178	-1	-1	-1	0.016960937529802322	0.00433058	FALSE	0.00210114	TRUE
months_since_other_payor_type	-0.334169	-1	188	-1	-1	-1	-0.167788	-1	197	-1	-1	-1	-0.166381	-0.0273854	FALSE	-0.480307	-1	181	-1	-1	-1	-0.464601	-1	176	-1	-1	-1	-0.0157054	-0.00332736	FALSE	0.0260931	TRUE
months_since_uninsured	1.3363606867600037	-1	170	-1	-1	-1	2.392456453224928	-1	196	-1	-1	-1	-1.0561	-0.0901144	FALSE	0.740047	-1	170	-1	-1	-1	0.7218451702990204	-1	170	-1	-1	-1	0.018202293664216995	0.0021458	FALSE	0.2752953255952685	TRUE
records_pre_exposure	54.311905918519756	0	200	24	55	81	57.347992524918226	0	200	19	50	88	-3.03609	-0.0742112	FALSE	46.88875854410085	0	200	16	44	72	46.78208294763125	0	200	16	44	72	0.10667559504508972	0.00300759	FALSE	0.1472403826915541	TRUE
bmi		10	100	25	28.299999237060547	32.400001525878906		10	100	25.299999237060547	29	33.79999923706055		-0.127789	TRUE		10	100	25.399999618530273	28.799999237060547	33.099998474121094		10	100	25.399999618530273	28.799999237060547	33	0.028552697971463203	0.00429	FALSE	0.1960994658977635	TRUE
smoker_count_log	0.15780080111892827	0	5.0998663902282715	0	0	0	0.32677	0	5.7430033683776855	0	0	0	-0.168969	-0.267344	TRUE	0.16205196381510242	0	5.0998663902282715	0	0	0	0.15614905377166252	0	5.370637893676758	0	0	0	0.00590291	0.011463145502695565	FALSE	3.229922225518975e-12	TRUE
non_smoker_count_log	0.939397	0	5.910796642303467	0	0.6931471824645996	1.7917594909667969	1.0041172352476448	0	5.93489	0	0.6931471824645996	1.9459102153778076	-0.0647204	-0.0585982	FALSE	0.7486444819945386	0	5.680172443389893	0	0	1.3862943649291992	0.745187	0	5.648974418640137	0	0	1.3862943649291992	0.00345778	0.0033823	FALSE	0.0418305	TRUE
age_first_record	60.73176065630823	34	87	55	60	66	61.61519917862575	34	89	55	62	69	-0.883439	-0.104124	TRUE	62.656219650401056	34	87	57	62	69	62.513581689922546	34	88	57	62	69	0.1426379531621933	0.0178702	FALSE	6.472781580004434e-31	TRUE
follow_up_in_days	1584.5840831478433	1	5841	740	1432	2208	1614.7527248401411	1	5843	636	1379	2358	-30.1686	-0.0264076	FALSE	1639.3181327611435	1	5841	701	1448	2361	1836.9125789356187	1	5843	830	1718	2625	-197.594	-0.165986	TRUE	0	FALSE
gender_Female	0.5824690225705648	0	1	0	1	1	0.5444711297342313	0	1	0	1	1	0.0379979	0.0766718	FALSE	0.5707324286931063	0	1	0	1	1	0.5712386404517229	0	1	0	1	1	-0.000506212	-0.00102278	FALSE	0.5438792377944184	TRUE
gender_Male	0.4172962450062716	0	1	0	0	1	0.45517497154150155	0	1	0	0	1	-0.0378787	-0.0764369	FALSE	0.42902726291586507	0	1	0	0	1	0.4284855025786939	0	1	0	0	1	0.00054176	0.00109469	FALSE	0.5159222112472917	TRUE
race_Caucasian	0.9123442065500316	0	1	1	1	1	0.8320135860074206	0	1	1	1	1	0.0803306	0.24234954906608516	TRUE	0.9011209177789817	0	1	1	1	1	0.9035254236324106	0	1	1	1	1	-0.00240451	-0.00809939	FALSE	1.2847865506345762e-06	TRUE
race_Other/Unknown	0.040856129869564904	0	1	0	0	0	0.0622941	0	1	0	0	0	-0.021438	-0.0970451	FALSE	0.046150586622643305	0	1	0	0	0	0.0456785	0	1	0	0	0	0.000472085	0.00225555	FALSE	0.18011186570000048	TRUE
race_African American	0.0329885	0	1	0	0	0	0.087305	0	1	0	0	0	-0.0543164	-0.229957	TRUE	0.039045136741162265	0	1	0	0	0	0.0371269	0	1	0	0	0	0.0019182	0.010021860023034028	FALSE	2.0999727591420256e-09	TRUE
race_Asian	0.013811148249385527	0	1	0	0	0	0.018387302031471268	0	1	0	0	0	-0.00457615	-0.0363659	FALSE	0.013683358857212736	0	1	0	0	0	0.0136691	0	1	0	0	0	1.4219431250239722e-05	0.00012243	FALSE	0.9421265643093516	TRUE
ethnicity_Not Hispanic	0.9162974993293359	0	1	1	1	1	0.8669721443639313	0	1	1	1	1	0.0493254	0.1591853199806909	TRUE	0.9057009966399484	0	1	1	1	1	0.9074969108285236	0	1	1	1	1	-0.00179591	-0.00617169	FALSE	0.00023883	TRUE
ethnicity_Hispanic	0.0173194	0	1	0	0	0	0.038093236882213964	0	1	0	0	0	-0.0207738	-0.126823	TRUE	0.0206537	0	1	0	0	0	0.0196214	0	1	0	0	0	0.00103233	0.00734912	FALSE	1.2227362047343076e-05	TRUE
region_Midwest	0.5240152113860632	0	1	0	1	1	0.49655694605976464	0	1	0	0	1	0.0274583	0.0549489	FALSE	0.5115355137409475	0	1	0	1	1	0.5074502710934601	0	1	0	1	1	0.00408524	0.00817202	FALSE	1.2638693390723058e-06	TRUE
region_South	0.1882019315125106	0	1	0	0	0	0.21085599768319788	0	1	0	0	0	-0.0226541	-0.0567081	FALSE	0.2004811855593142	0	1	0	0	0	0.2006902112012149	0	1	0	0	0	-0.000209026	-0.000521991	FALSE	0.7564809660902474	TRUE
region_West	0.1565964342422946	0	1	0	0	0	0.12379202483052212	0	1	0	0	0	0.032804409411772484	0.0945915	FALSE	0.15350587191420564	0	1	0	0	0	0.15713609275619506	0	1	0	0	0	-0.00363022	-0.0100225	FALSE	2.5114680900768006e-09	TRUE
region_Other/Unknown	0.0308795	0	1	0	0	0	0.035028000693394595	0	1	0	0	0	-0.00414845	-0.0232402	FALSE	0.0322881	0	1	0	0	0	0.0325525	0	1	0	0	0	-0.000264481	-0.00149329	FALSE	0.37613925895257183	TRUE
region_Northeast	0.1003068741254178	0	1	0	0	0	0.13376703073312077	0	1	0	0	0	-0.0334602	-0.104228	TRUE	0.10218936585601689	0	1	0	0	0	0.10217088059516852	0	1	0	0	0	1.848526153480634e-05	6.10305734324123e-05	FALSE	0.9710969646693842	TRUE
visits_type_1_Observation patient	0.019938661427028125	0	1	0	0	0	0.0334841	0	1	0	0	0	-0.0135454	-0.0840827	FALSE	0.018604704072302965	0	1	0	0	0	0.018263437718179402	0	1	0	0	0	0.000341266	0.00253702	FALSE	0.1322922536216599	TRUE
visits_type_1_Emergency patient	0.11729642626683004	0	1	0	0	0	0.14778178028547487	0	1	0	0	0	-0.0304854	-0.0899981	FALSE	0.10635708120575091	0	1	0	0	0	0.10493940389299593	0	1	0	0	0	0.00141768	0.00461204	FALSE	0.0061336	TRUE
visits_type_1_Inpatient	0.0638436	0	1	0	0	0	0.15491710899720637	0	1	0	0	0	-0.0910735	-0.29495	TRUE	0.0652999	0	1	0	0	0	0.0644282	0	1	0	0	0	0.000871651	0.00353919	FALSE	0.0351843	TRUE
visits_type_1_Skilled nursing facility inpatient	0.000793921	0	1	0	0	0	0.00175303	0	1	0	0	0	-0.000959112	-0.0268961	FALSE	0.000919997	0	1	0	0	0	0.000959812	0	1	0	0	0	-3.98144e-05	-0.00129928	FALSE	0.4412456451662463	TRUE
visits_type_1_Inpatient psych	0.00057369	0	1	0	0	0	0.00164398	0	1	0	0	0	-0.00107029	-0.0321637	FALSE	0.000632765	0	1	0	0	0	0.000590106	0	1	0	0	0	4.265829556970857e-05	0.00172568	FALSE	0.3063118603884619	TRUE
visits_type_1_Inpatient rehab	0.000901771	0	1	0	0	0	0.00256577	0	1	0	0	0	-0.00166399	-0.0400055	FALSE	0.000993938	0	1	0	0	0	0.00095839	0	1	0	0	0	3.554857903509401e-05	0.00113834	FALSE	0.49987227836980486	TRUE
visits_type_2_Inpatient	0.0323577	0	1	0	0	0	0.0706704	0	1	0	0	0	-0.0383127	-0.173981	TRUE	0.0331967	0	1	0	0	0	0.032347784541487325	0	1	0	0	0	0.0008489	0.00476804	FALSE	0.00466377	TRUE
visits_type_2_Emergency patient	0.056517	0	1	0	0	0	0.11375246327400557	0	1	0	0	0	-0.0572354	-0.206171	TRUE	0.054651	0	1	0	0	0	0.0533271	0	1	0	0	0	0.00132383	0.00585777	FALSE	0.000497212	TRUE
visits_type_2_Inpatient psych	0.000380647	0	1	0	0	0	0.00116329	0	1	0	0	0	-0.000782641	-0.0281821	FALSE	0.000392456	0	1	0	0	0	0.000383925	0	1	0	0	0	8.531658750143833e-06	0.000433107	FALSE	0.7973514701113643	TRUE
visits_type_2_Skilled nursing facility inpatient	0.00059816	0	1	0	0	0	0.00129343	0	1	0	0	0	-0.000695268	-0.0226197	FALSE	0.000683955	0	1	0	0	0	0.000662626	0	1	0	0	0	2.1329147784854285e-05	0.000822277	FALSE	0.6259504458472059	TRUE
visits_type_2_Observation patient	0.0094038	0	1	0	0	0	0.0187546	0	1	0	0	0	-0.00935078	-0.0794292	FALSE	0.00929809	0	1	0	0	0	0.00924405	0	1	0	0	0	5.403384056990035e-05	0.000563798	FALSE	0.7382609821657302	TRUE
visits_type_2_Inpatient rehab	0.000640756	0	1	0	0	0	0.00176049	0	1	0	0	0	-0.00111974	-0.0323392	FALSE	0.000675423	0	1	0	0	0	0.000618545	0	1	0	0	0	5.687772500095889e-05	0.00223685	FALSE	0.18436098563549796	TRUE
visits_type_3_Emergency patient	0.031400672839192886	0	1	0	0	0	0.0771358	0	1	0	0	0	-0.0457351	-0.202916	TRUE	0.0316027	0	1	0	0	0	0.0310865	0	1	0	0	0	0.000516165	0.00296226	FALSE	0.0783164	TRUE
visits_type_3_Inpatient	0.0181333	0	1	0	0	0	0.0440874	0	1	0	0	0	-0.0259541	-0.149911	TRUE	0.019089586683786863	0	1	0	0	0	0.0182236	0	1	0	0	0	0.000865963	0.00639992	FALSE	0.000145854	TRUE
visits_type_3_Inpatient psych	0.000279141	0	1	0	0	0	0.000882175	0	1	0	0	0	-0.000603034	-0.0250346	FALSE	0.000312827	0	1	0	0	0	0.000280123	0	1	0	0	0	3.270469096605666e-05	0.00189968	FALSE	0.26003227607407253	TRUE
visits_type_3_Observation patient	0.00486775	0	1	0	0	0	0.011561120315792884	0	1	0	0	0	-0.00669337	-0.0742071	FALSE	0.00509909	0	1	0	0	0	0.00488722	0	1	0	0	0	0.00021187	0.00300586	FALSE	0.0747848	TRUE
visits_type_3_Skilled nursing facility inpatient	0.000438651	0	1	0	0	0	0.00110542	0	1	0	0	0	-0.000666769	-0.024008	FALSE	0.000496258	0	1	0	0	0	0.000462132	0	1	0	0	0	3.4126635000575334e-05	0.00155934	FALSE	0.355254	TRUE
visits_type_3_Inpatient rehab	0.0004314	0	1	0	0	0	0.00132275	0	1	0	0	0	-0.000891348	-0.030114	FALSE	0.000428005	0	1	0	0	0	0.000423739	0	1	0	0	0	4.265829375071917e-06	0.000206755	FALSE	0.9022798658220472	TRUE
visits_type_4_Inpatient	0.010729718756117545	0	1	0	0	0	0.030213846390464486	0	1	0	0	0	-0.0194841	-0.137919	TRUE	0.0115874	0	1	0	0	0	0.011049920157892567	0	1	0	0	0	0.000537494	0.005081	FALSE	0.00254999	TRUE
visits_type_4_Emergency patient	0.0192825	0	1	0	0	0	0.0551555	0	1	0	0	0	-0.035873	-0.190362	TRUE	0.0202143	0	1	0	0	0	0.019534654887289678	0	1	0	0	0	0.000679689	0.00486992	FALSE	0.00381339	TRUE
visits_type_4_Skilled nursing facility inpatient	0.000331707	0	1	0	0	0	0.000895035	0	1	0	0	0	-0.000563328	-0.0227542	FALSE	0.000386769	0	1	0	0	0	0.000321359	0	1	0	0	0	6.540938193211332e-05	0.00347677	FALSE	0.0392735	TRUE
visits_type_4_Observation patient	0.00288295	0	1	0	0	0	0.00773742	0	1	0	0	0	-0.00485447	-0.0668322	FALSE	0.00309415	0	1	0	0	0	0.00292494	0	1	0	0	0	0.000169211	0.00308911	FALSE	0.0668762	TRUE
visits_type_4_Inpatient psych	0.000184886	0	1	0	0	0	0.000725029	0	1	0	0	0	-0.000540144	-0.0253313	FALSE	0.00019765	0	1	0	0	0	0.000194806	0	1	0	0	0	2.8438862500479445e-06	0.000203036	FALSE	0.9041774974987763	TRUE
visits_type_4_Inpatient rehab	0.000317206	0	1	0	0	0	0.000974765	0	1	0	0	0	-0.000657559	-0.0258821	FALSE	0.00030714	0	1	0	0	0	0.000308562	0	1	0	0	0	-1.42194e-06	-8.10548e-05	FALSE	0.9616708689032041	TRUE
visits_type_5_Inpatient	0.00697581	0	1	0	0	0	0.0217856	0	1	0	0	0	-0.0148098	-0.124637	TRUE	0.00764294	0	1	0	0	0	0.0071538	0	1	0	0	0	0.000489148	0.00570803	FALSE	0.000701801	TRUE
visits_type_5_Emergency patient	0.0126411	0	1	0	0	0	0.040785284808742946	0	1	0	0	0	-0.0281442	-0.175213	TRUE	0.013652076108084742	0	1	0	0	0	0.013049172215799779	0	1	0	0	0	0.000602904	0.00525312	FALSE	0.00179913	TRUE
visits_type_5_Observation patient	0.00173376	0	1	0	0	0	0.00548003	0	1	0	0	0	-0.00374627	-0.0625215	FALSE	0.00193669	0	1	0	0	0	0.00180587	0	1	0	0	0	0.000130819	0.00302697	FALSE	0.0726037	TRUE
visits_type_5_Inpatient psych	0.000145008	0	1	0	0	0	0.00055631	0	1	0	0	0	-0.000411302	-0.0219695	FALSE	0.000163523	0	1	0	0	0	0.000154992	0	1	0	0	0	8.531658750143833e-06	0.00067611	FALSE	0.6884997410966343	TRUE
visits_type_5_Skilled nursing facility inpatient	0.000246514	0	1	0	0	0	0.000723229	0	1	0	0	0	-0.000476715	-0.0216559	FALSE	0.000288654	0	1	0	0	0	0.00024884	0	1	0	0	0	3.981440750067122e-05	0.002429	FALSE	0.1498208360668925	TRUE
visits_type_5_Inpatient rehab	0.00024017	0	1	0	0	0	0.00076438	0	1	0	0	0	-0.00052421	-0.0233977	FALSE	0.000236043	0	1	0	0	0	0.000245996	0	1	0	0	0	-9.9536e-06	-0.000641219	FALSE	0.703806	TRUE
has_chickenpox_diagnosis	0.000907209	0	1	0	0	0	0.000602862	0	1	0	0	0	0.000304347	0.011080399572181751	FALSE	0.000632765	0	1	0	0	0	0.000591528	0	1	0	0	0	4.12363515351899e-05	0.00166719	FALSE	0.322997	FALSE
has_diabetes_diagnosis	0.10409521979655315	0	1	0	0	0	0.2145796501032119	0	1	0	0	0	-0.110484	-0.305376	TRUE	0.12693259847311744	0	1	0	0	0	0.12311041530693353	0	1	0	0	0	0.00382218	0.011556528379184158	FALSE	5.105309627551837e-12	FALSE
has_depression_diagnosis	0.0985432	0	1	0	0	0	0.13366698232924001	0	1	0	0	0	-0.0351238	-0.109807	TRUE	0.0869575	0	1	0	0	0	0.0857318	0	1	0	0	0	0.00122572	0.00436397	FALSE	0.00949027	FALSE
has_mci_diagnosis	0.00182348	0	1	0	0	0	0.00236515	0	1	0	0	0	-0.000541673	-0.0118489	FALSE	0.00187128	0	1	0	0	0	0.00179734	0	1	0	0	0	7.394104613922536e-05	0.00172802	FALSE	0.30576630441940045	FALSE
has_stroke_diagnosis	0.010359040914133248	0	1	0	0	0	0.0275421	0	1	0	0	0	-0.0171831	-0.126272	TRUE	0.011679840969878978	0	1	0	0	0	0.011276009117499427	0	1	0	0	0	0.000403832	0.0037912	FALSE	0.0245743	FALSE
has_hypertension_diagnosis	0.36385428826229127	0	1	0	0	1	0.46435293373297826	0	1	0	0	1	-0.100499	-0.205101	TRUE	0.34610096080698116	0	1	0	0	1	0.3404729098502267	0	1	0	0	1	0.00562805	0.0118536	FALSE	1.584979158281913e-12	FALSE
has_hyperlipidemia_diagnosis	0.4108968409909877	0	1	0	0	1	0.43512594010778477	0	1	0	0	1	-0.0242291	-0.0490578	FALSE	0.35385197287501263	0	1	0	0	1	0.3513991209547495	0	1	0	0	1	0.00245285	0.00513379	FALSE	0.00215916	FALSE
has_bacterial_infection_diagnosis	0.21722446582513433	0	1	0	0	0	0.24449978112804188	0	1	0	0	0	-0.0272753	-0.0647618	FALSE	0.17459186676961536	0	1	0	0	0	0.17331353988479417	0	1	0	0	0	0.00127833	0.00337228	FALSE	0.0440966	FALSE
has_viral_infection_diagnosis	0.20762581295360455	0	1	0	0	0	0.22049305087962864	0	1	0	0	0	-0.0128672	-0.0313745	FALSE	0.1659706254985688	0	1	0	0	0	0.16555257421476746	0	1	0	0	0	0.000418051	0.0011242	FALSE	0.5021702166517303	FALSE
has_other_infection_diagnosis	0.0333211	0	1	0	0	0	0.0475767	0	1	0	0	0	-0.0142556	-0.0724074	FALSE	0.028276761325421642	0	1	0	0	0	0.028165849760331485	0	1	0	0	0	0.000110912	0.000669737	FALSE	0.6907518664461386	FALSE
has_atrial_fibrillation_diagnosis	0.0364606	0	1	0	0	0	0.0676237	0	1	0	0	0	-0.0311632	-0.14065	TRUE	0.040141454903784214	0	1	0	0	0	0.0391347	0	1	0	0	0	0.00100674	0.00515992	FALSE	0.00218324	FALSE
has_atherosclerosis_diagnosis	0.0162971	0	1	0	0	0	0.0356784	0	1	0	0	0	-0.0193813	-0.122046	TRUE	0.017986158805454004	0	1	0	0	0	0.017433022923145396	0	1	0	0	0	0.000553136	0.00419381	FALSE	0.012790413414448292	FALSE
has_ihd_diagnosis	0.0813833	0	1	0	0	0	0.14974442648088354	0	1	0	0	0	-0.0683612	-0.215061	TRUE	0.091539	0	1	0	0	0	0.0889312	0	1	0	0	0	0.00260784	0.00910193	FALSE	6.275806991070926e-08	FALSE
has_heart_failure_diagnosis	0.0198399	0	1	0	0	0	0.0636256	0	1	0	0	0	-0.0437858	-0.220277	TRUE	0.024548426406621703	0	1	0	0	0	0.023150656297857272	0	1	0	0	0	0.00139777	0.00916097	FALSE	5.062553457912523e-08	FALSE
has_copd_diagnosis	0.0349171	0	1	0	0	0	0.10489239266915253	0	1	0	0	0	-0.0699753	-0.277048	TRUE	0.045048580687452634	0	1	0	0	0	0.0430479	0	1	0	0	0	0.00200067	0.00974987	FALSE	5.878965085719767e-09	FALSE
has_asthma_diagnosis	0.0525628	0	1	0	0	0	0.0910687	0	1	0	0	0	-0.0385059	-0.149558	TRUE	0.056542147105705834	0	1	0	0	0	0.055983323450828494	0	1	0	0	0	0.000558824	0.00242515	FALSE	0.14964169582656486	FALSE
has_b12_deficiency_diagnosis	0.018087084822690922	0	1	0	0	0	0.0275174	0	1	0	0	0	-0.00943034	-0.0632068	FALSE	0.0171458	0	1	0	0	0	0.016909747846822597	0	1	0	0	0	0.000236043	0.00182449	FALSE	0.2791343196144904	FALSE
has_brain_injury_diagnosis	0.014739202308534472	0	1	0	0	0	0.027519226525532403	0	1	0	0	0	-0.01278	-0.0889521	FALSE	0.0136592	0	1	0	0	0	0.013120269372908855	0	1	0	0	0	0.000538916	0.00468882	FALSE	0.00538454	FALSE
has_anxiety_diagnosis	0.0931951	0	1	0	0	0	0.12397849036474716	0	1	0	0	0	-0.0307834	-0.099065	FALSE	0.0792847	0	1	0	0	0	0.0785382	0	1	0	0	0	0.00074652	0.00276899	FALSE	0.099595	FALSE
has_obesity_diagnosis	0.10342999354712412	0	1	0	0	0	0.15934238621358715	0	1	0	0	0	-0.0559124	-0.166078	TRUE	0.0928998	0	1	0	0	0	0.0917466	0	1	0	0	0	0.0011532	0.00398366	FALSE	0.017732715310743507	FALSE
has_alcohol_disorder_diagnosis	0.010443327073802048	0	1	0	0	0	0.030026609274718515	0	1	0	0	0	-0.0195833	-0.13942	TRUE	0.010795392335442074	0	1	0	0	0	0.010707231860626821	0	1	0	0	0	8.816047193249688e-05	0.000854851	FALSE	0.6116979076641603	FALSE
has_tobacco_use_diagnosis	0.0964361	0	1	0	0	0	0.21042314044995547	0	1	0	0	0	-0.113987	-0.320309	TRUE	0.10259746353782298	0	1	0	0	0	0.0987355	0	1	0	0	0	0.003862	0.012835648869253672	FALSE	1.923268455752099e-14	FALSE
has_substance_use_disorder_diagnosis	0.00582118	0	1	0	0	0	0.0216007	0	1	0	0	0	-0.0157795	-0.136006	TRUE	0.00617976	0	1	0	0	0	0.00585272	0	1	0	0	0	0.000327047	0.0042292	FALSE	0.011998146988160378	FALSE
has_herpes_simplex_diagnosis	0.017254192556716428	0	1	0	0	0	0.012979544345104753	0	1	0	0	0	0.00427465	0.0350383	FALSE	0.011199224187821625	0	1	0	0	0	0.0114936	0	1	0	0	0	-0.000294342	-0.00277908	FALSE	0.0989661	FALSE
has_herpes_zoster_diagnosis	0.025308505470443655	0	1	0	0	0	0.021430162356183634	0	1	0	0	0	0.00387834	0.025674	FALSE	0.0196996	0	1	0	0	0	0.019857435980564882	0	1	0	0	0	-0.000157836	-0.00113356	FALSE	0.5009949815564019	FALSE
has_mobility_problems_diagnosis	0.0234316	0	1	0	0	0	0.0467828	0	1	0	0	0	-0.0233512	-0.12713	TRUE	0.0228193	0	1	0	0	0	0.0219576	0	1	0	0	0	0.000861698	0.00582453	FALSE	0.000541126	FALSE
has_falls_fractures_diagnosis	0.1551871334005206	0	1	0	0	0	0.18975684379949373	0	1	0	0	0	-0.0345697	-0.091601	FALSE	0.13318772635557394	0	1	0	0	0	0.13231038743684795	0	1	0	0	0	0.000877339	0.00258571	FALSE	0.12401514097035794	FALSE
has_ulcers_weight_loss_diagnosis	0.018881912371395634	0	1	0	0	0	0.037649063119997904	0	1	0	0	0	-0.0187672	-0.113421	TRUE	0.018946	0	1	0	0	0	0.018330269045861932	0	1	0	0	0	0.000615701	0.00455256	FALSE	0.00691683	FALSE
has_incontinence_diagnosis	0.029474779405900393	0	1	0	0	0	0.0351713	0	1	0	0	0	-0.00569648	-0.0322138	FALSE	0.026141002725865004	0	1	0	0	0	0.0255566	0	1	0	0	0	0.000584419	0.00368291	FALSE	0.0288552	FALSE
has_dependence_care_diagnosis	0.000620817	0	1	0	0	0	0.00477403	0	1	0	0	0	-0.00415321	-0.0801391	FALSE	0.000720925	0	1	0	0	0	0.000659782	0	1	0	0	0	6.11435534665361e-05	0.0023279	FALSE	0.16673025403167097	FALSE
has_cognitive_decline_diagnosis	0.000390617	0	1	0	0	0	0.000711913	0	1	0	0	0	-0.000321296	-0.0136885	FALSE	0.000432271	0	1	0	0	0	0.00040241	0	1	0	0	0	2.986080653499812e-05	0.001462	FALSE	0.38607201000180813	FALSE
has_general_examination_diagnosis	0.3830706263639857	0	1	0	0	1	0.29459445418066016	0	1	0	0	1	0.0884762	0.1877513855990702	TRUE	0.2527518154659068	0	1	0	0	1	0.255026	0	1	0	0	1	-0.00227369	-0.00522406	FALSE	0.00140869	FALSE
has_immunization_encounter_diagnosis	0.12134397453651675	0	1	0	0	0	0.19661028806224504	0	1	0	0	0	-0.0752663	-0.206939	TRUE	0.0825552	0	1	0	0	0	0.0817617	0	1	0	0	0	0.000793444	0.00288939	FALSE	0.0833091	FALSE
has_drug_therapy_diagnosis	0.1660002320135148	0	1	0	0	0	0.2593792163715196	0	1	0	0	1	-0.093379	-0.229693	TRUE	0.15691995739858347	0	1	0	0	0	0.15438178888978946	0	1	0	0	0	0.00253817	0.00700142	FALSE	3.033504518024452e-05	FALSE
has_varivax_vaccination	0.00199387	0	1	0	0	0	0.00231294	0	1	0	0	0	-0.000319078	-0.00688343	FALSE	0.00195517	0	1	0	0	0	0.00176179	0	1	0	0	0	0.000193384	0.00449001	FALSE	0.00771929	FALSE
has_prevnar13_vaccination	0.0494361	0	1	0	0	0	0.1679550363440616	0	1	0	0	0	-0.118519	-0.38787	TRUE	0.0518412	0	1	0	0	0	0.049778	0	1	0	0	0	0.00206324	0.00939517	FALSE	1.6422395962660098e-08	FALSE
has_shingrix_vaccination	0.00538434	0	1	0	0	0	0.026771821225590374	0	1	0	0	0	-0.0213875	-0.170662	TRUE	0.00544746	0	1	0	0	0	0.00516308	0	1	0	0	0	0.000284389	0.00391484	FALSE	0.020091289989007218	FALSE
has_influenza_vaccination	0.5153310180318004	0	1	0	1	1	0.4689849947969686	0	1	0	0	1	0.046346	0.0928032	FALSE	0.4617959426274381	0	1	0	0	1	0.4643682377716445	0	1	0	0	1	-0.0025723	-0.00515868	FALSE	0.00203856	FALSE
has_tdap_vaccination	0.334729	0	1	0	0	1	0.22693910009932827	0	1	0	0	0	0.10779024163482775	0.24159362782025387	TRUE	0.23010737092666614	0	1	0	0	0	0.23586624065250128	0	1	0	0	0	-0.00575887	-0.0136232	FALSE	1.0625558752097993e-16	FALSE
has_calmette_guerin_vaccination	0.000441369	0	1	0	0	0	0.000354927	0	1	0	0	0	8.644196014267677e-05	0.00433301	FALSE	0.000341266	0	1	0	0	0	0.000346954	0	1	0	0	0	-5.68777e-06	-0.000306668	FALSE	0.8557254153200716	FALSE
has_donepezil_first	0.0028621	0	1	0	0	0	0.00562174	0	1	0	0	0	-0.00275964	-0.0424709	FALSE	0.00339133	0	1	0	0	0	0.00323492	0	1	0	0	0	0.000156414	0.00272193	FALSE	0.10649272684305854	FALSE
has_donepezil_memantine_first	2.356387259557869e-05	0	1	0	0	0	7.870131513498304e-05	0	1	0	0	0	-5.51374e-05	-0.00771102	FALSE	2.9860805985811853e-05	0	1	0	0	0	1.70633177061782e-05	0	1	0	0	0	1.279748812521575e-05	0.00264209	FALSE	0.11718508719813801	FALSE
has_memantine_first	0.00135945	0	1	0	0	0	0.00259689	0	1	0	0	0	-0.00123743	-0.0278523	FALSE	0.0015684	0	1	0	0	0	0.00147598	0	1	0	0	0	9.24263076740317e-05	0.00237078	FALSE	0.15930844412135703	FALSE
has_galantamine_first	0.000152259	0	1	0	0	0	0.000234818	0	1	0	0	0	-8.25591e-05	-0.00593506	FALSE	0.000176321	0	1	0	0	0	0.000154992	0	1	0	0	0	2.1329147784854285e-05	0.00165732	FALSE	0.3257636410417014	FALSE
has_rivastigmine_first	0.000406024	0	1	0	0	0	0.000746377	0	1	0	0	0	-0.000340353	-0.0141833	FALSE	0.00046071	0	1	0	0	0	0.000415207	0	1	0	0	0	4.550218000076711e-05	0.00217476	FALSE	0.1965598468074815	FALSE
has_antidepressants_first	0.1629931193492021	0	1	0	0	0	0.17516366530028152	0	1	0	0	0	-0.0121705	-0.0324745	FALSE	0.13595482771025919	0	1	0	0	0	0.13505473770125828	0	1	0	0	0	0.00090009	0.00262983	FALSE	0.11797164437192366	FALSE
has_antipsychotics_first	0.00973279	0	1	0	0	0	0.0190023	0	1	0	0	0	-0.00926947	-0.0779535	FALSE	0.00960096	0	1	0	0	0	0.00931231	0	1	0	0	0	0.000288654	0.00298245	FALSE	0.0767874	FALSE
has_angiotensin_antagonist_first	0.17454394843499635	0	1	0	0	0	0.22147141624816943	0	1	0	0	0	-0.0469275	-0.117966	TRUE	0.16564215663272489	0	1	0	0	0	0.16230343413488268	0	1	0	0	0	0.00333872	0.00901755	FALSE	8.541931840062597e-08	FALSE
has_adrenergics_first	0.17399744785133733	0	1	0	0	0	0.21908774373617262	0	1	0	0	0	-0.0450903	-0.113651	TRUE	0.16630051630755494	0	1	0	0	0	0.1634424105917701	0	1	0	0	0	0.00285811	0.0077025	FALSE	4.714580738455662e-06	FALSE
has_nsaids_first	0.20014700231288474	0	1	0	0	0	0.20569437450200842	0	1	0	0	0	-0.00554737	-0.0137938	FALSE	0.16022028743158676	0	1	0	0	0	0.15966430766299378	0	1	0	0	0	0.00055598	0.00151678	FALSE	0.3658385463989048	FALSE
has_antidiabetics_first	0.0795661	0	1	0	0	0	0.15084187259748805	0	1	0	0	0	-0.0712757	-0.224651	TRUE	0.0947441	0	1	0	0	0	0.0919585	0	1	0	0	0	0.00278559	0.00957506	FALSE	1.2110509627692914e-08	FALSE
has_antihypertensives_first	0.16535585072830492	0	1	0	0	0	0.20628643472240296	0	1	0	0	0	-0.0409306	-0.105376	TRUE	0.15662277128186752	0	1	0	0	0	0.15451402960201233	0	1	0	0	0	0.00210874	0.00581811	FALSE	0.00055702	FALSE
has_anticholinergics_first	0.0708375	0	1	0	0	0	0.0855321	0	1	0	0	0	-0.0146946	-0.0547567	FALSE	0.0628158	0	1	0	0	0	0.061555918625037856	0	1	0	0	0	0.00125984	0.00521691	FALSE	0.00195919	FALSE
has_antivirals_first	0.1549804963639132	0	1	0	0	0	0.10751114035119305	0	1	0	0	0	0.0474694	0.14092807504130656	TRUE	0.0953655	0	1	0	0	0	0.0973804	0	1	0	0	0	-0.00201489	-0.00682782	FALSE	4.1409762640226994e-05	FALSE
has_glucocorticoids_first	0.15373976784147678	0	1	0	0	0	0.188532	0	1	0	0	0	-0.0347918	-0.0924759	FALSE	0.13062396287022068	0	1	0	0	0	0.1301689410647226	0	1	0	0	0	0.000455022	0.00135126	FALSE	0.4207305925767221	FALSE
has_statins_first	0.26341237502084497	0	1	0	0	1	0.2819970998822567	0	1	0	0	1	-0.0185847	-0.0417397	FALSE	0.23209666938257806	0	1	0	0	0	0.23044863728078968	0	1	0	0	0	0.00164803	0.00390857	FALSE	0.0200085	FALSE
has_nutrition_first	0.18748232709555332	0	1	0	0	0	0.19066679560651195	0	1	0	0	0	-0.00318447	-0.00813267	FALSE	0.1535471082653289	0	1	0	0	0	0.15183508872214235	0	1	0	0	0	0.00171202	0.00475973	FALSE	0.00464223	FALSE
has_cancer_treatment_first	0.013050760206782044	0	1	0	0	0	0.019990134044285693	0	1	0	0	0	-0.00693937	-0.0544612	FALSE	0.013194210416302294	0	1	0	0	0	0.012968121456695432	0	1	0	0	0	0.000226089	0.00198983	FALSE	0.23852420367109772	FALSE
has_steroids_first	0.2768764093008418	0	1	0	0	1	0.2414859837072846	0	1	0	0	0	0.0353904	0.0808318	FALSE	0.2124681662479044	0	1	0	0	0	0.2121226340643543	0	1	0	0	0	0.000345532	0.00084496	FALSE	0.6131852804955475	FALSE
has_antibacterial_first	0.3722239945476824	0	1	0	0	1	0.38193516760550994	0	1	0	0	1	-0.00971117	-0.0200383	FALSE	0.3021927785195581	0	1	0	0	1	0.3015713893664248	0	1	0	0	1	0.000621389	0.00135357	FALSE	0.41677244767773636	FALSE
has_contraceptives_first	0.00502998	0	1	0	0	0	0.00355776	0	1	0	0	0	0.00147222	0.022516943057367428	FALSE	0.00309415	0	1	0	0	0	0.00304296	0	1	0	0	0	5.1189952500863e-05	0.000925518	FALSE	0.582658	FALSE
has_antiallergics_first	0.10346171414484893	0	1	0	0	0	0.10340452630295685	0	1	0	0	0	5.7187841892084035e-05	0.000187794	FALSE	0.0824286	0	1	0	0	0	0.0822836	0	1	0	0	0	0.000145038	0.000527591	FALSE	0.7536299890669825	FALSE
has_analgesics_first	0.24920426614850316	0	1	0	0	0	0.29620397323332265	0	1	0	0	1	-0.0469997	-0.105682	TRUE	0.21537177414423908	0	1	0	0	0	0.21435224091129493	0	1	0	0	0	0.00101953	0.00248227	FALSE	0.13873020978870879	FALSE
has_antiarrhythmics_first	0.0169198	0	1	0	0	0	0.018578397054821897	0	1	0	0	0	-0.00165863	-0.012562	FALSE	0.014388642655734767	0	1	0	0	0	0.0144654	0	1	0	0	0	-7.67849e-05	-0.000643936	FALSE	0.7026808669158764	FALSE
has_antifungal_first	0.0814322	0	1	0	0	0	0.0894366	0	1	0	0	0	-0.00800437	-0.0286383	FALSE	0.0653383	0	1	0	0	0	0.064532	0	1	0	0	0	0.000806242	0.00327194	FALSE	0.0517736	FALSE
has_diuretic_first	0.13345217983947566	0	1	0	0	0	0.16571770712720138	0	1	0	0	0	-0.0322655	-0.0905574	FALSE	0.12496178527805388	0	1	0	0	0	0.12357965654385343	0	1	0	0	0	0.00138213	0.00418967	FALSE	0.012915012320890915	FALSE
has_vassopressin_first	0.000473996	0	1	0	0	0	0.000462435	0	1	0	0	0	1.1561835409883842e-05	0.000534448	FALSE	0.000346954	0	1	0	0	0	0.000362596	0	1	0	0	0	-1.56414e-05	-0.000830568	FALSE	0.6224170713989996	FALSE
has_antihypotensives_first	0.00575774	0	1	0	0	0	0.0042401	0	1	0	0	0	0.00151764	0.0215201	FALSE	0.00386911	0	1	0	0	0	0.00400561	0	1	0	0	0	-0.000136507	-0.00217975	FALSE	0.1960735376237408	FALSE
has_diagnostics_first	0.014496313160241584	0	1	0	0	0	0.014361446849092543	0	1	0	0	0	0.000134866	0.00113095	FALSE	0.0109319	0	1	0	0	0	0.011236194709518345	0	1	0	0	0	-0.000304296	-0.00290648	FALSE	0.0848266	FALSE
has_antiplatelets_first	0.0607785	0	1	0	0	0	0.0971071	0	1	0	0	0	-0.0363287	-0.135032	TRUE	0.0638609	0	1	0	0	0	0.062621	0	1	0	0	0	0.00123993	0.00509433	FALSE	0.00248687	FALSE
has_sympathomimetics_first	0.0880537	0	1	0	0	0	0.1372268022729763	0	1	0	0	0	-0.0491731	-0.156009	TRUE	0.085655	0	1	0	0	0	0.0841549	0	1	0	0	0	0.00150015	0.00538191	FALSE	0.00135202	FALSE
has_antiemetics_first	0.0636569	0	1	0	0	0	0.0851692	0	1	0	0	0	-0.0215123	-0.0820388	FALSE	0.0538646	0	1	0	0	0	0.053723855797902065	0	1	0	0	0	0.000140772	0.00062396	FALSE	0.7110016616048405	FALSE
has_muscle_relaxants_first	0.10088872051797017	0	1	0	0	0	0.11815356426939717	0	1	0	0	0	-0.0172648	-0.0553054	FALSE	0.0825452	0	1	0	0	0	0.0817262	0	1	0	0	0	0.000819039	0.00298298	FALSE	0.0759079	FALSE
has_laxatives_first	0.0709146	0	1	0	0	0	0.0858922	0	1	0	0	0	-0.0149776	-0.0557409	FALSE	0.0555923	0	1	0	0	0	0.055428765625377706	0	1	0	0	0	0.000163523	0.000714157	FALSE	0.6714422294977958	FALSE
has_anxiolytics_first	0.10795697599385164	0	1	0	0	0	0.11710884289005632	0	1	0	0	0	-0.00915187	-0.0289627	FALSE	0.0905024	0	1	0	0	0	0.0901853	0	1	0	0	0	0.000317093	0.00110611	FALSE	0.5109166319256198	FALSE
has_antiepileptics_first	0.0624515	0	1	0	0	0	0.0912609	0	1	0	0	0	-0.0288093	-0.108317	TRUE	0.0577778	0	1	0	0	0	0.0566445	0	1	0	0	0	0.00113329	0.00487971	FALSE	0.00376572	FALSE
has_salicylates_first	0.0957346	0	1	0	0	0	0.11063373076640164	0	1	0	0	0	-0.0148992	-0.048993	FALSE	0.0812783	0	1	0	0	0	0.0796146	0	1	0	0	0	0.00166367	0.00611685	FALSE	0.000282648	FALSE
has_antitussives_first	0.11309480652247994	0	1	0	0	0	0.1236479962799483	0	1	0	0	0	-0.0105532	-0.032672	FALSE	0.0921775	0	1	0	0	0	0.0911579	0	1	0	0	0	0.00101953	0.00353322	FALSE	0.0354009	FALSE
has_ulcer_treatment_first	0.038846	0	1	0	0	0	0.0507659	0	1	0	0	0	-0.01192	-0.0576425	FALSE	0.033245	0	1	0	0	0	0.033034583079160997	0	1	0	0	0	0.000210448	0.00117567	FALSE	0.4857269374351769	FALSE
has_amebicides_first	0.026022672070648116	0	1	0	0	0	0.032158489017051435	0	1	0	0	0	-0.00613582	-0.0365157	FALSE	0.0215623	0	1	0	0	0	0.021091682627978437	0	1	0	0	0	0.000470663	0.00325782	FALSE	0.053248738711530824	FALSE
has_antastmatics_first	0.022846987086997818	0	1	0	0	0	0.0319628	0	1	0	0	0	-0.00911578	-0.0558577	FALSE	0.021969021546704433	0	1	0	0	0	0.022035852874386964	0	1	0	0	0	-6.68313e-05	-0.000455591	FALSE	0.7869034712210494	FALSE
has_migraine_first	0.025418168108292307	0	1	0	0	0	0.020066	0	1	0	0	0	0.00535216	0.035907017793489454	FALSE	0.017108819886728008	0	1	0	0	0	0.0171287	0	1	0	0	0	-1.99072e-05	-0.00015347	FALSE	0.9274671616050381	FALSE
has_ppi_first	0.15503759343981788	0	1	0	0	0	0.17187595643959366	0	1	0	0	0	-0.0168384	-0.0455477	FALSE	0.13474048826683616	0	1	0	0	0	0.13364701399049858	0	1	0	0	0	0.00109347	0.00320798	FALSE	0.056379	FALSE
has_bowel_evacuants_first	0.0947005	0	1	0	0	0	0.0853158	0	1	0	0	0	0.00938466	0.032795710681851456	FALSE	0.0655473	0	1	0	0	0	0.0657165	0	1	0	0	0	-0.000169211	-0.000683301	FALSE	0.6843832335614268	FALSE
has_glaucoma_first	0.013030821545355016	0	1	0	0	0	0.014184497486958986	0	1	0	0	0	-0.00115368	-0.00995801	FALSE	0.012134862775377064	0	1	0	0	0	0.011732452866139694	0	1	0	0	0	0.00040241	0.00370586	FALSE	0.028060477368845545	FALSE
has_skin_care_first	0.00989501	0	1	0	0	0	0.00487177	0	1	0	0	0	0.00502325	0.058702	FALSE	0.00523133	0	1	0	0	0	0.00549154	0	1	0	0	0	-0.000260216	-0.00356337	FALSE	0.0345318	FALSE
has_osteoporosis_treatment_first	0.046071	0	1	0	0	0	0.0358644	0	1	0	0	0	0.010206601073440874	0.0515095	FALSE	0.0371326	0	1	0	0	0	0.0376246	0	1	0	0	0	-0.000491992	-0.0025937	FALSE	0.12350457206200414	FALSE
Pre- and post-matching characteristics of the RZV (2+ doses) and PPSV23 cohorts (dementia, all).
	Pre-Matching															Post-Matching
	RZV (2+ doses)						PPSV23						difference_in_means	NMD	has_bad_balance	RZV (2+ doses)						PPSV23						difference_in_means	NMD	has_bad_balance	p_value	used_in_matching
Covariate	Mean	Min	Max	25th_percentile	Median	75th_percentile	Mean	Min	Max	25th_percentile	Median	75th_percentile				Mean	Min	Max	25th_percentile	Median	75th_percentile	Mean	Min	Max	25th_percentile	Median	75th_percentile
age_at_exposure	62.079848617193484	50	89	56	61	65	66.57831465895332	50	89	61	66	73	-4.49847	-0.550423	TRUE	65.54688040152107	50	89	59	65	71	65.18981771933643	50	89	59	65	70	0.3570626676082611	0.0403704	FALSE	4.967258298158184e-45	TRUE
index_date	24244.366363980553	24215	24285	24232	24242	24255	24175.53845247284	24094	24285	24141	24173	24213	68.8279	2.0387783371942825	TRUE	24240.842942439256	24215	24285	24228	24238	24251	24241.096479435277	24215	24285	24228	24239	24251	-0.253537	-0.0167316	FALSE	7.068171185828506e-08	TRUE
visits_counts_1	0.12752018983964394	0	36	0	0	0	0.2217953527368714	0	154	0	0	0	-0.0942752	-0.12724	TRUE	0.18004003260651533	0	36	0	0	0	0.17396258786474272	0	66	0	0	0	0.00607744	0.00868596	FALSE	0.00156319	TRUE
visits_counts_2	0.1120972093453096	0	35	0	0	0	0.16167124971377705	0	132	0	0	0	-0.049574	-0.0790803	FALSE	0.15119350942558757	0	35	0	0	0	0.14869680635400262	0	33	0	0	0	0.0024967	0.00403837	FALSE	0.026066263724193496	TRUE
visits_counts_3	0.0995182	0	32	0	0	0	0.1207221703714994	0	88	0	0	0	-0.0212039	-0.038934	FALSE	0.1295042017165367	0	32	0	0	0	0.12531742271957116	0	26	0	0	0	0.00418678	0.00769953	FALSE	0.038393473159758225	TRUE
visits_counts_4	0.0880199	0	40	0	0	0	0.0911659	0	87	0	0	0	-0.00314592	-0.00651164	FALSE	0.1109432416168393	0	39	0	0	0	0.10892453981707916	0	68	0	0	0	0.0020187	0.00396116	FALSE	0.11399458127109804	TRUE
visits_counts_5	0.0768436	0	50	0	0	0	0.0679163	0	86	0	0	0	0.00892729	0.020926185423262803	FALSE	0.0948662	0	50	0	0	0	0.0940083	0	32	0	0	0	0.000857842	0.00184372	FALSE	0.9732483737229913	TRUE
vaccinations_counts_1	0.9312815070310427	0	19	0	1	1	0.4283881199438295	0	39	0	0	1	0.5028933870872132	0.5822110312474331	TRUE	0.7768843706387719	0	19	0	1	1	0.7884545621380314	0	13	0	1	1	-0.0115702	-0.0125531	FALSE	3.2588370786895306e-06	TRUE
vaccinations_counts_2	0.6528152491794385	0	11	0	1	1	0.3142838185609812	0	52	0	0	1	0.33853143061845725	0.49254646898557164	TRUE	0.543547	0	11	0	0	1	0.5512506988634667	0	13	0	0	1	-0.0077035	-0.0108268	FALSE	0.000231489	TRUE
vaccinations_counts_3	0.5053019756082292	0	62	0	0	1	0.24031290461253357	0	37	0	0	0	0.26498907099569563	0.44830838201079753	TRUE	0.428093	0	62	0	0	1	0.43525856881297775	0	15	0	0	1	-0.00716575	-0.0113764	FALSE	3.135938161721243e-05	TRUE
vaccinations_counts_4	0.42970149743173913	0	56	0	0	1	0.18789356380573632	0	40	0	0	0	0.2418079336260028	0.4377908424434125	TRUE	0.3577284696703925	0	56	0	0	1	0.36661843975263436	0	14	0	0	1	-0.00888997	-0.0150052	FALSE	8.262346012897335e-08	TRUE
vaccinations_counts_5	0.36877722162764837	0	52	0	0	1	0.1443770037056447	0	25	0	0	0	0.22440021792200365	0.4371806757278008	TRUE	0.3042008629630104	0	52	0	0	1	0.3136157808705598	0	12	0	0	1	-0.00941492	-0.016813	FALSE	3.631665663818401e-09	TRUE
other_procedures_counts_1	2.6741587939458804	0	203	0	1	4	1.9941298485935695	0	366	0	0	2	0.680029	0.1482325301036308	TRUE	2.8862442330426914	0	203	0	1	4	2.858537230750846	0	259	0	1	4	0.027707	0.00533561	FALSE	0.15683650315352907	TRUE
other_procedures_counts_2	2.2495133272319126	0	185	0	1	3	1.4077359886471277	0	365	0	0	1	0.8417773385847849	0.2167756873026878	TRUE	2.3040386839600697	0	175	0	0	3	2.2973082553380366	0	237	0	0	3	0.00673043	0.00149695	FALSE	0.8514731362510816	TRUE
other_procedures_counts_3	1.884100333590706	0	168	0	0	3	0.9935693503997609	0	365	0	0	0	0.8905309831909451	0.26692110533521723	TRUE	1.8387599281290945	0	168	0	0	2	1.8337963970654136	0	161	0	0	2	0.00496353	0.00127857	FALSE	0.3129984431020362	TRUE
other_procedures_counts_4	1.5444757796453028	0	135	0	0	2	0.699589	0	366	0	0	0	0.8448872679095238	0.2928323909138441	TRUE	1.452957419475991	0	132	0	0	2	1.4663499908240827	0	128	0	0	2	-0.0133926	-0.00391268	FALSE	0.0881248	TRUE
other_procedures_counts_5	1.2014452616108346	0	135	0	0	1	0.4821115006295165	0	251	0	0	0	0.7193337609813182	0.2929035647328016	TRUE	1.106816212778852	0	135	0	0	1	1.1207379998207496	0	116	0	0	1	-0.0139218	-0.00473925	FALSE	0.00480962	TRUE
elective_procedures_counts_1	1.038105061694903	0	138	0	0	1	0.6439349385945925	0	243	0	0	0	0.3941701231003105	0.13834936347070084	TRUE	1.0516156016200828	0	138	0	0	1	1.0517692448860265	0	229	0	0	1	-0.000153643	-4.66681e-05	FALSE	0.6772582171605299	TRUE
elective_procedures_counts_2	0.9038579064574694	0	155	0	0	1	0.4617403144125754	0	169	0	0	0	0.44211759204489404	0.17372636736642272	TRUE	0.8569538515379264	0	140	0	0	0	0.8572056557793342	0	147	0	0	0	-0.000251804	-8.68893e-05	FALSE	0.9096828255233376	TRUE
elective_procedures_counts_3	0.7677057962503093	0	164	0	0	0	0.3314476837806531	0	173	0	0	0	0.43625811246965623	0.19478998192525795	TRUE	0.6960509412783973	0	164	0	0	0	0.7029862275883555	0	124	0	0	0	-0.00693529	-0.00269165	FALSE	0.13094106017745538	TRUE
elective_procedures_counts_4	0.6436824955804449	0	113	0	0	0	0.23567069895934323	0	162	0	0	0	0.40801179662110165	0.2061428700467475	TRUE	0.5648310564254894	0	92	0	0	0	0.572573	0	125	0	0	0	-0.00774191	-0.00337304	FALSE	0.35515145560769934	TRUE
elective_procedures_counts_5	0.5180404303588411	0	130	0	0	0	0.1652084665850511	0	141	0	0	0	0.352832	0.2032219451549157	TRUE	0.44162196074414556	0	107	0	0	0	0.4484292109991507	0	99	0	0	0	-0.00680725	-0.00339141	FALSE	0.0934042	TRUE
critical_procedures_counts_1	3.408463783496949	0	291	0	1	4	2.608757413087401	0	366	0	0	3	0.799706	0.12817755819541682	TRUE	3.730407282690806	0	251	0	1	5	3.6759194055712756	0	365	0	1	5	0.0544879	0.00788547	FALSE	0.012935640753758195	TRUE
critical_procedures_counts_2	2.906870358721802	0	255	0	1	4	1.8577192966582847	0	365	0	0	1	1.0491510620635174	0.19567300291278417	TRUE	3.0005804301157872	0	253	0	1	4	2.974742754226257	0	311	0	1	4	0.025837676599621773	0.00429287	FALSE	0.4881189439428657	TRUE
critical_procedures_counts_3	2.4679973527386334	0	254	0	1	3	1.3288157086114656	0	365	0	0	0	1.1391816441271678	0.24545443918669646	TRUE	2.4291853919397037	0	254	0	0	3	2.4167360195297665	0	365	0	0	3	0.012449372559785843	0.00236772	FALSE	0.8821648359993111	TRUE
critical_procedures_counts_4	2.051469557984862	0	254	0	0	2	0.948234	0	365	0	0	0	1.1032356028836439	0.2715386197624635	TRUE	1.9431221165213457	0	254	0	0	2	1.952302301661481	0	158	0	0	2	-0.00918019	-0.00196406	FALSE	0.032912996273309465	TRUE
critical_procedures_counts_5	1.641431727188984	0	261	0	0	2	0.6634099308865824	0	365	0	0	0	0.9780217963024016	0.27969261198583545	TRUE	1.5003862420991085	0	222	0	0	1	1.5219389780162094	0	161	0	0	1	-0.0215527	-0.00538277	FALSE	0.000224369	TRUE
prescriptions_counts_1	5.612256700880334	0	312	0	3	7	4.133937028863105	0	366	0	0	5	1.4783196720172285	0.17996336086571887	TRUE	6.437166306031779	0	312	0	3	9	6.36895	0	158	0	3	9	0.0682176	0.00687818	FALSE	0.00131456	TRUE
prescriptions_counts_2	4.777343854806062	0	210	0	2	6	3.051874618224404	0	366	0	0	3	1.7254692365816577	0.2350777721988079	TRUE	5.277829703511175	0	210	0	2	7	5.236358825311875	0	366	0	2	7	0.0414709	0.0045881	FALSE	0.16616291848751374	TRUE
prescriptions_counts_3	4.068830286100983	0	180	0	1	5	2.2271193895951953	0	366	0	0	2	1.8417108965057878	0.28250237466963096	TRUE	4.335736143297953	0	169	0	1	5	4.319356064000956	0	162	0	1	5	0.016380079090595245	0.00201508	FALSE	0.7745191149257582	TRUE
prescriptions_counts_4	3.372631848819912	0	365	0	1	4	1.5991173545413229	0	366	0	0	0	1.773514494278589	0.3102606226978106	TRUE	3.461907139717211	0	136	0	0	4	3.4697173390693488	0	145	0	0	4	-0.0078102	-0.00108315	FALSE	0.13059405604021282	TRUE
prescriptions_counts_5	2.6669608068184867	0	273	0	0	3	1.1149596643135486	0	365	0	0	0	1.552001142504938	0.3185083794100163	TRUE	2.63211	0	142	0	0	3	2.6443201072088565	0	134	0	0	3	-0.0122061	-0.00199188	FALSE	0.028179461052714818	TRUE
diagnoses_counts_1	7.690789140266097	0	317	1	5	10	5.778973244331046	0	365	0	2	7	1.9118158959350513	0.18685420086255833	TRUE	8.178029866543753	0	315	1	5	11	8.105040779483502	0	315	1	4	11	0.0729891	0.00634786	FALSE	0.051975599572546945	TRUE
diagnoses_counts_2	6.528131623743072	0	317	1	4	9	4.197693466414536	0	365	0	0	5	2.330438157328537	0.2632117954295905	TRUE	6.593972062532809	0	314	0	3	9	6.561450904574729	0	308	0	3	9	0.0325212	0.00325413	FALSE	0.8022776132890095	TRUE
diagnoses_counts_3	5.558126466353248	0	262	0	3	7	3.0565896700832464	0	365	0	0	3	2.5015367962700017	0.32402756323269477	TRUE	5.381504765075179	0	262	0	2	7	5.373135474949746	0	364	0	2	7	0.00836929	0.000946656	FALSE	0.6393990295297172	TRUE
diagnoses_counts_4	4.7121162887065084	0	313	0	2	6	2.210753816711987	0	365	0	0	2	2.5013624719945216	0.3669984731174097	TRUE	4.397547682760798	0	264	0	1	6	4.430440145278244	0	313	0	1	6	-0.0328925	-0.00414733	FALSE	0.044270010468069984	TRUE
diagnoses_counts_5	3.860461303179993	0	264	0	1	5	1.5666666898660953	0	364	0	0	0	2.2937946133138976	0.3899384696637832	TRUE	3.489993982305417	0	245	0	0	4	3.532719613843258	0	284	0	1	4	-0.0427256	-0.00621073	FALSE	0.000107627	TRUE
well_visit_counts_1	0.7079143575174174	0	128	0	0	1	0.2967202271873639	0	338	0	0	0	0.4111941303300535	0.40251447823711545	TRUE	0.4982608435868874	0	128	0	0	1	0.5136337059182532	0	159	0	0	1	-0.0153729	-0.016328	FALSE	6.079012330102732e-10	TRUE
well_visit_counts_2	0.6247074746378648	0	181	0	0	1	0.22729013738933582	0	365	0	0	0	0.397417	0.43692687543404324	TRUE	0.4232786619378684	0	77	0	0	1	0.4384808095292968	0	70	0	0	1	-0.0152021	-0.0182752	FALSE	2.48256203593263e-11	TRUE
well_visit_counts_3	0.5494975271359196	0	214	0	0	1	0.17101017967725418	0	227	0	0	0	0.3784873474586654	0.4691947425257456	TRUE	0.3579077201473268	0	32	0	0	0	0.36897857103226933	0	26	0	0	1	-0.0110709	-0.0146248	FALSE	5.9576895443854033e-08	TRUE
well_visit_counts_4	0.4686099791021372	0	94	0	0	1	0.12786968231398524	0	123	0	0	0	0.34074	0.47635136773208187	TRUE	0.2930873333930835	0	94	0	0	0	0.3070646027254608	0	31	0	0	0	-0.0139773	-0.0197142	FALSE	2.044703085200669e-13	TRUE
well_visit_counts_5	0.3849320744929809	0	38	0	0	1	0.0927344	0	106	0	0	0	0.2921976947262233	0.4600267971081702	TRUE	0.23406697992821446	0	38	0	0	0	0.24716933621841244	0	34	0	0	0	-0.0131024	-0.0207818	FALSE	5.7062638406044795e-15	TRUE
enc_reports_counts_1	2.441392077891492	0	154	0	0	3	1.7275029921462974	0	207	0	0	1	0.7138890857451945	0.15333536058182098	TRUE	2.431276647503937	0	154	0	0	3	2.4253272388171174	0	174	0	0	3	0.00594941	0.00116796	FALSE	0.8142216740536129	TRUE
enc_reports_counts_2	2.0344307940889754	0	141	0	0	2	1.275333601982716	0	255	0	0	0	0.7590971921062595	0.18833519385625594	TRUE	1.9284833275717108	0	141	0	0	2	1.9269639663862677	0	246	0	0	2	0.00151936	0.000345088	FALSE	0.36415831029220835	TRUE
enc_reports_counts_3	1.738906394865267	0	138	0	0	2	0.9579482518186612	0	264	0	0	0	0.7809581430466058	0.2187255065804456	TRUE	1.5782406992475748	0	89	0	0	1	1.5872459017792744	0	264	0	0	1	-0.0090052	-0.00229755	FALSE	0.0158533	TRUE
enc_reports_counts_4	1.521455337898468	0	181	0	0	1	0.7204461899694486	0	264	0	0	0	0.8010091479290194	0.24880222719062817	TRUE	1.3188823305976296	0	181	0	0	1	1.347498388879642	0	264	0	0	1	-0.0286161	-0.00789637	FALSE	0.000161824	TRUE
enc_reports_counts_5	1.2962845925214865	0	161	0	0	1	0.5291754853494449	0	199	0	0	0	0.7671091071720416	0.26486324185781696	TRUE	1.080261534981584	0	161	0	0	0	1.1069997311242845	0	199	0	0	0	-0.0267382	-0.00819872	FALSE	1.1775116713677953e-05	TRUE
enc_surgery_counts_1	0.13938814873554514	0	52	0	0	0	0.12384620542026809	0	210	0	0	0	0.015541943315277057	0.026390016151083006	FALSE	0.14963146955516007	0	52	0	0	0	0.14842793063860116	0	117	0	0	0	0.00120354	0.00201814	FALSE	0.5743246816073342	TRUE
enc_surgery_counts_2	0.12631282401376098	0	52	0	0	0	0.092304	0	190	0	0	0	0.0340088	0.0656624	FALSE	0.13063091900012377	0	52	0	0	0	0.12999500659385682	0	110	0	0	0	0.000635912	0.00113991	FALSE	0.6556138853832636	TRUE
enc_surgery_counts_3	0.1142958076084915	0	79	0	0	0	0.0694213	0	114	0	0	0	0.044874533593313046	0.0960315	FALSE	0.11345274829391956	0	79	0	0	0	0.11322228339500404	0	35	0	0	0	0.000230465	0.000440704	FALSE	0.8161950148365873	TRUE
enc_surgery_counts_4	0.10123538863764417	0	34	0	0	0	0.053429443925937216	0	140	0	0	0	0.0478059	0.11042458081305935	TRUE	0.0973928	0	34	0	0	0	0.0995523	0	52	0	0	0	-0.00215954	-0.00437257	FALSE	0.10182202064209799	TRUE
enc_surgery_counts_5	0.0881765	0	68	0	0	0	0.0398181	0	111	0	0	0	0.0483584	0.12287405544306555	TRUE	0.0829631	0	35	0	0	0	0.0847812	0	50	0	0	0	-0.00181811	-0.00396443	FALSE	0.26422628815823046	TRUE
enc_urgent_counts_1	0.0338525	0	13	0	0	0	0.015741044266597625	0	64	0	0	0	0.018111406686028914	0.0828597	FALSE	0.030749992531230126	0	13	0	0	0	0.0306433	0	11	0	0	0	0.000106697	0.000437628	FALSE	0.9749176068305057	TRUE
enc_urgent_counts_2	0.0261641	0	29	0	0	0	0.011844004258487105	0	34	0	0	0	0.014320060360924355	0.0749122	FALSE	0.0235288	0	9	0	0	0	0.0227733	0	14	0	0	0	0.000755413	0.00359879	FALSE	0.26103061895470525	TRUE
enc_urgent_counts_3	0.020172	0	12	0	0	0	0.00845967	0	30	0	0	0	0.011712281121438607	0.0724021	FALSE	0.018176851934838183	0	8	0	0	0	0.017703118531511807	0	8	0	0	0	0.000473733	0.00263628	FALSE	0.26173326460769597	TRUE
enc_urgent_counts_4	0.015288828735902886	0	13	0	0	0	0.00587224	0	16	0	0	0	0.00941659	0.0680621	FALSE	0.013495000192054083	0	9	0	0	0	0.0131706	0	9	0	0	0	0.000324358	0.00207972	FALSE	0.396705	TRUE
enc_urgent_counts_5	0.010991500740815821	0	22	0	0	0	0.00407498	0	18	0	0	0	0.00691652	0.058805	FALSE	0.00971794	0	8	0	0	0	0.00987158	0	11	0	0	0	-0.000153643	-0.00114888	FALSE	0.9909062299701672	TRUE
enc_ambulatory_counts_1	2.8158006922230734	0	258	0	1	3	2.1904318132835754	0	364	0	0	2	0.625369	0.11275668643851051	TRUE	3.0566090077632526	0	182	0	1	4	3.0168068661468403	0	180	0	1	3	0.0398021	0.00634411	FALSE	0.0641502	TRUE
enc_ambulatory_counts_2	2.4329047433080633	0	256	0	1	3	1.626430505763782	0	363	0	0	1	0.8064742375442813	0.16815491410775596	TRUE	2.522382836340047	0	153	0	0	3	2.50518	0	174	0	0	3	0.0171995	0.00315169	FALSE	0.9743026993795687	TRUE
enc_ambulatory_counts_3	2.1195411413631606	0	211	0	0	2	1.204161699089028	0	333	0	0	1	0.9153794422741326	0.21840042839384544	TRUE	2.117246883389029	0	129	0	0	2	2.1128253716246497	0	143	0	0	2	0.00442151	0.00091696	FALSE	0.7539431779539346	TRUE
enc_ambulatory_counts_4	1.7963680647267328	0	198	0	0	2	0.8916206216008488	0	338	0	0	0	0.9047474431258841	0.24467727615138563	TRUE	1.7385503757858214	0	153	0	0	2	1.7395831999624427	0	168	0	0	2	-0.00103282	-0.000239244	FALSE	0.26379305438214484	TRUE
enc_ambulatory_counts_5	1.459493621829174	0	252	0	0	1	0.6574692532173547	0	333	0	0	0	0.8020243686118194	0.25191034798340534	TRUE	1.390527039080872	0	222	0	0	1	1.3967	0	164	0	0	1	-0.00617134	-0.00166009	FALSE	0.026602076159223276	TRUE
enc_other_patient_counts_1	5.471263202768892	0	361	0	2	7	3.9466939770339575	0	357	0	0	5	1.5245692257349344	0.18531726596306544	TRUE	5.429155516860215	0	327	0	2	7	5.428365961188004	0	334	0	2	7	0.000789556	8.743574537901333e-05	FALSE	0.7707232135845238	TRUE
enc_other_patient_counts_2	4.5926973745010296	0	264	0	2	6	2.963145619797093	0	315	0	0	3	1.6295517547039364	0.2283783525743997	TRUE	4.375538284914366	0	213	0	1	6	4.405135952951017	0	221	0	1	6	-0.0295977	-0.0037925	FALSE	0.013125527741241478	TRUE
enc_other_patient_counts_3	3.876783100455818	0	310	0	1	5	2.238576659379726	0	275	0	0	2	1.638206441076092	0.2615988979355594	TRUE	3.6077316705717664	0	204	0	0	4	3.6363690681962706	0	172	0	0	5	-0.0286374	-0.00409237	FALSE	0.00951734	TRUE
enc_other_patient_counts_4	3.2667846208424134	0	140	0	1	4	1.7001360182495984	0	223	0	0	1	1.566648602592815	0.2819741531909197	TRUE	2.9790490335411786	0	140	0	0	3	3.0387906567822833	0	151	0	0	3	-0.0597416	-0.00941329	FALSE	9.012675749607571e-06	TRUE
enc_other_patient_counts_5	2.759182687864632	0	140	0	0	3	1.278440237460071	0	218	0	0	0	1.480742450404561	0.29689572020421723	TRUE	2.4669987068358448	0	133	0	0	2	2.5416607983474813	0	190	0	0	3	-0.0746621	-0.0129119	FALSE	1.3340808247867098e-07	TRUE
enc_prescriptions_counts_1	1.4185117502034634	0	98	0	0	1	0.8899845978993846	0	119	0	0	0	0.5285271523040789	0.1757567766700994	TRUE	1.5145171546974294	0	98	0	0	1	1.5138044206581907	0	89	0	0	1	0.000712734	0.000202856	FALSE	0.44003724666888955	TRUE
enc_prescriptions_counts_2	1.1715562498323102	0	96	0	0	1	0.6452839853648725	0	99	0	0	0	0.5262722644674377	0.2005591658360044	TRUE	1.2041406860171824	0	70	0	0	1	1.2021902701133973	0	99	0	0	1	0.00195042	0.000628934	FALSE	0.7256177045905873	TRUE
enc_prescriptions_counts_3	0.9624732814414457	0	91	0	0	0	0.46326822877698876	0	95	0	0	0	0.49920505266445697	0.2184581362405846	TRUE	0.952947	0	59	0	0	0	0.9483417196949327	0	95	0	0	0	0.00460503	0.00170006	FALSE	0.7906453808142564	TRUE
enc_prescriptions_counts_4	0.7697419218282798	0	72	0	0	0	0.32924304208538735	0	90	0	0	0	0.4404988797428925	0.22323613661024255	TRUE	0.7304841043237775	0	52	0	0	0	0.7383796610458838	0	71	0	0	0	-0.00789556	-0.00337506	FALSE	0.0794363	TRUE
enc_prescriptions_counts_5	0.582933	0	67	0	0	0	0.22838932631411424	0	73	0	0	0	0.3545432907482008	0.21245671829426158	TRUE	0.5362406053544678	0	62	0	0	0	0.5394927211502759	0	57	0	0	0	-0.00325212	-0.00164877	FALSE	0.0977349	TRUE
enc_assisted_living_counts_1	0.00311679	0	32	0	0	0	0.00983517	0	118	0	0	0	-0.00671837	-0.0280682	FALSE	0.00566346	0	32	0	0	0	0.00551835	0	26	0	0	0	0.000145108	0.000724366	FALSE	0.644992	TRUE
enc_assisted_living_counts_2	0.00282613	0	28	0	0	0	0.00569685	0	133	0	0	0	-0.00287072	-0.0158973	FALSE	0.00490378	0	28	0	0	0	0.00478001	0	24	0	0	0	0.000123768	0.000672981	FALSE	0.35354123480776845	TRUE
enc_assisted_living_counts_3	0.00217177	0	41	0	0	0	0.00343862	0	46	0	0	0	-0.00126685	-0.00840729	FALSE	0.00328199	0	41	0	0	0	0.00323078	0	27	0	0	0	5.12144215463195e-05	0.00032754	FALSE	0.5234598864895005	TRUE
enc_assisted_living_counts_4	0.00176633	0	43	0	0	0	0.00202253	0	65	0	0	0	-0.000256195	-0.00214834	FALSE	0.00224063	0	18	0	0	0	0.00255219	0	30	0	0	0	-0.000311554	-0.00237645	FALSE	0.5990342666795765	TRUE
enc_assisted_living_counts_5	0.00120588	0	21	0	0	0	0.0012189	0	29	0	0	0	-1.30227e-05	-0.000152819	FALSE	0.0014212	0	15	0	0	0	0.00174983	0	25	0	0	0	-0.000328626	-0.00348546	FALSE	0.4980104021032957	TRUE
enc_rehab_counts_1	0.0058833	0	20	0	0	0	0.00535118	0	71	0	0	0	0.00053212	0.00273036	FALSE	0.00649143	0	20	0	0	0	0.00597502	0	28	0	0	0	0.000516412	0.0030602	FALSE	0.25277196243107636	TRUE
enc_rehab_counts_2	0.00442403	0	25	0	0	0	0.0034704	0	93	0	0	0	0.000953624	0.00607711	FALSE	0.00445565	0	19	0	0	0	0.00442151	0	30	0	0	0	3.414294769754633e-05	0.000227869	FALSE	0.24478128771825003	TRUE
enc_rehab_counts_3	0.00307506	0	31	0	0	0	0.00235683	0	63	0	0	0	0.000718226	0.00554209	FALSE	0.00297897	0	31	0	0	0	0.00253938	0	28	0	0	0	0.00043959	0.00354608	FALSE	0.3472767562627419	TRUE
enc_rehab_counts_4	0.00213599	0	27	0	0	0	0.00174367	0	47	0	0	0	0.000392325	0.003468	FALSE	0.00159618	0	22	0	0	0	0.00195042	0	16	0	0	0	-0.000354233	-0.00376988	FALSE	0.2788120799024253	TRUE
enc_rehab_counts_5	0.00136388	0	36	0	0	0	0.00121936	0	45	0	0	0	0.000144514	0.00155482	FALSE	0.00130597	0	27	0	0	0	0.00124195	0	18	0	0	0	6.401802966138348e-05	0.000704073	FALSE	0.8535926605400131	TRUE
enc_swing_bed_counts_1	4.471725281047934e-05	0	4	0	0	0	0.000194411	0	48	0	0	0	-0.000149694	-0.00698527	FALSE	9.8160975464024e-05	0	4	0	0	0	0.000307287	0	48	0	0	0	-0.000209126	-0.00291072	FALSE	0.9560584843388693	TRUE
enc_swing_bed_counts_2	6.856645430940166e-05	0	9	0	0	0	0.000106949	0	8	0	0	0	-3.83829e-05	-0.00252091	FALSE	0.000128036	0	7	0	0	0	5.9750158978101566e-05	0	1	0	0	0	6.828589539509267e-05	0.0043403	FALSE	0.25964033249990737	TRUE
enc_swing_bed_counts_3	6.558530412203637e-05	0	25	0	0	0	6.333443994607524e-05	0	16	0	0	0	2.250864175961124e-06	9.19025805918015e-05	FALSE	4.2678684984358264e-05	0	3	0	0	0	3.841081648592244e-05	0	1	0	0	0	4.267868462193292e-06	0.000584327	FALSE	1	TRUE
enc_swing_bed_counts_4	2.832092677997025e-05	0	3	0	0	0	3.271119425786304e-05	0	5	0	0	0	-4.39027e-06	-0.00062442	FALSE	5.1214421981229915e-05	0	3	0	0	0	5.548229047966574e-05	0	4	0	0	0	-4.26787e-06	-0.000417376	FALSE	1	TRUE
enc_swing_bed_counts_5	1.3415175843143802e-05	0	1	0	0	0	1.8095554270307215e-05	0	9	0	0	0	-4.68038e-06	-0.000852547	FALSE	2.1339342492179132e-05	0	1	0	0	0	1.7071473993743306e-05	0	1	0	0	0	4.267868462193292e-06	0.000973873	FALSE	0.7388826803635273	TRUE
enc_advice_counts_1	0.0548606	0	94	0	0	0	0.029146138072327004	0	81	0	0	0	0.0257145	0.0429323	FALSE	0.0486494	0	55	0	0	0	0.0492427	0	81	0	0	0	-0.000593234	-0.000886996	FALSE	0.7328943417266893	TRUE
enc_advice_counts_2	0.0445309	0	81	0	0	0	0.020706881948083854	0	80	0	0	0	0.023824048975685155	0.0474864	FALSE	0.035611094750948535	0	56	0	0	0	0.0372585	0	48	0	0	0	-0.0016474	-0.00311622	FALSE	0.45676545194138807	TRUE
enc_advice_counts_3	0.0375431	0	53	0	0	0	0.015569832483886256	0	67	0	0	0	0.021973282400698513	0.0512395	FALSE	0.029554989351668098	0	45	0	0	0	0.030050062097486653	0	40	0	0	0	-0.000495073	-0.00109375	FALSE	0.3724990398121071	TRUE
enc_advice_counts_4	0.0331206	0	49	0	0	0	0.0121637	0	64	0	0	0	0.020956886197699164	0.054349371841835026	FALSE	0.0265376	0	49	0	0	0	0.0276302	0	36	0	0	0	-0.00109257	-0.00261245	FALSE	0.18861670913113693	TRUE
enc_advice_counts_5	0.0281793	0	51	0	0	0	0.0092227	0	51	0	0	0	0.018956621319637157	0.055665089910132165	FALSE	0.0257267	0	51	0	0	0	0.024975566452846456	0	48	0	0	0	0.000751145	0.0018321	FALSE	0.7699888465616894	TRUE
enc_unknown_counts_1	0.8908839408420557	0	327	0	0	0	0.45451531637872694	0	346	0	0	0	0.43636862446332875	0.10826994803180792	TRUE	0.8995258398098238	0	327	0	0	0	0.9085907925005015	0	202	0	0	0	-0.00906495	-0.0018661	FALSE	0.2821426685470718	TRUE
enc_unknown_counts_2	0.761432	0	263	0	0	0	0.34525899958032236	0	216	0	0	0	0.41617296610067667	0.11581	TRUE	0.745353	0	157	0	0	0	0.7509314622997836	0	196	0	0	0	-0.0055781	-0.00128632	FALSE	0.23970162186541677	TRUE
enc_unknown_counts_3	0.6513395798366926	0	188	0	0	0	0.2705698313239148	0	221	0	0	0	0.38076974851277773	0.11674324974023932	TRUE	0.6090589776747799	0	156	0	0	0	0.6172575530602751	0	173	0	0	0	-0.00819858	-0.00210065	FALSE	0.0769769	TRUE
enc_unknown_counts_4	0.5450735002578695	0	165	0	0	0	0.21105007341459164	0	219	0	0	0	0.33402342684327785	0.1139600043829245	TRUE	0.4928406505938739	0	156	0	0	0	0.510224	0	158	0	0	0	-0.017383	-0.00489774	FALSE	0.019063960372437523	TRUE
enc_unknown_counts_5	0.4335859361258761	0	167	0	0	0	0.1611114475028251	0	220	0	0	0	0.272474	0.10540081407510393	TRUE	0.3891271782133849	0	145	0	0	0	0.394505	0	163	0	0	0	-0.00537751	-0.00170441	FALSE	0.13285947104215906	TRUE
enc_observation_counts_1	0.023697162839366685	0	17	0	0	0	0.0325639	0	103	0	0	0	-0.00886672	-0.0371333	FALSE	0.033976501116047615	0	17	0	0	0	0.0337119	0	22	0	0	0	0.000264608	0.0010447	FALSE	0.6034464810875212	TRUE
enc_observation_counts_2	0.020006498907408455	0	25	0	0	0	0.023095495111764407	0	54	0	0	0	-0.003089	-0.0151035	FALSE	0.027075357754076882	0	12	0	0	0	0.026102283736433512	0	13	0	0	0	0.000973074	0.00446584	FALSE	0.0697478	TRUE
enc_observation_counts_3	0.017120745526038858	0	25	0	0	0	0.016533768740208392	0	52	0	0	0	0.000586977	0.00328271	FALSE	0.0226624	0	24	0	0	0	0.0221801	0	17	0	0	0	0.000482269	0.00236689	FALSE	0.6691258036466498	TRUE
enc_observation_counts_4	0.014880411160233841	0	69	0	0	0	0.012099661961126574	0	66	0	0	0	0.00278075	0.016335433930682784	FALSE	0.0190091	0	69	0	0	0	0.0184073	0	66	0	0	0	0.000601769	0.00263048	FALSE	0.22893401316331274	TRUE
enc_observation_counts_5	0.0127042	0	29	0	0	0	0.00878075	0	50	0	0	0	0.00392342	0.027760715126935044	FALSE	0.0157996	0	29	0	0	0	0.015556380676798586	0	27	0	0	0	0.000243268	0.00138154	FALSE	0.5990152057988285	TRUE
enc_orders_counts_1	1.1439955163501183	0	295	0	0	1	0.6051795972161613	0	263	0	0	0	0.538816	0.19687159568221088	TRUE	1.1571941325343884	0	262	0	0	1	1.147211588116547	0	263	0	0	1	0.00998254	0.00297997	FALSE	0.2326787269493178	TRUE
enc_orders_counts_2	0.9411312272500977	0	262	0	0	1	0.4448701539583677	0	263	0	0	0	0.49626107329172997	0.21865813088782504	TRUE	0.895659	0	262	0	0	1	0.8907724415195319	0	237	0	0	1	0.00488671	0.00184142	FALSE	0.5783958903433815	TRUE
enc_orders_counts_3	0.7833508724336024	0	260	0	0	1	0.3269391068359204	0	261	0	0	0	0.45641176559768193	0.23637996819684304	TRUE	0.7130370579021719	0	260	0	0	0	0.7139034352073544	0	253	0	0	0	-0.000866377	-0.000369802	FALSE	0.8299665595440922	TRUE
enc_orders_counts_4	0.6526110403916039	0	263	0	0	0	0.23864718564252324	0	261	0	0	0	0.41396385474908065	0.2375846835611316	TRUE	0.5572385183667721	0	218	0	0	0	0.558805	0	261	0	0	0	-0.00156631	-0.000754871	FALSE	0.7033127492589624	TRUE
enc_orders_counts_5	0.5144317480570354	0	256	0	0	0	0.1716126688367412	0	236	0	0	0	0.3428190792202942	0.2381196579911583	TRUE	0.40746620915116366	0	207	0	0	0	0.4207947624717787	0	236	0	0	0	-0.0133286	-0.00779887	FALSE	0.00899336	TRUE
enc_visits_counts_1	0.0355845	0	220	0	0	0	0.0488902	0	360	0	0	0	-0.0133057	-0.0117111	FALSE	0.0588411	0	220	0	0	0	0.051525976381615726	0	107	0	0	0	0.00731513	0.00600705	FALSE	0.0254482	TRUE
enc_visits_counts_2	0.025505230428003733	0	95	0	0	0	0.0284047	0	354	0	0	0	-0.00289945	-0.00360081	FALSE	0.0348002	0	83	0	0	0	0.033656410978664925	0	104	0	0	0	0.00114379	0.00143522	FALSE	0.19158783725314865	TRUE
enc_visits_counts_3	0.0193492	0	127	0	0	0	0.017110970522574088	0	218	0	0	0	0.00223818	0.00360933	FALSE	0.024749369422429356	0	72	0	0	0	0.021539932311605614	0	100	0	0	0	0.00320944	0.00542765	FALSE	0.0641548	TRUE
enc_visits_counts_4	0.015212809406125072	0	164	0	0	0	0.010307738099795126	0	176	0	0	0	0.00490507	0.0093933	FALSE	0.0187658	0	128	0	0	0	0.018300620121292823	0	90	0	0	0	0.000465198	0.000818509	FALSE	0.5970382387436579	TRUE
enc_visits_counts_5	0.00972153	0	137	0	0	0	0.00594207	0	268	0	0	0	0.00377946	0.00969492	FALSE	0.011343994468842426	0	45	0	0	0	0.011092190227434712	0	44	0	0	0	0.000251804	0.000650676	FALSE	0.8922400042175773	TRUE
enc_diagnostics_counts_1	1.0801899588899389	0	176	0	0	1	1.0403797653656195	0	365	0	0	1	0.0398102	0.014178186068287494	FALSE	1.2299655583012177	0	93	0	0	1	1.1962365935580792	0	109	0	0	1	0.033729	0.011354556928634164	FALSE	9.132109338983928e-05	TRUE
enc_diagnostics_counts_2	0.9355445517989751	0	214	0	0	1	0.8082015083804456	0	324	0	0	0	0.12734304341852953	0.0514059	FALSE	1.0220179335834305	0	69	0	0	1	0.9965472943847654	0	126	0	0	1	0.025470638647675514	0.00972453	FALSE	0.010457239738770522	TRUE
enc_diagnostics_counts_3	0.8378179769318599	0	108	0	0	1	0.6272443417173749	0	327	0	0	0	0.21057363521448502	0.094225	FALSE	0.89137	0	108	0	0	1	0.8746356307269461	0	93	0	0	1	0.0167343	0.00685587	FALSE	0.19240863253055784	TRUE
enc_diagnostics_counts_4	0.7501363876210719	0	89	0	0	1	0.4840827560735524	0	276	0	0	0	0.26605363154751954	0.13235022230811536	TRUE	0.7819332590724215	0	75	0	0	0	0.7764917267369158	0	235	0	0	0	0.00544153	0.00236272	FALSE	0.8867837471234274	TRUE
enc_diagnostics_counts_5	0.682633	0	73	0	0	0	0.3725693668713552	0	302	0	0	0	0.31006334648211076	0.16956522289167816	TRUE	0.6851934838183766	0	66	0	0	0	0.6927604146661033	0	302	0	0	0	-0.00756693	-0.00346697	FALSE	0.0820959	TRUE
enc_hospice_counts_1	0.000250417	0	8	0	0	0	0.000412718	0	22	0	0	0	-0.000162301	-0.0046913	FALSE	0.000405448	0	8	0	0	0	0.000349965	0	4	0	0	0	5.548229091800749e-05	0.00199365	FALSE	0.813406	TRUE
enc_hospice_counts_2	0.000166944	0	12	0	0	0	0.000222019	0	23	0	0	0	-5.50741e-05	-0.00203484	FALSE	0.000217661	0	4	0	0	0	0.000239001	0	6	0	0	0	-2.13393e-05	-0.00105706	FALSE	0.8331764604016196	TRUE
enc_hospice_counts_3	9.837795618305455e-05	0	7	0	0	0	0.000113677	0	21	0	0	0	-1.52992e-05	-0.000896013	FALSE	0.00014084	0	3	0	0	0	0.000136572	0	3	0	0	0	4.267868462193292e-06	0.000309704	FALSE	0.9130534112856082	TRUE
enc_hospice_counts_4	7.452875468413223e-05	0	2	0	0	0	6.565438280124284e-05	0	16	0	0	0	8.874371882889388e-06	0.000733673	FALSE	8.535736996871653e-05	0	2	0	0	0	8.10895014702807e-05	0	1	0	0	0	4.267868462193292e-06	0.000435541	FALSE	0.8618665753304107	TRUE
enc_hospice_counts_5	5.2170128278892564e-05	0	2	0	0	0	3.827905711026526e-05	0	7	0	0	0	1.3891071168627306e-05	0.0017743	FALSE	6.40180274765374e-05	0	2	0	0	0	8.10895014702807e-05	0	1	0	0	0	-1.70715e-05	-0.0019478	FALSE	0.5049850750938458	TRUE
enc_long_term_counts_1	8.943450562095868e-06	0	1	0	0	0	2.180746283857536e-05	0	4	0	0	0	-1.2864e-05	-0.00298092	FALSE	1.7071473993743306e-05	0	1	0	0	0	1.7071473993743306e-05	0	1	0	0	0	0	0	FALSE	1	TRUE
enc_long_term_counts_2	7.452875468413223e-06	0	2	0	0	0	1.3455668559972031e-05	0	4	0	0	0	-6.00279e-06	-0.00160244	FALSE	1.7071473993743306e-05	0	2	0	0	0	1.2803605495307479e-05	0	1	0	0	0	4.267868462193292e-06	0.00097387	FALSE	0.7388826803635273	TRUE
enc_long_term_counts_3	5.962300374730578e-06	0	2	0	0	0	9.511765706187125e-06	0	3	0	0	0	-3.54947e-06	-0.00106616	FALSE	1.7071473993743306e-05	0	2	0	0	0	8.535736996871653e-06	0	1	0	0	0	8.535736924386583e-06	0.00206589	FALSE	0.4795001221869535	TRUE
enc_long_term_counts_4	5.962300374730578e-06	0	1	0	0	0	6.263845708952497e-06	0	3	0	0	0	-3.01545e-07	-0.000108409	FALSE	1.2803605495307479e-05	0	1	0	0	0	0	0	0	0	0	0	1.2803605386579875e-05	0.00506038	FALSE	0.0832645	TRUE
enc_long_term_counts_5	2.981150187365289e-06	0	1	0	0	0	3.479914282751387e-06	0	1	0	0	0	-4.98764e-07	-0.000277497	FALSE	4.2678684984358265e-06	0	1	0	0	0	4.2678684984358265e-06	0	1	0	0	0	0	0	FALSE	1	TRUE
enc_inpatient_counts_1	0.0896685	0	131	0	0	0	0.19460747842859136	0	363	0	0	0	-0.104939	-0.0966034	FALSE	0.1474207136729703	0	131	0	0	0	0.13913678091750636	0	81	0	0	0	0.00828393	0.00796829	FALSE	0.00094913	TRUE
enc_inpatient_counts_2	0.0754037	0	164	0	0	0	0.1294221880726634	0	362	0	0	0	-0.0540185	-0.0620701	FALSE	0.11472030523795501	0	48	0	0	0	0.10995736399370062	0	93	0	0	0	0.00476294	0.00559543	FALSE	0.002073	TRUE
enc_inpatient_counts_3	0.0646999	0	51	0	0	0	0.0912821	0	363	0	0	0	-0.0265822	-0.0373996	FALSE	0.0918488	0	51	0	0	0	0.088426	0	78	0	0	0	0.00342283	0.00478571	FALSE	0.017200941344219352	TRUE
enc_inpatient_counts_4	0.056928	0	93	0	0	0	0.0654066	0	365	0	0	0	-0.00847857	-0.0136718	FALSE	0.0798305	0	93	0	0	0	0.0793226	0	86	0	0	0	0.000507876	0.000704149	FALSE	0.7709262315713175	TRUE
enc_inpatient_counts_5	0.0481724	0	53	0	0	0	0.0467239	0	128	0	0	0	0.00144852	0.00285214	FALSE	0.0632712	0	48	0	0	0	0.062255397786683396	0	68	0	0	0	0.00101575	0.00174494	FALSE	0.17105769197719145	TRUE
enc_clinic_counts_1	3.3436103517459106	0	287	0	2	4	3.182711275455863	0	350	0	0	4	0.16089907629004774	0.0284863	FALSE	3.5562014263216524	0	287	0	1	5	3.4961994631021427	0	225	0	1	5	0.060002	0.0101453	FALSE	0.00099209	TRUE
enc_clinic_counts_2	2.921272295276964	0	155	0	1	4	2.4482679422640463	0	304	0	0	3	0.47300435301291754	0.0933029	FALSE	2.950599422130605	0	112	0	1	4	2.924842835742545	0	246	0	1	4	0.025756586343050003	0.00483363	FALSE	0.39528172976979414	TRUE
enc_clinic_counts_3	2.566123401730856	0	136	0	1	3	1.8391326104855386	0	269	0	0	2	0.7269907912453173	0.1599837105863559	TRUE	2.479375525481309	0	111	0	0	3	2.4736608495619032	0	198	0	0	3	0.00571468	0.00118137	FALSE	0.5786566173040691	TRUE
enc_clinic_counts_4	2.274699574589868	0	133	0	0	3	1.3857359705515733	0	294	0	0	1	0.8889636040382949	0.21643760944780413	TRUE	2.0961166664532733	0	133	0	0	3	2.113222283395004	0	173	0	0	3	-0.0171056	-0.00385123	FALSE	0.0404878	TRUE
enc_clinic_counts_5	1.9815943787432067	0	132	0	0	3	1.018647236681266	0	218	0	0	0	0.9629471420619407	0.26324502529527644	TRUE	1.7517210179719942	0	131	0	0	2	1.778207409873287	0	218	0	0	2	-0.0264864	-0.00661178	FALSE	9.902775531773418e-05	TRUE
enc_emergency_counts_1	0.11204354864193704	0	45	0	0	0	0.17550530095342692	0	243	0	0	0	-0.0634618	-0.0952199	FALSE	0.15393348100158338	0	45	0	0	0	0.15072404389075963	0	65	0	0	0	0.00320944	0.00512024	FALSE	0.0374759	TRUE
enc_emergency_counts_2	0.0997791	0	33	0	0	0	0.13078909840292813	0	155	0	0	0	-0.03101	-0.0546301	FALSE	0.13264108506288705	0	33	0	0	0	0.13123268845840322	0	39	0	0	0	0.0014084	0.00249423	FALSE	0.19971229385859934	TRUE
enc_emergency_counts_3	0.0900054	0	31	0	0	0	0.0987003	0	83	0	0	0	-0.00869495	-0.0173999	FALSE	0.11535194977572351	0	31	0	0	0	0.11324362273749622	0	22	0	0	0	0.00210833	0.00411624	FALSE	0.2857462445970098	TRUE
enc_emergency_counts_4	0.079786	0	57	0	0	0	0.0752446	0	101	0	0	0	0.00454145	0.010116016106074908	FALSE	0.0988822	0	57	0	0	0	0.0970897	0	37	0	0	0	0.0017925	0.00375977	FALSE	0.13289218047999482	TRUE
enc_emergency_counts_5	0.0692551	0	57	0	0	0	0.0563185	0	85	0	0	0	0.012936631239205618	0.0323931	FALSE	0.0837484	0	57	0	0	0	0.0835008	0	23	0	0	0	0.000247536	0.000555337	FALSE	0.6225034998392458	TRUE
enc_psych_counts_1	0.00217922	0	41	0	0	0	0.00223619	0	82	0	0	0	-5.69721e-05	-0.000421038	FALSE	0.00222783	0	41	0	0	0	0.00290215	0	49	0	0	0	-0.000674323	-0.00411157	FALSE	0.1135989258888893	TRUE
enc_psych_counts_2	0.00194222	0	36	0	0	0	0.00161654	0	41	0	0	0	0.000325683	0.00270692	FALSE	0.00198029	0	26	0	0	0	0.0021254	0	22	0	0	0	-0.000145108	-0.00121519	FALSE	0.28564800958200454	TRUE
enc_psych_counts_3	0.00171267	0	33	0	0	0	0.00116554	0	49	0	0	0	0.000547131	0.0051205	FALSE	0.0014212	0	18	0	0	0	0.00175409	0	39	0	0	0	-0.000332894	-0.00314786	FALSE	0.8178191072078991	TRUE
enc_psych_counts_4	0.0012014	0	48	0	0	0	0.000862091	0	31	0	0	0	0.000339313	0.0040383	FALSE	0.00113099	0	16	0	0	0	0.00144254	0	16	0	0	0	-0.000311554	-0.00422167	FALSE	0.31796524655740155	TRUE
enc_psych_counts_5	0.00106874	0	23	0	0	0	0.000621745	0	24	0	0	0	0.000446998	0.00672791	FALSE	0.00113099	0	16	0	0	0	0.00096027	0	19	0	0	0	0.000170715	0.00254806	FALSE	0.19256569390651013	TRUE
enc_palliative_counts_1	0.000114774	0	12	0	0	0	0.000248466	0	25	0	0	0	-0.000133692	-0.0034873	FALSE	0.000239001	0	12	0	0	0	0.000311554	0	10	0	0	0	-7.25538e-05	-0.00154985	FALSE	0.43930674936184333	TRUE
enc_palliative_counts_2	4.0245527529431405e-05	0	10	0	0	0	9.094175992256958e-05	0	14	0	0	0	-5.06962e-05	-0.00246131	FALSE	7.682163297184488e-05	0	10	0	0	0	2.9875079489050783e-05	0	4	0	0	0	4.6946552174631506e-05	0.00245763	FALSE	0.6741416549927048	TRUE
enc_palliative_counts_3	7.452875468413223e-06	0	3	0	0	0	2.5287377121326748e-05	0	11	0	0	0	-1.78345e-05	-0.00208349	FALSE	4.2678684984358265e-06	0	1	0	0	0	8.535736996871653e-06	0	2	0	0	0	-4.26787e-06	-0.00130658	FALSE	0.6547208460185769	TRUE
enc_palliative_counts_4	1.6396326030509092e-05	0	3	0	0	0	5.103874281368701e-06	0	5	0	0	0	1.129245174914039e-05	0.00235082	FALSE	2.1339342492179132e-05	0	2	0	0	0	0	0	0	0	0	0	2.133934322046116e-05	0.00552133	FALSE	0.0587817	TRUE
enc_palliative_counts_5	1.0434025655778512e-05	0	4	0	0	0	2.5519371406843507e-06	0	6	0	0	0	7.882088515094162e-06	0.00181227	FALSE	2.1339342492179132e-05	0	4	0	0	0	4.2678684984358265e-06	0	1	0	0	0	1.7071473848773167e-05	0.00275451	FALSE	0.4142161782425252	TRUE
visits_counts_all	0.00751827	0	2	0	0	0.00735294	0.0361858	0	14	0	0	0.016949152573943138	-0.0286675	-0.279042	TRUE	0.010603320692711946	0	2	0	0	0.010309278033673763	0.010198576124998821	0	2	0	0	0.00990099	0.000404745	0.012789413171780768	FALSE	0.000126945	TRUE
vaccinations_counts_all	0.0443976	0	2	0.017241379246115685	0.037037	0.0625	0.0324051	0	5	0	0.014925372786819935	0.047619	0.011992463856575486	0.21555798058214712	TRUE	0.0410344	0	2	0.012048192322254181	0.031578946858644485	0.058139536529779434	0.0415965	0	2	0.012578615918755531	0.032258063554763794	0.0588235	-0.000562121	-0.0108271	FALSE	1.379137895273014e-08	TRUE
other_procedures_counts_all	0.11871631913533545	0	21.5	0.013888888992369175	0.0666667	0.15853658318519592	0.14424430906489216	0	28.399999618530273	0	0.0238095	0.14754098653793335	-0.025528	-0.0737244	FALSE	0.1297017227796235	0	21.5	0.00675676	0.0612245	0.17105263471603394	0.12881695320565745	0	17	0.0070922	0.0617284	0.17073170840740204	0.00088477	0.00393622	FALSE	0.7840665425959576	TRUE
elective_procedures_counts_all	0.047537626102898474	0	15	0	0.00689655	0.046666666865348816	0.0438931	0	25.5	0	0	0.0181818	0.00364448	0.020517084679384248	FALSE	0.048253	0	15	0	0	0.043103449046611786	0.0481222	0	8.454545021057129	0	0	0.043478261679410934	0.000130769	0.00096147	FALSE	0.9418371638904688	TRUE
critical_procedures_counts_all	0.15966980739567882	0	21.5	0.019480518996715546	0.0833333	0.2063492089509964	0.1931980283859172	0	29.33333396911621	0	0.033707864582538605	0.18965516984462738	-0.0335282	-0.0747965	FALSE	0.1742469438894516	0	21.5	0.011904762126505375	0.0804598	0.22289156913757324	0.1723488193038795	0	16.5	0.012195121496915817	0.08	0.2222222238779068	0.00189812	0.00640506	FALSE	0.0965624	TRUE
prescriptions_counts_all	0.25663703652629777	0	10.709301948547363	0.0330578	0.13953489065170288	0.3333333432674408	0.23527794713763336	0	30.20689582824707	0	0.0707071	0.31847134232521057	0.021359089388664404	0.055913639601579586	FALSE	0.29221114011105503	0	10.709301948547363	0.019999999552965164	0.1463414579629898	0.3866666555404663	0.29002823744305223	0	8.422222137451172	0.0205479	0.145455	0.3815789520740509	0.0021829	0.00509614	FALSE	0.031336959723222674	TRUE
diagnoses_counts_all	0.3637398116457361	0	22	0.11049723625183105	0.25477707386016846	0.4769230782985687	0.3931518678143692	0	30.11111068725586	0.0192308	0.18840579688549042	0.4952380955219269	-0.0294121	-0.0511634	FALSE	0.38313998042926634	0	22	0.0833333	0.25	0.5104895234107971	0.3795412457924472	0	16	0.0833333	0.24827586114406586	0.5060241222381592	0.00359873	0.00751113	FALSE	0.13749693804298047	TRUE
well_visit_counts_all	0.0354651	0	4.184713363647461	0	0.0238095	0.0531915	0.017099158617816697	0	13.016666412353516	0	0	0.018292682245373726	0.0183659	0.3373240139243257	TRUE	0.0248798	0	2.5	0	0.010204081423580647	0.036496348679065704	0.025488161992334016	0	5	0	0.011428571306169033	0.0377358	-0.000608388	-0.013466	FALSE	9.932999618319391e-15	TRUE
enc_reports_counts_all	0.12100936518510617	0	10.5	0	0.042016807943582535	0.156522	0.10744828897773477	0	14.87407398223877	0	0	0.0989011	0.013561076207371403	0.0569007	FALSE	0.11799012933973718	0	10.5	0	0.027027027681469917	0.1458333283662796	0.11795865250161004	0	14.87407398223877	0	0.028089888393878937	0.14685314893722534	3.147662209812552e-05	0.000140335	FALSE	0.21651663878727168	TRUE
enc_surgery_counts_all	0.00756448	0	2.3125	0	0	0.00900901	0.011510081448749453	0	16.153846740722656	0	0	0	-0.0039456	-0.0780734	FALSE	0.0081601	0	2.3125	0	0	0.00877193	0.00815311	0	3	0	0	0.00900901	6.983393632253865e-06	0.000284571	FALSE	0.3285083906723203	TRUE
enc_urgent_counts_all	0.00134101	0	2	0	0	0	0.000993608	0	3.384615421295166	0	0	0	0.000347399	0.0316487	FALSE	0.00131088	0	2	0	0	0	0.00131396	0	2	0	0	0	-3.07368e-06	-0.00031685	FALSE	0.3519970829105382	TRUE
enc_ambulatory_counts_all	0.1438736627276567	0	10.438201904296875	0.0070922	0.0654206	0.18705035746097565	0.15138257886734843	0	29.81818199157715	0	0.027972	0.1666666716337204	-0.00750892	-0.0257613	FALSE	0.1551641878209067	0	10.399999618530273	0	0.0603448	0.20000000298023224	0.15391153195307478	0	10.069766998291016	0	0.060241	0.1985294073820114	0.00125266	0.00470633	FALSE	0.5588531484186606	TRUE
enc_other_patient_counts_all	0.27183515075454506	0	12.25	0.0357143	0.1597222238779068	0.3758389353752136	0.27656763366364057	0	25.875	0	0.0857143	0.34375	-0.00473248	-0.0107646	FALSE	0.2715389310107138	0	12.25	0.0178571	0.13414634764194489	0.3688524663448334	0.27240166694986134	0	9.571428298950195	0.0192308	0.13636364042758942	0.36986300349235535	-0.000862736	-0.0021582	FALSE	0.1582112456837308	TRUE
enc_prescriptions_counts_all	0.0587658	0	3.4275362491607666	0	0	0.0650406	0.045872	0	6.82609	0	0	0.00961538	0.012893785015923552	0.0971966	FALSE	0.0619456	0	3.3333332538604736	0	0	0.0634921	0.0616574	0	3.4166667461395264	0	0	0.0630631	0.000288195	0.00208266	FALSE	0.9276495461913581	TRUE
enc_assisted_living_counts_all	0.000138456	0	1.045454502105713	0	0	0	0.000714483	0	10.913043022155762	0	0	0	-0.000576027	-0.0365615	FALSE	0.000249543	0	1.045454502105713	0	0	0	0.000240084	0	1.5	0	0	0	9.459535249334294e-06	0.00138149	FALSE	0.0780269	TRUE
enc_rehab_counts_all	0.000256696	0	1.2000000476837158	0	0	0	0.000707805	0	19	0	0	0	-0.000451108	-0.0152144	FALSE	0.000276824	0	0.5	0	0	0	0.000260654	0	0.8888888955116272	0	0	0	1.6170150047400966e-05	0.0033953	FALSE	0.7827393287086315	TRUE
enc_swing_bed_counts_all	2.591720358820239e-06	0	0.2982456088066101	0	0	0	2.061804125720646e-05	0	2.142857074737549	0	0	0	-1.80263e-05	-0.0089617	FALSE	4.81851885431909e-06	0	0.12244898080825806	0	0	0	4.932024707792521e-06	0	0.35555556416511536	0	0	0	-1.13506e-07	-0.000175624	FALSE	0.6950838072327745	TRUE
enc_advice_counts_all	0.00236079	0	1.92188	0	0	0	0.00162941	0	4.75	0	0	0	0.000731384	0.0314596	FALSE	0.00232268	0	1.899999976158142	0	0	0	0.00233294	0	2	0	0	0	-1.0256e-05	-0.000440408	FALSE	0.48348228229567436	TRUE
enc_unknown_counts_all	0.0433211	0	11.25	0	0	0.00680272	0.029734123449736503	0	20.5	0	0	0	0.013586977569377438	0.0630644	FALSE	0.0424512	0	11.25	0	0	0	0.0427232	0	9.430939674377441	0	0	0	-0.000271949	-0.00121566	FALSE	0.0134908	TRUE
enc_observation_counts_all	0.00120468	0	2	0	0	0	0.00464425	0	21.75	0	0	0	-0.00343957	-0.0950054	FALSE	0.00175104	0	2	0	0	0	0.00172627	0	2	0	0	0	2.4766535716480576e-05	0.00215724	FALSE	0.047037101273780677	TRUE
enc_orders_counts_all	0.0529617	0	10.818181991577148	0	0.012987012974917889	0.0666667	0.0393201	0	16	0	0	0.013698630034923553	0.013641596415431924	0.10349	TRUE	0.0519599	0	8.88889	0	0	0.060241	0.051383389115036766	0	9.571428298950195	0	0.00568182	0.06	0.000576525	0.00462384	FALSE	0.71861	TRUE
enc_visits_counts_all	0.00122919	0	7.754716873168945	0	0	0	0.00243023	0	25.205883026123047	0	0	0	-0.00120104	-0.0267886	FALSE	0.00194209	0	7.754716873168945	0	0	0	0.00171775	0	5.266666889190674	0	0	0	0.000224334	0.00700812	FALSE	0.012134362462881298	TRUE
enc_diagnostics_counts_all	0.0670071	0	7.5333333015441895	0	0.0165289	0.0825688	0.0787625	0	28	0	0	0.0731707	-0.0117553	-0.0676582	FALSE	0.0738379	0	5	0	0.013793103396892548	0.0869565	0.073012	0	11.85314655303955	0	0.013986	0.0866142	0.000825836	0.0054923	FALSE	0.31303316816078774	TRUE
enc_hospice_counts_all	9.543986472974845e-06	0	0.5	0	0	0	6.576557547612806e-05	0	2	0	0	0	-5.62216e-05	-0.0126905	FALSE	1.6766066140512526e-05	0	0.5	0	0	0	1.547367774847347e-05	0	0.3333333432674408	0	0	0	1.2923882195536862e-06	0.00114621	FALSE	0.8829788851211176	TRUE
enc_long_term_counts_all	3.7959880187364876e-07	0	0.023255813866853714	0	0	0	4.069596706631994e-06	0	1	0	0	0	-3.69e-06	-0.00435294	FALSE	8.284718047720911e-07	0	0.023255813866853714	0	0	0	6.975838607463202e-07	0	0.0263158	0	0	0	1.3088794048599084e-07	0.00131764	FALSE	0.7618519737472093	TRUE
enc_inpatient_counts_all	0.00531555	0	6	0	0	0	0.0408587	0	27	0	0	0.00819672	-0.0355431	-0.179607	TRUE	0.00839335	0	6	0	0	0	0.00802665	0	7.857142925262451	0	0	0	0.0003667	0.00753959	FALSE	3.817166453032333e-05	TRUE
enc_clinic_counts_all	0.18444605361646618	0	9	0.029411764815449715	0.1120000034570694	0.2461538463830948	0.22539015427071032	0	23	0	0.0857143	0.29605263471603394	-0.0409441	-0.12654	TRUE	0.18764126224057517	0	9	0.014084506779909134	0.10071942210197449	0.25217390060424805	0.18579255553644436	0	10.510791778564453	0.014492753893136978	0.10000000149011612	0.25	0.00184871	0.00686232	FALSE	0.1688563274347311	TRUE
enc_emergency_counts_all	0.00671068	0	2.050279378890991	0	0	0.00699301	0.017957242593148338	0	11.625	0	0	0.00826446	-0.0112466	-0.182033	TRUE	0.00919124	0	2.050279378890991	0	0	0.00826446	0.0090129	0	2	0	0	0.00813008	0.000178331	0.00594323	FALSE	0.021211	TRUE
enc_psych_counts_all	0.000107618	0	1	0	0	0	0.000319444	0	7	0	0	0	-0.000211826	-0.019005	FALSE	0.000123178	0	1	0	0	0	0.000129242	0	1	0	0	0	-6.06362e-06	-0.0012993	FALSE	0.879401	TRUE
enc_palliative_counts_all	2.1333110789251066e-06	0	0.20183485746383667	0	0	0	9.707347568337811e-06	0	2	0	0	0	-7.57404e-06	-0.00556696	FALSE	4.3926963688514645e-06	0	0.20183485746383667	0	0	0	6.6004597346724396e-06	0	0.3636363744735718	0	0	0	-2.20776e-06	-0.00265605	FALSE	0.17771510186888428	TRUE
months_since_chickenpox_diagnosis	-0.88897	-1	185	-1	-1	-1	-0.973629	-1	175	-1	-1	-1	0.0846587	0.0360745	FALSE	-0.926204	-1	173	-1	-1	-1	-0.933618	-1	164	-1	-1	-1	0.00741329	0.00323446	FALSE	0.2764780991582352	TRUE
months_since_diabetes_diagnosis	5.635482841990097	-1	198	-1	-1	-1	6.37275	-1	198	-1	-1	-1	-0.737264	-0.0341448	FALSE	10.363669342620215	-1	198	-1	-1	-1	9.888143434524496	-1	197	-1	-1	-1	0.4755259156227112	0.017074968030824495	FALSE	2.503448716704673e-09	TRUE
months_since_depression_diagnosis	9.599513774404441	-1	197	-1	-1	-1	4.006296788897496	-1	199	-1	-1	-1	5.593216985506945	0.23188086273574554	TRUE	8.930156332023097	-1	193	-1	-1	-1	9.083377078985443	-1	193	-1	-1	-1	-0.153221	-0.00560638	FALSE	0.0850636	TRUE
months_since_mci_diagnosis	-0.9345	-1	172	-1	-1	-1	-0.93146	-1	169	-1	-1	-1	-0.00304005	-0.00146371	FALSE	-0.917592	-1	156	-1	-1	-1	-0.917276	-1	169	-1	-1	-1	-0.000315822	-0.000126503	FALSE	0.8994237674671471	TRUE
months_since_stroke_diagnosis	-0.258801	-1	190	-1	-1	-1	-0.329247	-1	196	-1	-1	-1	0.0704463	0.0107725	FALSE	0.0370451	-1	187	-1	-1	-1	0.00803213	-1	190	-1	-1	-1	0.029012970626354218	0.00358301	FALSE	0.09212	TRUE
months_since_hypertension_diagnosis	28.256888692795453	-1	198	-1	-1	52	17.754268868849223	-1	200	-1	-1	28	10.50261982394623	0.2813415522982426	TRUE	31.03197060292178	-1	197	-1	5	58	30.962084256259896	-1	196	-1	4	58	0.0698863	0.0016485	FALSE	0.5166355199718855	TRUE
months_since_hyperlipidemia_diagnosis	34.85958931675019	-1	198	-1	10	65	17.28741725633814	-1	199	-1	-1	27	17.572172060412047	0.455632	TRUE	32.85492234613267	-1	198	-1	11	61	32.988438344237736	-1	196	-1	11	61	-0.133516	-0.00312333	FALSE	0.4061828029104736	TRUE
months_since_bacterial_infection_diagnosis	23.65389591612236	-1	198	-1	-1	41	8.43243	-1	198	-1	-1	-1	15.221464367776258	0.46399963344152967	TRUE	18.866240733390523	-1	197	-1	-1	27	19.327738157731883	-1	198	-1	-1	28	-0.461497	-0.0129587	FALSE	2.8302234608120634e-05	TRUE
months_since_viral_infection_diagnosis	22.438370682176597	-1	197	-1	-1	37	7.784883298754585	-1	200	-1	-1	-1	14.65348738342201	0.4638040504697119	TRUE	17.85574604475287	-1	195	-1	-1	24	18.421230085058617	-1	196	-1	-1	26	-0.565484	-0.0163749	FALSE	2.8339496174781482e-08	TRUE
months_since_other_infection_diagnosis	2.7765672651822526	-1	194	-1	-1	-1	0.5606506140540746	-1	197	-1	-1	-1	2.215916651128178	0.16193798371672302	TRUE	2.2943634260741157	-1	184	-1	-1	-1	2.3745908181077127	-1	197	-1	-1	-1	-0.0802274	-0.00531434	FALSE	0.0992515	TRUE
months_since_atrial_fibrillation_diagnosis	1.2205782835133452	-1	193	-1	-1	-1	0.9390451254404701	-1	191	-1	-1	-1	0.28153315807287504	0.0241473	FALSE	2.045435728034348	-1	193	-1	-1	-1	1.9885066301337124	-1	191	-1	-1	-1	0.0569291	0.00392163	FALSE	0.051264	TRUE
months_since_atherosclerosis_diagnosis	0.0396389	-1	191	-1	-1	-1	0.012763165617704506	-1	188	-1	-1	-1	0.026875697848598064	0.00343357	FALSE	0.5075477254394838	-1	179	-1	-1	-1	0.46177910366225794	-1	177	-1	-1	-1	0.0457686	0.00468864	FALSE	0.0400649	TRUE
months_since_ihd_diagnosis	4.038559687098476	-1	197	-1	-1	-1	3.8380575489664537	-1	194	-1	-1	-1	0.20050213813202244	0.011133556026691782	FALSE	6.285328348462927	-1	191	-1	-1	-1	6.045994818807643	-1	194	-1	-1	-1	0.23933352530002594	0.010660443097115743	FALSE	5.707834952728496e-05	TRUE
months_since_heart_failure_diagnosis	0.017715484988418233	-1	186	-1	-1	-1	0.4488648635606808	-1	191	-1	-1	-1	-0.431149	-0.0513719	FALSE	0.7238433009402114	-1	180	-1	-1	-1	0.6405387757192426	-1	185	-1	-1	-1	0.0833045	0.00805711	FALSE	0.000772949	TRUE
months_since_copd_diagnosis	0.8653608235129278	-1	196	-1	-1	-1	1.8546669478437408	-1	192	-1	-1	-1	-0.989306	-0.0832687	FALSE	2.424469397248932	-1	196	-1	-1	-1	2.270442023140383	-1	181	-1	-1	-1	0.15402737259864807	0.010261963670302405	FALSE	5.016421526229126e-05	TRUE
months_since_asthma_diagnosis	4.653399554616162	-1	197	-1	-1	-1	2.411920237580708	-1	196	-1	-1	-1	2.2414793170354543	0.12080924244424059	TRUE	6.652894255022214	-1	194	-1	-1	-1	6.699021377753309	-1	196	-1	-1	-1	-0.0461271	-0.00189244	FALSE	0.8174534258219511	TRUE
months_since_b12_deficiency_diagnosis	0.9757647395518139	-1	193	-1	-1	-1	-0.137829	-1	196	-1	-1	-1	1.113593240560177	0.11627828116203573	TRUE	0.9524260698479359	-1	182	-1	-1	-1	0.9397291610650893	-1	178	-1	-1	-1	0.012696908786892891	0.00113678	FALSE	0.550958	TRUE
months_since_brain_injury_diagnosis	0.677589	-1	191	-1	-1	-1	-0.18705	-1	187	-1	-1	-1	0.8646381758314703	0.0941749	FALSE	0.6968959792410876	-1	183	-1	-1	-1	0.6998834871899927	-1	187	-1	-1	-1	-0.00298751	-0.000277454	FALSE	0.6259220748970679	TRUE
months_since_anxiety_diagnosis	10.583376808440232	-1	196	-1	-1	-1	3.5329370406948137	-1	196	-1	-1	-1	7.050439767745418	0.2957766293019008	TRUE	9.089770345996099	-1	194	-1	-1	-1	9.345151061205502	-1	193	-1	-1	-1	-0.255381	-0.00953523	FALSE	0.00148363	TRUE
months_since_obesity_diagnosis	12.68979492667861	-1	197	-1	-1	5	4.396124674657014	-1	197	-1	-1	-1	8.293670252021595	0.34440127871718873	TRUE	12.25527828636544	-1	197	-1	-1	8	12.41380826173984	-1	197	-1	-1	8	-0.15853	-0.00564791	FALSE	0.0934157	TRUE
months_since_alcohol_disorder_diagnosis	0.14984155186754153	-1	195	-1	-1	-1	-0.149149	-1	192	-1	-1	-1	0.2989909100205515	0.035405233695372226	FALSE	0.4583306659155218	-1	193	-1	-1	-1	0.4779842003508188	-1	192	-1	-1	-1	-0.0196535	-0.00187202	FALSE	0.5944034372814717	TRUE
months_since_tobacco_use_diagnosis	8.75707	-1	197	-1	-1	-1	5.835497724020062	-1	194	-1	-1	-1	2.9215713283617273	0.12727583970801704	TRUE	11.638567020472966	-1	195	-1	-1	0	11.607129901113487	-1	194	-1	-1	-1	0.031437117606401443	0.00110661	FALSE	0.4104899368727303	TRUE
months_since_substance_use_disorder_diagnosis	-0.285147	-1	195	-1	-1	-1	-0.437438	-1	193	-1	-1	-1	0.15229050561749186	0.0239888	FALSE	-0.0460162	-1	188	-1	-1	-1	-0.0416459	-1	183	-1	-1	-1	-0.0043703	-0.000549733	FALSE	0.9672098428550502	TRUE
months_since_herpes_simplex_diagnosis	1.6328296183233415	-1	195	-1	-1	-1	-0.433634	-1	193	-1	-1	-1	2.0664635930512762	0.17940672745383313	TRUE	0.618265	-1	181	-1	-1	-1	0.6823809584779074	-1	193	-1	-1	-1	-0.0641162	-0.00555633	FALSE	0.10009236615529109	TRUE
months_since_herpes_zoster_diagnosis	0.8635974731771012	-1	193	-1	-1	-1	-0.217393	-1	200	-1	-1	-1	1.0809905023520066	0.11385119559074315	TRUE	0.60955	-1	193	-1	-1	-1	0.6598594164116616	-1	182	-1	-1	-1	-0.0503096	-0.00468167	FALSE	0.1107589902569336	TRUE
months_since_mobility_problems_diagnosis	1.247059840627711	-1	187	-1	-1	-1	0.19427967050315617	-1	195	-1	-1	-1	1.0527801701245547	0.11060901547273047	TRUE	1.5187850231958653	-1	175	-1	-1	-1	1.4756027297286916	-1	195	-1	-1	-1	0.0431823	0.00374878	FALSE	0.040334136016804883	TRUE
months_since_falls_fractures_diagnosis	12.810468905112971	-1	197	-1	-1	-1	6.028667765855592	-1	199	-1	-1	-1	6.7818	0.25709412055603537	TRUE	12.190107934394325	-1	193	-1	-1	-1	12.362943804975481	-1	195	-1	-1	-1	-0.172836	-0.00578286	FALSE	0.10597050268123585	TRUE
months_since_ulcers_weight_loss_diagnosis	0.6313047600025041	-1	191	-1	-1	-1	0.0335983	-1	194	-1	-1	-1	0.597706	0.0640182	FALSE	0.7197888258666973	-1	191	-1	-1	-1	0.7207021497253626	-1	181	-1	-1	-1	-0.000913324	-8.51416e-05	FALSE	0.8319284031405201	TRUE
months_since_incontinence_diagnosis	1.2762736218887971	-1	193	-1	-1	-1	0.25483644286873924	-1	192	-1	-1	-1	1.0214371790200578	0.0894518	FALSE	1.2666777631247625	-1	192	-1	-1	-1	1.316466717027515	-1	185	-1	-1	-1	-0.049789	-0.0037616	FALSE	0.22552616463282238	TRUE
months_since_dependence_care_diagnosis	-0.873759	-1	115	-1	-1	-1	-0.928315	-1	152	-1	-1	-1	0.0545564	0.030149623826586747	FALSE	-0.823511	-1	115	-1	-1	-1	-0.823869	-1	152	-1	-1	-1	0.000358501	0.000147479	FALSE	0.5646281294526376	TRUE
months_since_cognitive_decline_diagnosis	-0.98953	-1	125	-1	-1	-1	-0.985109	-1	146	-1	-1	-1	-0.00442075	-0.00543366	FALSE	-0.981183	-1	125	-1	-1	-1	-0.983769	-1	130	-1	-1	-1	0.00258633	0.00244579	FALSE	0.47012901038911814	TRUE
months_since_general_examination_diagnosis	42.337290313348696	-1	197	-1	30	74	12.073138750446299	-1	199	-1	-1	12	30.2642	0.811918	TRUE	28.401666175861788	-1	197	-1	5	51	29.663427354476354	-1	199	-1	7	53	-1.26176	-0.0315496	FALSE	4.775871848620931e-25	TRUE
months_since_immunization_encounter_diagnosis	17.243664310564302	-1	192	-1	2	33	3.958845141726469	-1	176	-1	-1	-1	13.284819168837833	0.6868700037810255	TRUE	13.211400330333023	-1	182	-1	-1	24	13.419228454732853	-1	174	-1	-1	25	-0.207828	-0.0096803	FALSE	0.00252496	TRUE
months_since_drug_therapy_diagnosis	13.914297894413624	-1	195	-1	-1	14	7.366125261602556	-1	193	-1	-1	0	6.548172632811068	0.2571388845087952	TRUE	14.759761682223047	-1	192	-1	-1	19	14.819089322219805	-1	190	-1	-1	19	-0.0593276	-0.00201763	FALSE	0.7157246845393309	TRUE
months_since_donepezil_first	-0.919329	-1	186	-1	-1	-1	-0.873545	-1	172	-1	-1	-1	-0.0457838	-0.0205686	FALSE	-0.875434	-1	170	-1	-1	-1	-0.868268	-1	172	-1	-1	-1	-0.00716575	-0.00272505	FALSE	0.6743302229009123	TRUE
months_since_donepezil_last	-0.957489	-1	152	-1	-1	-1	-0.932633	-1	170	-1	-1	-1	-0.0248558	-0.0167168	FALSE	-0.938905	-1	140	-1	-1	-1	-0.93608	-1	154	-1	-1	-1	-0.00282533	-0.00171122	FALSE	0.8430938697192791	TRUE
months_since_donepezil_memantine_first	-0.998565	-1	59	-1	-1	-1	-0.998573	-1	73	-1	-1	-1	8.194970717356753e-06	4.057292442143456e-05	FALSE	-0.998007	-1	59	-1	-1	-1	-0.997832	-1	60	-1	-1	-1	-0.000174983	-0.000679798	FALSE	0.9672707227795665	TRUE
months_since_donepezil_memantine_last	-0.998842	-1	53	-1	-1	-1	-0.999052	-1	73	-1	-1	-1	0.000210016	0.00130488	FALSE	-0.998374	-1	41	-1	-1	-1	-0.998237	-1	60	-1	-1	-1	-0.000136572	-0.000607511	FALSE	0.8494503926463042	TRUE
months_since_memantine_first	-0.952142	-1	169	-1	-1	-1	-0.943595	-1	153	-1	-1	-1	-0.00854688	-0.00531675	FALSE	-0.937156	-1	150	-1	-1	-1	-0.933699	-1	141	-1	-1	-1	-0.00345697	-0.00182862	FALSE	0.9567828695199035	TRUE
months_since_memantine_last	-0.972159	-1	150	-1	-1	-1	-0.968999	-1	153	-1	-1	-1	-0.00315974	-0.00276663	FALSE	-0.965272	-1	150	-1	-1	-1	-0.965161	-1	127	-1	-1	-1	-0.000110965	-8.38681e-05	FALSE	0.43028195438455596	TRUE
months_since_galantamine_first	-0.997731	-1	127	-1	-1	-1	-0.994071	-1	147	-1	-1	-1	-0.00365996	-0.0079361	FALSE	-0.995702	-1	127	-1	-1	-1	-0.995685	-1	124	-1	-1	-1	-1.70715e-05	-3.0908e-05	FALSE	0.962225	TRUE
months_since_galantamine_last	-0.998723	-1	122	-1	-1	-1	-0.99635	-1	147	-1	-1	-1	-0.00237254	-0.00719722	FALSE	-0.997533	-1	122	-1	-1	-1	-0.997627	-1	93	-1	-1	-1	9.389310434926301e-05	0.000246601	FALSE	0.7368889517077639	TRUE
months_since_rivastigmine_first	-0.992227	-1	187	-1	-1	-1	-0.983833	-1	155	-1	-1	-1	-0.00839364	-0.0112303	FALSE	-0.989224	-1	187	-1	-1	-1	-0.988477	-1	124	-1	-1	-1	-0.000746877	-0.00093358	FALSE	0.9101175155388772	TRUE
months_since_rivastigmine_last	-0.995385	-1	187	-1	-1	-1	-0.98947	-1	141	-1	-1	-1	-0.0059154	-0.0104154	FALSE	-0.993496	-1	187	-1	-1	-1	-0.992113	-1	124	-1	-1	-1	-0.00138279	-0.00214782	FALSE	0.4992294041994665	TRUE
months_since_antidepressants_first	14.953662492062687	-1	197	-1	-1	3	6.281461963028927	-1	200	-1	-1	-1	8.6722	0.3016325620296218	TRUE	12.870440315992983	-1	196	-1	-1	0	13.20146900033716	-1	196	-1	-1	1	-0.331029	-0.0104723	FALSE	0.000756229	TRUE
months_since_antidepressants_last	4.297794545091387	-1	197	-1	-1	0	1.5598158986147854	-1	200	-1	-1	-1	2.737978646476601	0.1883837365410532	TRUE	3.582384799559556	-1	195	-1	-1	0	3.7380979817249873	-1	194	-1	-1	0	-0.155713	-0.0097624	FALSE	0.0046022	TRUE
months_since_antipsychotics_first	-0.0298294	-1	195	-1	-1	-1	-0.381632	-1	192	-1	-1	-1	0.35180306685457585	0.0462639	FALSE	0.0864926	-1	179	-1	-1	-1	0.0680085	-1	190	-1	-1	-1	0.0184841	0.00205999	FALSE	0.39916775230715795	TRUE
months_since_antipsychotics_last	-0.482459	-1	191	-1	-1	-1	-0.66703	-1	184	-1	-1	-1	0.18457059343167231	0.036679565803131566	FALSE	-0.43038	-1	177	-1	-1	-1	-0.440948	-1	170	-1	-1	-1	0.0105672	0.0017955	FALSE	0.30406314787697997	TRUE
months_since_angiotensin_antagonist_first	11.79862926714385	-1	196	-1	-1	-1	7.438725553312171	-1	197	-1	-1	-1	4.359903713831679	0.16741692901998892	TRUE	13.269976825474053	-1	194	-1	-1	8	13.151842225437349	-1	197	-1	-1	7	0.11813460290431976	0.00390324	FALSE	0.1661411587389926	TRUE
months_since_angiotensin_antagonist_last	2.4682522410796532	-1	192	-1	-1	-1	1.6875964951231321	-1	190	-1	-1	-1	0.7806557459565211	0.0674156	FALSE	3.0195383019858393	-1	184	-1	-1	1	2.9632152414119814	-1	181	-1	-1	1	0.056323058903217316	0.00412985	FALSE	0.013943135824237085	TRUE
months_since_adrenergics_first	10.869614924830298	-1	197	-1	-1	-1	7.347335116441412	-1	199	-1	-1	-1	3.5222798083888858	0.13738728607638495	TRUE	12.465586042362863	-1	197	-1	-1	4	12.406693724952946	-1	194	-1	-1	3	0.0588923	0.00198334	FALSE	0.28191138708520413	TRUE
months_since_adrenergics_last	3.0869541886650707	-1	193	-1	-1	-1	1.7058333339133191	-1	190	-1	-1	-1	1.3811208547517515	0.10854412282323758	TRUE	3.2697506284436364	-1	183	-1	-1	0	3.299083688633386	-1	182	-1	-1	0	-0.0293331	-0.00201304	FALSE	0.0582503	TRUE
months_since_nsaids_first	20.224163116613653	-1	197	-1	-1	30	7.749120451665035	-1	199	-1	-1	-1	12.475042664948617	0.4005508206625491	TRUE	17.04504735200099	-1	196	-1	-1	21	17.401021727718526	-1	195	-1	-1	22	-0.355974	-0.0103805	FALSE	0.00137892	TRUE
months_since_nsaids_last	11.06199301814626	-1	197	-1	-1	9	3.9567936162596444	-1	195	-1	-1	-1	7.105199401886616	0.33727237459749043	TRUE	8.896499921044432	-1	192	-1	-1	5	9.136977239457298	-1	184	-1	-1	6	-0.240477	-0.0105427	FALSE	0.000309078	TRUE
months_since_antidiabetics_first	3.960434174713288	-1	198	-1	-1	-1	4.142503185861526	-1	197	-1	-1	-1	-0.182069	-0.0100253	FALSE	7.027523483946412	-1	198	-1	-1	-1	6.73582	-1	197	-1	-1	-1	0.2917002737522125	0.012593995910143194	FALSE	4.767409580149927e-06	TRUE
months_since_antidiabetics_last	0.1857256566728575	-1	187	-1	-1	-1	0.1981384314541564	-1	194	-1	-1	-1	-0.0124128	-0.00182095	FALSE	0.7055512165559155	-1	187	-1	-1	-1	0.6612294021996594	-1	193	-1	-1	-1	0.0443218	0.00529421	FALSE	7.436984976003138e-07	TRUE
months_since_antihypertensives_first	10.674282511678657	-1	197	-1	-1	-1	6.898684383606263	-1	198	-1	-1	-1	3.775598128072394	0.1513672195965315	TRUE	12.120170373310458	-1	194	-1	-1	3	12.019960820967185	-1	195	-1	-1	1	0.1002095490694046	0.00344278	FALSE	0.1343653011057961	TRUE
months_since_antihypertensives_last	2.3894187055249656	-1	189	-1	-1	-1	1.5228385614405546	-1	193	-1	-1	-1	0.86658	0.0768855	FALSE	2.8287005620782812	-1	183	-1	-1	0	2.854892471053182	-1	182	-1	-1	0	-0.0261919	-0.00198216	FALSE	0.14578624515962488	TRUE
months_since_anticholinergics_first	4.730161190790631	-1	197	-1	-1	-1	2.1129016430067296	-1	194	-1	-1	-1	2.6172595477839016	0.14883586185847061	TRUE	4.424324289719985	-1	190	-1	-1	-1	4.4513398973150835	-1	193	-1	-1	-1	-0.0270156	-0.00137511	FALSE	0.6833625598759554	TRUE
months_since_anticholinergics_last	3.0442462310808756	-1	193	-1	-1	-1	0.9713702812072333	-1	194	-1	-1	-1	2.072875949873642	0.1527138608928006	TRUE	2.5904468031531014	-1	186	-1	-1	-1	2.6354173335211195	-1	185	-1	-1	-1	-0.0449705	-0.00301997	FALSE	0.6002713326412947	TRUE
months_since_antivirals_first	10.330211572228798	-1	196	-1	-1	1	3.029435202952081	-1	200	-1	-1	-1	7.300776369276717	0.337644	TRUE	8.07321	-1	193	-1	-1	-1	8.150438096701365	-1	196	-1	-1	-1	-0.0772313	-0.00329183	FALSE	0.5152983974611195	TRUE
months_since_antivirals_last	5.520154065841683	-1	195	-1	-1	0	1.7377232684004527	-1	200	-1	-1	-1	3.78243	0.2514722046387575	TRUE	4.573307043263383	-1	193	-1	-1	-1	4.638285341152068	-1	184	-1	-1	-1	-0.0649783	-0.00390419	FALSE	0.16107229348030194	TRUE
months_since_glucocorticoids_first	15.76981048828259	-1	196	-1	-1	19	5.9368989463051545	-1	196	-1	-1	-1	9.832911541977435	0.36756260259277335	TRUE	13.834748131740565	-1	194	-1	-1	14	14.23186902765152	-1	194	-1	-1	15	-0.397121	-0.0132585	FALSE	3.4234992739874983e-05	TRUE
months_since_glucocorticoids_last	9.221894461321067	-1	194	-1	-1	7	3.099721815652237	-1	193	-1	-1	-1	6.12217	0.33167138525992185	TRUE	7.50742	-1	192	-1	-1	5	7.7351062059075835	-1	193	-1	-1	5	-0.227687	-0.0113931	FALSE	0.00287061	TRUE
months_since_statins_first	17.60621987175092	-1	196	-1	-1	21	10.449489856165863	-1	197	-1	-1	7	7.156730015585056	0.23469300592082423	TRUE	18.619331737150514	-1	196	-1	-1	27	18.607390241091892	-1	197	-1	-1	27	0.011941496282815933	0.000343975	FALSE	0.5373774121107078	TRUE
months_since_statins_last	2.930007065325944	-1	189	-1	-1	1	2.005037987904282	-1	188	-1	-1	1	0.9249690774216619	0.0815764	FALSE	3.4471573861866167	-1	187	-1	-1	2	3.433133170300757	-1	180	-1	-1	2	0.014024215750396252	0.00104324	FALSE	0.014120028644451223	TRUE
months_since_nutrition_first	12.940077390658864	-1	196	-1	-1	-1	6.564158367651088	-1	197	-1	-1	-1	6.375919023007776	0.23312658492908203	TRUE	11.786043216436415	-1	193	-1	-1	-1	11.98169084414171	-1	192	-1	-1	-1	-0.195648	-0.00647724	FALSE	0.09929	TRUE
months_since_nutrition_last	7.745299471442072	-1	196	-1	-1	-1	3.280417988744101	-1	197	-1	-1	-1	4.464881482697971	0.22695480997147724	TRUE	6.4436150553329155	-1	193	-1	-1	-1	6.623095997166136	-1	185	-1	-1	-1	-0.179481	-0.00842378	FALSE	0.0739048	TRUE
months_since_cancer_treatment_first	0.22464606294400505	-1	193	-1	-1	-1	-0.293144	-1	195	-1	-1	-1	0.5177898662258427	0.061480906784850575	FALSE	0.3402302088268056	-1	193	-1	-1	-1	0.34685394073637804	-1	195	-1	-1	-1	-0.00662373	-0.000663012	FALSE	0.8573934980122645	TRUE
months_since_cancer_treatment_last	-0.335689	-1	193	-1	-1	-1	-0.63117	-1	192	-1	-1	-1	0.29548094531309393	0.0515848	FALSE	-0.318443	-1	193	-1	-1	-1	-0.301666	-1	181	-1	-1	-1	-0.016777	-0.00254074	FALSE	0.7543236129085997	TRUE
months_since_steroids_first	26.39392173288298	-1	197	-1	-1	47	9.627761920968362	-1	200	-1	-1	1	16.76615981191462	0.488116	TRUE	21.007686431165684	-1	195	-1	-1	34	21.56646565006039	-1	198	-1	-1	36	-0.558779	-0.0149479	FALSE	2.505054490473584e-06	TRUE
months_since_steroids_last	11.81525663231388	-1	193	-1	-1	13	4.135528277667465	-1	191	-1	-1	0	7.679728354646414	0.37860338154654927	TRUE	9.15489	-1	190	-1	-1	8	9.514030617688608	-1	186	-1	-1	9	-0.359137	-0.0164447	FALSE	1.7864285150298228e-07	TRUE
months_since_antibacterial_first	37.44390816864963	-1	198	-1	19	66	15.011319697173219	-1	200	-1	-1	21	22.432588471476407	0.5875534650410781	TRUE	30.78625234199284	-1	197	-1	10	55	31.436713911970944	-1	198	-1	10	56	-0.650462	-0.0157519	FALSE	4.4452749879930794e-07	TRUE
months_since_antibacterial_last	14.603913952080992	-1	197	-1	3	21	5.52932	-1	193	-1	-1	5	9.074592774320243	0.45125650674242773	TRUE	11.25694275507983	-1	194	-1	1	15	11.585461932746929	-1	190	-1	2	15	-0.328519	-0.0154354	FALSE	1.2493783736835549e-05	TRUE
months_since_contraceptives_first	1.910008019294004	-1	198	-1	-1	-1	-0.781318	-1	196	-1	-1	-1	2.6913255658801964	0.200509	TRUE	-0.0149333	-1	194	-1	-1	-1	0.10769539368952964	-1	191	-1	-1	-1	-0.122629	-0.0112944	FALSE	0.000110702	TRUE
months_since_contraceptives_last	0.9430868617730093	-1	196	-1	-1	-1	-0.844476	-1	195	-1	-1	-1	1.7875625326482842	0.17736239196829456	TRUE	-0.317158	-1	191	-1	-1	-1	-0.219309	-1	184	-1	-1	-1	-0.0978494	-0.0116292	FALSE	3.4989323645333874e-05	TRUE
months_since_antiallergics_first	8.91105	-1	198	-1	-1	-1	3.3225200796853973	-1	197	-1	-1	-1	5.588526870448904	0.2391846730279602	TRUE	7.412779705431716	-1	194	-1	-1	-1	7.543653892936251	-1	194	-1	-1	-1	-0.130874	-0.00513391	FALSE	0.0896173	TRUE
months_since_antiallergics_last	5.963753685446919	-1	194	-1	-1	-1	1.9518389143038628	-1	195	-1	-1	-1	4.011914771143056	0.22120397051690463	TRUE	4.717919499464383	-1	194	-1	-1	-1	4.86671	-1	190	-1	-1	-1	-0.148791	-0.00759399	FALSE	0.022225385840957793	TRUE
months_since_analgesics_first	23.125868632635843	-1	197	-1	-1	40	10.80334586798458	-1	199	-1	-1	8	12.322522764651263	0.3747031861206785	TRUE	21.811475444818594	-1	196	-1	-1	38	21.98371381380997	-1	198	-1	-1	38	-0.172238	-0.00467887	FALSE	0.10735967867006846	TRUE
months_since_analgesics_last	12.777735876055699	-1	195	-1	-1	14	4.930485464282044	-1	199	-1	-1	1	7.847250411773655	0.3603295917221953	TRUE	10.951435924356298	-1	194	-1	-1	12	11.090572705273805	-1	191	-1	-1	12	-0.139137	-0.00584003	FALSE	0.24685053499674403	TRUE
months_since_antiarrhythmics_first	0.019368532767312284	-1	194	-1	-1	-1	-0.369074	-1	193	-1	-1	-1	0.388443	0.0516452	FALSE	0.0955277	-1	194	-1	-1	-1	0.10983786367574443	-1	193	-1	-1	-1	-0.0143102	-0.00162962	FALSE	0.6738157149581065	TRUE
months_since_antiarrhythmics_last	-0.298002	-1	187	-1	-1	-1	-0.590962	-1	193	-1	-1	-1	0.2929598604045723	0.05039	FALSE	-0.295819	-1	180	-1	-1	-1	-0.273011	-1	193	-1	-1	-1	-0.0228075	-0.00344878	FALSE	0.3485268778626348	TRUE
months_since_antifungal_first	8.179243145590432	-1	197	-1	-1	-1	2.3793721353055632	-1	197	-1	-1	-1	5.7998710102848685	0.27483179814699826	TRUE	6.368509105497441	-1	189	-1	-1	-1	6.608819977038867	-1	197	-1	-1	-1	-0.240311	-0.0105506	FALSE	0.000760637	TRUE
months_since_antifungal_last	5.240143572193023	-1	195	-1	-1	-1	1.3354771925257938	-1	195	-1	-1	-1	3.90467	0.24573104782861785	TRUE	3.9137250383041198	-1	188	-1	-1	-1	4.133319676154138	-1	194	-1	-1	-1	-0.219595	-0.0129281	FALSE	4.48462213445265e-05	TRUE
months_since_diuretic_first	7.704201334959054	-1	198	-1	-1	-1	5.289346288822213	-1	199	-1	-1	-1	2.4148550461368403	0.10626204854196165	TRUE	8.646786935200952	-1	194	-1	-1	-1	8.630359909350473	-1	199	-1	-1	-1	0.016427025198936462	0.00062805	FALSE	0.5889095315152644	TRUE
months_since_diuretic_last	2.230076228010291	-1	196	-1	-1	-1	1.358653421648918	-1	199	-1	-1	-1	0.8714228063613731	0.0728533	FALSE	2.549052746586772	-1	186	-1	-1	-1	2.518938666461809	-1	192	-1	-1	-1	0.030114080756902695	0.0021805	FALSE	0.1302078398866492	TRUE
months_since_vassopressin_first	-0.955937	-1	179	-1	-1	-1	-0.983423	-1	182	-1	-1	-1	0.027486202661323622	0.0182641	FALSE	-0.965964	-1	128	-1	-1	-1	-0.960876	-1	160	-1	-1	-1	-0.0050873	-0.00318012	FALSE	0.3770310131588407	TRUE
months_since_vassopressin_last	-0.969625	-1	179	-1	-1	-1	-0.98919	-1	177	-1	-1	-1	0.019564933531126094	0.016705734325533385	FALSE	-0.979668	-1	109	-1	-1	-1	-0.974487	-1	124	-1	-1	-1	-0.00518119	-0.00442934	FALSE	0.22080168800013722	TRUE
months_since_antihypotensives_first	-0.735654	-1	183	-1	-1	-1	-0.84138	-1	192	-1	-1	-1	0.10572597911848802	0.0272713	FALSE	-0.750453	-1	167	-1	-1	-1	-0.7475	-1	171	-1	-1	-1	-0.00295336	-0.00068783	FALSE	0.8084253184723819	TRUE
months_since_antihypotensives_last	-0.784329	-1	183	-1	-1	-1	-0.877614	-1	192	-1	-1	-1	0.0932855	0.028015164738686975	FALSE	-0.799653	-1	167	-1	-1	-1	-0.793358	-1	169	-1	-1	-1	-0.00629511	-0.00169259	FALSE	0.6241207686124599	TRUE
months_since_diagnostics_first	-0.132695	-1	192	-1	-1	-1	-0.461412	-1	188	-1	-1	-1	0.32871680792794467	0.046455604616174095	FALSE	-0.197436	-1	177	-1	-1	-1	-0.184513	-1	178	-1	-1	-1	-0.0129231	-0.00166157	FALSE	0.5261724766273783	TRUE
months_since_diagnostics_last	-0.309661	-1	182	-1	-1	-1	-0.5756	-1	187	-1	-1	-1	0.2659388484120088	0.044559392731795065	FALSE	-0.371697	-1	166	-1	-1	-1	-0.365863	-1	178	-1	-1	-1	-0.00583418	-0.000898028	FALSE	0.8269448189173103	TRUE
months_since_antiplatelets_first	2.748422226263337	-1	195	-1	-1	-1	2.1244790858311577	-1	195	-1	-1	-1	0.6239431404321794	0.0425488	FALSE	3.9251415865374355	-1	191	-1	-1	-1	3.8699367075101683	-1	190	-1	-1	-1	0.055204879492521286	0.00310401	FALSE	0.09389	TRUE
months_since_antiplatelets_last	1.0151889602046262	-1	193	-1	-1	-1	0.4994092265519316	-1	190	-1	-1	-1	0.5157797336526946	0.054117	FALSE	1.4266545459201312	-1	177	-1	-1	-1	1.4385064167402875	-1	190	-1	-1	-1	-0.0118519	-0.00103844	FALSE	0.14214375756859296	TRUE
months_since_sympathomimetics_first	8.100418553486307	-1	198	-1	-1	-1	3.908352745455174	-1	200	-1	-1	-1	4.192065808031133	0.19130700099175738	TRUE	8.930250225130063	-1	196	-1	-1	-1	9.028718487125975	-1	193	-1	-1	-1	-0.0984683	-0.00379069	FALSE	0.30903713044596925	TRUE
months_since_sympathomimetics_last	4.543675340819995	-1	195	-1	-1	-1	1.5461628029178385	-1	194	-1	-1	-1	2.997512537902156	0.20230642756760928	TRUE	4.199505780827881	-1	185	-1	-1	-1	4.2653675274957426	-1	193	-1	-1	-1	-0.0658617	-0.00404297	FALSE	0.8534449932295654	TRUE
months_since_antiemetics_first	5.958169991145984	-1	192	-1	-1	-1	1.924777244886904	-1	197	-1	-1	-1	4.0333927462590795	0.22394096247882014	TRUE	5.4474476012445106	-1	188	-1	-1	-1	5.453038508977461	-1	194	-1	-1	-1	-0.00559091	-0.000273007	FALSE	0.8756911669269982	TRUE
months_since_antiemetics_last	4.309883109101153	-1	191	-1	-1	-1	1.154299167302911	-1	191	-1	-1	-1	3.155583941798242	0.21659361594086587	TRUE	3.7739224699008576	-1	185	-1	-1	-1	3.7630735481778337	-1	182	-1	-1	-1	0.010848921723663807	0.000663667	FALSE	0.8433566839514606	TRUE
months_since_muscle_relaxants_first	10.860014130651889	-1	197	-1	-1	-1	3.727829176111734	-1	196	-1	-1	-1	7.132184954540155	0.29557600530407907	TRUE	9.21386	-1	196	-1	-1	-1	9.461104780439506	-1	195	-1	-1	-1	-0.247242	-0.00925292	FALSE	0.00511205	TRUE
months_since_muscle_relaxants_last	6.656863651133881	-1	197	-1	-1	-1	2.011800853321381	-1	192	-1	-1	-1	4.64506	0.26378231903345306	TRUE	5.315698500697796	-1	196	-1	-1	-1	5.527632314593123	-1	182	-1	-1	-1	-0.211934	-0.0110796	FALSE	0.00200058	TRUE
months_since_laxatives_first	5.707257013901104	-1	198	-1	-1	-1	1.781248180294823	-1	196	-1	-1	-1	3.9260088336062804	0.23610894627669196	TRUE	4.934402861179041	-1	185	-1	-1	-1	4.946579090005079	-1	183	-1	-1	-1	-0.0121762	-0.000651145	FALSE	0.7130941562045743	TRUE
months_since_laxatives_last	4.571592321749577	-1	193	-1	-1	-1	1.264058911700887	-1	189	-1	-1	-1	3.3075334100486904	0.23125813950006002	TRUE	3.867171128723182	-1	185	-1	-1	-1	3.887955648310564	-1	177	-1	-1	-1	-0.0207845	-0.00129534	FALSE	0.7584177576382416	TRUE
months_since_anxiolytics_first	9.642384204673847	-1	196	-1	-1	-1	3.7847793653146735	-1	198	-1	-1	-1	5.857604839359174	0.2460861911179388	TRUE	8.409979983696742	-1	191	-1	-1	-1	8.599733685005697	-1	192	-1	-1	-1	-0.189754	-0.00717282	FALSE	0.022020902538799215	TRUE
months_since_anxiolytics_last	4.505139502923018	-1	196	-1	-1	-1	1.3541026217442211	-1	197	-1	-1	-1	3.1510368811787965	0.207091	TRUE	3.758780072468407	-1	186	-1	-1	-1	3.8714	-1	182	-1	-1	-1	-0.112625	-0.00669115	FALSE	0.0595463	TRUE
months_since_antiepileptics_first	4.9234619500895835	-1	193	-1	-1	-1	2.1036446070260397	-1	194	-1	-1	-1	2.819817343063544	0.16345409975642783	TRUE	5.212808726937506	-1	191	-1	-1	-1	5.1939788911224065	-1	191	-1	-1	-1	0.018829835578799248	0.000934184	FALSE	0.6859033791784708	TRUE
months_since_antiepileptics_last	2.177791325449185	-1	193	-1	-1	-1	0.5661737020093721	-1	184	-1	-1	-1	1.611617623439813	0.14390546817160063	TRUE	2.1345744294926785	-1	185	-1	-1	-1	2.148543163088059	-1	181	-1	-1	-1	-0.0139687	-0.00109073	FALSE	0.8135177971662452	TRUE
months_since_salicylates_first	4.624391472718004	-1	194	-1	-1	-1	3.0656232955669838	-1	194	-1	-1	-1	1.5587681771510207	0.0851657	FALSE	5.232197653525899	-1	188	-1	-1	-1	5.199736245726797	-1	188	-1	-1	-1	0.0324614	0.00153622	FALSE	0.4341456836887858	TRUE
months_since_salicylates_last	3.541528912685092	-1	194	-1	-1	-1	2.1991436626933005	-1	191	-1	-1	-1	1.3423852499917914	0.0855954	FALSE	3.8896286527619512	-1	186	-1	-1	-1	3.8558484735968315	-1	188	-1	-1	-1	0.0337802	0.00188212	FALSE	0.33036117279523713	TRUE
months_since_antitussives_first	11.320893987318188	-1	197	-1	-1	-1	3.9219132754321997	-1	199	-1	-1	-1	7.398980711885988	0.3028982636140625	TRUE	9.468428442782821	-1	194	-1	-1	-1	9.661737278550973	-1	197	-1	-1	-1	-0.193309	-0.00721048	FALSE	0.023009928759472578	TRUE
months_since_antitussives_last	7.63947	-1	197	-1	-1	-1	2.3576925013183074	-1	195	-1	-1	-1	5.281774647897203	0.28720714297681565	TRUE	6.018885318105578	-1	191	-1	-1	-1	6.179527888386703	-1	187	-1	-1	-1	-0.160643	-0.00817936	FALSE	0.014272198414313838	TRUE
months_since_ulcer_treatment_first	2.5786472136679772	-1	195	-1	-1	-1	0.7940904559638887	-1	194	-1	-1	-1	1.7845567577040886	0.13095438854600536	TRUE	2.49282	-1	184	-1	-1	-1	2.5021275324464702	-1	194	-1	-1	-1	-0.00930395	-0.000601779	FALSE	0.980425	TRUE
months_since_ulcer_treatment_last	1.5333516177211493	-1	195	-1	-1	-1	0.19663302053543816	-1	188	-1	-1	-1	1.3367185971857112	0.1250604265118058	TRUE	1.4000017071473994	-1	184	-1	-1	-1	1.4237865382891823	-1	187	-1	-1	-1	-0.0237848	-0.00196951	FALSE	0.881994	TRUE
months_since_amebicides_first	1.9589927885976968	-1	196	-1	-1	-1	0.16623921719560203	-1	194	-1	-1	-1	1.7927535714020948	0.14584446104129734	TRUE	1.5193611854431541	-1	188	-1	-1	-1	1.638212787387595	-1	185	-1	-1	-1	-0.118852	-0.00871448	FALSE	0.00751855	TRUE
months_since_amebicides_last	1.5189079450633642	-1	192	-1	-1	-1	0.00341356	-1	194	-1	-1	-1	1.5154943811462707	0.13944172824525608	TRUE	1.117511491235932	-1	181	-1	-1	-1	1.2408443551037305	-1	182	-1	-1	-1	-0.123333	-0.0103314	FALSE	0.0020928	TRUE
months_since_antastmatics_first	1.4421835732662376	-1	196	-1	-1	-1	0.14269852504993097	-1	195	-1	-1	-1	1.2994850482163067	0.1155356561445584	TRUE	1.6098399976099937	-1	191	-1	-1	-1	1.6979757499711918	-1	184	-1	-1	-1	-0.0881357	-0.0064597	FALSE	0.0409535	TRUE
months_since_antastmatics_last	0.312708	-1	191	-1	-1	-1	-0.412413	-1	191	-1	-1	-1	0.7251207423468276	0.0961133	FALSE	0.28645933361501263	-1	191	-1	-1	-1	0.342868	-1	184	-1	-1	-1	-0.0564084	-0.00644808	FALSE	0.046167593532101404	TRUE
months_since_migraine_first	2.495927748844059	-1	198	-1	-1	-1	-0.0294528	-1	199	-1	-1	-1	2.5253805833618395	0.177925	TRUE	1.3179519352649707	-1	191	-1	-1	-1	1.4427572137647295	-1	191	-1	-1	-1	-0.124805	-0.00856136	FALSE	0.00220644	TRUE
months_since_migraine_last	0.598982	-1	198	-1	-1	-1	-0.491703	-1	195	-1	-1	-1	1.090684479471632	0.12726084214802802	TRUE	0.14881630667195883	-1	184	-1	-1	-1	0.21123815133008123	-1	184	-1	-1	-1	-0.0624218	-0.00686922	FALSE	0.00291655	TRUE
months_since_ppi_first	11.953552189505755	-1	197	-1	-1	-1	5.821773406077462	-1	197	-1	-1	-1	6.1317787834282935	0.2359251207830107	TRUE	11.520458027647253	-1	193	-1	-1	-1	11.664276660307543	-1	196	-1	-1	-1	-0.143819	-0.00489393	FALSE	0.1804271892064243	TRUE
months_since_ppi_last	5.00973	-1	196	-1	-1	-1	2.0086190516955185	-1	190	-1	-1	-1	3.0011114225160416	0.19198506880756835	TRUE	4.485717578069985	-1	192	-1	-1	-1	4.603433926993842	-1	190	-1	-1	-1	-0.117716	-0.00674476	FALSE	0.13546668181153554	TRUE
months_since_bowel_evacuants_first	6.959989983335371	-1	195	-1	-1	-1	2.218486882231117	-1	195	-1	-1	-1	4.741503101104254	0.24463669365193405	TRUE	5.263348825695982	-1	190	-1	-1	-1	5.406954064931352	-1	195	-1	-1	-1	-0.143605	-0.0069579	FALSE	0.00990502	TRUE
months_since_bowel_evacuants_last	5.2315191047009755	-1	193	-1	-1	-1	1.5632262146118816	-1	190	-1	-1	-1	3.668292890089094	0.2321272613241249	TRUE	3.8858942678258197	-1	190	-1	-1	-1	4.039490587216027	-1	181	-1	-1	-1	-0.153596	-0.00913602	FALSE	0.00114662	TRUE
months_since_glaucoma_first	-0.249698	-1	197	-1	-1	-1	-0.482354	-1	191	-1	-1	-1	0.23265600810863776	0.035218	FALSE	-0.136371	-1	197	-1	-1	-1	-0.13533	-1	184	-1	-1	-1	-0.00104136	-0.000132928	FALSE	0.6720513014183922	TRUE
months_since_glaucoma_last	-0.67253	-1	168	-1	-1	-1	-0.752046	-1	191	-1	-1	-1	0.0795165	0.0204306	FALSE	-0.621295	-1	161	-1	-1	-1	-0.625204	-1	173	-1	-1	-1	0.00390937	0.000856928	FALSE	0.8161669222150836	TRUE
months_since_skin_care_first	0.18807480302050136	-1	194	-1	-1	-1	-0.743686	-1	192	-1	-1	-1	0.9317607885473059	0.11623822047877579	TRUE	-0.361928	-1	182	-1	-1	-1	-0.3349	-1	190	-1	-1	-1	-0.0270284	-0.00358288	FALSE	0.23208554526626124	TRUE
months_since_skin_care_last	-0.183145	-1	192	-1	-1	-1	-0.817153	-1	192	-1	-1	-1	0.6340070727128457	0.10310392312782579	TRUE	-0.555813	-1	181	-1	-1	-1	-0.524248	-1	179	-1	-1	-1	-0.0315652	-0.00540204	FALSE	0.0800239	TRUE
months_since_osteoporosis_treatment_first	1.083895528572834	-1	196	-1	-1	-1	0.6200474149920739	-1	196	-1	-1	-1	0.46384811358076006	0.038576142229007446	FALSE	1.192668655493387	-1	185	-1	-1	-1	1.1501350780379755	-1	192	-1	-1	-1	0.0425336	0.00314308	FALSE	0.29475638124366876	TRUE
months_since_osteoporosis_treatment_last	0.14884733828005522	-1	190	-1	-1	-1	-0.0986157	-1	192	-1	-1	-1	0.24746300517894818	0.030632262977660633	FALSE	0.24069497970628528	-1	185	-1	-1	-1	0.23286770888015398	-1	191	-1	-1	-1	0.00782727	0.000835374	FALSE	0.6378366907846343	TRUE
months_since_varivax_vaccination	-0.62477	-1	194	-1	-1	-1	-0.867905	-1	181	-1	-1	-1	0.24313515896638405	0.0499831	FALSE	-0.670072	-1	194	-1	-1	-1	-0.665173	-1	181	-1	-1	-1	-0.00489951	-0.000869506	FALSE	0.7581166491824313	TRUE
months_since_prevnar13_vaccination	3.834249540157584	-1	156	-1	-1	-1	2.8954626789632916	-1	149	-1	-1	-1	0.9387868611942922	0.0771993	FALSE	7.584134625643915	-1	144	-1	-1	8	7.166101174090624	-1	148	-1	-1	6	0.4180334508419037	0.024707596901645708	FALSE	1.8383834856624542e-20	TRUE
months_since_zostavax_vaccination	6.640629797788582	-1	196	-1	-1	-1	3.558793963787084	-1	196	-1	-1	-1	3.0818358340014984	0.15543448424257958	TRUE	7.274197747419007	-1	184	-1	-1	-1	7.253182762932709	-1	186	-1	-1	-1	0.021015	0.000870253	FALSE	0.635918	TRUE
months_since_influenza_vaccination	10.90619363762927	-1	188	0	6	12	5.984343169659045	-1	186	-1	-1	9	4.921850467970225	0.29678612291669726	TRUE	10.139614782189332	-1	186	-1	5	11	10.297090594044617	-1	184	-1	5	11	-0.157476	-0.00840594	FALSE	0.00021382	TRUE
months_since_tdap_vaccination	34.73318407708062	-1	196	-1	17	65	9.713051836107173	-1	197	-1	-1	-1	25.02013224097345	0.7294372377486322	TRUE	25.2546	-1	192	-1	-1	45	26.201046481355817	-1	194	-1	-1	48	-0.946468	-0.0244885	FALSE	2.497309318213756e-18	TRUE
months_since_calmette_guerin_vaccination	-0.99326	-1	153	-1	-1	-1	-0.987256	-1	186	-1	-1	-1	-0.00600376	-0.00736367	FALSE	-0.994874	-1	152	-1	-1	-1	-0.992873	-1	140	-1	-1	-1	-0.00200163	-0.00269947	FALSE	0.24469899874420464	TRUE
months_since_visits_date_1	12.26025888308227	-1	197	-1	-1	9	5.219720859835781	-1	193	-1	-1	0	7.04054	0.3003285076477397	TRUE	11.285900242841718	-1	194	-1	-1	9	11.443418733381987	-1	189	-1	-1	10	-0.157518	-0.00596704	FALSE	0.0705932	TRUE
months_since_visits_date_2	8.411158743266327	-1	197	-1	-1	-1	4.242093460753875	-1	193	-1	-1	-1	4.169065282512452	0.192347	TRUE	8.69946	-1	189	-1	-1	-1	8.799900985450837	-1	193	-1	-1	-1	-0.100444	-0.00399171	FALSE	0.4616576812321025	TRUE
months_since_visits_date_3	5.606538854820967	-1	195	-1	-1	-1	3.1686781731192397	-1	197	-1	-1	-1	2.4378606817017276	0.12595974215144884	TRUE	6.418673631828056	-1	193	-1	-1	-1	6.387543799000465	-1	190	-1	-1	-1	0.031129833310842514	0.00135316	FALSE	0.4234639097094811	TRUE
months_since_visits_date_4	3.6438300625147195	-1	196	-1	-1	-1	2.2569965416611857	-1	195	-1	-1	-1	1.3868335208535338	0.0817026	FALSE	4.6131219884852905	-1	194	-1	-1	-1	4.529548587548921	-1	195	-1	-1	-1	0.0835734	0.00405745	FALSE	0.1657937567337654	TRUE
months_since_visits_date_5	2.356779582698597	-1	198	-1	-1	-1	1.5651496792331012	-1	193	-1	-1	-1	0.7916299034654957	0.053093	FALSE	3.343149430879736	-1	189	-1	-1	-1	3.208161018142709	-1	193	-1	-1	-1	0.13498841226100922	0.00732158	FALSE	0.014108191665896169	TRUE
months_since_vaccinations_date_1	12.449754204167052	-1	193	2	6	12	7.855533678494432	-1	191	-1	2	11	4.59422	0.2512782511157181	TRUE	11.936293526923848	-1	189	1	6	12	12.101276519467882	-1	189	1	6	12	-0.164983	-0.00801177	FALSE	0.00451351	TRUE
months_since_vaccinations_date_2	19.202724175041215	-1	197	3	13	23	9.560899543922433	-1	196	-1	-1	15	9.641824631118782	0.4282988288538531	TRUE	17.489281248266177	-1	188	-1	12	22	17.782927672432557	-1	188	-1	12	23	-0.293646	-0.0118062	FALSE	1.912338434541572e-05	TRUE
months_since_vaccinations_date_3	23.46244645108976	-1	196	-1	16	33	9.286105328653544	-1	197	-1	-1	14	14.176341122436217	0.5635048338336909	TRUE	20.265994904165012	-1	192	-1	12	31	20.720177201900054	-1	192	-1	12	31	-0.454182	-0.0161997	FALSE	6.992424711375083e-08	TRUE
months_since_vaccinations_date_4	25.45761400663604	-1	194	-1	16	41	8.457638191456068	-1	194	-1	-1	-1	16.999975815179972	0.6145886926051407	TRUE	21.098698726894828	-1	194	-1	-1	37	21.614637081802236	-1	190	-1	-1	37	-0.515938	-0.0166244	FALSE	1.3604500125258735e-08	TRUE
months_since_vaccinations_date_5	25.42920811707573	-1	197	-1	-1	47	7.228693006833856	-1	190	-1	-1	-1	18.200515110241874	0.6174504899926878	TRUE	20.351936972118015	-1	197	-1	-1	40	20.886099125513745	-1	190	-1	-1	41	-0.534162	-0.0161171	FALSE	2.2188415231045494e-08	TRUE
months_since_prescriptions_date_1	5.719430540691209	-1	193	0	1	4	2.6154291047502918	-1	188	-1	0	2	3.1040014359409174	0.2624106722006101	TRUE	4.828499972258855	-1	174	0	1	3	4.963859689555245	-1	179	0	1	3	-0.13536	-0.00991373	FALSE	1.2161405745262676e-06	TRUE
months_since_prescriptions_date_2	7.961884504279441	-1	196	1	3	8	3.4836236393825146	-1	190	-1	1	4	4.478260864896926	0.3352158815429979	TRUE	6.187931321460123	-1	187	0	2	6	6.3823754102488595	-1	184	0	2	6	-0.194444	-0.0132238	FALSE	6.462541071052264e-09	TRUE
months_since_prescriptions_date_3	9.60146	-1	196	1	4	11	4.123073200460926	-1	191	-1	1	5	5.478391736741145	0.38007591078201475	TRUE	7.238292169741666	-1	182	-1	2	7	7.442953535715658	-1	191	-1	3	8	-0.204661	-0.0132709	FALSE	1.5014268974529365e-09	TRUE
months_since_prescriptions_date_4	10.88736022132059	-1	197	-1	5	13	4.6338158118489226	-1	193	-1	-1	6	6.253544409471667	0.4094547696012423	TRUE	8.091558582896944	-1	194	-1	3	9	8.34892	-1	193	-1	3	9	-0.257365	-0.0159955	FALSE	1.5503762417915203e-10	TRUE
months_since_prescriptions_date_5	11.93488720818266	-1	193	-1	6	15	5.053045493383407	-1	194	-1	-1	7	6.881841714799253	0.42930668620515616	TRUE	8.822742617654464	-1	191	-1	4	11	9.151389831376516	-1	194	-1	4	11	-0.328647	-0.0196895	FALSE	1.6561153463500312e-13	TRUE
months_since_enc_date_1	3.709240969350795	-1	193	0	1	2	2.660289607746382	-1	185	0	0	2	1.0489513616044133	0.0996766	FALSE	4.297790524478359	-1	183	0	1	2	4.319313385315971	-1	185	0	1	2	-0.0215229	-0.00154857	FALSE	0.0538718	TRUE
months_since_enc_date_2	5.249729460620497	-1	193	0	1	4	3.7844450615492438	-1	187	0	1	3	1.465284399071253	0.1243923983604168	TRUE	5.598641110670098	-1	186	0	1	4	5.618264770025906	-1	184	0	1	4	-0.0196237	-0.00130358	FALSE	0.0958834	TRUE
months_since_enc_date_3	6.579310519584666	-1	193	1	2	6	4.6582318184338485	-1	189	0	1	5	1.921078701150818	0.1515745974442941	TRUE	6.636168478376844	-1	177	1	2	6	6.655220243353861	-1	189	1	2	6	-0.0190518	-0.00120874	FALSE	0.11158230179558923	TRUE
months_since_enc_date_4	7.762758577514377	-1	193	1	3	8	5.349280620519755	-1	191	-1	2	6	2.4134779569946216	0.18029460671049785	TRUE	7.520492170595239	-1	182	1	2	7	7.54824	-1	190	1	3	7	-0.0277497	-0.00170294	FALSE	0.0473226	TRUE
months_since_enc_date_5	8.865749863612379	-1	194	1	4	10	5.919490095119977	-1	185	-1	2	7	2.9462597684924017	0.2098076017040463	TRUE	8.325463383822218	-1	188	1	3	8	8.347080137766795	-1	182	1	3	8	-0.0216168	-0.00129048	FALSE	0.0657701	TRUE
months_since_diagnoses_date_1	5.867319439186026	-1	192	0	1	5	2.2736804107041237	-1	173	-1	0	2	3.5936390284819026	0.3070227060294146	TRUE	5.327345513830028	-1	183	0	1	4	5.378316667306847	-1	173	0	1	4	-0.0509712	-0.00370953	FALSE	0.00100598	TRUE
months_since_diagnoses_date_2	7.863850870943027	-1	193	1	3	9	3.153644015440612	-1	181	-1	0	3	4.710206855502415	0.37881333800982436	TRUE	6.777362371910597	-1	170	0	2	7	6.88598	-1	176	0	2	7	-0.108613	-0.00759001	FALSE	5.708929262278313e-06	TRUE
months_since_diagnoses_date_3	9.609271078967687	-1	183	1	5	12	3.8087680384256775	-1	182	-1	0	5	5.8005	0.43851202288839664	TRUE	7.982463328339927	-1	170	-1	3	9	8.134664054731145	-1	182	-1	3	10	-0.152201	-0.0101907	FALSE	6.1682970906506205e-06	TRUE
months_since_diagnoses_date_4	11.085857125396121	-1	191	1	6	14	4.300966186600892	-1	182	-1	-1	6	6.784890938795229	0.48457118697610635	TRUE	9.002458292255099	-1	180	-1	4	11	9.181461232816494	-1	178	-1	4	12	-0.179003	-0.011462	FALSE	4.915142686543316e-06	TRUE
months_since_diagnoses_date_5	12.318842955989279	-1	189	-1	7	16	4.695417254482187	-1	184	-1	-1	6	7.623425701507092	0.5176018402460831	TRUE	9.840403057500993	-1	189	-1	5	13	10.068230413684493	-1	180	-1	5	13	-0.227827	-0.0139959	FALSE	1.0535806743685681e-06	TRUE
months_since_commercial	4.830205609928423	-1	188	0	0	2	2.7544588721690606	-1	190	-1	0	0	2.075746737759362	0.15991656483885264	TRUE	5.587254437516271	-1	184	0	0	2	5.442364569862874	-1	189	0	0	2	0.14488986134529114	0.0090249	FALSE	0.24978394257146375	TRUE
months_since_medicare	1.0125610763144637	-1	194	-1	-1	0	0.5155629886524635	-1	187	-1	-1	0	0.49699808766200015	0.0640274	FALSE	1.6975873739378342	-1	177	-1	-1	0	1.6600813455735801	-1	181	-1	-1	0	0.037506	0.00385476	FALSE	6.115550816032903e-06	TRUE
months_since_medicaid	0.6213238691752052	-1	195	-1	-1	-1	-0.0684297	-1	188	-1	-1	-1	0.689754	0.0775084	FALSE	0.753932	-1	185	-1	-1	-1	0.7358573507633083	-1	181	-1	-1	-1	0.0180744	0.00173018	FALSE	0.12429209158638498	TRUE
months_since_other_payor_type	0.8051520237538047	-1	192	-1	-1	-1	-0.141981	-1	197	-1	-1	-1	0.9471327584843467	0.1012362382287415	TRUE	0.7154612072092835	-1	187	-1	-1	-1	0.707045	-1	182	-1	-1	-1	0.00841624	0.000792656	FALSE	0.9181765026653871	TRUE
months_since_uninsured	8.11321	-1	197	-1	-1	-1	2.311090881209414	-1	195	-1	-1	-1	5.802119787730876	0.3041787727864238	TRUE	6.512349077500224	-1	193	-1	-1	-1	6.839011732370502	-1	191	-1	-1	-1	-0.326663	-0.0154657	FALSE	2.685314400122182e-06	TRUE
records_pre_exposure	116.38324325291184	0	199	90	127	148	58.37983658786517	0	200	21	53	89	58.00340666504667	1.3255068185596544	TRUE	104.96460656654247	0	199	74	115	141	106.13488171602457	0	200	76	116	141	-1.17028	-0.0255318	FALSE	2.8584860188215515e-18	TRUE
bmi		10	100	24.899999618530273	28.299999237060547	32.5		10	100	25.200000762939453	29	33.599998474121094		-0.1178	TRUE		10	100	25.5	29.100000381469727	33.599998474121094		10	100	25.5	29	33.599998474121094	0.037559229880571365	0.00304614	FALSE	0.1470671855928875	TRUE
smoker_count_log	0.20659742578319698	0	5.493061542510986	0	0	0	0.3139263575101269	0	5.7430033683776855	0	0	0	-0.107329	-0.16403	TRUE	0.30267574008732623	0	5.036952495574951	0	0	0	0.2951064613300965	0	5.293304920196533	0	0	0	0.00756928	0.010605244669756238	FALSE	0.000438494	TRUE
non_smoker_count_log	1.7313960613700718	0	5.857933044433594	0.6931471824645996	1.9459102153778076	2.5649492740631104	1.0250539052486174	0	5.93489	0	0.6931471824645996	1.9459102153778076	0.7063421561214545	0.6315027479482677	TRUE	1.5548833481236506	0	5.389071941375732	0	1.6094379425048828	2.5649492740631104	1.5629798942232962	0	5.707110404968262	0	1.6094379425048828	2.5649492740631104	-0.00809655	-0.00672806	FALSE	0.015470280467283083	TRUE
age_first_record	52.46954606026097	34	88	46	51	57	61.841281805546565	34	89	56	62	69	-9.37174	-1.04644	TRUE	56.87833160484659	34	88	50	56	63	56.42848546150596	34	89	50	55	63	0.44984614849090576	0.0470378	FALSE	7.745116304492579e-58	TRUE
follow_up_in_days	808.1763782602603	1	2158	410	742	1125	1642.7282017589343	1	5843	675	1429	2384	-834.552	-0.915645	TRUE	823.8576879249197	1	2158	395	748	1180	756.4055456683269	1	2158	350	680	1106	67.4521	0.13116571198853685	TRUE	0	FALSE
gender_Female	0.5761206888841853	0	1	0	1	1	0.5482379918017859	0	1	0	1	1	0.027882697082399432	0.0562238	FALSE	0.5547290116896918	0	1	0	1	1	0.5567135705414645	0	1	0	1	1	-0.00198456	-0.003994	FALSE	0.17159112000121934	TRUE
gender_Male	0.4236154793242329	0	1	0	0	1	0.45142561648421475	0	1	0	0	1	-0.0278101	-0.0560817	FALSE	0.4450063804634052	0	1	0	0	1	0.44300475013763874	0	1	0	0	1	0.00200163	0.0040286	FALSE	0.16790937254664595	TRUE
race_Caucasian	0.8596966381569338	0	1	1	1	1	0.8431790548135218	0	1	1	1	1	0.016517583343411912	0.046455	FALSE	0.8399293240976659	0	1	1	1	1	0.8409280053262999	0	1	1	1	1	-0.000998681	-0.00272708	FALSE	0.3493194472245513	TRUE
race_African American	0.0466431	0	1	0	0	0	0.0808962	0	1	0	0	0	-0.0342531	-0.140531	TRUE	0.0624346	0	1	0	0	0	0.0614658	0	1	0	0	0	0.000968806	0.00401886	FALSE	0.16779963276415377	TRUE
race_Other/Unknown	0.060353385543210285	0	1	0	0	0	0.0585273	0	1	0	0	0	0.0018261	0.00772313	FALSE	0.0703345	0	1	0	0	0	0.0689944	0	1	0	0	0	0.00134011	0.005264	FALSE	0.0711283	TRUE
race_Asian	0.033306900468338695	0	1	0	0	0	0.017397483465187286	0	1	0	0	0	0.0159094	0.10133960658401552	TRUE	0.0273016	0	1	0	0	0	0.0286118	0	1	0	0	0	-0.00131024	-0.00794816	FALSE	0.00654484	TRUE
ethnicity_Not Hispanic	0.8415265277649423	0	1	1	1	1	0.8755974722830627	0	1	1	1	1	-0.0340709	-0.0978892	FALSE	0.8290334558211593	0	1	1	1	1	0.8295199928299809	0	1	1	1	1	-0.000486537	-0.00129306	FALSE	0.6583015847254438	TRUE
ethnicity_Hispanic	0.027530921980318448	0	1	0	0	0	0.035583515506846033	0	1	0	0	0	-0.00805259	-0.0460749	FALSE	0.0330973	0	1	0	0	0	0.0339082	0	1	0	0	0	-0.000810895	-0.00450634	FALSE	0.12302014517940525	TRUE
region_Midwest	0.46226609150342385	0	1	0	0	1	0.5018198791727362	0	1	0	1	1	-0.0395538	-0.0792207	FALSE	0.432216	0	1	0	0	1	0.43422147676785783	0	1	0	0	1	-0.0020059	-0.00404807	FALSE	0.16585650703578836	TRUE
region_South	0.11920427139198846	0	1	0	0	0	0.2084000026911337	0	1	0	0	0	-0.0891957	-0.242776	TRUE	0.1546504829093206	0	1	0	0	0	0.15415541016350204	0	1	0	0	0	0.000495073	0.00137012	FALSE	0.6390628381061965	TRUE
region_Other/Unknown	0.029933729031334868	0	1	0	0	0	0.0341245	0	1	0	0	0	-0.00419077	-0.0238024	FALSE	0.034749	0	1	0	0	0	0.0335454	0	1	0	0	0	0.00120354	0.00662718	FALSE	0.023525796798711737	TRUE
region_West	0.1542342766686243	0	1	0	0	0	0.1292256889128307	0	1	0	0	0	0.025008587755793593	0.0717506	FALSE	0.15497057304670328	0	1	0	0	0	0.1518507611743467	0	1	0	0	0	0.00311981	0.008657	FALSE	0.00306478	TRUE
region_Northeast	0.23436163140462854	0	1	0	0	0	0.12642992577806825	0	1	0	0	0	0.10793170562656029	0.2835002535209772	TRUE	0.22341438015611864	0	1	0	0	0	0.22622690549658783	0	1	0	0	0	-0.00281253	-0.00673719	FALSE	0.021141361899713496	TRUE
visits_type_1_Inpatient	0.0748179	0	1	0	0	0	0.14935	0	1	0	0	0	-0.0745326	-0.237925	TRUE	0.0934279	0	1	0	0	0	0.0940638	0	1	0	0	0	-0.000635912	-0.0021817	FALSE	0.45453525653283455	TRUE
visits_type_1_Skilled nursing facility inpatient	0.000819816	0	1	0	0	0	0.00174321	0	1	0	0	0	-0.000923389	-0.025813	FALSE	0.00151509	0	1	0	0	0	0.00128463	0	1	0	0	0	0.000230465	0.00616407	FALSE	0.0347236	TRUE
visits_type_1_Emergency patient	0.20836749234589688	0	1	0	0	0	0.1466041488466056	0	1	0	0	0	0.0617633	0.16218111573579952	TRUE	0.21430248091195814	0	1	0	0	0	0.2138458189826255	0	1	0	0	0	0.000456662	0.00111332	FALSE	0.7030022302626044	TRUE
visits_type_1_Observation patient	0.029546179506977382	0	1	0	0	0	0.033113	0	1	0	0	0	-0.00356683	-0.0204757	FALSE	0.034488645335859915	0	1	0	0	0	0.0341643	0	1	0	0	0	0.000324358	0.00178153	FALSE	0.5413571515133028	TRUE
visits_type_1_Inpatient rehab	0.00444788	0	1	0	0	0	0.00245705	0	1	0	0	0	0.00199082	0.0339455	FALSE	0.00434042	0	1	0	0	0	0.00414837	0	1	0	0	0	0.000192054	0.00295419	FALSE	0.3119951261794791	TRUE
visits_type_1_Inpatient psych	0.00138176	0	1	0	0	0	0.0015184	0	1	0	0	0	-0.000136639	-0.00359083	FALSE	0.00157058	0	1	0	0	0	0.00155777	0	1	0	0	0	1.2803605386579875e-05	0.000323988	FALSE	0.9116488526461648	TRUE
visits_type_2_Inpatient	0.0445384	0	1	0	0	0	0.0688283	0	1	0	0	0	-0.0242899	-0.105189	TRUE	0.058905121015411274	0	1	0	0	0	0.058418584006589586	0	1	0	0	0	0.000486537	0.00207045	FALSE	0.47752815101670476	TRUE
visits_type_2_Emergency patient	0.11362355824124064	0	1	0	0	0	0.10993606005496873	0	1	0	0	0	0.0036875	0.011702996164451474	FALSE	0.13053275802465975	0	1	0	0	0	0.1309680806115002	0	1	0	0	0	-0.000435323	-0.00129127	FALSE	0.6582594325575252	TRUE
visits_type_2_Observation patient	0.0179734	0	1	0	0	0	0.0185141	0	1	0	0	0	-0.000540717	-0.00404029	FALSE	0.0228032	0	1	0	0	0	0.022653845989697365	0	1	0	0	0	0.000149375	0.00100227	FALSE	0.7318295254391249	TRUE
visits_type_2_Inpatient rehab	0.00379649	0	1	0	0	0	0.00166734	0	1	0	0	0	0.00212915	0.0407997	FALSE	0.0035338	0	1	0	0	0	0.0032137	0	1	0	0	0	0.00032009	0.00552014	FALSE	0.0587817	TRUE
visits_type_2_Inpatient psych	0.00108216	0	1	0	0	0	0.00106717	0	1	0	0	0	1.498380463650791e-05	0.000457318	FALSE	0.00119927	0	1	0	0	0	0.00114379	0	1	0	0	0	5.548229091800749e-05	0.00162193	FALSE	0.5790133532678458	TRUE
visits_type_2_Skilled nursing facility inpatient	0.000709514	0	1	0	0	0	0.00128942	0	1	0	0	0	-0.00057991	-0.0183532	FALSE	0.00122915	0	1	0	0	0	0.00102002	0	1	0	0	0	0.000209126	0.0062396	FALSE	0.032804	TRUE
visits_type_3_Inpatient	0.027490676452789017	0	1	0	0	0	0.042799	0	1	0	0	0	-0.0153083	-0.0832034	FALSE	0.038338262721449023	0	1	0	0	0	0.037420670994285324	0	1	0	0	0	0.000917592	0.00480655	FALSE	0.0996595	TRUE
visits_type_3_Emergency patient	0.0705161	0	1	0	0	0	0.0739039	0	1	0	0	0	-0.00338774	-0.0130887	FALSE	0.0881358	0	1	0	0	0	0.0872779	0	1	0	0	0	0.000857842	0.00303265	FALSE	0.299089	TRUE
visits_type_3_Observation patient	0.010484705208963722	0	1	0	0	0	0.011292785836099285	0	1	0	0	0	-0.000808081	-0.00778657	FALSE	0.013964465726882024	0	1	0	0	0	0.013862036882919563	0	1	0	0	0	0.000102429	0.000874479	FALSE	0.7646761395160351	TRUE
visits_type_3_Inpatient psych	0.000904779	0	1	0	0	0	0.000807572	0	1	0	0	0	9.720697398152669e-05	0.00332355	FALSE	0.00101575	0	1	0	0	0	0.00105843	0	1	0	0	0	-4.26787e-05	-0.00132595	FALSE	0.6501101222333465	TRUE
visits_type_3_Skilled nursing facility inpatient	0.000538098	0	1	0	0	0	0.00108736	0	1	0	0	0	-0.00054926	-0.0192753	FALSE	0.000956003	0	1	0	0	0	0.000870645	0	1	0	0	0	8.535737288184464e-05	0.0028257	FALSE	0.3336757810677464	TRUE
visits_type_3_Inpatient rehab	0.00284998	0	1	0	0	0	0.00125579	0	1	0	0	0	0.00159419	0.0352268	FALSE	0.00268449	0	1	0	0	0	0.0024839	0	1	0	0	0	0.00020059	0.00395101	FALSE	0.17682455670861608	TRUE
visits_type_4_Inpatient	0.017819825244976016	0	1	0	0	0	0.029171889438019363	0	1	0	0	0	-0.0113521	-0.0749976	FALSE	0.0261876	0	1	0	0	0	0.0251249	0	1	0	0	0	0.0010627	0.00672139	FALSE	0.021573900378594794	TRUE
visits_type_4_Emergency patient	0.0465507	0	1	0	0	0	0.052471539521038515	0	1	0	0	0	-0.00592088	-0.0272962	FALSE	0.0620079	0	1	0	0	0	0.0611884	0	1	0	0	0	0.000819431	0.00340827	FALSE	0.2429117467082743	TRUE
visits_type_4_Observation patient	0.0065794	0	1	0	0	0	0.00751383	0	1	0	0	0	-0.000934432	-0.0111712	FALSE	0.00938504	0	1	0	0	0	0.00918872	0	1	0	0	0	0.000196322	0.00204672	FALSE	0.48350326859927817	TRUE
visits_type_4_Inpatient psych	0.000721438	0	1	0	0	0	0.000653992	0	1	0	0	0	6.744645447065596e-05	0.00257279	FALSE	0.000819431	0	1	0	0	0	0.000815163	0	1	0	0	0	4.267868462193292e-06	0.000149347	FALSE	0.9592477380355144	TRUE
visits_type_4_Inpatient rehab	0.00200482	0	1	0	0	0	0.000923105	0	1	0	0	0	0.00108172	0.028295035580400252	FALSE	0.00189067	0	1	0	0	0	0.00182665	0	1	0	0	0	6.401802966138348e-05	0.0014863	FALSE	0.6112740957702905	TRUE
visits_type_4_Skilled nursing facility inpatient	0.00043972	0	1	0	0	0	0.00087369	0	1	0	0	0	-0.000433971	-0.0169408	FALSE	0.00078102	0	1	0	0	0	0.000687127	0	1	0	0	0	9.389310434926301e-05	0.00346676	FALSE	0.2355589199240795	TRUE
visits_type_5_Emergency patient	0.0320474	0	1	0	0	0	0.038561394155739157	0	1	0	0	0	-0.00651403	-0.0353027	FALSE	0.0453632	0	1	0	0	0	0.0441682	0	1	0	0	0	0.001195	0.00577886	FALSE	0.0476815	TRUE
visits_type_5_Inpatient	0.012268923596101848	0	1	0	0	0	0.020906629027913785	0	1	0	0	0	-0.00863771	-0.0676682	FALSE	0.0186079	0	1	0	0	0	0.0178952	0	1	0	0	0	0.000712734	0.00532449	FALSE	0.0678283	TRUE
visits_type_5_Observation patient	0.00451197	0	1	0	0	0	0.00526952	0	1	0	0	0	-0.000757547	-0.0108591	FALSE	0.00689688	0	1	0	0	0	0.00623109	0	1	0	0	0	0.000665787	0.00824489	FALSE	0.00475966	TRUE
visits_type_5_Inpatient psych	0.000612626	0	1	0	0	0	0.000506212	0	1	0	0	0	0.000106415	0.00450045	FALSE	0.000665787	0	1	0	0	0	0.000691395	0	1	0	0	0	-2.56072e-05	-0.000983342	FALSE	0.7365215280004027	TRUE
visits_type_5_Skilled nursing facility inpatient	0.000371153	0	1	0	0	0	0.000703871	0	1	0	0	0	-0.000332717	-0.0143552	FALSE	0.000652984	0	1	0	0	0	0.000606037	0	1	0	0	0	4.6946552174631506e-05	0.00187171	FALSE	0.5218834906951094	TRUE
visits_type_5_Inpatient rehab	0.00150101	0	1	0	0	0	0.000716398	0	1	0	0	0	0.000784611	0.023578563115102535	FALSE	0.00146815	0	1	0	0	0	0.00148095	0	1	0	0	0	-1.28036e-05	-0.000333674	FALSE	0.909138	TRUE
has_chickenpox_diagnosis	0.00177229	0	1	0	0	0	0.000704335	0	1	0	0	0	0.00106796	0.030370929789398093	FALSE	0.00128036	0	1	0	0	0	0.00122488	0	1	0	0	0	5.548229091800749e-05	0.00156861	FALSE	0.5915664516009429	FALSE
has_diabetes_diagnosis	0.11683276641793937	0	1	0	0	0	0.20861204546809603	0	1	0	0	0	-0.0917793	-0.250593	TRUE	0.2152968942720937	0	1	0	0	0	0.20807566077274028	0	1	0	0	0	0.00722123	0.017677934294967817	FALSE	7.29602513775407e-10	FALSE
has_depression_diagnosis	0.17000456115978668	0	1	0	0	0	0.1329798204410629	0	1	0	0	0	0.037024740718723775	0.10340665488666556	TRUE	0.17775672295985215	0	1	0	0	0	0.17835422454963318	0	1	0	0	0	-0.000597502	-0.00156185	FALSE	0.5928992331247522	FALSE
has_mci_diagnosis	0.00109706	0	1	0	0	0	0.00253755	0	1	0	0	0	-0.00144049	-0.0338262	FALSE	0.00142974	0	1	0	0	0	0.00151936	0	1	0	0	0	-8.96252e-05	-0.00233572	FALSE	0.42368977533956986	FALSE
has_stroke_diagnosis	0.017277255910875533	0	1	0	0	0	0.0265942	0	1	0	0	0	-0.00931695	-0.0636405	FALSE	0.026366891583336535	0	1	0	0	0	0.025483442804160317	0	1	0	0	0	0.000883449	0.00555936	FALSE	0.0564205	FALSE
has_hypertension_diagnosis	0.4498779218998274	0	1	0	0	1	0.46771416726463194	0	1	0	0	1	-0.0178362	-0.0358	FALSE	0.5289553538276378	0	1	0	1	1	0.5229376592448434	0	1	0	1	1	0.00601769	0.0120518	FALSE	3.2073036866724655e-05	FALSE
has_hyperlipidemia_diagnosis	0.5536785902736994	0	1	0	1	1	0.44672610824250175	0	1	0	0	1	0.10695248203119762	0.21513889590730506	TRUE	0.5683392443312036	0	1	0	1	1	0.5645024305511098	0	1	0	1	1	0.00383681	0.00774229	FALSE	0.007855	FALSE
has_bacterial_infection_diagnosis	0.38899985392364084	0	1	0	0	1	0.24982675826729037	0	1	0	0	0	0.13917309565635047	0.30187590498209116	TRUE	0.35438672863611725	0	1	0	0	1	0.3570712179216334	0	1	0	0	1	-0.00268449	-0.00560749	FALSE	0.0549263	FALSE
has_viral_infection_diagnosis	0.3893188369936889	0	1	0	0	1	0.2262032441616898	0	1	0	0	0	0.1631155928319991	0.35904452572957213	TRUE	0.3463332607795689	0	1	0	0	1	0.35186015048504327	0	1	0	0	1	-0.00552689	-0.0115946	FALSE	7.169756240150475e-05	FALSE
has_other_infection_diagnosis	0.0729651	0	1	0	0	0	0.047797318656446854	0	1	0	0	0	0.025167822754412282	0.10580971566699193	TRUE	0.0729677	0	1	0	0	0	0.0741542	0	1	0	0	0	-0.00118647	-0.00454489	FALSE	0.11893939453239541	FALSE
has_atrial_fibrillation_diagnosis	0.044805196741006616	0	1	0	0	0	0.0674732	0	1	0	0	0	-0.022668	-0.0985947	FALSE	0.0668434	0	1	0	0	0	0.0651832	0	1	0	0	0	0.0016602	0.00668615	FALSE	0.0218686	FALSE
has_atherosclerosis_diagnosis	0.0260061	0	1	0	0	0	0.035468	0	1	0	0	0	-0.00946192	-0.0548391	FALSE	0.039639962613471955	0	1	0	0	0	0.0379328	0	1	0	0	0	0.00170715	0.00884147	FALSE	0.00246424	FALSE
has_ihd_diagnosis	0.0983526	0	1	0	0	0	0.14821836508523123	0	1	0	0	0	-0.0498657	-0.152114	TRUE	0.1484193949016043	0	1	0	0	0	0.14363938218335617	0	1	0	0	0	0.00478001	0.0135362	FALSE	3.2365944575335297e-06	FALSE
has_heart_failure_diagnosis	0.024694357577040374	0	1	0	0	0	0.0610205	0	1	0	0	0	-0.0363262	-0.180082	TRUE	0.045303424110896294	0	1	0	0	0	0.0429774	0	1	0	0	0	0.00232599	0.011323957566605742	FALSE	9.814071950898464e-05	FALSE
has_copd_diagnosis	0.0400264	0	1	0	0	0	0.10063030527432049	0	1	0	0	0	-0.0606039	-0.238694	TRUE	0.077816	0	1	0	0	0	0.0742951	0	1	0	0	0	0.00352099	0.013282665740508917	FALSE	4.571572632831112e-06	FALSE
has_asthma_diagnosis	0.0924484	0	1	0	0	0	0.0891751	0	1	0	0	0	0.00327333	0.011391947657938918	FALSE	0.1348262337340862	0	1	0	0	0	0.13420312493331454	0	1	0	0	0	0.000623109	0.0018262	FALSE	0.5314177281223098	FALSE
has_b12_deficiency_diagnosis	0.0441136	0	1	0	0	0	0.027352126262425905	0	1	0	0	0	0.016761443635111964	0.0903903	FALSE	0.0477574	0	1	0	0	0	0.047215429198195547	0	1	0	0	0	0.000542019	0.00254855	FALSE	0.3827295768266742	FALSE
has_brain_injury_diagnosis	0.0352387	0	1	0	0	0	0.026969103697037734	0	1	0	0	0	0.00826958	0.0476497	FALSE	0.039499122953023574	0	1	0	0	0	0.038995514470208145	0	1	0	0	0	0.000503608	0.00259347	FALSE	0.3741364929280804	FALSE
has_anxiety_diagnosis	0.2006552568111829	0	1	0	0	0	0.12313583891801577	0	1	0	0	0	0.0775194	0.2116222992594996	TRUE	0.19274120925786034	0	1	0	0	0	0.1950458582470157	0	1	0	0	0	-0.00230465	-0.00582945	FALSE	0.0459896	FALSE
has_obesity_diagnosis	0.2684168005699959	0	1	0	0	1	0.1563532447068764	0	1	0	0	0	0.1120635558631195	0.27660468206826117	TRUE	0.2827505558898719	0	1	0	0	1	0.28251582312245793	0	1	0	0	1	0.000234733	0.000521303	FALSE	0.8584225541179028	FALSE
has_alcohol_disorder_diagnosis	0.022172304518529338	0	1	0	0	0	0.028174082016011782	0	1	0	0	0	-0.00600178	-0.0383201	FALSE	0.0302464	0	1	0	0	0	0.0306774	0	1	0	0	0	-0.000431055	-0.00250825	FALSE	0.3903795508271436	FALSE
has_tobacco_use_diagnosis	0.18163402804069867	0	1	0	0	0	0.20334925510114835	0	1	0	0	0	-0.0217152	-0.0550997	FALSE	0.25004161171785977	0	1	0	0	1	0.24591885074837075	0	1	0	0	0	0.00412276	0.00954705	FALSE	0.000987072	FALSE
has_substance_use_disorder_diagnosis	0.016624384019842536	0	1	0	0	0	0.019905109697337935	0	1	0	0	0	-0.00328073	-0.0245018	FALSE	0.023690938034817272	0	1	0	0	0	0.023840313432262526	0	1	0	0	0	-0.000149375	-0.000980678	FALSE	0.7371541888262462	FALSE
has_herpes_simplex_diagnosis	0.042749693686818246	0	1	0	0	0	0.013666087376935731	0	1	0	0	0	0.029083606309882513	0.17634276018592582	TRUE	0.029362935269238485	0	1	0	0	0	0.030144	0	1	0	0	0	-0.00078102	-0.00459677	FALSE	0.11510526610907015	FALSE
has_herpes_zoster_diagnosis	0.045151010162740986	0	1	0	0	0	0.022161	0	1	0	0	0	0.022989988033038086	0.12773952635119282	TRUE	0.0386285	0	1	0	0	0	0.0389699	0	1	0	0	0	-0.000341429	-0.001768	FALSE	0.545373	FALSE
has_mobility_problems_diagnosis	0.0635253	0	1	0	0	0	0.0464731	0	1	0	0	0	0.0170522	0.0748498	FALSE	0.0766851	0	1	0	0	0	0.0747304	0	1	0	0	0	0.00195468	0.00738931	FALSE	0.011377386830998419	FALSE
has_falls_fractures_diagnosis	0.23585220649831118	0	1	0	0	0	0.19479585778843095	0	1	0	0	0	0.0410563	0.10000713122100556	TRUE	0.24762599814774508	0	1	0	0	0	0.24709678245393904	0	1	0	0	0	0.000529216	0.00122651	FALSE	0.6749043442600426	FALSE
has_ulcers_weight_loss_diagnosis	0.034793	0	1	0	0	0	0.037048791414169883	0	1	0	0	0	-0.00225579	-0.0121221	FALSE	0.0416331	0	1	0	0	0	0.0413002	0	1	0	0	0	0.000332894	0.00166975	FALSE	0.5669145979724073	FALSE
has_incontinence_diagnosis	0.040223168903026164	0	1	0	0	0	0.0369087	0	1	0	0	0	0.0033145	0.017213635186783344	FALSE	0.0443816	0	1	0	0	0	0.0447059	0	1	0	0	0	-0.000324358	-0.00157226	FALSE	0.5900408800591863	FALSE
has_dependence_care_diagnosis	0.00563885	0	1	0	0	0	0.004384	0	1	0	0	0	0.00125485	0.017771296902895334	FALSE	0.00840343	0	1	0	0	0	0.00838209	0	1	0	0	0	2.133934322046116e-05	0.000233915	FALSE	0.936031	FALSE
has_cognitive_decline_diagnosis	0.000274266	0	1	0	0	0	0.000741454	0	1	0	0	0	-0.000467188	-0.0207373	FALSE	0.000486537	0	1	0	0	0	0.000473733	0	1	0	0	0	1.2803605386579875e-05	0.000584459	FALSE	0.8414805811217939	FALSE
has_general_examination_diagnosis	0.6815475746852651	0	1	0	1	1	0.3121782384256311	0	1	0	0	1	0.369369	0.7949736082363236	TRUE	0.5345590651660841	0	1	0	1	1	0.5460481671638734	0	1	0	1	1	-0.0114891	-0.0230547	FALSE	2.118472936154725e-15	FALSE
has_immunization_encounter_diagnosis	0.5323738004596934	0	1	0	1	1	0.201981	0	1	0	0	0	0.33039261566023737	0.7295932169273094	TRUE	0.450969	0	1	0	0	1	0.453299	0	1	0	0	1	-0.00233026	-0.00468202	FALSE	0.10785087447681957	FALSE
has_drug_therapy_diagnosis	0.31460226984775264	0	1	0	0	1	0.259899	0	1	0	0	1	0.0547032	0.12111805872922453	TRUE	0.3572291290560755	0	1	0	0	1	0.35429710339765014	0	1	0	0	1	0.00293203	0.00612443	FALSE	0.0355965	FALSE
has_varivax_vaccination	0.00500386	0	1	0	0	0	0.00287835	0	1	0	0	0	0.00212551	0.0339292	FALSE	0.00454955	0	1	0	0	0	0.00480989	0	1	0	0	0	-0.00026034	-0.0038146	FALSE	0.19169595868936795	FALSE
has_prevnar13_vaccination	0.17266672827710386	0	1	0	0	0	0.1839948998376272	0	1	0	0	0	-0.0113282	-0.0295968	FALSE	0.2977265064508832	0	1	0	0	1	0.2827590916268688	0	1	0	0	1	0.014967414550483227	0.0329814	FALSE	1.6312776668513013e-31	FALSE
has_zostavax_vaccination	0.1260713508485844	0	1	0	0	0	0.11550949077022335	0	1	0	0	0	0.010561860078361046	0.032414161806356964	FALSE	0.13337942631311644	0	1	0	0	0	0.13344344434059296	0	1	0	0	0	-6.4018e-05	-0.000188277	FALSE	0.9486581658771492	FALSE
has_influenza_vaccination	0.7806782712906294	0	1	1	1	1	0.49017724595407763	0	1	0	0	1	0.29050102533655175	0.6330790107197499	TRUE	0.7281410445181363	0	1	0	1	1	0.7361603694266973	0	1	0	1	1	-0.00801933	-0.0181096	FALSE	5.308151401313944e-10	FALSE
has_tdap_vaccination	0.6141944485021211	0	1	0	1	1	0.24900155459370724	0	1	0	0	0	0.3651928939084139	0.7931858870218613	TRUE	0.46805713822345707	0	1	0	0	1	0.48034006376195537	0	1	0	0	1	-0.0122829	-0.0246004	FALSE	1.9276444481582277e-17	FALSE
has_calmette_guerin_vaccination	0.000101359	0	1	0	0	0	0.000386734	0	1	0	0	0	-0.000285375	-0.0182705	FALSE	8.10895014702807e-05	0	1	0	0	0	0.000132304	0	1	0	0	0	-5.12144e-05	-0.00495839	FALSE	0.089686	FALSE
has_donepezil_first	0.00258913	0	1	0	0	0	0.00557204	0	1	0	0	0	-0.00298291	-0.0468043	FALSE	0.00434469	0	1	0	0	0	0.00427214	0	1	0	0	0	7.255376112880185e-05	0.00110774	FALSE	0.7044805913308434	FALSE
has_donepezil_memantine_first	7.00570294030843e-05	0	1	0	0	0	7.84140685046646e-05	0	1	0	0	0	-8.35704e-06	-0.000969979	FALSE	9.8160975464024e-05	0	1	0	0	0	0.000106697	0	1	0	0	0	-8.53574e-06	-0.000843434	FALSE	0.7728299926844475	FALSE
has_memantine_first	0.00141307	0	1	0	0	0	0.00255217	0	1	0	0	0	-0.0011391	-0.02561	FALSE	0.00219795	0	1	0	0	0	0.00210406	0	1	0	0	0	9.389310434926301e-05	0.00202665	FALSE	0.4874854113009054	FALSE
has_galantamine_first	6.856645430940166e-05	0	1	0	0	0	0.000231994	0	1	0	0	0	-0.000163428	-0.0133327	FALSE	0.000123768	0	1	0	0	0	0.000106697	0	1	0	0	0	1.7071473848773167e-05	0.00159041	FALSE	0.586214	FALSE
has_rivastigmine_first	0.000262341	0	1	0	0	0	0.000752821	0	1	0	0	0	-0.00049048	-0.0217773	FALSE	0.000396912	0	1	0	0	0	0.000384108	0	1	0	0	0	1.2803605386579875e-05	0.000648037	FALSE	0.8244957516547711	FALSE
has_antidepressants_first	0.25831368258501497	0	1	0	0	1	0.17730580860332248	0	1	0	0	0	0.0810079	0.197212	TRUE	0.25038304119773463	0	1	0	0	1	0.2521926174410714	0	1	0	0	1	-0.00180958	-0.0041719	FALSE	0.15309890651668426	FALSE
has_antipsychotics_first	0.018501018062788987	0	1	0	0	0	0.018105994013155467	0	1	0	0	0	0.000395024	0.00294692	FALSE	0.022790417781647313	0	1	0	0	0	0.022564220751230213	0	1	0	0	0	0.000226197	0.0015194	FALSE	0.6028660711227494	FALSE
has_angiotensin_antagonist_first	0.23889447026451746	0	1	0	0	0	0.2240531211235205	0	1	0	0	0	0.014841349140996968	0.0351933	FALSE	0.2848460793226039	0	1	0	0	1	0.2798868161274215	0	1	0	0	1	0.00495926	0.011017	FALSE	0.000152104	FALSE
has_adrenergics_first	0.21588893426861952	0	1	0	0	0	0.22275720104462388	0	1	0	0	0	-0.00686827	-0.0165991	FALSE	0.2659266182690379	0	1	0	0	1	0.2615904638746271	0	1	0	0	1	0.00433615	0.00984001	FALSE	0.000715264	FALSE
has_nsaids_first	0.35310680566776276	0	1	0	0	1	0.21024412526670644	0	1	0	0	0	0.14286268040105632	0.3216843552737318	TRUE	0.32823323047770253	0	1	0	0	1	0.33058482602034067	0	1	0	0	1	-0.0023516	-0.00500341	FALSE	0.0871956	FALSE
has_antidiabetics_first	0.098135	0	1	0	0	0	0.14713332781186933	0	1	0	0	0	-0.0489983	-0.149796	TRUE	0.16928500399045704	0	1	0	0	0	0.16269541502887214	0	1	0	0	0	0.00658959	0.0177112	FALSE	8.783827284997619e-10	FALSE
has_antihypertensives_first	0.21903106656610252	0	1	0	0	0	0.2094119617645578	0	1	0	0	0	0.0096191	0.023446752623176477	FALSE	0.26068140788446026	0	1	0	0	1	0.2560507705636574	0	1	0	0	1	0.00463064	0.010578725883368554	FALSE	0.000273706	FALSE
has_anticholinergics_first	0.10707695242978646	0	1	0	0	0	0.0881179	0	1	0	0	0	0.018959	0.0639173	FALSE	0.11256929951474336	0	1	0	0	0	0.11169438647256401	0	1	0	0	0	0.000874913	0.00277285	FALSE	0.34271221798075924	FALSE
has_antivirals_first	0.270507	0	1	0	0	1	0.11698543841468097	0	1	0	0	0	0.15352114843665804	0.39597242278732603	TRUE	0.22172430423073805	0	1	0	0	0	0.22191635831316767	0	1	0	0	0	-0.000192054	-0.000462255	FALSE	0.8740575235466415	FALSE
has_glucocorticoids_first	0.32137842422363394	0	1	0	0	1	0.19089603384889423	0	1	0	0	0	0.13048239037473972	0.3023256188066001	TRUE	0.3109227558480468	0	1	0	0	1	0.3145419083347204	0	1	0	0	1	-0.00361915	-0.00780656	FALSE	0.00760617	FALSE
has_statins_first	0.32896097972519756	0	1	0	0	1	0.2906758480725103	0	1	0	0	1	0.038285131652687265	0.0828642	FALSE	0.37672475235693037	0	1	0	0	1	0.37153075639433397	0	1	0	0	1	0.005194	0.010733815259584115	FALSE	0.000220069	FALSE
has_nutrition_first	0.22475785607603124	0	1	0	0	0	0.19790040531721623	0	1	0	0	0	0.026857450758815016	0.0658222	FALSE	0.23441267727658777	0	1	0	0	0	0.23364019307837086	0	1	0	0	0	0.000772484	0.00182452	FALSE	0.5307357376283768	FALSE
has_cancer_treatment_first	0.0239416	0	1	0	0	0	0.019929	0	1	0	0	0	0.00401261	0.027397569108960285	FALSE	0.029405613954222844	0	1	0	0	0	0.029405613954222844	0	1	0	0	0	0	0	FALSE	1	FALSE
has_steroids_first	0.4365790109139908	0	1	0	0	1	0.2535832097383777	0	1	0	0	1	0.1829958011756131	0.3922683385928361	TRUE	0.3896094473537081	0	1	0	0	1	0.3932029926293911	0	1	0	0	1	-0.00359355	-0.00736288	FALSE	0.011755494087618263	FALSE
has_antibacterial_first	0.5975372718302175	0	1	0	1	1	0.39215989231753245	0	1	0	0	1	0.2053773795126851	0.41972467250631534	TRUE	0.5572171790242799	0	1	0	1	1	0.5602815086061568	0	1	0	1	1	-0.00306433	-0.00617142	FALSE	0.033978280015697616	FALSE
has_contraceptives_first	0.029747407144624538	0	1	0	0	0	0.00315628	0	1	0	0	0	0.0265911	0.2101922008201882	TRUE	0.010844653854525434	0	1	0	0	0	0.011873210162648468	0	1	0	0	0	-0.00102856	-0.00970609	FALSE	0.000861775	FALSE
has_antiallergics_first	0.16403629848468135	0	1	0	0	0	0.10689600693755712	0	1	0	0	0	0.0571403	0.16755391095529745	TRUE	0.15657529160211517	0	1	0	0	0	0.1574502046442945	0	1	0	0	0	-0.000874913	-0.00240484	FALSE	0.4101449158213426	FALSE
has_analgesics_first	0.39871244123407695	0	1	0	0	1	0.30031567462430264	0	1	0	0	1	0.0983968	0.20746916195561696	TRUE	0.40922883884101763	0	1	0	0	1	0.4085545156182648	0	1	0	0	1	0.000674323	0.00137161	FALSE	0.6386096717579018	FALSE
has_antiarrhythmics_first	0.020456652585700615	0	1	0	0	0	0.019875182434506273	0	1	0	0	0	0.00058147	0.00413659	FALSE	0.0251463	0	1	0	0	0	0.025048120217319864	0	1	0	0	0	9.816097735892981e-05	0.000627545	FALSE	0.8298915116105139	FALSE
has_antifungal_first	0.16590398907706572	0	1	0	0	0	0.0918113	0	1	0	0	0	0.0740927	0.22250865285533017	TRUE	0.15226047655019653	0	1	0	0	0	0.1542706426129598	0	1	0	0	0	-0.00201017	-0.00558003	FALSE	0.0562242	FALSE
has_diuretic_first	0.15747776807247774	0	1	0	0	0	0.16874893137632233	0	1	0	0	0	-0.0112712	-0.0305099	FALSE	0.19053472124416904	0	1	0	0	0	0.1878971785121357	0	1	0	0	0	0.00263754	0.00673395	FALSE	0.020624682843741582	FALSE
has_vassopressin_first	0.000845156	0	1	0	0	0	0.0004967	0	1	0	0	0	0.000348456	0.013457542004586794	FALSE	0.000763948	0	1	0	0	0	0.000836502	0	1	0	0	0	-7.25538e-05	-0.00256583	FALSE	0.38001089264974997	FALSE
has_antihypotensives_first	0.00501429	0	1	0	0	0	0.00490645	0	1	0	0	0	0.000107847	0.00153509	FALSE	0.00540739	0	1	0	0	0	0.00540312	0	1	0	0	0	4.267868462193292e-06	5.820749416686749e-05	FALSE	0.984104	FALSE
has_diagnostics_first	0.017547050002832094	0	1	0	0	0	0.015500466192516747	0	1	0	0	0	0.00204658	0.0160549	FALSE	0.0178226	0	1	0	0	0	0.0182921	0	1	0	0	0	-0.000469466	-0.0035256	FALSE	0.22777903156423018	FALSE
has_antiplatelets_first	0.0802019	0	1	0	0	0	0.0975619	0	1	0	0	0	-0.0173601	-0.0610322	FALSE	0.1146008049199988	0	1	0	0	0	0.11203154808394043	0	1	0	0	0	0.00256926	0.0081055	FALSE	0.00537332	FALSE
has_sympathomimetics_first	0.16705769419957608	0	1	0	0	0	0.13607880010699577	0	1	0	0	0	0.0309789	0.0864686	FALSE	0.20297555791710944	0	1	0	0	0	0.2017890904745443	0	1	0	0	0	0.00118647	0.00295306	FALSE	0.3122678043748347	FALSE
has_antiemetics_first	0.13874720144526162	0	1	0	0	0	0.0854692	0	1	0	0	0	0.053278	0.169474	TRUE	0.14035739130805902	0	1	0	0	0	0.14058358833847612	0	1	0	0	0	-0.000226197	-0.000650973	FALSE	0.8238249146095126	FALSE
has_muscle_relaxants_first	0.20986253916486058	0	1	0	0	0	0.11875439484174626	0	1	0	0	0	0.0911081	0.24774835863767963	TRUE	0.19981733522826695	0	1	0	0	0	0.20136230362470073	0	1	0	0	0	-0.00154497	-0.00385816	FALSE	0.18728913443745798	FALSE
has_laxatives_first	0.15824988597100534	0	1	0	0	0	0.087676	0	1	0	0	0	0.0705739	0.21615718069731768	TRUE	0.14734389203999845	0	1	0	0	0	0.14770239299386706	0	1	0	0	0	-0.000358501	-0.00101092	FALSE	0.7295245391518366	FALSE
has_anxiolytics_first	0.17290820144228047	0	1	0	0	0	0.11949886450396954	0	1	0	0	0	0.0534093	0.15160201744213686	TRUE	0.1688880922201025	0	1	0	0	0	0.16986543410624433	0	1	0	0	0	-0.000977342	-0.00260566	FALSE	0.3738624418376153	FALSE
has_antiepileptics_first	0.12397113054158555	0	1	0	0	0	0.0901456	0	1	0	0	0	0.033825575006909483	0.10956551950910676	TRUE	0.1403915342560465	0	1	0	0	0	0.13904288781054078	0	1	0	0	0	0.00134865	0.00389003	FALSE	0.182644	FALSE
has_salicylates_first	0.10484556151454354	0	1	0	0	0	0.11465992769666097	0	1	0	0	0	-0.00981437	-0.0314017	FALSE	0.12736173173032192	0	1	0	0	0	0.1261325856027724	0	1	0	0	0	0.00122915	0.00369457	FALSE	0.20508864183408193	FALSE
has_antitussives_first	0.21753601974713885	0	1	0	0	0	0.1272268261488183	0	1	0	0	0	0.0903092	0.2408225761602932	TRUE	0.20696601496314695	0	1	0	0	0	0.20819516109069647	0	1	0	0	0	-0.00122915	-0.00303062	FALSE	0.29985258190134567	FALSE
has_ulcer_treatment_first	0.0734034	0	1	0	0	0	0.051289760630616146	0	1	0	0	0	0.022113609857785682	0.0915559	FALSE	0.0792629	0	1	0	0	0	0.0784264	0	1	0	0	0	0.000836502	0.00310395	FALSE	0.2876586116987334	FALSE
has_amebicides_first	0.0553301	0	1	0	0	0	0.0325502	0	1	0	0	0	0.022779957253785364	0.11131428899944083	TRUE	0.053036801830062014	0	1	0	0	0	0.0545604	0	1	0	0	0	-0.00152363	-0.0067531	FALSE	0.020991868582573476	FALSE
has_antastmatics_first	0.050153380177139946	0	1	0	0	0	0.0316837	0	1	0	0	0	0.018469688609830635	0.0933349	FALSE	0.059174	0	1	0	0	0	0.060433	0	1	0	0	0	-0.00125902	-0.00530959	FALSE	0.0689199	FALSE
has_migraine_first	0.050289	0	1	0	0	0	0.0204208	0	1	0	0	0	0.029868189516623372	0.16226490398135351	TRUE	0.0371433	0	1	0	0	0	0.038756513834295736	0	1	0	0	0	-0.00161325	-0.0084431	FALSE	0.0038219	FALSE
has_ppi_first	0.22388139792094586	0	1	0	0	0	0.17630405727846113	0	1	0	0	0	0.0475773	0.1191334170244909	TRUE	0.23789952583980983	0	1	0	0	0	0.23775868617936144	0	1	0	0	0	0.00014084	0.0003308	FALSE	0.909756	FALSE
has_bowel_evacuants_first	0.15661770624342283	0	1	0	0	0	0.0907984	0	1	0	0	0	0.0658193	0.20091398184902978	TRUE	0.13604257625614039	0	1	0	0	0	0.1375192587565992	0	1	0	0	0	-0.00147668	-0.00429748	FALSE	0.14126346291195468	FALSE
has_glaucoma_first	0.015227715157061898	0	1	0	0	0	0.015066172890029372	0	1	0	0	0	0.000161542	0.00132263	FALSE	0.0192737	0	1	0	0	0	0.019316372823920548	0	1	0	0	0	-4.26787e-05	-0.000310255	FALSE	0.9154783819850402	FALSE
has_skin_care_first	0.0184265	0	1	0	0	0	0.00566832	0	1	0	0	0	0.012758172930073875	0.11714321469910774	TRUE	0.010857457460020741	0	1	0	0	0	0.011122065306923763	0	1	0	0	0	-0.000264608	-0.00253809	FALSE	0.38501956104740864	FALSE
has_osteoporosis_treatment_first	0.0376609	0	1	0	0	0	0.0401543	0	1	0	0	0	-0.0024934	-0.0128944	FALSE	0.0418422	0	1	0	0	0	0.040937394636996444	0	1	0	0	0	0.000904788	0.00454234	FALSE	0.12033378517343929	FALSE
