# Supplementary material for: Varicella-zoster virus reactivation and the risk of dementia
Source: Nat Med. 2025 Oct 6;31(12):4172–9. doi: 10.1038/s41591-025-03972-5 (PMC12705433; doi:10.1038/s41591-025-03972-5)
Supplement: Supplementary file 4 — Prematching and postmatching characteristics of the cohorts. [file 41591_2025_3972_MOESM4_ESM.xlsx]

## Sheet: Fig 3
Pre- and post-matching characteristics of the RZV (2+ doses) and ZVL cohorts (dementia, all).
	Pre-Matching															Post-Matching
	RZV (2+ doses)						ZVL						difference_in_means	NMD	has_bad_balance	RZV (2+ doses)						ZVL						difference_in_means	NMD	has_bad_balance	p_value	used_in_matching
Covariate	Mean	Min	Max	25th_percentile	Median	75th_percentile	Mean	Min	Max	25th_percentile	Median	75th_percentile				Mean	Min	Max	25th_percentile	Median	75th_percentile	Mean	Min	Max	25th_percentile	Median	75th_percentile
age_at_exposure	63.62785178972721	50	89	57	62	69	66.1757	50	89	61	65	71	-2.54788	-0.323535	TRUE	65.02514204545454	50	89	60	63	69	64.7587	50	89	59	64	70	0.26645952463150024	0.0341884	FALSE	1.0019353407584993e-09	TRUE
index_date	24245.043362042084	24215	24285	24233	24243	24256	24164.634001873008	24094	24285	24144	24166	24190	80.40936016907654	3.1472756174688867	TRUE	24231.060191761364	24215	24285	24222	24227	24237	24222.585795454546	24171	24285	24210	24216	24232	8.474396705627441	0.5298416273268296	TRUE	0	TRUE
visits_counts_1	0.17935227895874326	0	82	0	0	0	0.14283598635308922	0	60	0	0	0	0.0365163	0.0542548	FALSE	0.136914	0	27	0	0	0	0.134961	0	26	0	0	0	0.00195312	0.00328134	FALSE	0.5131739693848554	TRUE
visits_counts_2	0.1621033730094728	0	53	0	0	0	0.1136408886223306	0	62	0	0	0	0.0484625	0.0792832	FALSE	0.1157137784090909	0	31	0	0	0	0.11267755681818181	0	16	0	0	0	0.00303622	0.00564376	FALSE	0.6346995108679273	TRUE
visits_counts_3	0.1443028719503672	0	67	0	0	0	0.0897803	0	43	0	0	0	0.0545226	0.0971288	FALSE	0.0948864	0	33	0	0	0	0.094549	0	26	0	0	0	0.000337358	0.000669401	FALSE	0.6636746665009463	TRUE
visits_counts_4	0.12752491855101447	0	57	0	0	0	0.0700043	0	45	0	0	0	0.0575206	0.11258603969954871	TRUE	0.0786577	0	54	0	0	0	0.0815518	0	18	0	0	0	-0.00289418	-0.0060435	FALSE	0.018678742846936817	TRUE
visits_counts_5	0.11055449824199219	0	52	0	0	0	0.0518801	0	54	0	0	0	0.0586744	0.1285289162996106	TRUE	0.0640803	0	21	0	0	0	0.0708807	0	20	0	0	0	-0.00680043	-0.0173468	FALSE	0.00258536	TRUE
vaccinations_counts_1	1.0187112243691063	0	20	0	1	1	0.5171643331891297	0	63	0	0	1	0.5015468911799766	0.5645658819165804	TRUE	0.5761008522727272	0	19	0	0	1	0.680966	0	28	0	1	1	-0.104865	-0.133404	TRUE	1.9040353402904391e-121	TRUE
vaccinations_counts_2	0.7350730621592851	0	36	0	1	1	0.4181769133204861	0	37	0	0	1	0.316896	0.42959683042249147	TRUE	0.4432528409090909	0	17	0	0	1	0.503906	0	37	0	0	1	-0.0606534	-0.087248	FALSE	7.07678866721914e-50	TRUE
vaccinations_counts_3	0.5755577777060955	0	62	0	0	1	0.3363710327604515	0	39	0	0	1	0.23918674494564401	0.36838640375230275	TRUE	0.3557350852272727	0	14	0	0	1	0.3884410511363636	0	39	0	0	1	-0.032706	-0.052968	FALSE	3.223744270827893e-19	TRUE
vaccinations_counts_4	0.4920357407825554	0	56	0	0	1	0.26617436681480316	0	43	0	0	0	0.22586137396775224	0.37099535014111035	TRUE	0.30635653409090907	0	20	0	0	1	0.3241299715909091	0	7	0	0	1	-0.0177734	-0.0309049	FALSE	3.511539477581142e-08	TRUE
vaccinations_counts_5	0.4223412147995226	0	52	0	0	1	0.20179398375742322	0	35	0	0	0	0.22054723104209936	0.39068502625815915	TRUE	0.25591264204545455	0	7	0	0	0	0.2727272727272727	0	7	0	0	0	-0.0168146	-0.0313846	FALSE	1.9117786640364345e-07	TRUE
other_procedures_counts_1	3.2974893283012374	0	316	0	2	4	1.9744292484367012	0	365	0	0	2	1.3230600798645362	0.2662251735070007	TRUE	2.2444602272727274	0	124	0	1	3	2.4153409090909093	0	148	0	1	3	-0.170881	-0.0396241	FALSE	2.5618283509462625e-14	TRUE
other_procedures_counts_2	2.802111759835704	0	364	0	1	4	1.43298	0	172	0	0	1	1.3691357402502242	0.312862	TRUE	1.72812	0	83	0	0	2	1.8711647727272727	0	91	0	0	2	-0.14304	-0.0385176	FALSE	1.2761938470488645e-13	TRUE
other_procedures_counts_3	2.3500586002602066	0	359	0	1	3	1.0019983678766666	0	225	0	0	0	1.34806	0.34990371138862797	TRUE	1.3186257102272727	0	116	0	0	1	1.4688032670454545	0	82	0	0	2	-0.150178	-0.0457615	FALSE	1.8608470960962335e-16	TRUE
other_procedures_counts_4	1.9189198197907595	0	258	0	0	2	0.6781478595587368	0	193	0	0	0	1.2407719602320229	0.37119135657970964	TRUE	0.9897372159090909	0	103	0	0	1	1.1168678977272728	0	115	0	0	1	-0.127131	-0.0448587	FALSE	1.425023669697016e-17	TRUE
other_procedures_counts_5	1.4873337419223036	0	160	0	0	2	0.4372867670193102	0	134	0	0	0	1.0500469749029935	0.3698510902332635	TRUE	0.7217507102272728	0	133	0	0	0	0.841602	0	69	0	0	0	-0.119851	-0.04905	FALSE	2.96660706674013e-22	TRUE
elective_procedures_counts_1	1.3150210208272852	0	178	0	0	1	0.7630686622487907	0	173	0	0	0	0.5519523585784946	0.16866463309806376	TRUE	0.740625	0	95	0	0	0	0.7647904829545454	0	80	0	0	0	-0.0241655	-0.00920478	FALSE	0.0405423	TRUE
elective_procedures_counts_2	1.1563540961044267	0	155	0	0	1	0.5466623815235773	0	365	0	0	0	0.6096917145808495	0.20477150139925393	TRUE	0.5485440340909091	0	83	0	0	0	0.5838600852272727	0	92	0	0	0	-0.0353161	-0.0159807	FALSE	0.0114524	TRUE
elective_procedures_counts_3	0.9934131157059449	0	164	0	0	0	0.3755057370118378	0	135	0	0	0	0.6179073786941072	0.23381132809736654	TRUE	0.42826704545454547	0	64	0	0	0	0.45296519886363634	0	92	0	0	0	-0.0246982	-0.0125393	FALSE	0.00307756	TRUE
elective_procedures_counts_4	0.8355386385385418	0	135	0	0	0	0.2562341457899084	0	98	0	0	0	0.5793044927486335	0.2472444442843156	TRUE	0.3215553977272727	0	111	0	0	0	0.34234730113636364	0	67	0	0	0	-0.0207919	-0.0124717	FALSE	0.00297226	TRUE
elective_procedures_counts_5	0.6711761986172489	0	137	0	0	0	0.16128893499036456	0	133	0	0	0	0.5098872636268843	0.24996738066304433	TRUE	0.22450284090909092	0	55	0	0	0	0.25482954545454545	0	62	0	0	0	-0.0303267	-0.0219846	FALSE	5.280253462452577e-07	TRUE
critical_procedures_counts_1	4.23127	0	352	0	2	5	2.6120941813819956	0	365	0	0	3	1.6191757776515843	0.2432094800008506	TRUE	2.662020596590909	0	103	0	0	3	2.8628196022727272	0	192	0	1	3	-0.200799	-0.0359025	FALSE	8.042825138711598e-11	TRUE
critical_procedures_counts_2	3.6490134726836767	0	364	0	1	4	1.9231206001494474	0	365	0	0	2	1.7258928725342293	0.28954020976774286	TRUE	2.0751242897727273	0	94	0	0	2	2.2492009943181817	0	284	0	0	3	-0.174077	-0.0354606	FALSE	5.756101252615938e-12	TRUE
critical_procedures_counts_3	3.117902648301668	0	363	0	1	4	1.3564591772525267	0	364	0	0	1	1.7614434710491411	0.332605	TRUE	1.6056995738636364	0	91	0	0	1	1.7639559659090909	0	163	0	0	2	-0.158256	-0.0374654	FALSE	1.0504122478867802e-13	TRUE
critical_procedures_counts_4	2.589076696450652	0	362	0	0	3	0.9284956689739253	0	366	0	0	0	1.6605810274767268	0.35623358943321626	TRUE	1.22031	0	134	0	0	1	1.3500532670454546	0	165	0	0	1	-0.129741	-0.0354738	FALSE	4.953625179131312e-13	TRUE
critical_procedures_counts_5	2.064908658860467	0	261	0	0	2	0.5967014639949659	0	254	0	0	0	1.468207194865501	0.3656151383963574	TRUE	0.890625	0	101	0	0	0	1.0207386363636364	0	91	0	0	0	-0.130114	-0.0413656	FALSE	1.5248043034618762e-20	TRUE
prescriptions_counts_1	6.9315000591378775	0	205	0	4	9	4.0165154166830535	0	366	0	1	5	2.914984642454824	0.33399129128177446	TRUE	5.417844460227273	0	135	0	2	7	5.953977272727273	0	165	0	2	8	-0.536133	-0.0546541	FALSE	1.0466429382581348e-18	TRUE
prescriptions_counts_2	5.955359504532112	0	210	0	3	8	2.9462364071656113	0	366	0	0	4	3.0091230973665004	0.3826488922279252	TRUE	4.1667258522727275	0	151	0	0	5	4.699769176136364	0	144	0	1	5	-0.533043	-0.0610656	FALSE	2.4162712055761958e-20	TRUE
prescriptions_counts_3	5.085972495510897	0	197	0	2	7	2.0848353865969247	0	366	0	0	2	3.0011371089139725	0.4270743510148764	TRUE	3.1106889204545456	0	120	0	0	3	3.674786931818182	0	122	0	0	4	-0.564098	-0.07475	FALSE	3.543501668085136e-27	TRUE
prescriptions_counts_4	4.218447792006709	0	365	0	1	5	1.450805246391631	0	366	0	0	1	2.7676425456150784	0.4462614438619282	TRUE	2.188760653409091	0	128	0	0	2	2.702361505681818	0	324	0	0	2	-0.513601	-0.081538	FALSE	2.2299348060900932e-29	TRUE
prescriptions_counts_5	3.3464673182585507	0	365	0	0	4	0.9856396497817281	0	366	0	0	0	2.360827668476823	0.4402536667515767	TRUE	1.4514204545454545	0	108	0	0	1	1.7761008522727273	0	366	0	0	1	-0.32468	-0.0676272	FALSE	1.2236535979683016e-20	TRUE
diagnoses_counts_1	9.4058	0	365	2	6	12	5.663153955441066	0	355	0	2	7	3.7426501584047234	0.34364965095086386	TRUE	5.952006392045455	0	314	0	3	8	6.247638494318182	0	158	0	3	8	-0.295632	-0.0318093	FALSE	7.639951174230957e-08	TRUE
diagnoses_counts_2	8.029245293162585	0	322	1	5	11	4.267797272584261	0	359	0	1	5	3.7614480205783245	0.3876957423963409	TRUE	4.632883522727273	0	182	0	2	6	4.917613636363637	0	251	0	2	7	-0.28473	-0.0351983	FALSE	1.6743705053646775e-08	TRUE
diagnoses_counts_3	6.82279	0	320	0	4	9	3.09907	0	347	0	0	4	3.72372	0.4336577596802803	TRUE	3.6025923295454545	0	154	0	1	5	3.8695845170454546	0	150	0	1	5	-0.266992	-0.0379254	FALSE	1.166319206249881e-09	TRUE
diagnoses_counts_4	5.732182832811845	0	313	0	3	8	2.1671623667754747	0	343	0	0	2	3.5650204660363705	0.47137613415124097	TRUE	2.78672	0	177	0	0	3	3.0092507102272728	0	225	0	0	4	-0.222532	-0.036506	FALSE	2.7464756909184042e-08	TRUE
diagnoses_counts_5	4.670095588314355	0	264	0	2	6	1.4431393056593385	0	259	0	0	1	3.226956282655017	0.4940947148003117	TRUE	2.074502840909091	0	181	0	0	2	2.2842151988636363	0	150	0	0	2	-0.209712	-0.0405463	FALSE	1.3888389408396257e-13	TRUE
well_visit_counts_1	0.6918497252776792	0	365	0	0	1	0.3670477002792307	0	87	0	0	1	0.32480202499844846	0.294651	TRUE	0.4599254261363636	0	121	0	0	1	0.48698508522727274	0	15	0	0	1	-0.0270597	-0.0294958	FALSE	4.3483674146594734e-10	TRUE
well_visit_counts_2	0.6094491575540574	0	219	0	0	1	0.2835218222755339	0	76	0	0	0	0.32592733527852347	0.3355568423716704	TRUE	0.36750710227272726	0	158	0	0	1	0.3889737215909091	0	14	0	0	1	-0.0214666	-0.0236678	FALSE	6.493828030117747e-08	TRUE
well_visit_counts_3	0.5320290743309356	0	227	0	0	1	0.21019917312305816	0	67	0	0	0	0.32182990120787747	0.3641980246864263	TRUE	0.2811789772727273	0	116	0	0	0	0.2991299715909091	0	16	0	0	0	-0.017951	-0.0235527	FALSE	1.2738226094003177e-06	TRUE
well_visit_counts_4	0.4533369891293829	0	192	0	0	1	0.14796648247925434	0	49	0	0	0	0.30537050665012855	0.4029954820406071	TRUE	0.21466619318181818	0	13	0	0	0	0.22562144886363636	0	14	0	0	0	-0.0109553	-0.0185864	FALSE	0.00226091	TRUE
well_visit_counts_5	0.369686	0	41	0	0	1	0.0994059	0	55	0	0	0	0.2702800268354243	0.4384520308878355	TRUE	0.1568536931818182	0	18	0	0	0	0.1641512784090909	0	19	0	0	0	-0.00729759	-0.0144587	FALSE	0.023400134621941102	TRUE
enc_reports_counts_1	3.0097416212380246	0	194	0	0	4	1.5903481043772367	0	181	0	0	1	1.4193935168607879	0.28010883851860335	TRUE	1.7225674715909092	0	120	0	0	2	1.8144708806818182	0	115	0	0	2	-0.0919034	-0.0218207	FALSE	7.202427127877673e-06	TRUE
enc_reports_counts_2	2.5226401298882832	0	186	0	0	3	1.231271753451056	0	179	0	0	0	1.2913683764372272	0.28636364499278266	TRUE	1.3685901988636364	0	141	0	0	1	1.4281960227272728	0	116	0	0	1	-0.0596058	-0.0159903	FALSE	0.000593069	TRUE
enc_reports_counts_3	2.157465888197155	0	246	0	0	2	0.923348	0	154	0	0	0	1.234117921468874	0.3043704991623897	TRUE	1.09277	0	128	0	0	0	1.1461647727272728	0	99	0	0	0	-0.0533913	-0.0160988	FALSE	0.000774654	TRUE
enc_reports_counts_4	1.8803070868681655	0	264	0	0	2	0.6774848094545168	0	107	0	0	0	1.2028222774136488	0.3265275320059275	TRUE	0.8565696022727273	0	86	0	0	0	0.8855113636363636	0	89	0	0	0	-0.0289418	-0.0100848	FALSE	0.00621569	TRUE
enc_reports_counts_5	1.6051299420448804	0	264	0	0	1	0.4815132536280332	0	136	0	0	0	1.1236166884168473	0.33482421526370465	TRUE	0.6522727272727272	0	79	0	0	0	0.6803444602272727	0	67	0	0	0	-0.0280717	-0.0112783	FALSE	0.00421321	TRUE
enc_surgery_counts_1	0.16560110964162447	0	60	0	0	0	0.1164399555590514	0	98	0	0	0	0.0491612	0.0850938	FALSE	0.11873224431818181	0	22	0	0	0	0.1188387784090909	0	24	0	0	0	-0.000106534	-0.000209164	FALSE	0.8067479625950041	TRUE
enc_surgery_counts_2	0.15061664677483522	0	52	0	0	0	0.0906683	0	101	0	0	0	0.0599484	0.11136823065189487	TRUE	0.0981179	0	20	0	0	0	0.102734	0	20	0	0	0	-0.00461648	-0.00978976	FALSE	0.0661793	TRUE
enc_surgery_counts_3	0.13534079545821104	0	79	0	0	0	0.0691274	0	99	0	0	0	0.0662134	0.1312472034516096	TRUE	0.0806108	0	18	0	0	0	0.0833097	0	14	0	0	0	-0.00269886	-0.00647001	FALSE	0.10502116693269087	TRUE
enc_surgery_counts_4	0.11998322634753718	0	88	0	0	0	0.05229	0	103	0	0	0	0.0676932	0.14542184810416617	TRUE	0.0667081	0	30	0	0	0	0.0722124	0	30	0	0	0	-0.00550426	-0.012678	FALSE	0.12689418801292002	TRUE
enc_surgery_counts_5	0.10253540208380375	0	51	0	0	0	0.036789141463798324	0	76	0	0	0	0.0657463	0.1603765650283281	TRUE	0.0546875	0	18	0	0	0	0.057706	0	17	0	0	0	-0.00301847	-0.00845968	FALSE	0.013753130532251454	TRUE
enc_urgent_counts_1	0.0353096	0	13	0	0	0	0.014973010972588194	0	43	0	0	0	0.020336602695788096	0.0928694	FALSE	0.016477272727272726	0	7	0	0	0	0.0162997	0	7	0	0	0	0.000177557	0.00102443	FALSE	0.7813979967660244	TRUE
enc_urgent_counts_2	0.026672257884154275	0	29	0	0	0	0.011206099815157116	0	58	0	0	0	0.0154662	0.0804611	FALSE	0.012855113636363637	0	7	0	0	0	0.013849431818181818	0	7	0	0	0	-0.000994318	-0.00633612	FALSE	0.2899363251754786	TRUE
enc_urgent_counts_3	0.020860617399438727	0	12	0	0	0	0.00769421	0	28	0	0	0	0.0131664	0.0802904	FALSE	0.00973011	0	9	0	0	0	0.00962358	0	5	0	0	0	0.000106534	0.000824298	FALSE	0.7125896098595454	TRUE
enc_urgent_counts_4	0.016030665677451265	0	14	0	0	0	0.00537753	0	96	0	0	0	0.010653138835904876	0.0702163	FALSE	0.00704901	0	7	0	0	0	0.00694247	0	7	0	0	0	0.000106534	0.000989945	FALSE	0.9052701870645933	TRUE
enc_urgent_counts_5	0.011645860886207973	0	22	0	0	0	0.00349714	0	64	0	0	0	0.00814872	0.0656963	FALSE	0.00564631	0	4	0	0	0	0.00585938	0	6	0	0	0	-0.000213068	-0.00223001	FALSE	0.803355	TRUE
enc_ambulatory_counts_1	3.4801974129866777	0	364	0	1	4	1.8344654550281196	0	253	0	0	2	1.645731957958558	0.2855001478428562	TRUE	2.310262784090909	0	151	0	0	3	2.4620916193181817	0	124	0	0	3	-0.151829	-0.0291587	FALSE	2.2183654796663126e-06	TRUE
enc_ambulatory_counts_2	3.035825726051848	0	235	0	1	4	1.3782513420773195	0	252	0	0	1	1.6575743839745285	0.32272403700614594	TRUE	1.7802911931818182	0	176	0	0	2	1.9459694602272728	0	125	0	0	2	-0.165678	-0.0368322	FALSE	1.9282231412584416e-08	TRUE
enc_ambulatory_counts_3	2.6546261948539294	0	227	0	0	3	1.0220066268140167	0	253	0	0	0	1.6326195680399127	0.3551344633628629	TRUE	1.3461647727272728	0	120	0	0	1	1.473259943181818	0	95	0	0	1	-0.127095	-0.0336032	FALSE	1.208887815971269e-08	TRUE
enc_ambulatory_counts_4	2.2455630463533436	0	192	0	0	2	0.7556903095135092	0	252	0	0	0	1.4898727368398343	0.3662758690030877	TRUE	1.0174360795454545	0	111	0	0	1	1.1277698863636363	0	168	0	0	1	-0.110334	-0.034363	FALSE	3.743926098080996e-11	TRUE
enc_ambulatory_counts_5	1.8161833489242283	0	252	0	0	2	0.5387002497345341	0	253	0	0	0	1.2774830991896942	0.3643149764287053	TRUE	0.785547	0	106	0	0	0	0.8829367897727273	0	150	0	0	0	-0.0973899	-0.0356729	FALSE	1.2077023700996372e-11	TRUE
enc_other_patient_counts_1	6.515501650484393	0	361	0	3	9	3.735529039013647	0	352	0	1	5	2.779972611470746	0.3227200485348769	TRUE	3.778586647727273	0	156	0	1	5	3.9417258522727274	0	352	0	1	5	-0.163139	-0.0219175	FALSE	0.024644819244940164	TRUE
enc_other_patient_counts_2	5.491727148586604	0	325	0	2	8	2.9383529319227595	0	200	0	0	3	2.553374216663845	0.33475232734724614	TRUE	3.0062677556818183	0	161	0	0	3	3.0907848011363637	0	150	0	0	3	-0.084517	-0.0132285	FALSE	0.2736846447278455	TRUE
enc_other_patient_counts_3	4.652746685590787	0	310	0	2	6	2.23047	0	187	0	0	2	2.422273173182717	0.3556784247337844	TRUE	2.4046519886363638	0	126	0	0	2	2.4590198863636363	0	122	0	0	2	-0.0543679	-0.0096701	FALSE	0.8593293466805352	TRUE
enc_other_patient_counts_4	3.921991763706547	0	255	0	1	5	1.6885421992370315	0	220	0	0	1	2.233449564469516	0.3663150495315726	TRUE	1.9332563920454546	0	115	0	0	2	1.938370028409091	0	108	0	0	2	-0.00511364	-0.00104927	FALSE	0.3465059983375365	TRUE
enc_other_patient_counts_5	3.323861595862499	0	220	0	0	4	1.2282250412946867	0	210	0	0	0	2.095636554567812	0.3782387028619346	TRUE	1.5205965909090908	0	127	0	0	1	1.5232954545454545	0	125	0	0	1	-0.00269886	-0.000626039	FALSE	0.3184554122686426	TRUE
enc_prescriptions_counts_1	1.878606066470974	0	130	0	0	2	0.7567275927164038	0	93	0	0	0	1.1218784737545704	0.33959646719465714	TRUE	0.9570490056818182	0	65	0	0	0	1.0408025568181818	0	60	0	0	0	-0.0837535	-0.0294496	FALSE	6.955826421079036e-09	TRUE
enc_prescriptions_counts_2	1.5662279711407159	0	118	0	0	1	0.5664279112754159	0	90	0	0	0	0.9998	0.3398080869369176	TRUE	0.7234730113636364	0	44	0	0	0	0.7923473011363636	0	50	0	0	0	-0.0688743	-0.0283215	FALSE	1.1108210020459617e-06	TRUE
enc_prescriptions_counts_3	1.293570099889251	0	94	0	0	1	0.4090859371927479	0	80	0	0	0	0.8844841626965031	0.34080712380945927	TRUE	0.5431285511363636	0	67	0	0	0	0.60293	0	41	0	0	0	-0.0598011	-0.0285216	FALSE	2.7787139391445693e-08	TRUE
enc_prescriptions_counts_4	1.035076287861682	0	74	0	0	0	0.29025494553034176	0	68	0	0	0	0.7448213423313401	0.3288729547751164	TRUE	0.39067826704545455	0	60	0	0	0	0.43119673295454547	0	37	0	0	0	-0.0405185	-0.0232061	FALSE	5.17011080754262e-05	TRUE
enc_prescriptions_counts_5	0.7869111749083363	0	67	0	0	0	0.19704140775553544	0	65	0	0	0	0.5898697671528008	0.30583599436499764	TRUE	0.26379616477272727	0	67	0	0	0	0.29243607954545453	0	40	0	0	0	-0.0286399	-0.0204544	FALSE	9.517177915511894e-05	TRUE
enc_assisted_living_counts_1	0.00510844	0	32	0	0	0	0.0060117	0	38	0	0	0	-0.000903258	-0.0044738	FALSE	0.00388849	0	10	0	0	0	0.00450994	0	16	0	0	0	-0.000621449	-0.00420599	FALSE	0.9266801141914616	TRUE
enc_assisted_living_counts_2	0.00472028	0	45	0	0	0	0.00407724	0	33	0	0	0	0.000643042	0.00362722	FALSE	0.00239702	0	9	0	0	0	0.00262784	0	12	0	0	0	-0.000230824	-0.00218564	FALSE	0.7820937202914346	TRUE
enc_assisted_living_counts_3	0.0036902	0	44	0	0	0	0.00236031	0	41	0	0	0	0.00132989	0.00900704	FALSE	0.00229048	0	7	0	0	0	0.0022017	0	13	0	0	0	8.877841173671186e-05	0.000952543	FALSE	0.7035494671071978	TRUE
enc_assisted_living_counts_4	0.0030827	0	52	0	0	0	0.00141766	0	37	0	0	0	0.00166503	0.013003764777061628	FALSE	0.00163352	0	15	0	0	0	0.00252131	0	16	0	0	0	-0.000887784	-0.00746875	FALSE	0.12694157026954164	TRUE
enc_assisted_living_counts_5	0.00237949	0	24	0	0	0	0.000873825	0	27	0	0	0	0.00150567	0.015367295024877518	FALSE	0.000976562	0	15	0	0	0	0.0017223	0	15	0	0	0	-0.000745739	-0.00858571	FALSE	0.0687776	TRUE
enc_rehab_counts_1	0.00869434	0	82	0	0	0	0.00381238	0	55	0	0	0	0.00488196	0.024879296031850916	FALSE	0.00275213	0	17	0	0	0	0.0029652	0	12	0	0	0	-0.000213068	-0.0019284	FALSE	0.3464275478205744	TRUE
enc_rehab_counts_2	0.00707181	0	53	0	0	0	0.00297236	0	32	0	0	0	0.00409946	0.025119122129594645	FALSE	0.00168679	0	9	0	0	0	0.00236151	0	11	0	0	0	-0.000674716	-0.00750031	FALSE	0.22952427620661653	TRUE
enc_rehab_counts_3	0.0052966	0	39	0	0	0	0.00229456	0	31	0	0	0	0.00300204	0.020404509974505717	FALSE	0.00126065	0	22	0	0	0	0.0010831	0	13	0	0	0	0.000177557	0.00199991	FALSE	0.9459868179110758	TRUE
enc_rehab_counts_4	0.00384934	0	36	0	0	0	0.0018177	0	48	0	0	0	0.00203163	0.0160852	FALSE	0.000834517	0	8	0	0	0	0.000976562	0	10	0	0	0	-0.000142045	-0.00223271	FALSE	0.48302577423689297	TRUE
enc_rehab_counts_5	0.00220531	0	37	0	0	0	0.00151844	0	45	0	0	0	0.000686865	0.00658621	FALSE	0.000301847	0	7	0	0	0	0.000195313	0	2	0	0	0	0.000106534	0.0039486	FALSE	0.8822169410634534	TRUE
enc_swing_bed_counts_1	0.0001129	0	4	0	0	0	0.00014871	0	26	0	0	0	-3.58104e-05	-0.00184272	FALSE	0.00012429	0	2	0	0	0	3.5511363636363635e-05	0	1	0	0	0	8.877841173671186e-05	0.00826407	FALSE	0.15972433841626588	TRUE
enc_swing_bed_counts_2	0.000109674	0	9	0	0	0	8.050005899240965e-05	0	7	0	0	0	2.9173822495284297e-05	0.00210121	FALSE	1.7755681818181817e-05	0	1	0	0	0	1.7755681818181817e-05	0	1	0	0	0	0	0	FALSE	1	TRUE
enc_swing_bed_counts_3	0.000106448	0	25	0	0	0	4.6087820033822314e-05	0	16	0	0	0	6.0360359057174744e-05	0.00267953	FALSE	8.87784090909091e-05	0	3	0	0	0	5.326704545454545e-05	0	1	0	0	0	3.551136251189746e-05	0.00318534	FALSE	0.7388826803635273	TRUE
enc_swing_bed_counts_4	6.558928206616991e-05	0	10	0	0	0	3.318323042435207e-05	0	9	0	0	0	3.2406051641817844e-05	0.00283685	FALSE	0	0	0	0	0	0	0.000195313	0	9	0	0	0	-0.000195313	-0.00719514	FALSE	0.10247043485974937	TRUE
enc_swing_bed_counts_5	3.870842876036257e-05	0	2	0	0	0	1.413359814370551e-05	0	2	0	0	0	2.457483061665706e-05	0.00454893	FALSE	1.7755681818181817e-05	0	1	0	0	0	1.7755681818181817e-05	0	1	0	0	0	0	0	FALSE	1	TRUE
enc_advice_counts_1	0.0505779	0	133	0	0	0	0.031334187084595115	0	56	0	0	0	0.019243751261479744	0.0318742	FALSE	0.0357955	0	54	0	0	0	0.031019176136363635	0	32	0	0	0	0.00477628	0.00903578	FALSE	0.0144192	TRUE
enc_advice_counts_2	0.041161	0	82	0	0	0	0.0220859	0	48	0	0	0	0.0190751	0.0374897	FALSE	0.025159801136363635	0	26	0	0	0	0.022745028409090907	0	26	0	0	0	0.00241477	0.00605086	FALSE	0.058167	TRUE
enc_advice_counts_3	0.0345397	0	71	0	0	0	0.0147819	0	70	0	0	0	0.0197578	0.0457892	FALSE	0.0179865	0	34	0	0	0	0.016885653409090907	0	29	0	0	0	0.00110085	0.00323547	FALSE	0.13447586311292817	TRUE
enc_advice_counts_4	0.0308055	0	67	0	0	0	0.00855451	0	58	0	0	0	0.0222509	0.0581968	FALSE	0.016281960227272727	0	48	0	0	0	0.014026988636363636	0	29	0	0	0	0.00225497	0.00687125	FALSE	0.14127612287791225	TRUE
enc_advice_counts_5	0.026844295345311443	0	62	0	0	0	0.00477101	0	44	0	0	0	0.022073284215410157	0.0675666	FALSE	0.010582386363636363	0	20	0	0	0	0.0144531	0	40	0	0	0	-0.00387074	-0.0128869	FALSE	0.0583666	TRUE
enc_unknown_counts_1	1.0301441888971323	0	360	0	0	0	0.4336482872537067	0	353	0	0	0	0.5964959016434257	0.135719	TRUE	0.4054509943181818	0	150	0	0	0	0.5091086647727273	0	353	0	0	0	-0.103658	-0.0300379	FALSE	5.67633614758255e-43	TRUE
enc_unknown_counts_2	0.868302	0	325	0	0	0	0.34762260589137534	0	171	0	0	0	0.5206794918904167	0.13160590381349183	TRUE	0.31986860795454547	0	151	0	0	0	0.38529829545454547	0	148	0	0	0	-0.0654297	-0.0218116	FALSE	2.0220488103393084e-28	TRUE
enc_unknown_counts_3	0.727296	0	247	0	0	0	0.27598185491800054	0	176	0	0	0	0.4513140387628485	0.1268409157638657	TRUE	0.256641	0	133	0	0	0	0.30372869318181817	0	168	0	0	0	-0.0470881	-0.0178833	FALSE	6.913520724732393e-19	TRUE
enc_unknown_counts_4	0.5948958635742932	0	194	0	0	0	0.23186290655602312	0	165	0	0	0	0.3630329570182701	0.11340433051802687	TRUE	0.2030362215909091	0	136	0	0	0	0.22974076704545454	0	153	0	0	0	-0.0267045	-0.0117639	FALSE	5.823468538139374e-10	TRUE
enc_unknown_counts_5	0.4652570347193101	0	167	0	0	0	0.18720872497738625	0	222	0	0	0	0.27804830974192385	0.0973444	FALSE	0.16582	0	149	0	0	0	0.177734	0	116	0	0	0	-0.0119141	-0.0060962	FALSE	4.911984373421466e-05	TRUE
enc_observation_counts_1	0.0340892	0	36	0	0	0	0.024221914696975655	0	37	0	0	0	0.00986731	0.0407196	FALSE	0.024946732954545456	0	9	0	0	0	0.027485795454545454	0	8	0	0	0	-0.00253906	-0.0117058	FALSE	0.0719135	TRUE
enc_observation_counts_2	0.029493672247131814	0	32	0	0	0	0.017971177291855114	0	16	0	0	0	0.0115225	0.053641611454349904	FALSE	0.0193537	0	7	0	0	0	0.0217862	0	8	0	0	0	-0.00243253	-0.0128297	FALSE	0.0634294	TRUE
enc_observation_counts_3	0.025130372138533166	0	36	0	0	0	0.012978944625791482	0	45	0	0	0	0.012151427512741684	0.0621889	FALSE	0.017116477272727273	0	10	0	0	0	0.018199573863636364	0	9	0	0	0	-0.0010831	-0.00616211	FALSE	0.31327959307332953	TRUE
enc_observation_counts_4	0.0215369	0	69	0	0	0	0.00904796	0	44	0	0	0	0.012488978839572843	0.0693739	FALSE	0.013600852272727273	0	11	0	0	0	0.014293323863636364	0	8	0	0	0	-0.000692472	-0.00440853	FALSE	0.2526292920999229	TRUE
enc_observation_counts_5	0.0182091	0	49	0	0	0	0.00609465	0	24	0	0	0	0.012114436708081228	0.0776076	FALSE	0.010582386363636363	0	11	0	0	0	0.01163	0	4	0	0	0	-0.00104759	-0.00771075	FALSE	0.13224084469348216	TRUE
enc_orders_counts_1	1.4146941496510865	0	295	0	0	2	0.46945545089865104	0	233	0	0	0	0.9452386987524355	0.32118389759592336	TRUE	0.7472123579545454	0	262	0	0	0	0.8510653409090909	0	78	0	0	1	-0.103853	-0.0441701	FALSE	3.078496366064695e-21	TRUE
enc_orders_counts_2	1.1785028439942797	0	263	0	0	1	0.3590364081488182	0	125	0	0	0	0.8194664358454615	0.3279867762171748	TRUE	0.5539595170454545	0	133	0	0	0	0.6463068181818182	0	68	0	0	0	-0.0923473	-0.0491668	FALSE	5.688652622631616e-22	TRUE
enc_orders_counts_3	0.991266	0	262	0	0	1	0.2618673064065757	0	99	0	0	0	0.7293985667373013	0.3431632738733232	TRUE	0.3908025568181818	0	70	0	0	0	0.46732954545454547	0	52	0	0	0	-0.076527	-0.0493322	FALSE	3.731804442137089e-24	TRUE
enc_orders_counts_4	0.8304678343709343	0	263	0	0	1	0.19799388936956777	0	212	0	0	0	0.6324739450013666	0.3255060706021116	TRUE	0.2634410511363636	0	79	0	0	0	0.3114524147727273	0	212	0	0	0	-0.0480114	-0.0329153	FALSE	3.986683319080641e-14	TRUE
enc_orders_counts_5	0.6594980807070739	0	207	0	0	0	0.14751174932158728	0	145	0	0	0	0.5119863313854867	0.31395604528867843	TRUE	0.18178267045454546	0	47	0	0	0	0.19167258522727273	0	145	0	0	0	-0.00988991	-0.00924572	FALSE	0.023087257702148617	TRUE
enc_visits_counts_1	0.049593	0	220	0	0	0	0.0264667	0	366	0	0	0	0.023126325096193716	0.0219078	FALSE	0.031232244318181817	0	109	0	0	0	0.0346946	0	94	0	0	0	-0.00346236	-0.00429853	FALSE	0.9906248330673558	TRUE
enc_visits_counts_2	0.038032106491188454	0	170	0	0	0	0.0161596	0	360	0	0	0	0.021872487778796114	0.025927120541760017	FALSE	0.0186612	0	32	0	0	0	0.023899147727272727	0	112	0	0	0	-0.00523793	-0.00870357	FALSE	0.1637347461213542	TRUE
enc_visits_counts_3	0.029049600550519875	0	127	0	0	0	0.00872473	0	354	0	0	0	0.0203249	0.0318583	FALSE	0.013423295454545455	0	38	0	0	0	0.017631392045454546	0	129	0	0	0	-0.0042081	-0.00713	FALSE	0.7493861302244167	TRUE
enc_visits_counts_4	0.0218746	0	164	0	0	0	0.00490866	0	160	0	0	0	0.016965903100398146	0.0323624	FALSE	0.00925071	0	38	0	0	0	0.011363636363636364	0	145	0	0	0	-0.00211293	-0.00378577	FALSE	0.9475226218693024	TRUE
enc_visits_counts_5	0.015754330505467564	0	153	0	0	0	0.0023259	0	94	0	0	0	0.013428431854427332	0.0314995	FALSE	0.00513139	0	29	0	0	0	0.00522017	0	34	0	0	0	-8.87784e-05	-0.000352172	FALSE	0.7440708571596841	TRUE
enc_diagnostics_counts_1	1.1997806522370247	0	365	0	0	1	1.0510001671451608	0	275	0	0	1	0.14878048509186392	0.051504818928412605	FALSE	0.9308948863636364	0	66	0	0	1	1.0170276988636364	0	50	0	0	1	-0.0861328	-0.0357326	FALSE	4.2793009119493883e-13	TRUE
enc_diagnostics_counts_2	1.043079255507887	0	363	0	0	1	0.8661130392889448	0	189	0	0	0	0.17696621621894215	0.0676714	FALSE	0.8158913352272728	0	69	0	0	1	0.8907315340909091	0	72	0	0	1	-0.0748402	-0.0327279	FALSE	2.2885665435847232e-09	TRUE
enc_diagnostics_counts_3	0.9345644764147393	0	329	0	0	1	0.6729540694930586	0	169	0	0	0	0.2616104069216807	0.11014134502989391	TRUE	0.7424005681818182	0	57	0	0	0	0.8147372159090909	0	94	0	0	0	-0.0723367	-0.0316407	FALSE	6.945931977489577e-07	TRUE
enc_diagnostics_counts_4	0.8365568852617657	0	251	0	0	1	0.5149736254768553	0	119	0	0	0	0.3215832597849104	0.15073818680996515	TRUE	0.6418323863636364	0	65	0	0	0	0.6964133522727273	0	83	0	0	0	-0.054581	-0.0255367	FALSE	1.888376708554046e-05	TRUE
enc_diagnostics_counts_5	0.7655333698912938	0	115	0	0	0	0.3842366136390451	0	261	0	0	0	0.38129675625224874	0.19386793067538377	TRUE	0.5326349431818181	0	61	0	0	0	0.5947620738636363	0	47	0	0	0	-0.0621271	-0.0317059	FALSE	5.3707672636482985e-08	TRUE
enc_hospice_counts_1	0.000334398	0	13	0	0	0	0.000208931	0	16	0	0	0	0.000125466	0.0038042	FALSE	0.000319602	0	7	0	0	0	0.000390625	0	5	0	0	0	-7.10227e-05	-0.0020748	FALSE	0.3971379574551114	TRUE
enc_hospice_counts_2	0.0002301	0	44	0	0	0	0.00011184	0	16	0	0	0	0.00011826	0.0029804	FALSE	8.87784090909091e-05	0	1	0	0	0	0.00012429	0	3	0	0	0	-3.55114e-05	-0.00280924	FALSE	0.7815112949987133	TRUE
enc_hospice_counts_3	0.00013763	0	12	0	0	0	5.653439257482204e-05	0	6	0	0	0	8.109557635091153e-05	0.00490717	FALSE	3.5511363636363635e-05	0	1	0	0	0	1.7755681818181817e-05	0	1	0	0	0	1.775568125594873e-05	0.00344053	FALSE	0.5637028616507731	TRUE
enc_hospice_counts_4	0.000102147	0	5	0	0	0	3.072521335588154e-05	0	6	0	0	0	7.142202920618635e-05	0.00673791	FALSE	0	0	0	0	0	0	7.102272727272727e-05	0	1	0	0	0	-7.10227e-05	-0.0119186	FALSE	0.0455003	TRUE
enc_hospice_counts_5	5.2686472479382384e-05	0	2	0	0	0	1.413359814370551e-05	0	2	0	0	0	3.855287433567688e-05	0.00635628	FALSE	3.5511363636363635e-05	0	1	0	0	0	8.87784090909091e-05	0	1	0	0	0	-5.3267e-05	-0.00675722	FALSE	0.25683925795785656	TRUE
enc_long_term_counts_1	1.1827575454555229e-05	0	1	0	0	0	3.687025602705785e-06	0	2	0	0	0	8.140549851849443e-06	0.00281349	FALSE	1.7755681818181817e-05	0	1	0	0	0	0	0	0	0	0	0	1.775568125594873e-05	0.00595914	FALSE	0.31731050786291415	TRUE
enc_long_term_counts_2	1.3978043719019816e-05	0	2	0	0	0	3.0725213355881545e-06	0	1	0	0	0	1.0905522383431662e-05	0.00351966	FALSE	1.7755681818181817e-05	0	1	0	0	0	0	0	0	0	0	0	1.775568125594873e-05	0.00595914	FALSE	0.31731050786291415	TRUE
enc_long_term_counts_3	2.0429448512413577e-05	0	2	0	0	0	6.145042671176309e-07	0	1	0	0	0	1.9814944245295947e-05	0.00534418	FALSE	5.326704545454545e-05	0	1	0	0	0	0	0	0	0	0	0	5.326704558683559e-05	0.0103217	FALSE	0.0832645	TRUE
enc_long_term_counts_4	9.677107190090643e-06	0	1	0	0	0	1.2290085342352618e-06	0	1	0	0	0	8.44809865585538e-06	0.00361777	FALSE	0	0	0	0	0	0	0	0	0	0	0	0	0		FALSE	1	TRUE
enc_long_term_counts_5	6.451404793393762e-06	0	1	0	0	0	0	0	0	0	0	0	6.451404793393762e-06	0.00359206	FALSE	0	0	0	0	0	0	0	0	0	0	0	0	0		FALSE	1	TRUE
enc_inpatient_counts_1	0.1372869692375515	0	149	0	0	0	0.125439	0	131	0	0	0	0.011848213190829487	0.011831448886890639	FALSE	0.11274857954545454	0	48	0	0	0	0.11294389204545455	0	45	0	0	0	-0.000195313	-0.000224467	FALSE	0.6734082779197602	TRUE
enc_inpatient_counts_2	0.12206272915927444	0	164	0	0	0	0.0962768	0	91	0	0	0	0.025785887612886735	0.029245620219117495	FALSE	0.0923651	0	46	0	0	0	0.0899325	0	39	0	0	0	0.00243253	0.00327832	FALSE	0.5693984966701542	TRUE
enc_inpatient_counts_3	0.10503317097297937	0	121	0	0	0	0.071175	0	90	0	0	0	0.0338582	0.0449614	FALSE	0.0739347	0	35	0	0	0	0.0789595	0	44	0	0	0	-0.00502486	-0.00710641	FALSE	0.45802030030567886	TRUE
enc_inpatient_counts_4	0.093454	0	93	0	0	0	0.0527294	0	102	0	0	0	0.040724592450140124	0.059234461131884485	FALSE	0.057794744318181816	0	66	0	0	0	0.0625533	0	60	0	0	0	-0.00475852	-0.00701538	FALSE	0.0477247	TRUE
enc_inpatient_counts_5	0.0801845	0	122	0	0	0	0.0373305	0	91	0	0	0	0.042853990453962106	0.0707037	FALSE	0.0476207	0	32	0	0	0	0.057652698863636366	0	68	0	0	0	-0.010032	-0.015918	FALSE	0.00933696	TRUE
enc_clinic_counts_1	3.9152210143758803	0	287	0	2	5	3.529358555865812	0	302	0	1	5	0.3858624585100685	0.0633895	FALSE	2.8014026988636362	0	134	0	1	4	2.8967329545454548	0	100	0	1	4	-0.0953303	-0.0191447	FALSE	0.000236305	TRUE
enc_clinic_counts_2	3.469213896325925	0	203	0	1	5	2.8511910321705276	0	207	0	0	4	0.6180228641553973	0.10970992564315706	TRUE	2.282972301136364	0	142	0	0	3	2.3315696022727272	0	90	0	0	3	-0.0485973	-0.0108492	FALSE	0.20628603206983176	TRUE
enc_clinic_counts_3	3.0821532638732085	0	228	0	1	4	2.2353483747591145	0	182	0	0	3	0.846805	0.1629232833505463	TRUE	1.9036399147727272	0	79	0	0	2	1.9466441761363635	0	94	0	0	2	-0.0430043	-0.0104059	FALSE	0.5970452947790446	TRUE
enc_clinic_counts_4	2.7136468716062923	0	150	0	1	3	1.7176592549258662	0	150	0	0	1	0.995988	0.2110631278330659	TRUE	1.5823508522727272	0	73	0	0	2	1.6069069602272728	0	85	0	0	2	-0.0245561	-0.00663556	FALSE	0.8038928052487809	TRUE
enc_clinic_counts_5	2.3431394686192917	0	132	0	0	3	1.2476937654855076	0	137	0	0	0	1.095445703133784	0.26048519348105786	TRUE	1.28145	0	71	0	0	1	1.321182528409091	0	84	0	0	1	-0.0397372	-0.0118254	FALSE	0.0639275	TRUE
enc_emergency_counts_1	0.15561	0	61	0	0	0	0.10756774295040705	0	68	0	0	0	0.0480423	0.0819813	FALSE	0.11924715909090909	0	27	0	0	0	0.12208806818181818	0	33	0	0	0	-0.00284091	-0.00519444	FALSE	0.4305296209579248	TRUE
enc_emergency_counts_2	0.14168467683838157	0	45	0	0	0	0.0850259	0	65	0	0	0	0.0566588	0.10608511547269986	TRUE	0.10001775568181819	0	30	0	0	0	0.10250355113636364	0	23	0	0	0	-0.0024858	-0.00488767	FALSE	0.2804411851989559	TRUE
enc_emergency_counts_3	0.1279754416524198	0	73	0	0	0	0.0667216	0	48	0	0	0	0.0612538	0.12173463178241173	TRUE	0.0820845	0	46	0	0	0	0.0852095	0	26	0	0	0	-0.003125	-0.0063954	FALSE	0.10408987785724887	TRUE
enc_emergency_counts_4	0.11361353934819307	0	59	0	0	0	0.0515889	0	46	0	0	0	0.0620247	0.13483735116439322	TRUE	0.0670987	0	40	0	0	0	0.0714844	0	26	0	0	0	-0.00438565	-0.0103069	FALSE	0.010554447282426237	TRUE
enc_emergency_counts_5	0.098657	0	57	0	0	0	0.038525730522672746	0	62	0	0	0	0.0601313	0.1425783331738076	TRUE	0.053781960227272725	0	22	0	0	0	0.0621626	0	20	0	0	0	-0.00838068	-0.0224295	FALSE	2.522939157157036e-05	TRUE
enc_psych_counts_1	0.00301496	0	41	0	0	0	0.00083081	0	17	0	0	0	0.00218415	0.0187316	FALSE	0.00197088	0	21	0	0	0	0.000994318	0	6	0	0	0	0.000976562	0.00957888	FALSE	0.4025100278194168	TRUE
enc_psych_counts_2	0.00269561	0	36	0	0	0	0.000673497	0	29	0	0	0	0.00202212	0.017952587716985643	FALSE	0.00078125	0	11	0	0	0	0.0015625	0	29	0	0	0	-0.00078125	-0.00769239	FALSE	0.0675525	TRUE
enc_psych_counts_3	0.00232896	0	55	0	0	0	0.000598527	0	18	0	0	0	0.00173043	0.015869400123944576	FALSE	0.00078125	0	4	0	0	0	0.000870028	0	9	0	0	0	-8.87784e-05	-0.00179698	FALSE	0.537718	TRUE
enc_psych_counts_4	0.00179994	0	87	0	0	0	0.000457191	0	18	0	0	0	0.00134275	0.012716672556851563	FALSE	0.000497159	0	4	0	0	0	0.000727983	0	6	0	0	0	-0.000230824	-0.00606859	FALSE	0.4344179059559117	TRUE
enc_psych_counts_5	0.00151716	0	28	0	0	0	0.000312783	0	16	0	0	0	0.00120437	0.0170878	FALSE	0.00065696	0	8	0	0	0	0.00065696	0	8	0	0	0	0	0	FALSE	0.6296393159799356	TRUE
enc_palliative_counts_1	0.000122577	0	14	0	0	0	2.3351162150469972e-05	0	9	0	0	0	9.92255289240115e-05	0.00423017	FALSE	0.000745739	0	14	0	0	0	0.000497159	0	9	0	0	0	0.00024858	0.00326738	FALSE	0.6239766946847884	TRUE
enc_palliative_counts_2	6.236357966947302e-05	0	10	0	0	0	2.2736657883352342e-05	0	12	0	0	0	3.962692178612068e-05	0.00254442	FALSE	0.000230824	0	7	0	0	0	0.000195313	0	8	0	0	0	3.551136251189746e-05	0.000993199	FALSE	1	TRUE
enc_palliative_counts_3	3.978366289259486e-05	0	9	0	0	0	6.759546938293939e-06	0	7	0	0	0	3.3024115954300924e-05	0.00294162	FALSE	3.5511363636363635e-05	0	1	0	0	0	0.000159801	0	7	0	0	0	-0.00012429	-0.00562474	FALSE	0.4614509878333607	TRUE
enc_palliative_counts_4	2.0429448512413577e-05	0	10	0	0	0	3.0725213355881545e-06	0	1	0	0	0	1.7356927176825423e-05	0.00214442	FALSE	3.5511363636363635e-05	0	2	0	0	0	0	0	0	0	0	0	3.551136251189746e-05	0.00595914	FALSE	0.31731050786291415	TRUE
enc_palliative_counts_5	8.601873057858348e-06	0	4	0	0	0	4.301529869823416e-06	0	2	0	0	0	4.300343188034932e-06	0.00112573	FALSE	0	0	0	0	0	0	0	0	0	0	0	0	0		FALSE	1	TRUE
visits_counts_all	0.010171400533114999	0	3.487804889678955	0	0	0.01	0.010051666438680188	0	3.6865670680999756	0	0	0	0.000119734	0.0036728	FALSE	0.00854811	0	2.3333332538604736	0	0	0.00757576	0.00830254	0	1.4800000190734863	0	0	0.00724638	0.000245574	0.00794641	FALSE	0.015460451941001756	TRUE
vaccinations_counts_all	0.0481183	0	2.75	0.0208333	0.0421053	0.0677083	0.0413505	0	3	0	0.028169013559818268	0.0625	0.00676776	0.12618147843866692	TRUE	0.036635	0	2	0.00826446	0.0258621	0.0531915	0.040678135513272456	0	2	0.010309278033673763	0.030303	0.0571429	-0.00404317	-0.0754838	FALSE	3.5694196319753475e-71	TRUE
other_procedures_counts_all	0.14067644146640812	0	21.5	0.017543859779834747	0.0784314	0.18539325892925262	0.10959924882424554	0	14.142857551574707	0	0.021739130839705467	0.13333334028720856	0.031077192642162577	0.14343468199772189	TRUE	0.112509	0	12.333333015441895	0	0.0438596	0.145455	0.11760767068471978	0	12	0	0.0490196	0.1538461595773697	-0.00509847	-0.023951	FALSE	1.8458877557943198e-10	TRUE
elective_procedures_counts_all	0.0578939	0	15	0	0.00877193	0.0568182	0.0400223	0	12.428571701049805	0	0	0.024096384644508362	0.017871573118705825	0.13368438763498688	TRUE	0.034837968732716204	0	11	0	0	0.025	0.035283871916304964	0	7.559999942779541	0	0	0.0277778	-0.000445903	-0.00393741	FALSE	0.00311525	TRUE
critical_procedures_counts_all	0.19050058947009632	0	21.5	0.0248447	0.10000000149011612	0.2454545497894287	0.14761486837640517	0	15.764705657958984	0	0.028985507786273956	0.17105263471603394	0.042885721093691154	0.14388675705735038	TRUE	0.13405210587608798	0	13	0	0.0471698	0.16470588743686676	0.14021682623179005	0	11.882352828979492	0	0.0542636	0.17499999701976776	-0.00616472	-0.0232465	FALSE	3.042298232066055e-11	TRUE
prescriptions_counts_all	0.3088010782306881	0	10.709301948547363	0.042944785207509995	0.17037037014961243	0.4027777910232544	0.22556298107933953	0	29.66666603088379	0	0.0882353	0.3163265287876129	0.0832381	0.2127006976770615	TRUE	0.25207560626272013	0	8.564102172851562	0	0.10126582533121109	0.32380953431129456	0.271635	0	8	0	0.1071428582072258	0.3440215140581131	-0.0195591	-0.0456159	FALSE	8.557463058446663e-12	TRUE
diagnoses_counts_all	0.42662993725940207	0	22	0.1267605572938919	0.29347825050354004	0.5586591958999634	0.32801733052344706	0	28.71666717529297	0.0166667	0.1764705926179886	0.4444444477558136	0.0986126	0.2059118707855509	TRUE	0.3029684338250346	0	14.333333015441895	0.042424242943525314	0.179688	0.4000000059604645	0.30651810016562936	0	13.529411315917969	0.046220541931688786	0.18269230425357819	0.40740740299224854	-0.00354967	-0.00825339	FALSE	0.031251968103832975	TRUE
well_visit_counts_all	0.033554328625816296	0	10.020833015441895	0	0.022346368059515953	0.05	0.023384424635816293	0	7	0	0	0.031746	0.010169903990000003	0.18871468504481992	TRUE	0.0244641	0	5.079999923706055	0	0.00819672	0.0344828	0.024885547905796557	0	2	0	0.00869565	0.0357143	-0.000421492	-0.00835163	FALSE	7.351325010441857e-05	TRUE
enc_reports_counts_all	0.1453584535726995	0	14.928104400634766	0	0.0484848	0.18243242800235748	0.0956331	0	7.793478488922119	0	0	0.0882353	0.049725346091693906	0.20475949761514764	TRUE	0.0919331	0	7.238095283508301	0	0	0.0990991	0.0950893	0	6	0	0.00862069	0.10588235408067703	-0.00315621	-0.0151695	FALSE	6.429428357169017e-08	TRUE
enc_surgery_counts_all	0.00867239	0	2.7402596473693848	0	0	0.011236	0.00717567	0	6.4375	0	0	0	0.00149672	0.0604038	FALSE	0.00688921	0	1.3333333730697632	0	0	0.00763359	0.00678619	0	1.125	0	0	0.00764827	0.000103022	0.00445916	FALSE	0.8473729771811884	TRUE
enc_urgent_counts_all	0.00137164	0	2	0	0	0	0.000850006	0	2.554054021835327	0	0	0	0.000521637	0.0602964	FALSE	0.000848045	0	0.53125	0	0	0	0.000893579	0	1	0	0	0	-4.55342e-05	-0.00532313	FALSE	0.5151336829475561	TRUE
enc_ambulatory_counts_all	0.17294813606533224	0	10.458333015441895	0.011111111380159855	0.0797101	0.2222222238779068	0.11275126084269609	0	12.75	0	0.018518518656492233	0.1267605572938919	0.060196875222636156	0.23277656238665895	TRUE	0.12053174825806226	0	10.399999618530273	0	0.036731	0.14615385234355927	0.1248085639419349	0	7.666666507720947	0	0.0377358	0.15333333611488342	-0.00427682	-0.0176408	FALSE	0.000770247	TRUE
enc_other_patient_counts_all	0.3154000831331611	0	13.066666603088379	0.0454545	0.18644067645072937	0.43103447556495667	0.23899116192509506	0	16.20720672607422	0	0.0757576	0.30645161867141724	0.0764089	0.1838729538053132	TRUE	0.20359695309901077	0	7.072000026702881	0	0.0756303	0.26595744490623474	0.2024299631023992	0	8.941176414489746	0	0.0754717	0.25925925374031067	0.00116699	0.00338158	FALSE	0.3037318050777392	TRUE
enc_prescriptions_counts_all	0.0761855	0	5.270833492279053	0	0	0.0877193	0.0402565	0	4.320512771606445	0	0	0	0.035928958172626424	0.25430863117589636	TRUE	0.0415329	0	3.8579235076904297	0	0	0.022727273404598236	0.0449326	0	2.54688	0	0	0.030166119802743196	-0.00339976	-0.028874	FALSE	6.7293916178842806e-12	TRUE
enc_assisted_living_counts_all	0.000223652	0	1.6666666269302368	0	0	0	0.000287589	0	2.5	0	0	0	-6.39366e-05	-0.00962612	FALSE	0.000211849	0	1.6666666269302368	0	0	0	0.000212958	0	1.7272727489471436	0	0	0	-1.1092e-06	-0.00013188	FALSE	0.4416321826441585	TRUE
enc_rehab_counts_all	0.000357359	0	3.487804889678955	0	0	0	0.000293533	0	1.7142857313156128	0	0	0	6.382554370965845e-05	0.00908477	FALSE	0.000132048	0	0.30985915660858154	0	0	0	0.000139304	0	0.20000000298023224	0	0	0	-7.25603e-06	-0.00246965	FALSE	0.4267973593848393	TRUE
enc_swing_bed_counts_all	4.725984387207012e-06	0	0.2982456088066101	0	0	0	5.923954430454439e-06	0	0.20800000429153442	0	0	0	-1.19797e-06	-0.00265325	FALSE	4.172256682398835e-06	0	0.11764705926179886	0	0	0	4.164150827405551e-06	0	0.1304347813129425	0	0	0	8.106011861741536e-09	1.4925184952683426e-05	FALSE	0.599736	TRUE
enc_advice_counts_all	0.00223476	0	3.3740458488464355	0	0	0	0.00158993	0	3.125	0	0	0	0.00064483	0.028876908163889707	FALSE	0.00161532	0	1.0902255773544312	0	0	0	0.00159407	0	1.5	0	0	0	2.125222272297833e-05	0.00108552	FALSE	0.17911239605725882	TRUE
enc_unknown_counts_all	0.0465789	0	11.25	0	0	0.00735294	0.031613492970479364	0	12.680000305175781	0	0	0	0.0149654	0.0642792	FALSE	0.020162062214777423	0	9.079364776611328	0	0	0	0.023839679650576397	0	8.762887001037598	0	0	0	-0.00367762	-0.0244927	FALSE	1.6295087936341655e-51	TRUE
enc_observation_counts_all	0.00164195	0	2	0	0	0	0.00143083	0	3.3333332538604736	0	0	0	0.00021112	0.0216786	FALSE	0.00148692	0	2	0	0	0	0.00148548	0	1	0	0	0	1.4389230500455596e-06	0.000127279	FALSE	0.6204483241510341	TRUE
enc_orders_counts_all	0.0645136	0	10.818181991577148	0	0.0166667	0.0794702	0.029709636138614152	0	7.333333492279053	0	0	0	0.034803954119540674	0.29167085359962436	TRUE	0.0343395	0	3.375	0	0	0.031578946858644485	0.037493770833944756	0	4.4285712242126465	0	0	0.038835	-0.0031543	-0.0331505	FALSE	4.871277548069709e-22	TRUE
enc_visits_counts_all	0.0017315	0	7.754716873168945	0	0	0	0.0010841	0	22.94915199279785	0	0	0	0.000647404	0.018751414199754023	FALSE	0.00139002	0	2.5	0	0	0	0.00133216	0	2.8333332538604736	0	0	0	5.785852772532962e-05	0.00220109	FALSE	0.8402788618166007	TRUE
enc_diagnostics_counts_all	0.0722933	0	17.480520248413086	0	0.0178571	0.0880503	0.0711782	0	8.472222328186035	0	0	0.0740741	0.00111509	0.0072656	FALSE	0.0614794	0	4	0	0.00657895	0.0683761	0.0663406	0	4.2727274894714355	0	0.00862069	0.0746269	-0.00486121	-0.0353108	FALSE	8.61425664946586e-12	TRUE
enc_hospice_counts_all	1.181282252008398e-05	0	0.5	0	0	0	1.0399277858188342e-05	0	1	0	0	0	1.4135446618956376e-06	0.00119052	FALSE	1.2397158091268714e-05	0	0.1428571492433548	0	0	0	7.793425274113278e-06	0	0.078125	0	0	0	4.60373257737956e-06	0.00664259	FALSE	0.36162589506589526	TRUE
enc_long_term_counts_all	6.997814461687076e-07	0	0.023255813866853714	0	0	0	2.08272630178741e-07	0	0.0625	0	0	0	4.915088159899666e-07	0.00570671	FALSE	1.1395557190884244e-06	0	0.021739130839705467	0	0	0	0	0	0	0	0	0	1.1395557066862239e-06	0.013205427266058823	FALSE	0.027707849358079864	TRUE
enc_inpatient_counts_all	0.00784272	0	6	0	0	0	0.00827733	0	7.714285850524902	0	0	0	-0.000434612	-0.0100959	FALSE	0.00694034	0	2.75	0	0	0	0.00686086	0	3.3333332538604736	0	0	0	7.947677659103647e-05	0.00196763	FALSE	0.271114	TRUE
enc_clinic_counts_all	0.21101807373436804	0	9.818840980529785	0.0337838	0.125	0.2802547812461853	0.23817882727813555	0	12.333333015441895	0	0.11206896603107452	0.328125	-0.0271608	-0.0842989	FALSE	0.1589959573996897	0	8	0	0.0754717	0.21739129722118378	0.15769269647193637	0	4.823529243469238	0	0.0769231	0.21167883276939392	0.00130326	0.00532011	FALSE	0.3202382775353424	TRUE
enc_emergency_counts_all	0.00895504	0	3.846153736114502	0	0	0.00840336	0.00730706	0	3.8507461547851562	0	0	0	0.00164798	0.0576719	FALSE	0.00731028	0	1.7999999523162842	0	0	0	0.00735424	0	2	0	0	0	-4.39599e-05	-0.00149754	FALSE	0.7054016120296172	TRUE
enc_psych_counts_all	0.000140547	0	1	0	0	0	5.47924814633544e-05	0	1.5714285373687744	0	0	0	8.575476561421126e-05	0.023139555482700098	FALSE	7.200788213594933e-05	0	0.2857142984867096	0	0	0	7.575929834770664e-05	0	0.34951457381248474	0	0	0	-3.75142e-06	-0.00143273	FALSE	0.22951997388272083	TRUE
enc_palliative_counts_all	2.808231581532209e-06	0	0.20183485746383667	0	0	0	1.2031576511673794e-06	0	0.6666666865348816	0	0	0	1.6050739303648298e-06	0.00299823	FALSE	1.0070920920539224e-05	0	0.19298245012760162	0	0	0	1.9478187269586752e-05	0	0.6666666865348816	0	0	0	-9.40727e-06	-0.00426049	FALSE	0.7781771795228314	TRUE
months_since_chickenpox_diagnosis	-0.891222	-1	195	-1	-1	-1	-0.970504	-1	138	-1	-1	-1	0.0792826	0.034289432656875084	FALSE	-0.964045	-1	131	-1	-1	-1	-0.963015	-1	138	-1	-1	-1	-0.00102983	-0.000683725	FALSE	0.9411950558167792	TRUE
months_since_diabetes_diagnosis	11.365487134823608	-1	198	-1	-1	-1	4.772935142761631	-1	194	-1	-1	-1	6.592551992061977	0.26060062124595884	TRUE	6.416708096590909	-1	191	-1	-1	-1	7.189222301136364	-1	187	-1	-1	-1	-0.772514	-0.0347008	FALSE	3.5217831431517635e-07	TRUE
months_since_depression_diagnosis	11.392981946818919	-1	197	-1	-1	-1	3.1868861102371495	-1	191	-1	-1	-1	8.2061	0.33368023823101134	TRUE	5.2909623579545455	-1	188	-1	-1	-1	5.977414772727273	-1	182	-1	-1	-1	-0.686452	-0.0331695	FALSE	1.158274755139606e-07	TRUE
months_since_mci_diagnosis	-0.902916	-1	183	-1	-1	-1	-0.932087	-1	131	-1	-1	-1	0.029171411448613904	0.012593142577963805	FALSE	-0.955149	-1	127	-1	-1	-1	-0.952894	-1	106	-1	-1	-1	-0.00225497	-0.00134584	FALSE	0.7967924365875634	TRUE
months_since_stroke_diagnosis	0.12419061750696214	-1	192	-1	-1	-1	-0.571482	-1	167	-1	-1	-1	0.6956728263794205	0.0989889	FALSE	-0.374538	-1	157	-1	-1	-1	-0.232244	-1	154	-1	-1	-1	-0.142294	-0.0224034	FALSE	0.00183333	TRUE
months_since_hypertension_diagnosis	34.75264668881649	-1	198	-1	6	66	15.596228910213553	-1	192	-1	-1	26	19.156417778602936	0.508435	TRUE	21.284	-1	194	-1	-1	38	22.531480823863635	-1	192	-1	-1	41	-1.2475	-0.036308	FALSE	1.5582396575392376e-07	TRUE
months_since_hyperlipidemia_diagnosis	39.82019719793985	-1	198	-1	21	73	17.073908271719038	-1	190	-1	-1	30	22.74628892622081	0.5929492348300406	TRUE	22.83048650568182	-1	192	-1	-1	42	24.083309659090908	-1	190	-1	0	44	-1.25282	-0.0361049	FALSE	6.779395593208559e-08	TRUE
months_since_bacterial_infection_diagnosis	25.222424007827705	-1	198	-1	-1	45	7.651093080190349	-1	186	-1	-1	-1	17.571330927637355	0.5443062849450554	TRUE	11.888813920454545	-1	190	-1	-1	8	12.800337357954545	-1	186	-1	-1	9	-0.911523	-0.0329942	FALSE	3.3616467503518313e-06	TRUE
months_since_viral_infection_diagnosis	24.093377632979582	-1	197	-1	-1	42	6.949592829472608	-1	182	-1	-1	-1	17.143784803506975	0.5495433048492274	TRUE	11.020028409090909	-1	186	-1	-1	6	12.234712357954546	-1	182	-1	-1	8	-1.21468	-0.0457192	FALSE	2.1316915340239474e-12	TRUE
months_since_other_infection_diagnosis	3.5584282227455026	-1	194	-1	-1	-1	0.29157182817477484	-1	173	-1	-1	-1	3.266856394570728	0.2303021895164155	TRUE	0.9255149147727273	-1	189	-1	-1	-1	1.1338245738636363	-1	173	-1	-1	-1	-0.20831	-0.0188707	FALSE	0.00141419	TRUE
months_since_atrial_fibrillation_diagnosis	2.102069825704547	-1	195	-1	-1	-1	0.5619715263302788	-1	178	-1	-1	-1	1.5400982993742685	0.12386948932061644	TRUE	0.8024147727272727	-1	182	-1	-1	-1	1.1333806818181817	-1	176	-1	-1	-1	-0.330966	-0.0301199	FALSE	1.6438727175028755e-06	TRUE
months_since_atherosclerosis_diagnosis	0.681675	-1	193	-1	-1	-1	-0.304495	-1	174	-1	-1	-1	0.9861696375966237	0.11604785646190942	TRUE	-0.0518466	-1	160	-1	-1	-1	0.0861151	-1	145	-1	-1	-1	-0.137962	-0.018274	FALSE	0.00166513	TRUE
months_since_ihd_diagnosis	6.495720568153716	-1	197	-1	-1	-1	2.85559	-1	194	-1	-1	-1	3.6401339869604956	0.18678549564147037	TRUE	3.719495738636364	-1	195	-1	-1	-1	4.0822975852272725	-1	194	-1	-1	-1	-0.362802	-0.02058	FALSE	0.00342013	TRUE
months_since_heart_failure_diagnosis	0.8736707418040278	-1	193	-1	-1	-1	-0.0752811	-1	175	-1	-1	-1	0.9489518160558075	0.10152779495714183	TRUE	0.12329545454545454	-1	143	-1	-1	-1	0.25055042613636364	-1	153	-1	-1	-1	-0.127255	-0.0154971	FALSE	0.015443116156569504	TRUE
months_since_copd_diagnosis	2.843162048536069	-1	196	-1	-1	-1	0.8111585371848822	-1	167	-1	-1	-1	2.0320035113511867	0.14873911034248116	TRUE	1.534676846590909	-1	169	-1	-1	-1	1.8227982954545454	-1	167	-1	-1	-1	-0.288121	-0.0228205	FALSE	0.000922139	TRUE
months_since_asthma_diagnosis	7.608277152349924	-1	198	-1	-1	-1	1.631503913163173	-1	189	-1	-1	-1	5.976773239186751	0.2852297499405273	TRUE	3.0817826704545452	-1	178	-1	-1	-1	3.3819957386363635	-1	189	-1	-1	-1	-0.300213	-0.0177321	FALSE	0.011358092245185024	TRUE
months_since_b12_deficiency_diagnosis	1.4361450705891208	-1	193	-1	-1	-1	-0.343013	-1	171	-1	-1	-1	1.7791582799728467	0.17765187763331763	TRUE	0.0946555	-1	175	-1	-1	-1	0.32848011363636365	-1	171	-1	-1	-1	-0.233825	-0.0282773	FALSE	2.0114786925775027e-07	TRUE
months_since_brain_injury_diagnosis	1.0305936367644055	-1	191	-1	-1	-1	-0.458552	-1	177	-1	-1	-1	1.4891453239473214	0.1598851395627551	TRUE	-0.102379	-1	176	-1	-1	-1	0.0664418	-1	177	-1	-1	-1	-0.168821	-0.0220603	FALSE	0.000156113	TRUE
months_since_anxiety_diagnosis	11.741613711385654	-1	197	-1	-1	-1	2.5326836384551856	-1	190	-1	-1	-1	9.208930072930468	0.3893035540425257	TRUE	5.171999289772727	-1	180	-1	-1	-1	5.996182528409091	-1	190	-1	-1	-1	-0.824183	-0.0413293	FALSE	5.5685277435192966e-12	TRUE
months_since_obesity_diagnosis	15.64324484156425	-1	198	-1	-1	18	3.0005573553702756	-1	182	-1	-1	-1	12.642687486193974	0.5087949717395415	TRUE	6.723224431818182	-1	195	-1	-1	-1	8.048934659090909	-1	182	-1	-1	-1	-1.32571	-0.0629228	FALSE	3.598163068684705e-29	TRUE
months_since_alcohol_disorder_diagnosis	0.6639076158833586	-1	196	-1	-1	-1	-0.536471	-1	162	-1	-1	-1	1.20038	0.13335337758596288	TRUE	-0.20831	-1	187	-1	-1	-1	-0.0441229	-1	162	-1	-1	-1	-0.164187	-0.0220872	FALSE	0.0004285	TRUE
months_since_tobacco_use_diagnosis	12.465937657925013	-1	197	-1	-1	-1	2.9823434488929093	-1	196	-1	-1	-1	9.483594209032104	0.40032059125629055	TRUE	6.59766	-1	188	-1	-1	-1	7.731569602272727	-1	177	-1	-1	-1	-1.13391	-0.0524746	FALSE	1.062076008733757e-16	TRUE
months_since_substance_use_disorder_diagnosis	0.13808801866606454	-1	195	-1	-1	-1	-0.778325	-1	154	-1	-1	-1	0.9164129783545847	0.13454917139552475	TRUE	-0.516282	-1	146	-1	-1	-1	-0.388743	-1	154	-1	-1	-1	-0.127539	-0.0229848	FALSE	0.000202957	TRUE
months_since_herpes_simplex_diagnosis	1.5005107362128103	-1	195	-1	-1	-1	-0.422537	-1	172	-1	-1	-1	1.923047557308496	0.17303478907454006	TRUE	0.027894176136363635	-1	186	-1	-1	-1	0.18618607954545455	-1	172	-1	-1	-1	-0.158292	-0.0185113	FALSE	0.00171958	TRUE
months_since_herpes_zoster_diagnosis	1.0712751201574142	-1	193	-1	-1	-1	-0.297284	-1	175	-1	-1	-1	1.3685587654950475	0.14364661906416137	TRUE	0.0356179	-1	152	-1	-1	-1	0.17839133522727274	-1	154	-1	-1	-1	-0.142773	-0.0181786	FALSE	0.022115946879961355	TRUE
months_since_mobility_problems_diagnosis	2.006929883982237	-1	196	-1	-1	-1	-0.211516	-1	151	-1	-1	-1	2.2184459397497283	0.2210932452861235	TRUE	0.23902698863636362	-1	154	-1	-1	-1	0.4704367897727273	-1	151	-1	-1	-1	-0.23141	-0.028736	FALSE	4.0896915537667095e-08	TRUE
months_since_falls_fractures_diagnosis	14.87591690590626	-1	197	-1	-1	7	5.189910700239903	-1	179	-1	-1	-1	9.686006205666358	0.36463931334474214	TRUE	7.366850142045455	-1	182	-1	-1	-1	7.90781	-1	179	-1	-1	-1	-0.540962	-0.0238492	FALSE	0.000647475	TRUE
months_since_ulcers_weight_loss_diagnosis	1.1421825102416052	-1	196	-1	-1	-1	-0.258054	-1	151	-1	-1	-1	1.4002362031664488	0.1435938990847557	TRUE	0.0322443	-1	157	-1	-1	-1	0.16100852272727273	-1	150	-1	-1	-1	-0.128764	-0.0160965	FALSE	0.0404057	TRUE
months_since_incontinence_diagnosis	1.8311828650688688	-1	194	-1	-1	-1	0.1977087593896252	-1	180	-1	-1	-1	1.6334741056792437	0.13561941174301476	TRUE	0.4391157670454545	-1	178	-1	-1	-1	0.4647727272727273	-1	180	-1	-1	-1	-0.025657	-0.0026423	FALSE	0.8354321504618977	TRUE
months_since_dependence_care_diagnosis	-0.786543	-1	144	-1	-1	-1	-0.985692	-1	109	-1	-1	-1	0.19914843780932023	0.099139	FALSE	-0.944886	-1	89	-1	-1	-1	-0.908754	-1	69	-1	-1	-1	-0.0361328	-0.0261026	FALSE	2.519979845922403e-06	TRUE
months_since_cognitive_decline_diagnosis	-0.984873	-1	137	-1	-1	-1	-0.987025	-1	93	-1	-1	-1	0.00215283	0.00251041	FALSE	-0.979741	-1	104	-1	-1	-1	-0.986559	-1	87	-1	-1	-1	0.00681818	0.0073657	FALSE	0.24501256545684413	TRUE
months_since_general_examination_diagnosis	41.87176220121932	-1	198	-1	29	73	13.528517299524127	-1	187	-1	-1	21	28.343244901695194	0.774615	TRUE	20.081196732954545	-1	197	-1	-1	34	21.118785511363637	-1	187	-1	0	36	-1.03759	-0.032301	FALSE	2.306637011060683e-08	TRUE
months_since_immunization_encounter_diagnosis	20.114704901992408	-1	192	-1	10	37	1.62935	-1	169	-1	-1	-1	18.485353597276948	0.9758447835664088	TRUE	6.454989346590909	-1	174	-1	-1	8	9.032137784090908	-1	169	-1	-1	15	-2.57715	-0.160875	TRUE	2.2325524402384375e-204	TRUE
months_since_drug_therapy_diagnosis	17.56217863939873	-1	197	-1	-1	26	5.560813185786762	-1	179	-1	-1	-1	12.001365453611967	0.46276956631901034	TRUE	8.914897017045455	-1	177	-1	-1	3	10.333895596590908	-1	178	-1	-1	7	-1.419	-0.0609904	FALSE	1.834269850108906e-23	TRUE
months_since_donepezil_first	-0.873652	-1	186	-1	-1	-1	-0.911953	-1	123	-1	-1	-1	0.038300136775071825	0.016346858333209608	FALSE	-0.900763	-1	176	-1	-1	-1	-0.89968	-1	110	-1	-1	-1	-0.0010831	-0.00050841	FALSE	0.7018315456611772	TRUE
months_since_donepezil_last	-0.933034	-1	176	-1	-1	-1	-0.954122	-1	116	-1	-1	-1	0.0210873	0.013317851832827535	FALSE	-0.951634	-1	176	-1	-1	-1	-0.951935	-1	99	-1	-1	-1	0.000301847	0.000223529	FALSE	0.808064	TRUE
months_since_donepezil_memantine_first	-0.997598	-1	73	-1	-1	-1	-0.999757	-1	28	-1	-1	-1	0.00215934	0.010835416902779857	FALSE	-0.997567	-1	55	-1	-1	-1	-0.998331	-1	28	-1	-1	-1	0.000763494	0.00297022	FALSE	0.916512	TRUE
months_since_donepezil_memantine_last	-0.998303	-1	73	-1	-1	-1	-0.999833	-1	20	-1	-1	-1	0.00153019	0.00960689	FALSE	-0.9981	-1	53	-1	-1	-1	-0.999077	-1	20	-1	-1	-1	0.000976562	0.00441507	FALSE	0.6243828685117725	TRUE
months_since_memantine_first	-0.931717	-1	185	-1	-1	-1	-0.962088	-1	115	-1	-1	-1	0.030370288303322446	0.018146405506600613	FALSE	-0.964329	-1	90	-1	-1	-1	-0.962269	-1	84	-1	-1	-1	-0.00205966	-0.00182554	FALSE	0.5572955519043092	TRUE
months_since_memantine_last	-0.961272	-1	171	-1	-1	-1	-0.979988	-1	113	-1	-1	-1	0.018715837011790026	0.0158609	FALSE	-0.983168	-1	90	-1	-1	-1	-0.981516	-1	66	-1	-1	-1	-0.00165128	-0.00232548	FALSE	0.39148333105660116	TRUE
months_since_galantamine_first	-0.995157	-1	186	-1	-1	-1	-0.99521	-1	103	-1	-1	-1	5.2793769392378564e-05	9.788539099894275e-05	FALSE	-0.99288	-1	122	-1	-1	-1	-0.998633	-1	39	-1	-1	-1	0.00575284	0.00985291	FALSE	0.12579808641057805	TRUE
months_since_galantamine_last	-0.996736	-1	186	-1	-1	-1	-0.997174	-1	103	-1	-1	-1	0.000438306	0.00106351	FALSE	-0.993839	-1	122	-1	-1	-1	-0.998828	-1	36	-1	-1	-1	0.00498935	0.00950307	FALSE	0.13609738111439368	TRUE
months_since_rivastigmine_first	-0.987418	-1	187	-1	-1	-1	-0.987683	-1	99	-1	-1	-1	0.000265881	0.000341268	FALSE	-0.988903	-1	69	-1	-1	-1	-0.989134	-1	94	-1	-1	-1	0.000230824	0.000340272	FALSE	0.9738235031124717	TRUE
months_since_rivastigmine_last	-0.992439	-1	187	-1	-1	-1	-0.992297	-1	98	-1	-1	-1	-0.000142379	-0.000245293	FALSE	-0.993466	-1	67	-1	-1	-1	-0.994052	-1	73	-1	-1	-1	0.000585938	0.00126661	FALSE	0.9327095073767591	TRUE
months_since_antidepressants_first	16.746782361859296	-1	198	-1	-1	12	6.124986480906124	-1	193	-1	-1	-1	10.621795880953172	0.3626749380031119	TRUE	8.201811079545454	-1	188	-1	-1	-1	8.810298295454546	-1	189	-1	-1	-1	-0.608487	-0.0251172	FALSE	2.019670689446644e-05	TRUE
months_since_antidepressants_last	4.670384826295926	-1	197	-1	-1	1	1.4076043674047272	-1	177	-1	-1	-1	3.262780458891199	0.22566969879926663	TRUE	2.054190340909091	-1	180	-1	-1	-1	2.2139026988636363	-1	177	-1	-1	-1	-0.159712	-0.0134584	FALSE	0.00126137	TRUE
months_since_antipsychotics_first	0.3642968506392267	-1	197	-1	-1	-1	-0.564124	-1	163	-1	-1	-1	0.9284203709129515	0.11192861629211054	TRUE	-0.366477	-1	176	-1	-1	-1	-0.237322	-1	163	-1	-1	-1	-0.129155	-0.0196173	FALSE	0.00027675	TRUE
months_since_antipsychotics_last	-0.302161	-1	194	-1	-1	-1	-0.771921	-1	151	-1	-1	-1	0.4697593756108332	0.088277	FALSE	-0.69359	-1	143	-1	-1	-1	-0.624592	-1	134	-1	-1	-1	-0.0689986	-0.0168759	FALSE	0.000158557	TRUE
months_since_angiotensin_antagonist_first	15.64071589088524	-1	196	-1	-1	13	6.848057060408228	-1	194	-1	-1	-1	8.792658830477013	0.31831654483563815	TRUE	8.644442471590908	-1	188	-1	-1	-1	9.11493	-1	194	-1	-1	-1	-0.47049	-0.0198908	FALSE	0.00542246	TRUE
months_since_angiotensin_antagonist_last	3.308508327688354	-1	192	-1	-1	1	1.375747237188815	-1	193	-1	-1	-1	1.932761090499539	0.1620851922195944	TRUE	1.7790482954545455	-1	157	-1	-1	-1	1.9180220170454545	-1	193	-1	-1	-1	-0.138974	-0.0132029	FALSE	0.45700193469797934	TRUE
months_since_adrenergics_first	14.21741234153737	-1	197	-1	-1	6	6.812187831832304	-1	193	-1	-1	-1	7.405224509705066	0.2740594542193052	TRUE	7.98047	-1	187	-1	-1	-1	8.504669744318182	-1	193	-1	-1	-1	-0.524201	-0.0226999	FALSE	0.000392914	TRUE
months_since_adrenergics_last	3.7468458006730967	-1	193	-1	-1	0	1.4303072275533881	-1	181	-1	-1	-1	2.3165385731197086	0.18007584424785647	TRUE	1.8479936079545454	-1	180	-1	-1	-1	1.9894886363636364	-1	181	-1	-1	-1	-0.141495	-0.0128092	FALSE	0.08298	TRUE
months_since_nsaids_first	22.075177144823286	-1	197	-1	-1	36	7.163179150116019	-1	193	-1	-1	-1	14.911997994707267	0.4772907536295664	TRUE	10.621626420454545	-1	185	-1	-1	4	11.294442471590909	-1	193	-1	-1	6	-0.672816	-0.0259004	FALSE	1.63430722975418e-05	TRUE
months_since_nsaids_last	11.634081696289368	-1	197	-1	-1	11	3.724090656585519	-1	172	-1	-1	-1	7.909991039703849	0.37975418896342783	TRUE	5.743483664772727	-1	179	-1	-1	1	5.9833451704545455	-1	166	-1	-1	1	-0.239862	-0.0135911	FALSE	0.0062021	TRUE
months_since_antidiabetics_first	8.289628291560486	-1	198	-1	-1	-1	3.3611287951783537	-1	187	-1	-1	-1	4.928499496382132	0.22670865634191045	TRUE	4.281889204545455	-1	188	-1	-1	-1	4.983043323863637	-1	187	-1	-1	-1	-0.701154	-0.0377095	FALSE	4.247709551958446e-09	TRUE
months_since_antidiabetics_last	0.7160091609948066	-1	191	-1	-1	-1	-0.0911033	-1	166	-1	-1	-1	0.807112	0.11260975666270166	TRUE	0.11940696022727272	-1	145	-1	-1	-1	0.26170099431818183	-1	160	-1	-1	-1	-0.142294	-0.0220724	FALSE	0.000167435	TRUE
months_since_antihypertensives_first	13.723549777964152	-1	197	-1	-1	5	6.240758470326818	-1	196	-1	-1	-1	7.482791307637334	0.2866593430811286	TRUE	7.934801136363636	-1	189	-1	-1	-1	8.49638	-1	188	-1	-1	-1	-0.561577	-0.0245178	FALSE	0.000276232	TRUE
months_since_antihypertensives_last	3.165529068954765	-1	193	-1	-1	0	1.2330034264757934	-1	156	-1	-1	-1	1.9325256424789714	0.16596540283948066	TRUE	1.6029651988636364	-1	170	-1	-1	-1	1.7402166193181818	-1	156	-1	-1	-1	-0.137251	-0.0136358	FALSE	0.0895293	TRUE
months_since_anticholinergics_first	6.009224433620421	-1	197	-1	-1	-1	1.9666729755771424	-1	194	-1	-1	-1	4.042551458043278	0.21861678940723997	TRUE	2.612677556818182	-1	185	-1	-1	-1	2.7517933238636365	-1	179	-1	-1	-1	-0.139116	-0.00929368	FALSE	0.0716342	TRUE
months_since_anticholinergics_last	3.6217896196896873	-1	194	-1	-1	-1	0.8531611328509066	-1	179	-1	-1	-1	2.7686284868387805	0.2001794092921505	TRUE	1.3236505681818183	-1	162	-1	-1	-1	1.4189808238636363	-1	179	-1	-1	-1	-0.0953303	-0.00857259	FALSE	0.1028777314681337	TRUE
months_since_antivirals_first	11.25388965947335	-1	197	-1	-1	4	2.9946378357651318	-1	187	-1	-1	-1	8.259251823708219	0.37903706537034326	TRUE	5.1043323863636365	-1	186	-1	-1	-1	6.129598721590909	-1	181	-1	-1	-1	-1.02527	-0.0565682	FALSE	4.092485389467571e-26	TRUE
months_since_antivirals_last	5.9088577787813295	-1	195	-1	-1	1	1.329228035159476	-1	160	-1	-1	-1	4.579629743621854	0.31290102393397357	TRUE	2.514737215909091	-1	171	-1	-1	-1	2.9412464488636365	-1	160	-1	-1	-1	-0.426509	-0.0354705	FALSE	3.773314234194756e-16	TRUE
months_since_glucocorticoids_first	17.839210563100114	-1	196	-1	-1	25	4.886906634679671	-1	193	-1	-1	-1	12.952303928420442	0.4795020256227213	TRUE	8.403799715909091	-1	184	-1	-1	-1	9.637624289772727	-1	193	-1	-1	3	-1.23382	-0.053336	FALSE	3.5113057016617863e-20	TRUE
months_since_glucocorticoids_last	9.79446	-1	195	-1	-1	9	2.7666	-1	180	-1	-1	-1	7.027863248000159	0.3850570995561457	TRUE	4.786807528409091	-1	179	-1	-1	-1	5.367294034090909	-1	180	-1	-1	1	-0.580486	-0.0367039	FALSE	3.9798679478454226e-14	TRUE
months_since_statins_first	22.25467458038988	-1	198	-1	-1	37	10.779780720297321	-1	200	-1	-1	11	11.47489386009256	0.3596111770101853	TRUE	12.80830965909091	-1	188	-1	-1	14	13.535067471590908	-1	200	-1	-1	15	-0.726758	-0.0262032	FALSE	0.000275512	TRUE
months_since_statins_last	3.5631796823758375	-1	189	-1	-1	2	1.8677844908955048	-1	160	-1	-1	1	1.6953951914803327	0.14993498368849792	TRUE	2.2354225852272727	-1	161	-1	-1	1	2.355095880681818	-1	160	-1	-1	1	-0.119673	-0.0115088	FALSE	0.7808416163843213	TRUE
months_since_nutrition_first	15.144551251034914	-1	196	-1	-1	4	6.809921540095174	-1	195	-1	-1	-1	8.33463	0.29708249961301425	TRUE	7.835795454545455	-1	184	-1	-1	-1	7.507510653409091	-1	186	-1	-1	-1	0.3282848000526428	0.014303096208796343	FALSE	0.00283928	TRUE
months_since_nutrition_last	8.515886584303733	-1	196	-1	-1	0	3.4729366175718726	-1	181	-1	-1	-1	5.04295	0.255474	TRUE	4.250692471590909	-1	183	-1	-1	-1	3.92422	-1	181	-1	-1	-1	0.3264737129211426	0.020277909179831025	FALSE	6.805910878564824e-06	TRUE
months_since_cancer_treatment_first	0.6727600184940271	-1	193	-1	-1	-1	-0.42367	-1	167	-1	-1	-1	1.0964299854582777	0.11883560551774087	TRUE	-0.202628	-1	186	-1	-1	-1	-0.160671	-1	167	-1	-1	-1	-0.0419567	-0.00573975	FALSE	0.25541696055910756	TRUE
months_since_cancer_treatment_last	-0.130877	-1	193	-1	-1	-1	-0.684504	-1	157	-1	-1	-1	0.5536267931224867	0.0899166	FALSE	-0.600142	-1	167	-1	-1	-1	-0.589702	-1	145	-1	-1	-1	-0.0104403	-0.00223382	FALSE	0.6736707097361967	TRUE
months_since_steroids_first	28.123633646226466	-1	198	-1	-1	51	10.419190230856962	-1	193	-1	-1	9	17.704443415369504	0.5135168077502488	TRUE	13.9094	-1	198	-1	-1	16	14.354438920454545	-1	193	-1	-1	18	-0.445064	-0.01543	FALSE	0.00346676	TRUE
months_since_steroids_last	12.100486005827769	-1	193	-1	-1	14	4.229287519172533	-1	181	-1	-1	2	7.871198486655236	0.3962634600425334	TRUE	6.121058238636364	-1	190	-1	-1	4	6.325923295454546	-1	181	-1	-1	4	-0.204865	-0.0121221	FALSE	0.022868	TRUE
months_since_antibacterial_first	39.93619883229573	-1	198	-1	25	69	14.632991627993865	-1	199	-1	-1	23	25.303207204301863	0.6719752631929267	TRUE	20.319495738636363	-1	190	-1	-1	35	21.612730823863636	-1	199	-1	-1	38	-1.29324	-0.0398316	FALSE	1.7632820140484078e-11	TRUE
months_since_antibacterial_last	14.592508843800738	-1	197	-1	4	21	5.686362552601565	-1	177	-1	-1	6	8.906146291199173	0.4565059808413582	TRUE	7.853391335227273	-1	183	-1	-1	10	8.391548295454545	-1	177	-1	-1	10	-0.538157	-0.0315509	FALSE	2.2993604241602244e-05	TRUE
months_since_contraceptives_first	1.5122716471511672	-1	198	-1	-1	-1	-0.744844	-1	189	-1	-1	-1	2.2571159563500505	0.17913726784509465	TRUE	-0.381321	-1	185	-1	-1	-1	-0.330593	-1	189	-1	-1	-1	-0.050728	-0.00639554	FALSE	0.35328164105902315	TRUE
months_since_contraceptives_last	0.6884939195509823	-1	196	-1	-1	-1	-0.81542	-1	163	-1	-1	-1	1.5039134293240581	0.15825978394265824	TRUE	-0.572621	-1	180	-1	-1	-1	-0.565732	-1	162	-1	-1	-1	-0.0068892	-0.00114545	FALSE	0.2595314564456057	TRUE
months_since_antiallergics_first	10.07141275012634	-1	198	-1	-1	-1	3.5605034756361347	-1	196	-1	-1	-1	6.5109092744902055	0.27131098161971096	TRUE	4.393306107954546	-1	198	-1	-1	-1	4.697514204545454	-1	196	-1	-1	-1	-0.304208	-0.0159098	FALSE	0.00478288	TRUE
months_since_antiallergics_last	6.4954	-1	197	-1	-1	-1	2.0793859627561253	-1	182	-1	-1	-1	4.416014185626185	0.2419096851905731	TRUE	2.7016867897727272	-1	190	-1	-1	-1	2.8431107954545456	-1	182	-1	-1	-1	-0.141424	-0.00971604	FALSE	0.029090366466974927	TRUE
months_since_analgesics_first	26.34577379224326	-1	198	-1	-1	48	9.311171441774492	-1	196	-1	-1	6	17.034602350468766	0.5182748331256097	TRUE	13.379048295454545	-1	190	-1	-1	16	14.717436079545454	-1	196	-1	-1	20	-1.33839	-0.047315	FALSE	1.507494974904651e-14	TRUE
months_since_analgesics_last	13.401916067223638	-1	195	-1	-1	17	4.408881307271797	-1	189	-1	-1	1	8.99303	0.4235491112440648	TRUE	6.84727	-1	179	-1	-1	4	7.5422585227272725	-1	189	-1	-1	5	-0.694993	-0.0373993	FALSE	3.338227838149737e-08	TRUE
months_since_antiarrhythmics_first	0.22650129565712934	-1	194	-1	-1	-1	-0.320622	-1	174	-1	-1	-1	0.5471231985556231	0.0690191	FALSE	-0.25902	-1	169	-1	-1	-1	-0.249929	-1	174	-1	-1	-1	-0.00909091	-0.0013534	FALSE	0.8565833701035526	TRUE
months_since_antiarrhythmics_last	-0.186938	-1	190	-1	-1	-1	-0.550028	-1	135	-1	-1	-1	0.3630899656329384	0.0602439	FALSE	-0.520277	-1	152	-1	-1	-1	-0.497177	-1	135	-1	-1	-1	-0.0231001	-0.00455898	FALSE	0.6731175313486648	TRUE
months_since_antifungal_first	9.330955990666968	-1	197	-1	-1	-1	2.204210829039997	-1	189	-1	-1	-1	7.126745161626971	0.33017419589764174	TRUE	3.612411221590909	-1	186	-1	-1	-1	4.1644353693181815	-1	184	-1	-1	-1	-0.552024	-0.0323134	FALSE	6.384037491933062e-09	TRUE
months_since_antifungal_last	5.783634936507425	-1	195	-1	-1	-1	1.2422240630038934	-1	182	-1	-1	-1	4.541410873503532	0.2841964382188681	TRUE	2.2008345170454544	-1	165	-1	-1	-1	2.5328835227272726	-1	173	-1	-1	-1	-0.332049	-0.0256274	FALSE	3.7984358732810905e-07	TRUE
months_since_diuretic_first	10.27350838145006	-1	198	-1	-1	-1	5.151690992842254	-1	194	-1	-1	-1	5.121817388607806	0.21086822275048117	TRUE	5.4998401988636365	-1	187	-1	-1	-1	5.541637073863637	-1	194	-1	-1	-1	-0.0417969	-0.00209052	FALSE	0.9882467408761877	TRUE
months_since_diuretic_last	3.0289603561175444	-1	196	-1	-1	-1	1.174063864199473	-1	181	-1	-1	-1	1.8548964919180715	0.14837353260040537	TRUE	1.4020774147727273	-1	184	-1	-1	-1	1.3988458806818183	-1	181	-1	-1	-1	0.00323153	0.000309276	FALSE	0.46242160311747904	TRUE
months_since_vassopressin_first	-0.949629	-1	185	-1	-1	-1	-0.982371	-1	118	-1	-1	-1	0.0327426	0.0207127	FALSE	-0.974734	-1	171	-1	-1	-1	-0.979901	-1	96	-1	-1	-1	0.0051669	0.00414862	FALSE	0.6478997615419799	TRUE
months_since_vassopressin_last	-0.965917	-1	179	-1	-1	-1	-0.987391	-1	118	-1	-1	-1	0.0214738	0.017506	FALSE	-0.979865	-1	109	-1	-1	-1	-0.985671	-1	96	-1	-1	-1	0.00580611	0.00576221	FALSE	0.3492565324363872	TRUE
months_since_antihypotensives_first	-0.702483	-1	183	-1	-1	-1	-0.78318	-1	132	-1	-1	-1	0.0806968	0.0195536	FALSE	-0.784446	-1	161	-1	-1	-1	-0.846005	-1	132	-1	-1	-1	0.061559	0.018319742549947688	FALSE	0.000679865	TRUE
months_since_antihypotensives_last	-0.763834	-1	183	-1	-1	-1	-0.840537	-1	132	-1	-1	-1	0.0767023	0.022323375878637555	FALSE	-0.836293	-1	151	-1	-1	-1	-0.871733	-1	119	-1	-1	-1	0.035440340638160706	0.012556598138505548	FALSE	0.00455668	TRUE
months_since_diagnostics_first	-0.0346688	-1	192	-1	-1	-1	-0.363212	-1	156	-1	-1	-1	0.32854319051831665	0.0446091	FALSE	-0.443768	-1	151	-1	-1	-1	-0.490217	-1	156	-1	-1	-1	0.0464489	0.00793633	FALSE	0.21439698230630722	TRUE
months_since_diagnostics_last	-0.246068	-1	189	-1	-1	-1	-0.488691	-1	156	-1	-1	-1	0.2426222570724745	0.039305402964124936	FALSE	-0.567383	-1	151	-1	-1	-1	-0.575604	-1	156	-1	-1	-1	0.00822088	0.00164989	FALSE	0.45745097527601497	TRUE
months_since_antiplatelets_first	4.424813178069525	-1	195	-1	-1	-1	1.6871687822000236	-1	181	-1	-1	-1	2.737644395869501	0.1711627907108371	TRUE	2.081036931818182	-1	171	-1	-1	-1	2.4360617897727272	-1	181	-1	-1	-1	-0.355025	-0.0260509	FALSE	2.139848575392589e-05	TRUE
months_since_antiplatelets_last	1.6790533638699827	-1	193	-1	-1	-1	0.29193438569237423	-1	181	-1	-1	-1	1.3871189781776085	0.13770550885302854	TRUE	0.5823863636363636	-1	150	-1	-1	-1	0.699609	-1	181	-1	-1	-1	-0.117223	-0.0133279	FALSE	0.00635822	TRUE
months_since_sympathomimetics_first	11.311277055578852	-1	198	-1	-1	-1	2.987905941518858	-1	195	-1	-1	-1	8.323371114059995	0.3502725295264113	TRUE	4.682741477272727	-1	185	-1	-1	-1	5.063441051136364	-1	195	-1	-1	-1	-0.3807	-0.0205118	FALSE	9.877721113955822e-05	TRUE
months_since_sympathomimetics_last	5.405243916862897	-1	195	-1	-1	-1	1.1655529800998938	-1	180	-1	-1	-1	4.239690936763004	0.2839203438835079	TRUE	2.1529651988636362	-1	177	-1	-1	-1	2.3519886363636364	-1	180	-1	-1	-1	-0.199023	-0.0165441	FALSE	0.000799476	TRUE
months_since_antiemetics_first	6.921808973904068	-1	194	-1	-1	-1	1.3938284107444843	-1	188	-1	-1	-1	5.527980563159584	0.30211777510030186	TRUE	2.7564985795454544	-1	179	-1	-1	-1	3.4522904829545453	-1	180	-1	-1	-1	-0.695792	-0.0458955	FALSE	1.7670014753462305e-16	TRUE
months_since_antiemetics_last	4.838757889530445	-1	194	-1	-1	-1	0.8229152328233768	-1	167	-1	-1	-1	4.015842656707068	0.2751536484758219	TRUE	1.8153053977272726	-1	166	-1	-1	-1	2.339470880681818	-1	146	-1	-1	-1	-0.524166	-0.043246	FALSE	5.312523937808601e-15	TRUE
months_since_muscle_relaxants_first	12.299158091674462	-1	197	-1	-1	-1	3.034023257757502	-1	187	-1	-1	-1	9.26513	0.37972394196776965	TRUE	5.145720880681818	-1	194	-1	-1	-1	5.731853693181818	-1	182	-1	-1	-1	-0.586133	-0.0298495	FALSE	1.2122845293917002e-07	TRUE
months_since_muscle_relaxants_last	7.204982634968764	-1	197	-1	-1	-1	1.670397117237582	-1	166	-1	-1	-1	5.534585517731182	0.3162809157192954	TRUE	2.9786576704545453	-1	181	-1	-1	-1	3.2728870738636364	-1	166	-1	-1	-1	-0.294229	-0.0206666	FALSE	1.3552268980580117e-05	TRUE
months_since_laxatives_first	6.603922454114383	-1	198	-1	-1	-1	1.819604283832147	-1	186	-1	-1	-1	4.784318170282236	0.27557156770088725	TRUE	2.3863636363636362	-1	169	-1	-1	-1	2.936399147727273	-1	186	-1	-1	-1	-0.550036	-0.0397436	FALSE	1.4936129641935808e-13	TRUE
months_since_laxatives_last	5.146732901089212	-1	193	-1	-1	-1	1.2932463523026705	-1	186	-1	-1	-1	3.8534865487865417	0.26177549144216095	TRUE	1.83281	-1	169	-1	-1	-1	2.322283380681818	-1	186	-1	-1	-1	-0.489471	-0.0406746	FALSE	1.6515349501133e-15	TRUE
months_since_anxiolytics_first	10.988983151081149	-1	198	-1	-1	-1	3.4302771168442994	-1	197	-1	-1	-1	7.558706034236849	0.31128488237288277	TRUE	4.867276278409091	-1	198	-1	-1	-1	5.319904119318182	-1	197	-1	-1	-1	-0.452628	-0.0230497	FALSE	0.000174939	TRUE
months_since_anxiolytics_last	5.084199434426846	-1	197	-1	-1	-1	1.1299492173673653	-1	175	-1	-1	-1	3.954250217059481	0.25750989838783883	TRUE	1.8701704545454545	-1	174	-1	-1	-1	2.18867	-1	160	-1	-1	-1	-0.318501	-0.0260822	FALSE	0.000732846	TRUE
months_since_antiepileptics_first	6.5845521112222185	-1	194	-1	-1	-1	1.4466585715971212	-1	182	-1	-1	-1	5.1378935396250975	0.28294597500547874	TRUE	2.7646129261363637	-1	183	-1	-1	-1	3.3119673295454546	-1	182	-1	-1	-1	-0.547354	-0.0364119	FALSE	2.9051793867880293e-11	TRUE
months_since_antiepileptics_last	2.780716751072546	-1	194	-1	-1	-1	0.22300359853698823	-1	163	-1	-1	-1	2.5577131525355576	0.22468685326832788	TRUE	0.8668678977272727	-1	170	-1	-1	-1	1.1274680397727272	-1	153	-1	-1	-1	-0.2606	-0.0277303	FALSE	8.378957633918655e-09	TRUE
months_since_salicylates_first	6.329232390352999	-1	197	-1	-1	-1	3.0695600395249145	-1	194	-1	-1	-1	3.2596723508280845	0.16666946137531097	TRUE	3.1875	-1	184	-1	-1	-1	2.8940696022727272	-1	194	-1	-1	-1	0.2934303879737854	0.0184649	FALSE	0.000222799	TRUE
months_since_salicylates_last	4.719244540498694	-1	197	-1	-1	-1	2.238219338695088	-1	181	-1	-1	-1	2.4810252018036056	0.14976744471161121	TRUE	2.3140980113636362	-1	184	-1	-1	-1	2.0695134943181817	-1	181	-1	-1	-1	0.24458451569080353	0.0180561	FALSE	0.000165816	TRUE
months_since_antitussives_first	12.851909078201778	-1	198	-1	-1	-1	3.577414633067212	-1	193	-1	-1	-1	9.274494445134566	0.3714824692105747	TRUE	5.4311612215909095	-1	189	-1	-1	-1	5.960174005681818	-1	193	-1	-1	-1	-0.529013	-0.026665	FALSE	2.0920940656007136e-07	TRUE
months_since_antitussives_last	8.390112146919991	-1	197	-1	-1	-1	2.2143071341487395	-1	180	-1	-1	-1	6.175805012771251	0.33346288072921365	TRUE	3.4747869318181817	-1	179	-1	-1	-1	3.810067471590909	-1	180	-1	-1	-1	-0.335281	-0.0225421	FALSE	1.8360167685970461e-06	TRUE
months_since_ulcer_treatment_first	3.488084255346602	-1	198	-1	-1	-1	0.6184149722735675	-1	192	-1	-1	-1	2.8696692830730344	0.19791726596459622	TRUE	1.0759055397727273	-1	198	-1	-1	-1	1.377325994318182	-1	172	-1	-1	-1	-0.30142	-0.0261568	FALSE	1.8320991886896608e-07	TRUE
months_since_ulcer_treatment_last	2.0337225680892015	-1	195	-1	-1	-1	0.0624957	-1	171	-1	-1	-1	1.9712268696190713	0.1776470830226222	TRUE	0.3959161931818182	-1	186	-1	-1	-1	0.5827237215909091	-1	171	-1	-1	-1	-0.186808	-0.0211479	FALSE	2.531100542286687e-06	TRUE
months_since_amebicides_first	2.3935873036353668	-1	196	-1	-1	-1	-0.00340743	-1	196	-1	-1	-1	2.396994729796534	0.1896813738034796	TRUE	0.45855823863636364	-1	179	-1	-1	-1	0.6226384943181819	-1	196	-1	-1	-1	-0.16408	-0.0167598	FALSE	0.00309709	TRUE
months_since_amebicides_last	1.8743019042396483	-1	194	-1	-1	-1	-0.134585	-1	180	-1	-1	-1	2.008886941798149	0.18038669196652402	TRUE	0.2742365056818182	-1	178	-1	-1	-1	0.4075994318181818	-1	180	-1	-1	-1	-0.133363	-0.0152499	FALSE	0.0030817	TRUE
months_since_antastmatics_first	2.236493446447964	-1	198	-1	-1	-1	0.00460018	-1	181	-1	-1	-1	2.2318932675043217	0.18054928204551332	TRUE	0.6112215909090909	-1	198	-1	-1	-1	0.908789	-1	181	-1	-1	-1	-0.297567	-0.028906	FALSE	1.1889648022748362e-07	TRUE
months_since_antastmatics_last	0.5814747911357698	-1	191	-1	-1	-1	-0.486234	-1	165	-1	-1	-1	1.0677092810480677	0.13523055596774503	TRUE	-0.195526	-1	174	-1	-1	-1	-0.0716442	-1	152	-1	-1	-1	-0.123881	-0.0190123	FALSE	1.375122958280628e-06	TRUE
months_since_migraine_first	2.451797253852026	-1	198	-1	-1	-1	0.0902295	-1	178	-1	-1	-1	2.361567748798343	0.16710447019808305	TRUE	0.585352	-1	190	-1	-1	-1	0.6594105113636364	-1	178	-1	-1	-1	-0.0740589	-0.0067139	FALSE	0.1958564170263185	TRUE
months_since_migraine_last	0.659725	-1	198	-1	-1	-1	-0.501239	-1	175	-1	-1	-1	1.160963795711484	0.13482729120894776	TRUE	-0.253764	-1	164	-1	-1	-1	-0.193466	-1	175	-1	-1	-1	-0.0602983	-0.00902239	FALSE	0.14827055271576975	TRUE
months_since_ppi_first	14.390445469500984	-1	197	-1	-1	4	5.712448873244976	-1	193	-1	-1	-1	8.677996596256008	0.322201	TRUE	6.961878551136364	-1	183	-1	-1	-1	7.584339488636363	-1	193	-1	-1	-1	-0.622461	-0.0280251	FALSE	2.424358290601187e-06	TRUE
months_since_ppi_last	5.659290560519553	-1	196	-1	-1	0	1.8061030105793054	-1	180	-1	-1	-1	3.8531875499402473	0.2460905017117769	TRUE	2.39609	-1	171	-1	-1	-1	2.6937855113636364	-1	163	-1	-1	-1	-0.297692	-0.023336	FALSE	0.00125791	TRUE
months_since_bowel_evacuants_first	7.898301130071073	-1	197	-1	-1	-1	2.7769318785149646	-1	177	-1	-1	-1	5.121369251556109	0.2521252575171715	TRUE	3.3261008522727273	-1	176	-1	-1	-1	3.2234552556818183	-1	177	-1	-1	-1	0.10264559835195541	0.00643237	FALSE	0.4782224407275285	TRUE
months_since_bowel_evacuants_last	5.837364386095072	-1	195	-1	-1	-1	2.033576513155307	-1	174	-1	-1	-1	3.803787872939765	0.23065532932903396	TRUE	2.513192471590909	-1	163	-1	-1	-1	2.408096590909091	-1	174	-1	-1	-1	0.10509587824344635	0.00785358	FALSE	0.46144748154824355	TRUE
months_since_glaucoma_first	-0.000337624	-1	197	-1	-1	-1	-0.497214	-1	168	-1	-1	-1	0.49687621413536776	0.068941	FALSE	-0.404474	-1	154	-1	-1	-1	-0.377433	-1	168	-1	-1	-1	-0.0270419	-0.00449692	FALSE	0.47892191902255266	TRUE
months_since_glaucoma_last	-0.577943	-1	174	-1	-1	-1	-0.762943	-1	131	-1	-1	-1	0.18500065636691188	0.044889	FALSE	-0.734624	-1	154	-1	-1	-1	-0.724556	-1	131	-1	-1	-1	-0.0100675	-0.0028661	FALSE	0.865128	TRUE
months_since_skin_care_first	0.0676623	-1	194	-1	-1	-1	-0.640616	-1	184	-1	-1	-1	0.7082787304133742	0.0913326	FALSE	-0.577681	-1	176	-1	-1	-1	-0.590785	-1	141	-1	-1	-1	0.013103692792356014	0.0024146	FALSE	0.7129252174361645	TRUE
months_since_skin_care_last	-0.25047	-1	192	-1	-1	-1	-0.757673	-1	138	-1	-1	-1	0.5072022853463791	0.0849083	FALSE	-0.725462	-1	165	-1	-1	-1	-0.710938	-1	138	-1	-1	-1	-0.0145241	-0.00353972	FALSE	0.7796315734648753	TRUE
months_since_osteoporosis_treatment_first	1.5554519746674837	-1	196	-1	-1	-1	1.01904	-1	184	-1	-1	-1	0.5364158614807137	0.0411572	FALSE	0.5311612215909091	-1	175	-1	-1	-1	0.46711647727272726	-1	184	-1	-1	-1	0.0640447	0.00625716	FALSE	0.19171769330922928	TRUE
months_since_osteoporosis_treatment_last	0.3977699644097502	-1	190	-1	-1	-1	0.0537378	-1	177	-1	-1	-1	0.34403218075458053	0.0400986	FALSE	-0.162766	-1	166	-1	-1	-1	-0.213015	-1	177	-1	-1	-1	0.0502486	0.00723862	FALSE	0.20177354499839417	TRUE
months_since_varivax_vaccination	-0.535435	-1	193	-1	-1	-1	-0.931792	-1	153	-1	-1	-1	0.3963564538008969	0.0780642	FALSE	-0.770916	-1	165	-1	-1	-1	-0.664293	-1	153	-1	-1	-1	-0.106623	-0.0216794	FALSE	0.000251124	TRUE
months_since_ppsv23_vaccination	16.687667064503295	-1	198	-1	-1	20	7.968993958194046	-1	193	-1	-1	4	8.718673106309248	0.31870088455122053	TRUE	10.91338778409091	-1	182	-1	-1	6	11.874076704545455	-1	193	-1	-1	7	-0.960689	-0.0360022	FALSE	3.0574662534500587e-07	TRUE
months_since_prevnar13_vaccination	9.955098222637979	-1	156	-1	-1	13	0.10613287548668739	-1	139	-1	-1	-1	9.84897	0.661804	TRUE	4.198366477272727	-1	119	-1	-1	-1	7.141317471590909	-1	139	-1	-1	9.25	-2.94295	-0.210228	TRUE	4.858524283082432e-288	TRUE
months_since_influenza_vaccination	10.57828134576304	-1	194	1	6	11	6.724491927871947	-1	185	-1	1	10	3.853789417891093	0.2445144191451699	TRUE	8.857066761363637	-1	176	-1	4	11	9.275497159090909	-1	185	-1	5	11	-0.41843	-0.0248118	FALSE	2.3594451622313284e-14	TRUE
months_since_tdap_vaccination	35.33045385632722	-1	196	-1	18	65	12.030689572108388	-1	199	-1	-1	15	23.29976428421883	0.6824566345487321	TRUE	21.921075994318183	-1	188	-1	-1	40	23.924964488636363	-1	199	-1	-1	44	-2.00389	-0.0574963	FALSE	1.992006532712734e-19	TRUE
months_since_calmette_guerin_vaccination	-0.992146	-1	163	-1	-1	-1	-0.981887	-1	118	-1	-1	-1	-0.0102596	-0.0110559	FALSE	-0.993413	-1	82	-1	-1	-1	-0.999361	-1	30	-1	-1	-1	0.00594815	0.0123264	FALSE	0.0496695	TRUE
months_since_visits_date_1	13.116577959850758	-1	197	-1	-1	13	4.825638101230975	-1	191	-1	-1	-1	8.290939858619783	0.3619893526990585	TRUE	7.134676846590909	-1	186	-1	-1	1	7.72363	-1	191	-1	-1	1	-0.588956	-0.0281942	FALSE	0.00262279	TRUE
months_since_visits_date_2	9.901355870240744	-1	197	-1	-1	-1	3.0453903576906436	-1	187	-1	-1	-1	6.8559655125501004	0.31994761479972644	TRUE	4.6450106534090905	-1	179	-1	-1	-1	5.03984	-1	187	-1	-1	-1	-0.394833	-0.0212663	FALSE	0.00300465	TRUE
months_since_visits_date_3	7.2532359171209535	-1	195	-1	-1	-1	1.809240669367208	-1	187	-1	-1	-1	5.443995247753746	0.28109873395947366	TRUE	2.884286221590909	-1	178	-1	-1	-1	3.31484	-1	187	-1	-1	-1	-0.430558	-0.0266477	FALSE	4.445515474531106e-05	TRUE
months_since_visits_date_4	5.26778	-1	196	-1	-1	-1	0.9917945245211782	-1	188	-1	-1	-1	4.275981783769952	0.24760905247731982	TRUE	1.7941761363636364	-1	181	-1	-1	-1	2.058504971590909	-1	188	-1	-1	-1	-0.264329	-0.0189166	FALSE	0.00118072	TRUE
months_since_visits_date_5	3.824527165790351	-1	198	-1	-1	-1	0.452628	-1	189	-1	-1	-1	3.371898685238182	0.21946686474244298	TRUE	1.0680930397727273	-1	182	-1	-1	-1	1.3275745738636364	-1	189	-1	-1	-1	-0.259482	-0.0209918	FALSE	0.000185823	TRUE
months_since_vaccinations_date_1	11.038892293796975	-1	193	2	6	11	10.067596698391474	-1	185	-1	4	12	0.9712955954055005	0.055655049604926614	FALSE	12.787144886363636	-1	167	1	6	13	12.239364346590909	-1	185	1	6	12	0.5477805137634277	0.0270122	FALSE	0.012274	TRUE
months_since_vaccinations_date_2	18.568928959280882	-1	197	5	13	22	12.603843847091674	-1	188	-1	4	20	5.9650851121892075	0.27852544796840883	TRUE	17.338423295454547	-1	183	-1	11	24	18.257954545454545	-1	188	-1	12	23	-0.919531	-0.0378518	FALSE	1.541864777955743e-14	TRUE
months_since_vaccinations_date_3	23.917094072234228	-1	196	3	18	33	12.392860566523774	-1	176	-1	-1	24	11.524233505710454	0.47466248599706234	TRUE	18.199662642045453	-1	187	-1	-1	30	20.43884943181818	-1	176	-1	13	32	-2.23919	-0.0821584	FALSE	2.970415824387094e-43	TRUE
months_since_vaccinations_date_4	27.084247819962798	-1	194	-1	21	41	11.110227317418492	-1	193	-1	-1	22	15.974020502544306	0.5942114302860041	TRUE	17.04841974431818	-1	169	-1	-1	33	20.089133522727273	-1	193	-1	-1	36	-3.04071	-0.104026	TRUE	1.5947689785014037e-63	TRUE
months_since_vaccinations_date_5	28.310573852456372	-1	197	-1	20	48	9.297812119007354	-1	188	-1	-1	-1	19.012761733449018	0.6567311262099488	TRUE	15.371271306818182	-1	184	-1	-1	30	18.230308948863637	-1	188	-1	-1	37	-2.85904	-0.0944073	FALSE	5.031641468663032e-50	TRUE
months_since_prescriptions_date_1	5.082979043686763	-1	193	0	1	4	2.514491239627168	-1	177	-1	0	2	2.5684878040595946	0.23334712522291595	TRUE	3.8623401988636363	-1	157	-1	1	3	4.133540482954546	-1	177	-1	1	3	-0.2712	-0.0234166	FALSE	0.000643977	TRUE
months_since_prescriptions_date_2	7.114529638828855	-1	196	1	2	7	3.630810137845597	-1	182	-1	1	4	3.4837195009832578	0.27920420656311373	TRUE	5.02559	-1	189	-1	1	5	5.24238	-1	182	-1	1	5	-0.216797	-0.0174394	FALSE	0.0713021	TRUE
months_since_prescriptions_date_3	8.641572852488629	-1	196	1	3	9	4.504257900066858	-1	181	-1	1	6	4.137314952421771	0.30581907650343354	TRUE	5.943483664772727	-1	190	-1	2	7	6.06309	-1	181	-1	2	7	-0.119602	-0.00911724	FALSE	0.5104220400954479	TRUE
months_since_prescriptions_date_4	9.869324645441544	-1	197	1	4	11	5.191762816100995	-1	162	-1	1	7	4.677561829340549	0.32517033139866003	TRUE	6.640838068181818	-1	169	-1	2	8	6.715536221590909	-1	162	-1	2	8	-0.0746982	-0.005455	FALSE	0.8716680254249819	TRUE
months_since_prescriptions_date_5	10.897511908218014	-1	196	-1	5	13	5.735959806504896	-1	160	-1	1	8	5.161552101713118	0.34082786730359643	TRUE	7.1977627840909095	-1	153	-1	2	9	7.248934659090909	-1	160	-1	2	9	-0.0511719	-0.00358492	FALSE	0.9644812896638396	TRUE
months_since_enc_date_1	3.4095846370547185	-1	193	0	1	2	2.9450627040154167	-1	175	0	1	2	0.4645219330393018	0.045684	FALSE	4.20703	-1	167	0	1	3	4.350497159090909	-1	175	0	1	3	-0.143466	-0.0110517	FALSE	0.9434578113803002	TRUE
months_since_enc_date_2	4.794964678558756	-1	193	0	1	4	3.985658084909742	-1	178	0	1	4	0.8093065936490142	0.0722344	FALSE	5.32363	-1	169	0	1	4	5.45586	-1	178	0	1	4	-0.132227	-0.00969636	FALSE	0.0903793	TRUE
months_since_enc_date_3	5.981881229637754	-1	193	1	2	5	4.880775111102372	-1	182	0	2	6	1.101106118535382	0.091957	FALSE	6.302840909090909	-1	174	0	2	6	6.4197620738636365	-1	182	0	2	6	-0.116921	-0.00826702	FALSE	0.0829571	TRUE
months_since_enc_date_4	7.05036	-1	193	1	3	7	5.6679704398867345	-1	195	-1	2	7	1.3823881506963653	0.10924270582150437	TRUE	7.1611860795454545	-1	174	0	3	8	7.2998	-1	195	0	3	7	-0.138619	-0.00946919	FALSE	0.2658420351212595	TRUE
months_since_enc_date_5	8.049	-1	194	1	3	8	6.344891748928305	-1	186	-1	3	8	1.7041088209457858	0.1280737103802814	TRUE	7.9487393465909095	-1	181	0	3	9	8.148330965909091	-1	186	0	3	9	-0.199592	-0.0130224	FALSE	0.46158176209098856	TRUE
months_since_diagnoses_date_1	5.236705267572014	-1	192	0	1	4	2.2359180202147324	-1	151	-1	0	2	3.0007872473572816	0.28023952309169925	TRUE	4.222762784090909	-1	183	-1	1	4	4.629847301136364	-1	151	-1	1	4	-0.407085	-0.0349179	FALSE	8.247419050957583e-07	TRUE
months_since_diagnoses_date_2	7.103797726955045	-1	193	1	3	8	3.1576529132418294	-1	138	-1	0	4	3.9461448137132153	0.34536385316493834	TRUE	5.480752840909091	-1	183	-1	2	6	5.9675071022727275	-1	138	-1	2	7	-0.486754	-0.0399045	FALSE	4.676741549376372e-07	TRUE
months_since_diagnoses_date_3	8.74937	-1	183	1	4	10	3.9119673477012626	-1	139	-1	0	6	4.837404177948448	0.3953104544782461	TRUE	6.560422585227273	-1	183	-1	2	9	7.141068892045454	-1	139	-1	3	9	-0.580646	-0.04452	FALSE	5.443127979106193e-10	TRUE
months_since_diagnoses_date_4	10.156314312441534	-1	191	1	5	13	4.4623837357926615	-1	147	-1	-1	7	5.693930576648873	0.4378179988174232	TRUE	7.363210227272727	-1	183	-1	3	10	8.087872869318181	-1	147	-1	3	11	-0.724663	-0.0527787	FALSE	5.468540849682959e-13	TRUE
months_since_diagnoses_date_5	11.351501564465662	-1	189	1	6	15	4.896186263617414	-1	154	-1	-1	7	6.455315300848248	0.4704657573679118	TRUE	8.07441	-1	183	-1	3	12	8.837428977272728	-1	154	-1	3	12	-0.763015	-0.0526669	FALSE	1.6880096512980766e-15	TRUE
months_since_commercial	5.676520112254443	-1	190	0	0	3	2.2639928766665354	-1	165	-1	0	0	3.4125272355879077	0.25934521031655766	TRUE	3.7721413352272726	-1	143	-1	0	2	4.690607244318182	-1	165	-1	0	3	-0.918466	-0.0710601	FALSE	3.085761630839691e-45	TRUE
months_since_medicare	1.4017644592109932	-1	194	-1	-1	0	0.43242480925787546	-1	165	-1	-1	0	0.9693396499531177	0.12365832905526349	TRUE	0.920597	-1	157	-1	-1	0	1.1853160511363636	-1	165	-1	-1	0	-0.264719	-0.0338872	FALSE	2.6781180882080427e-13	TRUE
months_since_medicaid	1.0527456103566553	-1	196	-1	-1	-1	-0.496303	-1	153	-1	-1	-1	1.5490481381814085	0.17157171248146083	TRUE	-0.0738991	-1	144	-1	-1	-1	0.0728693	-1	153	-1	-1	-1	-0.146768	-0.0208613	FALSE	0.000128252	TRUE
months_since_other_payor_type	0.9670397729105513	-1	194	-1	-1	-1	-0.238109	-1	188	-1	-1	-1	1.2051491153418252	0.1290444638423276	TRUE	0.24657315340909092	-1	183	-1	-1	-1	0.2998401988636364	-1	188	-1	-1	-1	-0.053267	-0.0063215	FALSE	0.9393865457111215	TRUE
months_since_uninsured	8.712780232895714	-1	197	-1	-1	0	1.5065733521453573	-1	178	-1	-1	-1	7.206206880750356	0.38238372390929226	TRUE	3.4203480113636364	-1	197	-1	-1	-1	3.9015269886363635	-1	178	-1	-1	-1	-0.481179	-0.0316278	FALSE	5.653353200999888e-10	TRUE
records_pre_exposure	119.24788340161071	0	200	94	130	150	57.14527311027648	0	200	29	59	82	62.10261029133423	1.616007105318552	TRUE	84.4044	0	198	56	91	116	90.52233664772727	0	200	62	101	122	-6.11793	-0.148748	TRUE	3.2435024798537795e-148	TRUE
bmi		10	100	25.200000762939453	28.700000762939453	33.20000076293945		10	100	25.299999237060547	28.700000762939453	32.900001525878906		0.018611670282013743	FALSE		10	90.5	25.299999237060547	28.799999237060547	33.099998474121094		11.100000381469727	76.19999694824219	25.200000762939453	28.700000762939453	33	0.0410239	0.010392046302589143	FALSE	0.30522823400608623	TRUE
smoker_count_log	0.3001181812689778	0	5.493061542510986	0	0	0	0.19798465105311402	0	5.455321311950684	0	0	0	0.1021335302158638	0.15601261887759274	TRUE	0.24966778739948164	0	4.9972124099731445	0	0	0	0.23695504892278801	0	4.8978400230407715	0	0	0	0.0127127	0.019560888843586057	FALSE	0.00044742	TRUE
non_smoker_count_log	1.8294363089177308	0	5.857933044433594	1.0986123085021973	1.9459102153778076	2.70805	1.0270858659538025	0	6.016157150268555	0	0.6931471824645996	1.9459102153778076	0.8023504429639283	0.7082953786400001	TRUE	1.2777704784307968	0	4.9416422843933105	0	1.0986123085021973	2.1972246170043945	1.351031085886908	0	5.24175	0	1.3862943649291992	2.3025851249694824	-0.0732606	-0.0642089	FALSE	5.089069628092475e-29	TRUE
age_first_record	53.77930174295453	34	88	47	52	60	61.54061750304794	34	87	56	61	67	-7.76132	-0.902414	TRUE	58.01006747159091	34	87	52	57	63	57.29540127840909	34	87	51	56	63	0.7146661877632141	0.0836966	FALSE	1.3113004486155354e-46	TRUE
follow_up_in_days	933.7088136941819	1	2159	539	904	1308	2205.031611328509	1	5843	1321	2126	3000	-1271.32	-1.42389	TRUE	1222.1762606534091	1	2159	819	1274	1688	1030.924698153409	1	3417	430	973	1555	191.252	0.3091531236387439	TRUE	0	FALSE
gender_Female	0.5674096534520392	0	1	0	1	1	0.5731001986077792	0	1	0	1	1	-0.00569055	-0.0114953	FALSE	0.5606356534090909	0	1	0	1	1	0.5606178977272728	0	1	0	1	1	1.775568125594873e-05	3.5775011602379006e-05	FALSE	0.9952246732273669	TRUE
gender_Male	0.43231078567358044	0	1	0	0	1	0.42666137373657925	0	1	0	0	1	0.00564941	0.011413069655954988	FALSE	0.4391867897727273	0	1	0	0	1	0.4390802556818182	0	1	0	0	1	0.000106534	0.000214663	FALSE	0.9713494084789434	TRUE
race_Caucasian	0.8501166629033472	0	1	1	1	1	0.9093120747630472	0	1	1	1	1	-0.0591954	-0.182732	TRUE	0.8585049715909091	0	1	1	1	1	0.8235973011363636	0	1	1	1	1	0.0349077	0.0955812	FALSE	6.770120549134821e-58	TRUE
race_African American	0.0567347	0	1	0	0	0	0.0373821	0	1	0	0	0	0.019352590905670132	0.0914831	FALSE	0.0516335	0	1	0	0	0	0.0561257	0	1	0	0	0	-0.00449219	-0.0198971	FALSE	0.000849396	TRUE
race_Other/Unknown	0.060597	0	1	0	0	0	0.0392343	0	1	0	0	0	0.0213627	0.0982155	FALSE	0.0699574	0	1	0	0	0	0.0950994	0	1	0	0	0	-0.025142	-0.0914645	FALSE	1.8721985489758567e-53	TRUE
race_Asian	0.032551638119200456	0	1	0	0	0	0.014071533212726629	0	1	0	0	0	0.018480104906473827	0.12270326550882132	TRUE	0.0199041	0	1	0	0	0	0.025177556818181818	0	1	0	0	0	-0.00527344	-0.0355324	FALSE	2.481014392888011e-09	TRUE
ethnicity_Not Hispanic	0.8385482188746599	0	1	1	1	1	0.9198133381838204	0	1	1	1	1	-0.0812651	-0.251303	TRUE	0.8745738636363637	0	1	1	1	1	0.828516	0	1	1	1	1	0.0460582	0.12981199792934695	TRUE	2.212807885366011e-105	TRUE
ethnicity_Hispanic	0.030540950291926067	0	1	0	0	0	0.0191713	0	1	0	0	0	0.011369646166390218	0.0730778	FALSE	0.029012784090909093	0	1	0	0	0	0.032776988636363635	0	1	0	0	0	-0.0037642	-0.0217554	FALSE	0.00026029	TRUE
region_Midwest	0.46210874918013395	0	1	0	0	1	0.5377108978644748	0	1	0	1	1	-0.0756021	-0.151638	TRUE	0.4674360795454545	0	1	0	0	1	0.40484730113636364	0	1	0	0	1	0.0625888	0.12646207351748143	TRUE	1.7435117125918575e-99	TRUE
region_South	0.11526509897530188	0	1	0	0	0	0.1843942954339875	0	1	0	0	0	-0.0691292	-0.194606	TRUE	0.217773	0	1	0	0	0	0.22590553977272726	0	1	0	0	0	-0.0081321	-0.0195734	FALSE	0.000973333	TRUE
region_Other/Unknown	0.029780759760437835	0	1	0	0	0	0.030060319738860267	0	1	0	0	0	-0.00027956	-0.00164092	FALSE	0.036807528409090906	0	1	0	0	0	0.0384411	0	1	0	0	0	-0.00163352	-0.00858458	FALSE	0.149878	TRUE
region_West	0.1475963140973947	0	1	0	0	0	0.15232946277578951	0	1	0	0	0	-0.00473315	-0.0132571	FALSE	0.16656605113636364	0	1	0	0	0	0.18600852272727272	0	1	0	0	0	-0.0194425	-0.0510376	FALSE	1.0867456579509297e-17	TRUE
region_Northeast	0.24524907798673162	0	1	0	0	0	0.095505	0	1	0	0	0	0.14974405379984368	0.40643475848117155	TRUE	0.11141690340909091	0	1	0	0	0	0.14479758522727273	0	1	0	0	0	-0.0333807	-0.100004	TRUE	3.634719414778386e-63	TRUE
visits_type_1_Inpatient	0.0928314	0	1	0	0	0	0.0807028	0	1	0	0	0	0.012128568639848847	0.0430965	FALSE	0.0735618	0	1	0	0	0	0.0695845	0	1	0	0	0	0.00397727	0.015429274864185723	FALSE	0.0097823	TRUE
visits_type_1_Skilled nursing facility inpatient	0.00121932	0	1	0	0	0	0.00118722	0	1	0	0	0	3.209326188015793e-05	0.00092575	FALSE	0.00102983	0	1	0	0	0	0.00102983	0	1	0	0	0	0	0	FALSE	1	TRUE
visits_type_1_Emergency patient	0.23023773426663657	0	1	0	0	0	0.13044635131946355	0	1	0	0	0	0.0997914	0.2617678971524805	TRUE	0.156641	0	1	0	0	0	0.16028053977272727	0	1	0	0	0	-0.00363991	-0.0099677	FALSE	0.0932996	TRUE
visits_type_1_Observation patient	0.034215	0	1	0	0	0	0.0232817	0	1	0	0	0	0.010933302153478132	0.0654653	FALSE	0.027787642045454544	0	1	0	0	0	0.027397017045454546	0	1	0	0	0	0.000390625	0.00238472	FALSE	0.687833	TRUE
visits_type_1_Inpatient rehab	0.00586863	0	1	0	0	0	0.00114851	0	1	0	0	0	0.00472012	0.0798909	FALSE	0.00197088	0	1	0	0	0	0.0022017	0	1	0	0	0	-0.000230824	-0.00505876	FALSE	0.3964232154622409	TRUE
visits_type_1_Inpatient psych	0.00162038	0	1	0	0	0	0.00066305	0	1	0	0	0	0.000957328	0.0283513	FALSE	0.00090554	0	1	0	0	0	0.00118963	0	1	0	0	0	-0.000284091	-0.00878194	FALSE	0.1407727733713502	TRUE
visits_type_2_Inpatient	0.0601497	0	1	0	0	0	0.0444446	0	1	0	0	0	0.015705036967656967	0.0705885	FALSE	0.0415128	0	1	0	0	0	0.040696022727272727	0	1	0	0	0	0.000816761	0.00411398	FALSE	0.48958563004963285	TRUE
visits_type_2_Emergency patient	0.1368816059696999	0	1	0	0	0	0.0691164	0	1	0	0	0	0.0677652	0.22434117199783957	TRUE	0.0860795	0	1	0	0	0	0.0898615	0	1	0	0	0	-0.00378196	-0.0133521	FALSE	0.025179656930131144	TRUE
visits_type_2_Observation patient	0.022631528015225316	0	1	0	0	0	0.012264890667400795	0	1	0	0	0	0.0103666	0.0792365	FALSE	0.015269886363636364	0	1	0	0	0	0.0167969	0	1	0	0	0	-0.00152699	-0.0121573	FALSE	0.0411674	TRUE
visits_type_2_Inpatient rehab	0.00517725	0	1	0	0	0	0.000828966	0	1	0	0	0	0.00434829	0.0795295	FALSE	0.00168679	0	1	0	0	0	0.00143821	0	1	0	0	0	0.00024858	0.00629351	FALSE	0.2912928476178128	TRUE
visits_type_2_Inpatient psych	0.00135695	0	1	0	0	0	0.000455348	0	1	0	0	0	0.000901598	0.0299681	FALSE	0.000834517	0	1	0	0	0	0.000816761	0	1	0	0	0	1.775568125594873e-05	0.000618184	FALSE	0.917411	TRUE
visits_type_2_Skilled nursing facility inpatient	0.00104405	0	1	0	0	0	0.000917455	0	1	0	0	0	0.000126597	0.00404444	FALSE	0.000550426	0	1	0	0	0	0.000763494	0	1	0	0	0	-0.000213068	-0.00831556	FALSE	0.1630243843065704	TRUE
visits_type_3_Inpatient	0.0402879	0	1	0	0	0	0.026741382192157943	0	1	0	0	0	0.013546565508453866	0.075322	FALSE	0.0245206	0	1	0	0	0	0.025621448863636365	0	1	0	0	0	-0.00110085	-0.00704134	FALSE	0.2374300809449863	TRUE
visits_type_3_Emergency patient	0.0917745	0	1	0	0	0	0.041821316907224605	0	1	0	0	0	0.049953141981198344	0.20108396562439376	TRUE	0.0536044	0	1	0	0	0	0.0573686	0	1	0	0	0	-0.0037642	-0.0164432	FALSE	0.00578005	TRUE
visits_type_3_Observation patient	0.0142329	0	1	0	0	0	0.00691502	0	1	0	0	0	0.00731786	0.0715899	FALSE	0.00909091	0	1	0	0	0	0.00994318	0	1	0	0	0	-0.000852273	-0.00877818	FALSE	0.14152022854545296	TRUE
visits_type_3_Inpatient psych	0.00117631	0	1	0	0	0	0.000350882	0	1	0	0	0	0.000825424	0.029885469380860234	FALSE	0.000621449	0	1	0	0	0	0.000479403	0	1	0	0	0	0.000142045	0.00605613	FALSE	0.30962890273063304	TRUE
visits_type_3_Skilled nursing facility inpatient	0.000855886	0	1	0	0	0	0.000698077	0	1	0	0	0	0.00015781	0.00566367	FALSE	0.000426136	0	1	0	0	0	0.000514915	0	1	0	0	0	-8.87784e-05	-0.00409369	FALSE	0.4922069926558157	TRUE
visits_type_3_Inpatient rehab	0.0040246	0	1	0	0	0	0.00059484	0	1	0	0	0	0.00342976	0.071493	FALSE	0.00104759	0	1	0	0	0	0.000887784	0	1	0	0	0	0.000159801	0.0051395	FALSE	0.3886634945233082	TRUE
visits_type_4_Inpatient	0.0282217	0	1	0	0	0	0.017345611947929367	0	1	0	0	0	0.010876058320771643	0.0729379	FALSE	0.016566051136363637	0	1	0	0	0	0.017311789772727272	0	1	0	0	0	-0.000745739	-0.00577898	FALSE	0.33322972713071775	TRUE
visits_type_4_Emergency patient	0.0652269	0	1	0	0	0	0.027453	0	1	0	0	0	0.037774	0.18041702114501149	TRUE	0.0353516	0	1	0	0	0	0.0379794	0	1	0	0	0	-0.00262784	-0.0139826	FALSE	0.018888307803808905	TRUE
visits_type_4_Observation patient	0.00966635	0	1	0	0	0	0.00430337	0	1	0	0	0	0.00536298	0.064428	FALSE	0.00573509	0	1	0	0	0	0.00658736	0	1	0	0	0	-0.000852273	-0.0108916	FALSE	0.0680484	TRUE
visits_type_4_Inpatient psych	0.00101932	0	1	0	0	0	0.000234126	0	1	0	0	0	0.000785196	0.0313783	FALSE	0.000355114	0	1	0	0	0	0.000372869	0	1	0	0	0	-1.77557e-05	-0.000930823	FALSE	0.8758960579229409	TRUE
visits_type_4_Inpatient rehab	0.0029956	0	1	0	0	0	0.000433226	0	1	0	0	0	0.00256238	0.0619678	FALSE	0.000745739	0	1	0	0	0	0.00078125	0	1	0	0	0	-3.55114e-05	-0.00128566	FALSE	0.8292484591829462	TRUE
visits_type_4_Skilled nursing facility inpatient	0.000751589	0	1	0	0	0	0.000525401	0	1	0	0	0	0.000226188	0.00895432	FALSE	0.000390625	0	1	0	0	0	0.000621449	0	1	0	0	0	-0.000230824	-0.0102636	FALSE	0.0850891	TRUE
visits_type_5_Emergency patient	0.047921	0	1	0	0	0	0.019034884178235734	0	1	0	0	0	0.028886150627093127	0.16110482548780516	TRUE	0.025674715909090907	0	1	0	0	0	0.028125	0	1	0	0	0	-0.00245028	-0.0151451	FALSE	0.0105485	TRUE
visits_type_5_Inpatient	0.020620840187950927	0	1	0	0	0	0.011814459039603572	0	1	0	0	0	0.00880638	0.0697618	FALSE	0.011097301136363636	0	1	0	0	0	0.0120206	0	1	0	0	0	-0.000923295	-0.00863786	FALSE	0.14767307093949553	TRUE
visits_type_5_Observation patient	0.00705031	0	1	0	0	0	0.00284577	0	1	0	0	0	0.00420454	0.0599479	FALSE	0.00348011	0	1	0	0	0	0.00470526	0	1	0	0	0	-0.00122514	-0.0191906	FALSE	0.00127903	TRUE
visits_type_5_Inpatient psych	0.000877391	0	1	0	0	0	0.000199714	0	1	0	0	0	0.000677677	0.029212714999882174	FALSE	0.000390625	0	1	0	0	0	0.000337358	0	1	0	0	0	5.326704558683559e-05	0.00279247	FALSE	0.6394118528033749	TRUE
visits_type_5_Skilled nursing facility inpatient	0.00062041	0	1	0	0	0	0.000414176	0	1	0	0	0	0.000206234	0.00907004	FALSE	0.000230824	0	1	0	0	0	0.000408381	0	1	0	0	0	-0.000177557	-0.00993352	FALSE	0.0955807	TRUE
visits_type_5_Inpatient rehab	0.00235476	0	1	0	0	0	0.000324458	0	1	0	0	0	0.0020303	0.0555303	FALSE	0.000550426	0	1	0	0	0	0.000497159	0	1	0	0	0	5.326704558683559e-05	0.00232803	FALSE	0.6961175195434555	TRUE
has_chickenpox_diagnosis	0.00176553	0	1	0	0	0	0.00114421	0	1	0	0	0	0.000621327	0.016301920512404942	FALSE	0.000958807	0	1	0	0	0	0.000763494	0	1	0	0	0	0.000195313	0.0066585	FALSE	0.26404530284522254	FALSE
has_diabetes_diagnosis	0.19381847897379653	0	1	0	0	0	0.1485428874818107	0	1	0	0	0	0.045275591491985845	0.12041827282210972	TRUE	0.16301491477272728	0	1	0	0	0	0.16999289772727272	0	1	0	0	0	-0.00697798	-0.0187319	FALSE	0.00165969	FALSE
has_depression_diagnosis	0.1954216530649549	0	1	0	0	0	0.11427812954733158	0	1	0	0	0	0.0811435	0.2257250900924973	TRUE	0.1405362215909091	0	1	0	0	0	0.149805	0	1	0	0	0	-0.00926847	-0.0263125	FALSE	9.772757947978625e-06	FALSE
has_mci_diagnosis	0.00152791	0	1	0	0	0	0.00267801	0	1	0	0	0	-0.0011501	-0.025108	FALSE	0.00118963	0	1	0	0	0	0.00102983	0	1	0	0	0	0.000159801	0.00479965	FALSE	0.4208286405349698	FALSE
has_stroke_diagnosis	0.025186284313409246	0	1	0	0	0	0.014762236008966846	0	1	0	0	0	0.010424	0.0745562	FALSE	0.01875	0	1	0	0	0	0.019992897727272727	0	1	0	0	0	-0.0012429	-0.00901784	FALSE	0.13023344679273952	FALSE
has_hypertension_diagnosis	0.5235691321785318	0	1	0	1	1	0.4206232548078814	0	1	0	0	1	0.10294587737065047	0.20731798120272096	TRUE	0.45388849431818185	0	1	0	0	1	0.4541903409090909	0	1	0	0	1	-0.000301847	-0.000606255	FALSE	0.9184948795056157	FALSE
has_hyperlipidemia_diagnosis	0.6109899680655463	0	1	0	1	1	0.4603349785660912	0	1	0	0	1	0.1506549894994551	0.30558497210728947	TRUE	0.4921519886363636	0	1	0	0	1	0.5019353693181818	0	1	0	1	1	-0.00978338	-0.0195679	FALSE	0.000966873	FALSE
has_bacterial_infection_diagnosis	0.4143038396610862	0	1	0	0	1	0.24145531816572935	0	1	0	0	0	0.17284852149535684	0.374604	TRUE	0.2838778409090909	0	1	0	0	1	0.28567116477272725	0	1	0	0	1	-0.00179332	-0.0039736	FALSE	0.5033697596326796	FALSE
has_viral_infection_diagnosis	0.4129716245712504	0	1	0	0	1	0.22942332461556614	0	1	0	0	0	0.18354829995568428	0.40091021554893436	TRUE	0.2805752840909091	0	1	0	0	1	0.29028764204545454	0	1	0	0	1	-0.00971236	-0.0215067	FALSE	0.000282012	FALSE
has_other_infection_diagnosis	0.0887014	0	1	0	0	0	0.0403115	0	1	0	0	0	0.04839	0.1979474158527238	TRUE	0.0512962	0	1	0	0	0	0.0553267	0	1	0	0	0	-0.00403054	-0.0179417	FALSE	0.00260233	FALSE
has_atrial_fibrillation_diagnosis	0.0612013	0	1	0	0	0	0.0483203	0	1	0	0	0	0.012880937536269246	0.056639	FALSE	0.0463601	0	1	0	0	0	0.051100852272727273	0	1	0	0	0	-0.00474077	-0.0220201	FALSE	0.000234152	FALSE
has_atherosclerosis_diagnosis	0.0414976	0	1	0	0	0	0.024065830613127778	0	1	0	0	0	0.0174318	0.098013	FALSE	0.028639914772727273	0	1	0	0	0	0.0325639	0	1	0	0	0	-0.00392401	-0.0227839	FALSE	0.000127975	FALSE
has_ihd_diagnosis	0.13861058245432942	0	1	0	0	0	0.10872485448538954	0	1	0	0	0	0.029885727968939874	0.0908759	FALSE	0.11091974431818181	0	1	0	0	0	0.11306818181818182	0	1	0	0	0	-0.00214844	-0.00681265	FALSE	0.2518139372641095	FALSE
has_heart_failure_diagnosis	0.0425373	0	1	0	0	0	0.030853	0	1	0	0	0	0.011684307261799757	0.0621765	FALSE	0.0326172	0	1	0	0	0	0.034712357954545456	0	1	0	0	0	-0.00209517	-0.0116164	FALSE	0.051372900822796545	FALSE
has_copd_diagnosis	0.0751696	0	1	0	0	0	0.055919273803437294	0	1	0	0	0	0.019250344380922352	0.077843	FALSE	0.067152	0	1	0	0	0	0.0695668	0	1	0	0	0	-0.00241477	-0.00956873	FALSE	0.1081480348175274	FALSE
has_asthma_diagnosis	0.13025601324688452	0	1	0	0	0	0.0701475	0	1	0	0	0	0.0601085	0.2011925546212142	TRUE	0.08663	0	1	0	0	0	0.0905362	0	1	0	0	0	-0.00390625	-0.0137478	FALSE	0.0208861	FALSE
has_b12_deficiency_diagnosis	0.0537864	0	1	0	0	0	0.022374714870020056	0	1	0	0	0	0.0314117	0.1646787986353296	TRUE	0.031800426136363635	0	1	0	0	0	0.0382457	0	1	0	0	0	-0.00644531	-0.0350648	FALSE	4.581390523547606e-09	FALSE
has_brain_injury_diagnosis	0.0429083	0	1	0	0	0	0.018188711802414756	0	1	0	0	0	0.024719581478447154	0.1440144001002468	TRUE	0.0245206	0	1	0	0	0	0.027592329545454545	0	1	0	0	0	-0.00307173	-0.019283	FALSE	0.00119522	FALSE
has_anxiety_diagnosis	0.21834671999827962	0	1	0	0	0	0.10408534726865143	0	1	0	0	0	0.11426137272962819	0.3145397923460661	TRUE	0.14818892045454546	0	1	0	0	0	0.1591619318181818	0	1	0	0	0	-0.010973	-0.03043	FALSE	3.3911253500574914e-07	FALSE
has_obesity_diagnosis	0.31092222831521565	0	1	0	0	1	0.12308397569512723	0	1	0	0	0	0.1878382526200884	0.46800114874277454	TRUE	0.20628551136363638	0	1	0	0	0	0.232422	0	1	0	0	0	-0.0261364	-0.0631915	FALSE	1.8201352174920054e-26	FALSE
has_alcohol_disorder_diagnosis	0.0301861	0	1	0	0	0	0.013665960396428993	0	1	0	0	0	0.016520162631860416	0.11299002865964411	TRUE	0.021253551136363635	0	1	0	0	0	0.022745028409090907	0	1	0	0	0	-0.00149148	-0.0101682	FALSE	0.0885073	FALSE
has_tobacco_use_diagnosis	0.2357698138769717	0	1	0	0	0	0.12261203641798088	0	1	0	0	0	0.11315777745899083	0.2983207385893355	TRUE	0.187305	0	1	0	0	0	0.19859730113636365	0	1	0	0	0	-0.0112926	-0.0286195	FALSE	1.4831869562641321e-06	FALSE
has_substance_use_disorder_diagnosis	0.0249164	0	1	0	0	0	0.00776733	0	1	0	0	0	0.017149066609852087	0.13556975362461435	TRUE	0.015305397727272727	0	1	0	0	0	0.017524857954545454	0	1	0	0	0	-0.00221946	-0.0174676	FALSE	0.003328	FALSE
has_herpes_simplex_diagnosis	0.0407858	0	1	0	0	0	0.0168829	0	1	0	0	0	0.023902890869045568	0.14320528522876144	TRUE	0.024644886363636365	0	1	0	0	0	0.026793323863636365	0	1	0	0	0	-0.00214844	-0.0135725	FALSE	0.0231031	FALSE
has_herpes_zoster_diagnosis	0.050204832102190254	0	1	0	0	0	0.027858550949777794	0	1	0	0	0	0.0223463	0.1155754995008246	TRUE	0.036700994318181815	0	1	0	0	0	0.0389737	0	1	0	0	0	-0.00227273	-0.0119115	FALSE	0.045711268787550434	FALSE
has_mobility_problems_diagnosis	0.0834801	0	1	0	0	0	0.0308819	0	1	0	0	0	0.052598190848386496	0.2279997680952505	TRUE	0.0450462	0	1	0	0	0	0.050816761363636366	0	1	0	0	0	-0.0057706	-0.0270154	FALSE	5.49036634921267e-06	FALSE
has_falls_fractures_diagnosis	0.27009666354848766	0	1	0	0	1	0.18040616274039406	0	1	0	0	0	0.0896905	0.21594792616056127	TRUE	0.19213423295454546	0	1	0	0	0	0.193359	0	1	0	0	0	-0.00122514	-0.00310588	FALSE	0.6010282665284359	FALSE
has_ulcers_weight_loss_diagnosis	0.0457061	0	1	0	0	0	0.025021384748495693	0	1	0	0	0	0.0206847	0.11216814441225882	TRUE	0.0295987	0	1	0	0	0	0.0310547	0	1	0	0	0	-0.00145597	-0.00849036	FALSE	0.15432536697089294	FALSE
has_incontinence_diagnosis	0.050481167274173955	0	1	0	0	0	0.0370786	0	1	0	0	0	0.013402594300563224	0.0655399	FALSE	0.0342685	0	1	0	0	0	0.0339134	0	1	0	0	0	0.000355114	0.00195693	FALSE	0.7431107046158174	FALSE
has_dependence_care_diagnosis	0.00917927	0	1	0	0	0	0.000929745	0	1	0	0	0	0.00824953	0.11652675773678611	TRUE	0.00362216	0	1	0	0	0	0.00530895	0	1	0	0	0	-0.00168679	-0.0253003	FALSE	2.192895571784419e-05	FALSE
has_cognitive_decline_diagnosis	0.000383859	0	1	0	0	0	0.000604672	0	1	0	0	0	-0.000220814	-0.00993478	FALSE	0.00053267	0	1	0	0	0	0.000461648	0	1	0	0	0	7.102272502379492e-05	0.00318606	FALSE	0.5929800980174267	FALSE
has_general_examination_diagnosis	0.6816468285969269	0	1	0	1	1	0.39608794293467575	0	1	0	0	1	0.2855588856622512	0.5979015242631323	TRUE	0.48213778409090907	0	1	0	0	1	0.5036754261363636	0	1	0	1	1	-0.0215376	-0.0430892	FALSE	3.224796152381829e-13	FALSE
has_immunization_encounter_diagnosis	0.5867584916615594	0	1	0	1	1	0.1400049651944783	0	1	0	0	0	0.44675352646708105	1.0488257650375543	TRUE	0.3407492897727273	0	1	0	0	1	0.41141690340909093	0	1	0	0	1	-0.0706676	-0.146275	TRUE	3.879662807057952e-134	FALSE
has_drug_therapy_diagnosis	0.37704375127684053	0	1	0	0	1	0.2040000540763755	0	1	0	0	0	0.17304369720046503	0.3882665686298109	TRUE	0.26786221590909093	0	1	0	0	1	0.2889737215909091	0	1	0	0	1	-0.0211115	-0.0471134	FALSE	1.593660142941428e-15	FALSE
has_varivax_vaccination	0.00586003	0	1	0	0	0	0.0022497	0	1	0	0	0	0.00361033	0.056835	FALSE	0.00390625	0	1	0	0	0	0.00539773	0	1	0	0	0	-0.00149148	-0.0219196	FALSE	0.000242971	FALSE
has_ppsv23_vaccination	0.35469716030665677	0	1	0	0	1	0.29167260687458213	0	1	0	0	1	0.0630246	0.1350632188052472	TRUE	0.28570667613636364	0	1	0	0	1	0.3012784090909091	0	1	0	0	1	-0.0155717	-0.0342011	FALSE	8.912082174834685e-09	FALSE
has_prevnar13_vaccination	0.30748685526273345	0	1	0	0	1	0.0791273	0	1	0	0	0	0.2283595988030646	0.6040867233365428	TRUE	0.24905894886363636	0	1	0	0	0	0.319531	0	1	0	0	1	-0.0704723	-0.156708	TRUE	1.3776281535465765e-151	FALSE
has_influenza_vaccination	0.8212132941948109	0	1	1	1	1	0.5790737945884297	0	1	0	1	1	0.24213949960638126	0.5479379562633683	TRUE	0.6430397727272728	0	1	0	1	1	0.7010120738636364	0	1	0	1	1	-0.0579723	-0.123718	TRUE	1.8709605736323323e-96	FALSE
has_tdap_vaccination	0.624884	0	1	0	1	1	0.3565206276792386	0	1	0	0	1	0.2683635158430134	0.5572687332875244	TRUE	0.4699928977272727	0	1	0	0	1	0.48453480113636366	0	1	0	0	1	-0.0145419	-0.0291167	FALSE	9.181428577336043e-07	FALSE
has_calmette_guerin_vaccination	0.000111824	0	1	0	0	0	0.000557355	0	1	0	0	0	-0.000445531	-0.0243627	FALSE	0.000106534	0	1	0	0	0	3.5511363636363635e-05	0	1	0	0	0	7.102272502379492e-05	0.0084278	FALSE	0.15729920705028502	FALSE
has_donepezil_first	0.0038988	0	1	0	0	0	0.00382836	0	1	0	0	0	7.043737933145645e-05	0.0011354	FALSE	0.00424361	0	1	0	0	0	0.00390625	0	1	0	0	0	0.000337358	0.0052956	FALSE	0.37516286616087635	FALSE
has_donepezil_memantine_first	0.000108599	0	1	0	0	0	2.888170055452865e-05	0	1	0	0	0	7.9716946800933e-05	0.00961535	FALSE	8.87784090909091e-05	0	1	0	0	0	0.000142045	0	1	0	0	0	-5.3267e-05	-0.00495856	FALSE	0.40538055645894233	FALSE
has_memantine_first	0.00200854	0	1	0	0	0	0.00171139	0	1	0	0	0	0.000297143	0.00689636	FALSE	0.00165128	0	1	0	0	0	0.00198864	0	1	0	0	0	-0.000337358	-0.00791508	FALSE	0.18450287332043347	FALSE
has_galantamine_first	0.000117201	0	1	0	0	0	0.000188038	0	1	0	0	0	-7.08378e-05	-0.00573449	FALSE	0.000142045	0	1	0	0	0	7.102272727272727e-05	0	1	0	0	0	7.102272502379492e-05	0.00688137	FALSE	0.24821307898992362	FALSE
has_rivastigmine_first	0.000407514	0	1	0	0	0	0.000532161	0	1	0	0	0	-0.000124647	-0.0057519	FALSE	0.000426136	0	1	0	0	0	0.000479403	0	1	0	0	0	-5.3267e-05	-0.00250389	FALSE	0.6744240722352938	FALSE
has_antidepressants_first	0.2827962538842833	0	1	0	0	1	0.18043811696228418	0	1	0	0	0	0.10235813692199913	0.2444373717891098	TRUE	0.2066583806818182	0	1	0	0	0	0.21727627840909092	0	1	0	0	0	-0.0106179	-0.0259815	FALSE	1.2333556923215881e-05	FALSE
has_antipsychotics_first	0.024651892949689794	0	1	0	0	0	0.012467062571282495	0	1	0	0	0	0.0121848	0.0903748	FALSE	0.0167791	0	1	0	0	0	0.019442471590909092	0	1	0	0	0	-0.00266335	-0.0199731	FALSE	0.000801066	FALSE
has_angiotensin_antagonist_first	0.29577217939206263	0	1	0	0	1	0.21282064832658198	0	1	0	0	0	0.0829515	0.19135942089215144	TRUE	0.23485440340909092	0	1	0	0	0	0.2379794034090909	0	1	0	0	0	-0.003125	-0.00735498	FALSE	0.21638734676031135	FALSE
has_adrenergics_first	0.26627313097426963	0	1	0	0	1	0.2115320328784363	0	1	0	0	0	0.0547411	0.12864096047709764	TRUE	0.21608664772727273	0	1	0	0	0	0.21825284090909092	0	1	0	0	0	-0.00216619	-0.00525365	FALSE	0.3767150302232506	FALSE
has_nsaids_first	0.37435781641452426	0	1	0	0	1	0.216666	0	1	0	0	0	0.15769221488858726	0.35088835949554936	TRUE	0.26789772727272726	0	1	0	0	1	0.2754971590909091	0	1	0	0	1	-0.00759943	-0.0170842	FALSE	0.00402689	FALSE
has_antidiabetics_first	0.16278829715170479	0	1	0	0	0	0.11556551598694301	0	1	0	0	0	0.0472228	0.13674883435447277	TRUE	0.12943892045454544	0	1	0	0	0	0.13863636363636364	0	1	0	0	0	-0.00919744	-0.0269985	FALSE	5.324676908261026e-06	FALSE
has_antihypertensives_first	0.26464737696633445	0	1	0	0	1	0.19871900440476659	0	1	0	0	0	0.0659284	0.15674163733265903	TRUE	0.217383	0	1	0	0	0	0.21995738636363638	0	1	0	0	0	-0.00257457	-0.00622862	FALSE	0.29687166392684905	FALSE
has_anticholinergics_first	0.12925174456737953	0	1	0	0	0	0.0865898	0	1	0	0	0	0.042661948287834164	0.137821	TRUE	0.090767	0	1	0	0	0	0.0931108	0	1	0	0	0	-0.00234375	-0.00811155	FALSE	0.17372905558069063	FALSE
has_antivirals_first	0.28876380331817253	0	1	0	0	1	0.17892459295237345	0	1	0	0	0	0.10983921036579908	0.2617110897383283	TRUE	0.219922	0	1	0	0	0	0.24266690340909092	0	1	0	0	0	-0.022745	-0.0539608	FALSE	1.3144653303376905e-19	FALSE
has_glucocorticoids_first	0.34914357601367696	0	1	0	0	1	0.17403068096904864	0	1	0	0	0	0.17511289504462832	0.4065874511019913	TRUE	0.24275568181818183	0	1	0	0	0	0.2619850852272727	0	1	0	0	1	-0.0192294	-0.0442798	FALSE	8.507341079406512e-14	FALSE
has_statins_first	0.3984806941711558	0	1	0	0	1	0.30827282514649784	0	1	0	0	1	0.0902079	0.18955773804876766	TRUE	0.32325994318181817	0	1	0	0	1	0.32855113636363636	0	1	0	0	1	-0.00529119	-0.0112889	FALSE	0.0574359	FALSE
has_nutrition_first	0.2599722589593884	0	1	0	0	1	0.214111	0	1	0	0	0	0.0458612	0.10799763711977531	TRUE	0.19946732954545454	0	1	0	0	0	0.19021661931818182	0	1	0	0	0	0.00925071	0.023357104204491014	FALSE	8.63850164423241e-05	FALSE
has_cancer_treatment_first	0.030905454662752813	0	1	0	0	0	0.0160035	0	1	0	0	0	0.014901920034208354	0.0985847	FALSE	0.019549005681818183	0	1	0	0	0	0.020454545454545454	0	1	0	0	0	-0.00090554	-0.00646784	FALSE	0.2763473647252642	FALSE
has_steroids_first	0.45924325021773493	0	1	0	0	1	0.298719	0	1	0	0	1	0.16052412291211493	0.33550996205924916	TRUE	0.33322088068181815	0	1	0	0	1	0.33941761363636364	0	1	0	0	1	-0.00619673	-0.0131163	FALSE	0.027015205115476216	FALSE
has_antibacterial_first	0.6261314151156414	0	1	0	1	1	0.4083583641404806	0	1	0	0	1	0.2177730509751608	0.446535	TRUE	0.47739701704545456	0	1	0	0	1	0.4885475852272727	0	1	0	0	1	-0.0111506	-0.0223153	FALSE	0.000163857	FALSE
has_contraceptives_first	0.0254239	0	1	0	0	0	0.00399919	0	1	0	0	0	0.021424717286231038	0.17866104653954626	TRUE	0.00747514	0	1	0	0	0	0.00946378	0	1	0	0	0	-0.00198864	-0.0217018	FALSE	0.000263102	FALSE
has_antiallergics_first	0.18329731298990354	0	1	0	0	0	0.1161855507924647	0	1	0	0	0	0.0671118	0.18892129582297346	TRUE	0.12317116477272727	0	1	0	0	0	0.12991832386363636	0	1	0	0	0	-0.00674716	-0.0202954	FALSE	0.000642399	FALSE
has_analgesics_first	0.4395879702805286	0	1	0	0	1	0.28382047134935307	0	1	0	0	1	0.15576749893117553	0.32852648839936816	TRUE	0.3304865056818182	0	1	0	0	1	0.3387606534090909	0	1	0	0	1	-0.00827415	-0.0175357	FALSE	0.00315512	FALSE
has_antiarrhythmics_first	0.024900272034235456	0	1	0	0	0	0.0217332	0	1	0	0	0	0.0031671	0.020988182081441643	FALSE	0.020170454545454547	0	1	0	0	0	0.019655539772727274	0	1	0	0	0	0.000514915	0.0036858	FALSE	0.5355536731274007	FALSE
has_antifungal_first	0.18613808156726128	0	1	0	0	0	0.0931324	0	1	0	0	0	0.0930057	0.270779	TRUE	0.1168856534090909	0	1	0	0	0	0.127148	0	1	0	0	0	-0.0102628	-0.0313589	FALSE	1.261681166347284e-07	FALSE
has_diuretic_first	0.19710869541842735	0	1	0	0	0	0.16334568077240727	0	1	0	0	0	0.033763	0.0879232	FALSE	0.1543856534090909	0	1	0	0	0	0.15305397727272727	0	1	0	0	0	0.00133168	0.0036921	FALSE	0.535979	FALSE
has_vassopressin_first	0.000964485	0	1	0	0	0	0.000545065	0	1	0	0	0	0.00041942	0.015272723139718935	FALSE	0.000585937	0	1	0	0	0	0.000461648	0	1	0	0	0	0.00012429	0.00543209	FALSE	0.36212553949166226	FALSE
has_antihypotensives_first	0.00580626	0	1	0	0	0	0.00684189	0	1	0	0	0	-0.00103563	-0.0130645	FALSE	0.00587713	0	1	0	0	0	0.00408381	0	1	0	0	0	0.00179332	0.025476466785259413	FALSE	1.9386245297586995e-05	FALSE
has_diagnostics_first	0.0198725	0	1	0	0	0	0.018308540134502695	0	1	0	0	0	0.00156394	0.011428861281622198	FALSE	0.014009232954545455	0	1	0	0	0	0.013121448863636363	0	1	0	0	0	0.000887784	0.00767463	FALSE	0.19819450354592993	FALSE
has_antiplatelets_first	0.11118135974108362	0	1	0	0	0	0.0819558	0	1	0	0	0	0.029225540139872302	0.099067	FALSE	0.0838778	0	1	0	0	0	0.0886896	0	1	0	0	0	-0.00481179	-0.0171375	FALSE	0.00408574	FALSE
has_sympathomimetics_first	0.21280173757835769	0	1	0	0	0	0.11225087997011052	0	1	0	0	0	0.10055085760824717	0.27511137495530436	TRUE	0.14167258522727272	0	1	0	0	0	0.14973366477272726	0	1	0	0	0	-0.00806108	-0.0228496	FALSE	0.000124964	FALSE
has_antiemetics_first	0.15433373116996227	0	1	0	0	0	0.0733349	0	1	0	0	0	0.0809988	0.25712480519198466	TRUE	0.10236150568181818	0	1	0	0	0	0.11534090909090909	0	1	0	0	0	-0.0129794	-0.0416825	FALSE	2.465526053383969e-12	FALSE
has_muscle_relaxants_first	0.23091620700407514	0	1	0	0	0	0.11125845557871554	0	1	0	0	0	0.1196577514253596	0.32183149487483653	TRUE	0.148047	0	1	0	0	0	0.1597833806818182	0	1	0	0	0	-0.0117365	-0.0325271	FALSE	4.826303230810827e-08	FALSE
has_laxatives_first	0.17509972796576453	0	1	0	0	0	0.0848071	0	1	0	0	0	0.0902926	0.2709798667405703	TRUE	0.10193536931818181	0	1	0	0	0	0.11539417613636363	0	1	0	0	0	-0.0134588	-0.0432553	FALSE	3.4124213992760904e-13	FALSE
has_anxiolytics_first	0.1906873971807361	0	1	0	0	0	0.12051473335430841	0	1	0	0	0	0.0701727	0.19450546287348722	TRUE	0.13494318181818182	0	1	0	0	0	0.138672	0	1	0	0	0	-0.00372869	-0.0108505	FALSE	0.0672032	FALSE
has_antiepileptics_first	0.15369719256368075	0	1	0	0	0	0.0755994	0	1	0	0	0	0.0780978	0.2469924678220332	TRUE	0.10582386363636363	0	1	0	0	0	0.11736505681818182	0	1	0	0	0	-0.0115412	-0.03666	FALSE	7.902977570841169e-10	FALSE
has_salicylates_first	0.13378708213713536	0	1	0	0	0	0.11629554705627876	0	1	0	0	0	0.0174915	0.052900414942239925	FALSE	0.1028409090909091	0	1	0	0	0	0.0946555	0	1	0	0	0	0.00818537	0.027440219332656057	FALSE	4.022227212559659e-06	FALSE
has_antitussives_first	0.2390148704880488	0	1	0	0	0	0.12715629547331578	0	1	0	0	0	0.11185857501473301	0.29230983454594495	TRUE	0.15866477272727272	0	1	0	0	0	0.1702947443181818	0	1	0	0	0	-0.01163	-0.0313757	FALSE	1.1777271644471944e-07	FALSE
has_ulcer_treatment_first	0.089653	0	1	0	0	0	0.0469401	0	1	0	0	0	0.0427129	0.16993484174762202	TRUE	0.0564986	0	1	0	0	0	0.0647372	0	1	0	0	0	-0.00823864	-0.0345298	FALSE	7.30508805841742e-09	FALSE
has_amebicides_first	0.062484	0	1	0	0	0	0.030012388406025093	0	1	0	0	0	0.032471617486257945	0.155074	TRUE	0.038156960227272725	0	1	0	0	0	0.0412287	0	1	0	0	0	-0.00307173	-0.0157337	FALSE	0.00841727	FALSE
has_antastmatics_first	0.0636614	0	1	0	0	0	0.028068096904864906	0	1	0	0	0	0.035593290362212496	0.17076576524906384	TRUE	0.043536931818181815	0	1	0	0	0	0.0507635	0	1	0	0	0	-0.00722656	-0.0340986	FALSE	9.770236869353652e-09	FALSE
has_migraine_first	0.0494274	0	1	0	0	0	0.024805693750737406	0	1	0	0	0	0.0246217	0.1305180794156663	TRUE	0.03125	0	1	0	0	0	0.0325639	0	1	0	0	0	-0.00131392	-0.00747596	FALSE	0.20890363031699977	FALSE
has_ppi_first	0.2607883616657527	0	1	0	0	1	0.1803613039288945	0	1	0	0	0	0.0804271	0.1948897417866824	TRUE	0.1891690340909091	0	1	0	0	0	0.19508167613636362	0	1	0	0	0	-0.00591264	-0.0150081	FALSE	0.011361263333402332	FALSE
has_bowel_evacuants_first	0.1733503220326226	0	1	0	0	0	0.10835615192511897	0	1	0	0	0	0.0649942	0.18765512942993517	TRUE	0.111523	0	1	0	0	0	0.1088955965909091	0	1	0	0	0	0.00262784	0.00839162	FALSE	0.15960480549394185	FALSE
has_glaucoma_first	0.019440233110759868	0	1	0	0	0	0.0160244	0	1	0	0	0	0.00341581	0.025884004136118337	FALSE	0.0164063	0	1	0	0	0	0.0165305	0	1	0	0	0	-0.00012429	-0.000976589	FALSE	0.8697016451277808	FALSE
has_skin_care_first	0.016581185553154198	0	1	0	0	0	0.00941851	0	1	0	0	0	0.00716268	0.0632652	FALSE	0.00878906	0	1	0	0	0	0.00894886	0	1	0	0	0	-0.000159801	-0.00170441	FALSE	0.7747376952037853	FALSE
has_osteoporosis_treatment_first	0.045771641774996506	0	1	0	0	0	0.0525678	0	1	0	0	0	-0.00679613	-0.0314351	FALSE	0.035120738636363634	0	1	0	0	0	0.0348189	0	1	0	0	0	0.000301847	0.00164311	FALSE	0.7828590252755432	FALSE
Pre- and post-matching characteristics of the RZV (2+ doses) and RZV (1 dose) cohorts (dementia, all).
	Pre-Matching															Post-Matching
	RZV (2+ doses)						RZV (1 dose)						difference_in_means	NMD	has_bad_balance	RZV (2+ doses)						RZV (1 dose)						difference_in_means	NMD	has_bad_balance	p_value	used_in_matching
Covariate	Mean	Min	Max	25th_percentile	Median	75th_percentile	Mean	Min	Max	25th_percentile	Median	75th_percentile				Mean	Min	Max	25th_percentile	Median	75th_percentile	Mean	Min	Max	25th_percentile	Median	75th_percentile
age_at_exposure	65.24179016038701	50	89	59	64	71	65.0683	50	89	58	64	71	0.1734954609165129	0.0189478	FALSE	65.08370184636426	50	89	58	64	71	65.06065768478639	50	89	58	64	71	0.0230442	0.00249167	FALSE	0.38056077562644663	TRUE
index_date	24243.401738501314	24215	24285	24232	24241	24253	24250.337791476435	24215	24285	24236	24250	24265	-6.93605	-0.409249	TRUE	24248.48611087783	24215	24285	24236	24249	24262	24248.006224131106	24215	24285	24236	24249	24261	0.4798867404460907	0.028346400147578298	FALSE	3.23531090431124e-47	TRUE
visits_counts_1	0.18736562461892023	0	82	0	0	0	0.22321922513420023	0	71	0	0	0	-0.0358536	-0.0441444	FALSE	0.2079037347186064	0	53	0	0	0	0.20614494979184914	0	71	0	0	0	0.00175878	0.00216412	FALSE	0.5118663786206249	TRUE
visits_counts_2	0.16870222947529867	0	53	0	0	0	0.20077855389996332	0	65	0	0	0	-0.0320763	-0.0425452	FALSE	0.1874917519465406	0	45	0	0	0	0.18454764675536572	0	54	0	0	0	0.00294411	0.00392903	FALSE	0.126628	TRUE
visits_counts_3	0.1498170407830049	0	67	0	0	0	0.18076351779913633	0	72	0	0	0	-0.0309465	-0.0438882	FALSE	0.1683322735834343	0	38	0	0	0	0.16637193622305135	0	72	0	0	0	0.00196034	0.00278062	FALSE	0.20344450840854245	TRUE
visits_counts_4	0.13183212110746184	0	57	0	0	0	0.16416909331501442	0	100	0	0	0	-0.032337	-0.0488023	FALSE	0.14882247789521674	0	42	0	0	0	0.14843616906410087	0	42	0	0	0	0.000386309	0.000591656	FALSE	0.8603092151485655	TRUE
visits_counts_5	0.11474992572780612	0	52	0	0	0	0.14715722452221877	0	73	0	0	0	-0.0324073	-0.0526755	FALSE	0.13342531162645616	0	50	0	0	0	0.13139059182033042	0	73	0	0	0	0.00203472	0.00331587	FALSE	0.17956570175403963	TRUE
vaccinations_counts_1	1.0316190847210434	0	20	0	1	1	0.9734173085379519	0	52	0	1	1	0.058201776183091414	0.0552273	FALSE	0.9903614746919727	0	20	0	1	1	0.9881228030184876	0	52	0	1	1	0.00223867	0.00201619	FALSE	0.6242710947033767	TRUE
vaccinations_counts_2	0.7828935791995298	0	36	0	1	1	0.7990248825177971	0	53	0	1	1	-0.0161313	-0.0178286	FALSE	0.7237939846196297	0	36	0	1	1	0.7232829052343647	0	53	0	1	1	0.000511079	0.00057109	FALSE	0.46902413790682373	TRUE
vaccinations_counts_3	0.6402033953236753	0	62	0	1	1	0.5346691551210893	0	50	0	0	1	0.10553424020258606	0.15416045293063338	TRUE	0.5303012489052583	0	17	0	0	1	0.5387664511175363	0	50	0	0	1	-0.0084652	-0.012588	FALSE	2.3364424047480057e-08	TRUE
vaccinations_counts_4	0.5619004515258332	0	56	0	0	1	0.46681419067478047	0	52	0	0	1	0.0950863	0.1429829160220157	TRUE	0.4633738437728696	0	13	0	0	1	0.46977793240795174	0	52	0	0	1	-0.00640409	-0.00983591	FALSE	4.18689534026489e-06	TRUE
vaccinations_counts_5	0.49413065522397465	0	52	0	0	1	0.4082362167387062	0	19	0	0	1	0.0858944	0.1338230710948023	TRUE	0.4028289323719602	0	17	0	0	1	0.4078053579355272	0	19	0	0	1	-0.00497643	-0.00799909	FALSE	0.000119314	TRUE
other_procedures_counts_1	3.4904338232706444	0	316	0	2	5	3.525096306023154	0	365	0	2	5	-0.0346625	-0.00605368	FALSE	3.3784770794092593	0	316	0	2	4	3.3946300673041163	0	365	0	2	5	-0.016153	-0.00286848	FALSE	0.11113081233521295	TRUE
other_procedures_counts_2	3.006050626218944	0	364	0	1	4	3.0675165508562676	0	365	0	1	4	-0.0614659	-0.0116827	FALSE	2.9214521372955984	0	364	0	1	4	2.9240219308243254	0	359	0	1	4	-0.00256979	-0.000498295	FALSE	0.3028730309978296	TRUE
other_procedures_counts_3	2.5517527828542947	0	359	0	1	3	2.6049234111279307	0	334	0	1	3	-0.0531706	-0.0111321	FALSE	2.4740201312490253	0	359	0	1	3	2.4814271831847683	0	219	0	1	3	-0.00740705	-0.00159481	FALSE	0.2944580894497161	TRUE
other_procedures_counts_4	2.1088687137692874	0	258	0	0	3	2.2208280392883992	0	199	0	0	3	-0.111959	-0.0259909	FALSE	2.0643384161337925	0	258	0	0	3	2.0841385433037805	0	145	0	0	3	-0.0198001	-0.00475468	FALSE	0.030097742594457626	TRUE
other_procedures_counts_5	1.6609128564144577	0	161	0	0	2	1.81246	0	149	0	0	2	-0.151543	-0.0395686	FALSE	1.6677888018427651	0	143	0	0	2	1.674368049140403	0	148	0	0	2	-0.00657925	-0.00177357	FALSE	0.19227237570825095	TRUE
elective_procedures_counts_1	1.4357858571011175	0	178	0	0	1	1.2635856844972126	0	210	0	0	1	0.17220017260390486	0.0460874	FALSE	1.2139215145225726	0	131	0	0	1	1.2414550166160787	0	210	0	0	1	-0.0275335	-0.00784309	FALSE	0.000204254	TRUE
elective_procedures_counts_2	1.279107947984093	0	162	0	0	1	1.1215978795450263	0	252	0	0	1	0.15751006843906667	0.0447268	FALSE	1.0632322771825848	0	145	0	0	1	1.0892013484817582	0	252	0	0	1	-0.0259691	-0.00790802	FALSE	2.1190191851536594e-06	TRUE
elective_procedures_counts_3	1.1119476338065748	0	164	0	0	1	0.9744507871662219	0	214	0	0	1	0.1374968466403529	0.042296204275807166	FALSE	0.9179465646107519	0	129	0	0	0	0.9492327810636689	0	214	0	0	0	-0.0312862	-0.0104187	FALSE	6.847745960560725e-07	TRUE
elective_procedures_counts_4	0.9438870506123057	0	135	0	0	0	0.8436346835427647	0	149	0	0	0	0.10025236706954099	0.033695944584380313	FALSE	0.7831607740573224	0	113	0	0	0	0.8090746583806222	0	149	0	0	0	-0.0259139	-0.0094699	FALSE	1.0896952975940169e-05	TRUE
elective_procedures_counts_5	0.7667435714654006	0	142	0	0	0	0.7005728713886508	0	115	0	0	0	0.0661707	0.024663846328946356	FALSE	0.6507192302616582	0	130	0	0	0	0.6644199968807362	0	115	0	0	0	-0.0137008	-0.0054888	FALSE	0.00481129	TRUE
critical_procedures_counts_1	4.536503862563295	0	352	0	2	6	4.330666553186661	0	364	0	2	5	0.20583730937663436	0.027398607682615175	FALSE	4.154142022482694	0	253	0	2	5	4.197351025158063	0	362	0	2	5	-0.043209	-0.00594767	FALSE	0.000534728	TRUE
critical_procedures_counts_2	3.981888224235733	0	364	0	2	5	3.7984878789168333	0	365	0	1	5	0.18340034531889993	0.0262603	FALSE	3.617568653797704	0	255	0	1	4	3.6475615754681896	0	365	0	1	5	-0.0299929	-0.00446663	FALSE	0.00132269	TRUE
critical_procedures_counts_3	3.4525996086285056	0	366	0	1	4	3.2701594191444823	0	363	0	1	4	0.1824401894840233	0.028353454037223304	FALSE	3.105095197533382	0	363	0	1	4	3.148124242678728	0	363	0	1	4	-0.043029	-0.00700856	FALSE	0.000112915	TRUE
critical_procedures_counts_4	2.905966082774007	0	362	0	1	3	2.832833818663003	0	352	0	0	3	0.0731323	0.012418198010427591	FALSE	2.634794188571497	0	362	0	0	3	2.6825165260998403	0	352	0	0	3	-0.0477223	-0.00851391	FALSE	2.0360156315912207e-06	TRUE
critical_procedures_counts_5	2.3490449373371844	0	336	0	0	3	2.353269338715528	0	254	0	0	3	-0.0042244	-0.000796562	FALSE	2.167821194198169	0	261	0	0	2	2.2004678895780594	0	254	0	0	2	-0.0326467	-0.00644789	FALSE	3.230971149763648e-05	TRUE
prescriptions_counts_1	7.417841858744517	0	365	1	4	10	8.63122	0	182	1	4	11	-1.21338	-0.107428	TRUE	8.240010557508429	0	365	0	4	11	8.121435341259463	0	182	0	4	11	0.11857521533966064	0.010074	FALSE	0.000461004	TRUE
prescriptions_counts_2	6.478912016708993	0	366	0	3	9	7.437789652649859	0	343	0	3	10	-0.958878	-0.0909324	FALSE	7.0891245666022815	0	366	0	3	9	6.994166976593524	0	192	0	3	9	0.0949576	0.00866205	FALSE	0.013082144158014088	TRUE
prescriptions_counts_3	5.6146292078369235	0	365	0	2	7	6.403259307893547	0	365	0	2	8	-0.78863	-0.0803458	FALSE	6.085851738989598	0	365	0	2	8	6.016011421304572	0	178	0	2	8	0.0698403	0.00685474	FALSE	0.1244011503465193	TRUE
prescriptions_counts_4	4.7115930914992505	0	365	0	1	6	5.425505441974228	0	282	0	1	7	-0.713912	-0.0795116	FALSE	5.108267248929253	0	365	0	1	6	5.064177654073639	0	178	0	1	6	0.0440896	0.00473096	FALSE	0.9726439769345998	TRUE
prescriptions_counts_5	3.769600697954016	0	365	0	1	5	4.394047163101165	0	163	0	1	5	-0.624446	-0.0787929	FALSE	4.083094789629647	0	365	0	0	5	4.047765527335549	0	163	0	0	5	0.0353293	0.00431741	FALSE	0.8507356649010196	TRUE
diagnoses_counts_1	10.104803589945469	0	365	2	6	13	9.655093732458727	0	364	2	6	13	0.4497098574867415	0.0352873	FALSE	9.297153071875037	0	365	2	6	12	9.342070471368757	0	364	2	6	12	-0.0449174	-0.00361159	FALSE	0.030741760552348577	TRUE
diagnoses_counts_2	8.737454546644983	0	358	1	5	12	8.409318329655365	0	364	1	5	11	0.32813621698961803	0.0280334	FALSE	8.007771765863255	0	322	1	4	11	8.04459	0	364	1	4	11	-0.0368169	-0.00323599	FALSE	0.00510017	TRUE
diagnoses_counts_3	7.509471239269407	0	366	1	4	10	7.173444057396566	0	327	0	4	10	0.33602718187284175	0.0314825	FALSE	6.811714035487625	0	320	0	3	9	6.8735594399721665	0	327	0	3	9	-0.0618454	-0.00601767	FALSE	0.000566461	TRUE
diagnoses_counts_4	6.399535297502081	0	340	0	3	9	6.182368449315979	0	260	0	3	8	0.21716684818610155	0.022295191241384335	FALSE	5.7998680311446495	0	260	0	2	8	5.860976809472964	0	259	0	3	8	-0.0611088	-0.00655434	FALSE	8.916170934235903e-05	TRUE
diagnoses_counts_5	5.289635366495425	0	338	0	2	7	5.214213776067472	0	257	0	2	7	0.0754216	0.00857139	FALSE	4.829337876261202	0	264	0	2	6	4.882264585557809	0	257	0	2	6	-0.0529267	-0.00629857	FALSE	0.000503619	TRUE
well_visit_counts_1	0.7257354993260259	0	365	0	0	1	0.6355407220975968	0	243	0	0	1	0.0901948	0.0698388	FALSE	0.6194378126762085	0	365	0	0	1	0.6324019531390592	0	243	0	0	1	-0.0129641	-0.00994892	FALSE	1.0302685905178712e-10	TRUE
well_visit_counts_2	0.6495301823372129	0	219	0	0	1	0.5640746617383922	0	211	0	0	1	0.0854555	0.0744883	FALSE	0.5479058942089667	0	219	0	0	1	0.5593271987810876	0	211	0	0	1	-0.0114213	-0.0102821	FALSE	1.0902588107179311e-09	TRUE
well_visit_counts_3	0.5732422042841347	0	227	0	0	1	0.48997829694880635	0	212	0	0	1	0.0832639	0.0799108	FALSE	0.476081	0	214	0	0	1	0.48767290919343037	0	212	0	0	1	-0.0115917	-0.011832	FALSE	1.2487053089828967e-11	TRUE
well_visit_counts_4	0.49159271502311647	0	192	0	0	1	0.43173063088804187	0	228	0	0	1	0.0598621	0.062418212499727115	FALSE	0.4144517893777069	0	180	0	0	1	0.4227538300960973	0	228	0	0	1	-0.00830204	-0.00908403	FALSE	1.7262306868006827e-05	TRUE
well_visit_counts_5	0.4052307266725975	0	41	0	0	1	0.36007003337528043	0	44	0	0	0	0.0451607	0.0580163	FALSE	0.33921274579199306	0	36	0	0	0	0.3484577639677036	0	44	0	0	0	-0.00924502	-0.0125046	FALSE	3.045559020376051e-08	TRUE
enc_reports_counts_1	3.205339904751538	0	194	0	1	4	2.9799829374704903	0	229	0	0	4	0.22535696728104782	0.037336311842865795	FALSE	2.80516	0	173	0	0	3	2.855961992969659	0	229	0	0	3	-0.0508056	-0.00879054	FALSE	5.04932684914459e-06	TRUE
enc_reports_counts_2	2.7281817757724514	0	186	0	0	3	2.556372206314757	0	146	0	0	3	0.17180956945769443	0.0312938	FALSE	2.386040094537689	0	174	0	0	3	2.416896812352285	0	146	0	0	3	-0.0308567	-0.00589204	FALSE	0.000239661	TRUE
enc_reports_counts_3	2.369298534934939	0	246	0	0	3	2.2008859546201562	0	152	0	0	2	0.1684125803147829	0.03328	FALSE	2.0232769066500307	0	180	0	0	2	2.0676928244934194	0	152	0	0	2	-0.0444159	-0.00933673	FALSE	1.3198021866048934e-07	TRUE
enc_reports_counts_4	2.0949227282734397	0	264	0	0	2	1.8994688730422167	0	126	0	0	2	0.19545385523122305	0.0415193	FALSE	1.757988314757717	0	181	0	0	2	1.7937230813528007	0	126	0	0	2	-0.0357348	-0.00811459	FALSE	3.2063052235272396e-06	TRUE
enc_reports_counts_5	1.8123953948784515	0	264	0	0	2	1.637123362898928	0	170	0	0	1	0.17527203197952357	0.0399856	FALSE	1.5065012657012944	0	165	0	0	1	1.5363790145525655	0	131	0	0	1	-0.0298777	-0.00737518	FALSE	8.779677064111218e-06	TRUE
enc_surgery_counts_1	0.17813868562360408	0	60	0	0	0	0.1696992171905998	0	66	0	0	0	0.00843947	0.013605075473300627	FALSE	0.16279198109246218	0	39	0	0	0	0.16422204359771095	0	66	0	0	0	-0.00143006	-0.00236449	FALSE	0.39806591534128577	TRUE
enc_surgery_counts_2	0.16508232960158187	0	52	0	0	0	0.15658417075498654	0	63	0	0	0	0.00849816	0.013854538543780963	FALSE	0.14857053735318465	0	49	0	0	0	0.14925437596727173	0	63	0	0	0	-0.000683839	-0.0011476	FALSE	0.681938	TRUE
enc_surgery_counts_3	0.14993489418156133	0	79	0	0	0	0.14606295303346242	0	38	0	0	0	0.00387194	0.00645693	FALSE	0.13605269156479072	0	39	0	0	0	0.13805381929864552	0	38	0	0	0	-0.00200113	-0.00349031	FALSE	0.0875446	TRUE
enc_surgery_counts_4	0.13446909090016262	0	88	0	0	0	0.1342812966711856	0	37	0	0	0	0.000187794	0.000324653	FALSE	0.12419469005314746	0	46	0	0	0	0.1251112737393975	0	28	0	0	0	-0.000916584	-0.00163589	FALSE	0.21367586664242222	TRUE
enc_surgery_counts_5	0.11665849604331767	0	71	0	0	0	0.12200316528160267	0	42	0	0	0	-0.00534467	-0.00945233	FALSE	0.1098484757597207	0	50	0	0	0	0.11160006238527707	0	40	0	0	0	-0.00175159	-0.00324855	FALSE	0.17634542004599385	TRUE
enc_urgent_counts_1	0.0324768	0	24	0	0	0	0.0338292	0	13	0	0	0	-0.0013524	-0.00533911	FALSE	0.0339712	0	24	0	0	0	0.033340131728911974	0	13	0	0	0	0.000631051	0.00245045	FALSE	0.30016674935756693	TRUE
enc_urgent_counts_2	0.0254956	0	29	0	0	0	0.0277033	0	15	0	0	0	-0.00220769	-0.00986372	FALSE	0.027480714551365876	0	9	0	0	0	0.0267609	0	15	0	0	0	0.00071983	0.00320558	FALSE	0.13621940132712967	TRUE
enc_urgent_counts_3	0.0209722	0	12	0	0	0	0.0223758	0	14	0	0	0	-0.00140365	-0.00695876	FALSE	0.0223339	0	12	0	0	0	0.0217221	0	14	0	0	0	0.000611856	0.00300023	FALSE	0.15211077193856642	TRUE
enc_urgent_counts_4	0.016505204782556387	0	14	0	0	0	0.0175671	0	16	0	0	0	-0.00106191	-0.00592619	FALSE	0.016596883135580002	0	13	0	0	0	0.016827228774009335	0	16	0	0	0	-0.000230346	-0.00132212	FALSE	0.8125360081069308	TRUE
enc_urgent_counts_5	0.012627500599497323	0	22	0	0	0	0.013064385718541214	0	11	0	0	0	-0.000436885	-0.00283836	FALSE	0.012239511475291832	0	22	0	0	0	0.012145933559679916	0	11	0	0	0	9.35779171413742e-05	0.00063205	FALSE	0.7132464583835616	TRUE
enc_ambulatory_counts_1	3.817724987457616	0	364	0	1	5	3.659916632723986	0	258	0	1	4	0.15780835473362975	0.0221173	FALSE	3.42642	0	364	0	1	4	3.5029645003779106	0	258	0	1	4	-0.0765491	-0.0112133	FALSE	5.623427329803321e-06	TRUE
enc_ambulatory_counts_2	3.35747	0	256	0	1	4	3.1580513051213934	0	232	0	1	4	0.19942096863895653	0.030891261505441008	FALSE	2.9637133636461797	0	224	0	1	3	3.014132664691133	0	232	0	1	4	-0.0504193	-0.00822801	FALSE	2.6421321467328983e-07	TRUE
enc_ambulatory_counts_3	2.9384076860058093	0	227	0	1	3	2.710376733356435	0	213	0	0	3	0.22803095264937445	0.038904317933223374	FALSE	2.5514138663275467	0	211	0	0	3	2.6049332357563615	0	213	0	0	3	-0.0535194	-0.00968723	FALSE	1.0308952840178959e-06	TRUE
enc_ambulatory_counts_4	2.4820081237002367	0	198	0	0	3	2.35401	0	231	0	0	3	0.12799913851545686	0.024006222203712183	FALSE	2.1880724149100814	0	175	0	0	2	2.2432162009765695	0	231	0	0	2	-0.0551438	-0.0109559	FALSE	2.6591752336596784e-07	TRUE
enc_ambulatory_counts_5	2.0093382449828416	0	252	0	0	2	1.9786130716808619	0	163	0	0	2	0.0307252	0.00650166	FALSE	1.8231977253368206	0	155	0	0	2	1.8615406764003695	0	159	0	0	2	-0.038343	-0.00853833	FALSE	1.0689493073809303e-06	TRUE
enc_other_patient_counts_1	6.6901	0	361	0	3	9	6.235560175812952	0	355	0	3	8	0.4545369468454279	0.045370635266926085	FALSE	6.001410867035379	0	361	0	2	8	6.040344078797403	0	355	0	2	8	-0.0389332	-0.0039364	FALSE	4.4883617224434856e-05	TRUE
enc_other_patient_counts_2	5.762207852473734	0	325	0	3	8	5.360886684134482	0	363	0	2	7	0.40132116833925213	0.0442025	FALSE	5.090672201360479	0	300	0	2	7	5.142368001151728	0	363	0	2	7	-0.0516958	-0.00582718	FALSE	2.5976499782755446e-06	TRUE
enc_other_patient_counts_3	5.001116333580771	0	310	0	2	7	4.5516911560572995	0	341	0	1	6	0.4494251775234712	0.0543383	FALSE	4.324465826065048	0	292	0	1	6	4.377675668542224	0	236	0	1	6	-0.0532098	-0.00671781	FALSE	1.2166302105563795e-09	TRUE
enc_other_patient_counts_4	4.311240186044684	0	255	0	1	6	3.9095280650240434	0	355	0	1	5	0.4017121210206409	0.0533236	FALSE	3.685244682254988	0	186	0	1	5	3.748594531690521	0	189	0	1	5	-0.0633499	-0.00886158	FALSE	7.063277600711122e-09	TRUE
enc_other_patient_counts_5	3.7365698277294315	0	220	0	1	5	3.3611643048640367	0	203	0	0	4	0.37540552286539475	0.053456948977366935	FALSE	3.1465838062217317	0	166	0	0	4	3.2171919427015223	0	203	0	0	4	-0.0706081	-0.0106506	FALSE	1.0267197078503013e-10	TRUE
enc_prescriptions_counts_1	1.9468792174534335	0	130	0	0	2	1.7800250871870942	0	119	0	0	2	0.16685413026633933	0.041762581266717266	FALSE	1.6789413698367186	0	117	0	0	2	1.7134836178661836	0	119	0	0	2	-0.0345422	-0.00888493	FALSE	3.541009079298484e-07	TRUE
enc_prescriptions_counts_2	1.645331655013639	0	118	0	0	2	1.5176147313259531	0	99	0	0	1	0.12771692368768583	0.034900497215424646	FALSE	1.4195505860616895	0	118	0	0	1	1.4474943913236475	0	99	0	0	1	-0.0279438	-0.00786593	FALSE	1.18526964926247e-06	TRUE
enc_prescriptions_counts_3	1.3792358680271095	0	94	0	0	1	1.2886242373029044	0	91	0	0	1	0.0906116	0.027196509862801165	FALSE	1.1913308459203629	0	91	0	0	0	1.2193058438208584	0	91	0	0	1	-0.027975	-0.00868149	FALSE	9.655266371147417e-07	TRUE
enc_prescriptions_counts_4	1.1231060590560107	0	74	0	0	1	1.0758775956018392	0	79	0	0	0	0.0472285	0.015873215202100076	FALSE	0.9853730519597375	0	65	0	0	0	1.008390819766535	0	79	0	0	0	-0.0230178	-0.00801182	FALSE	8.565921392221084e-06	TRUE
enc_prescriptions_counts_5	0.8734041708645119	0	83	0	0	0	0.8672405512696589	0	69	0	0	0	0.00616362	0.00235696	FALSE	0.7841349441531799	0	67	0	0	0	0.7989754417957362	0	69	0	0	0	-0.0148405	-0.00587968	FALSE	5.904883350569241e-05	TRUE
enc_assisted_living_counts_1	0.00617093	0	32	0	0	0	0.00849074	0	38	0	0	0	-0.0023198	-0.0101374	FALSE	0.00758221	0	32	0	0	0	0.00747903	0	38	0	0	0	0.000103176	0.000453365	FALSE	0.9137108257889681	TRUE
enc_assisted_living_counts_2	0.00571098	0	45	0	0	0	0.00743091	0	63	0	0	0	-0.00171993	-0.00753054	FALSE	0.00684079	0	38	0	0	0	0.00657925	0	63	0	0	0	0.000261538	0.00114658	FALSE	0.14649	TRUE
enc_assisted_living_counts_3	0.00454554	0	44	0	0	0	0.00607726	0	45	0	0	0	-0.00153172	-0.00793222	FALSE	0.0054923	0	41	0	0	0	0.00543952	0	45	0	0	0	5.278754179016687e-05	0.000259862	FALSE	0.5592300645221038	TRUE
enc_assisted_living_counts_4	0.00375085	0	52	0	0	0	0.0047155	0	30	0	0	0	-0.000964651	-0.0056904	FALSE	0.00420621	0	43	0	0	0	0.00429739	0	30	0	0	0	-9.11785e-05	-0.000527506	FALSE	0.3242064236663008	TRUE
enc_assisted_living_counts_5	0.00287104	0	24	0	0	0	0.0039718	0	29	0	0	0	-0.00110076	-0.00704962	FALSE	0.00354156	0	24	0	0	0	0.00325843	0	24	0	0	0	0.000283133	0.00190439	FALSE	0.16713138357652557	TRUE
enc_rehab_counts_1	0.010826962565995857	0	82	0	0	0	0.00755453	0	37	0	0	0	0.00327244	0.015010587787080322	FALSE	0.00680239	0	20	0	0	0	0.00699675	0	37	0	0	0	-0.000194354	-0.00106012	FALSE	0.4208521491241194	TRUE
enc_rehab_counts_2	0.00822519	0	53	0	0	0	0.00675814	0	55	0	0	0	0.00146705	0.00746083	FALSE	0.00557149	0	37	0	0	0	0.00606577	0	55	0	0	0	-0.000494283	-0.00279255	FALSE	0.6557195093149639	TRUE
enc_rehab_counts_3	0.00569707	0	39	0	0	0	0.00587462	0	44	0	0	0	-0.000177551	-0.00097179	FALSE	0.00480847	0	38	0	0	0	0.00532674	0	44	0	0	0	-0.000518278	-0.00292404	FALSE	0.40648829197731706	TRUE
enc_rehab_counts_4	0.00397837	0	36	0	0	0	0.00496678	0	37	0	0	0	-0.000988406	-0.00647515	FALSE	0.00365194	0	22	0	0	0	0.0038151	0	37	0	0	0	-0.000163161	-0.00120216	FALSE	0.9377145006580709	TRUE
enc_rehab_counts_5	0.00235461	0	37	0	0	0	0.0039718	0	43	0	0	0	-0.00161719	-0.0121441	FALSE	0.00278334	0	36	0	0	0	0.00280254	0	43	0	0	0	-1.91955e-05	-0.000147747	FALSE	0.5553672199008577	TRUE
enc_swing_bed_counts_1	0.000105577	0	4	0	0	0	0.00014185	0	8	0	0	0	-3.6273e-05	-0.0022149	FALSE	0.000129569	0	4	0	0	0	9.35779156119156e-05	0	7	0	0	0	3.599150659283623e-05	0.00249833	FALSE	0.0864212	TRUE
enc_swing_bed_counts_2	9.82111654637163e-05	0	9	0	0	0	0.000109427	0	3	0	0	0	-1.1216e-05	-0.000797	FALSE	0.000105575	0	7	0	0	0	9.35779156119156e-05	0	3	0	0	0	1.1997168257948942e-05	0.000909635	FALSE	0.8432190729555025	TRUE
enc_swing_bed_counts_3	9.657431270598769e-05	0	25	0	0	0	0.000107401	0	3	0	0	0	-1.08264e-05	-0.000548282	FALSE	7.198301200916584e-05	0	3	0	0	0	8.877904814463787e-05	0	3	0	0	0	-1.6796e-05	-0.00162549	FALSE	0.4354770715773557	TRUE
enc_swing_bed_counts_4	6.71109630668728e-05	0	10	0	0	0	7.092500390087522e-05	0	9	0	0	0	-3.81404e-06	-0.000257836	FALSE	9.35779156119156e-05	0	8	0	0	0	4.5589240939138365e-05	0	9	0	0	0	4.798867303179577e-05	0.00306753	FALSE	0.0139218	TRUE
enc_swing_bed_counts_5	3.4373907912300704e-05	0	2	0	0	0	4.255500234052513e-05	0	4	0	0	0	-8.18109e-06	-0.0011317	FALSE	4.31898072054995e-05	0	2	0	0	0	2.8793204803666336e-05	0	1	0	0	0	1.4396602637134492e-05	0.00225418	FALSE	0.29966870326146366	TRUE
enc_advice_counts_1	0.065195	0	133	0	0	0	0.0838962	0	85	0	0	0	-0.0187011	-0.0216285	FALSE	0.060880832123618826	0	97	0	0	0	0.0623037	0	85	0	0	0	-0.00142286	-0.00179858	FALSE	0.6682492112889079	TRUE
enc_advice_counts_2	0.0545694	0	82	0	0	0	0.0683474	0	84	0	0	0	-0.013778	-0.0184709	FALSE	0.0484926	0	82	0	0	0	0.050512878960565305	0	84	0	0	0	-0.00202032	-0.00304172	FALSE	0.17394198700007102	TRUE
enc_advice_counts_3	0.046982584705084145	0	71	0	0	0	0.057090575282838785	0	81	0	0	0	-0.010108	-0.0153745	FALSE	0.0414646	0	71	0	0	0	0.042947464398401976	0	81	0	0	0	-0.00148285	-0.00249717	FALSE	0.2721795316291268	TRUE
enc_advice_counts_4	0.0423208	0	67	0	0	0	0.047771	0	63	0	0	0	-0.0054502	-0.00922622	FALSE	0.035170899667678425	0	66	0	0	0	0.036164265233404914	0	63	0	0	0	-0.000993366	-0.0018897	FALSE	0.5500459170451066	TRUE
enc_advice_counts_5	0.0364069	0	62	0	0	0	0.0414688	0	74	0	0	0	-0.00506196	-0.0095484	FALSE	0.030628771609900064	0	62	0	0	0	0.031173443067436087	0	74	0	0	0	-0.000544671	-0.00116344	FALSE	0.41005535547094163	TRUE
enc_unknown_counts_1	1.1324606725664297	0	360	0	0	0	0.997765	0	353	0	0	0	0.13469582340364872	0.024508204102366385	FALSE	0.9473996136911689	0	327	0	0	0	0.9384569241658969	0	353	0	0	0	0.00894269	0.00176709	FALSE	0.1201872598172374	TRUE
enc_unknown_counts_2	0.9725409765627238	0	325	0	0	0	0.7972436517055437	0	353	0	0	0	0.17529732485718008	0.0352613	FALSE	0.7645843580914904	0	258	0	0	0	0.7564670737705902	0	353	0	0	0	0.00811728	0.00179811	FALSE	0.0561203	TRUE
enc_unknown_counts_3	0.8385653967690163	0	247	0	0	0	0.6740104442134316	0	217	0	0	0	0.16455495255558472	0.036314174211309856	FALSE	0.6483725840701594	0	247	0	0	0	0.6446534617830192	0	217	0	0	0	0.00371912	0.000908392	FALSE	0.7540407190408714	TRUE
enc_unknown_counts_4	0.708389	0	194	0	0	0	0.5796943740260477	0	215	0	0	0	0.12869457819994923	0.0308912	FALSE	0.5591352440823966	0	165	0	0	0	0.5476155627271964	0	187	0	0	0	0.0115197	0.00302162	FALSE	0.10437423188632322	TRUE
enc_unknown_counts_5	0.57809	0	223	0	0	0	0.4857146910000223	0	199	0	0	0	0.0923751	0.024736275818826734	FALSE	0.45877172987175024	0	168	0	0	0	0.4435833143378163	0	199	0	0	0	0.0151884	0.00448625	FALSE	0.058374880062758074	TRUE
enc_observation_counts_1	0.038174680015746525	0	37	0	0	0	0.0460931	0	38	0	0	0	-0.00791847	-0.0253641	FALSE	0.0426475	0	34	0	0	0	0.0423308	0	38	0	0	0	0.000316725	0.00100261	FALSE	0.5392205243199142	TRUE
enc_observation_counts_2	0.0326994	0	32	0	0	0	0.0389317	0	43	0	0	0	-0.00623234	-0.0222431	FALSE	0.0357444	0	32	0	0	0	0.035384449269972286	0	26	0	0	0	0.000359915	0.00130535	FALSE	0.4371056456340041	TRUE
enc_observation_counts_3	0.0279722	0	42	0	0	0	0.033849464718863416	0	28	0	0	0	-0.00587729	-0.022998	FALSE	0.031012681007282283	0	24	0	0	0	0.030969491200076783	0	17	0	0	0	4.318980791140348e-05	0.000171802	FALSE	0.9508458753987347	TRUE
enc_observation_counts_4	0.0240666	0	69	0	0	0	0.029026564453603902	0	33	0	0	0	-0.00495992	-0.0209489	FALSE	0.026453756913368445	0	31	0	0	0	0.026511343322975778	0	33	0	0	0	-5.75864e-05	-0.000249293	FALSE	0.9070215442225027	TRUE
enc_observation_counts_5	0.020427103990074125	0	49	0	0	0	0.0251378	0	15	0	0	0	-0.00471074	-0.0218865	FALSE	0.022245150144565882	0	29	0	0	0	0.022494691252864324	0	15	0	0	0	-0.000249541	-0.00119731	FALSE	0.4565512440355318	TRUE
enc_orders_counts_1	1.4909036000121128	0	295	0	0	2	1.3961283053584854	0	263	0	0	2	0.0947753	0.024178945822224088	FALSE	1.3383321536117476	0	295	0	0	1	1.3519849315561527	0	263	0	0	1	-0.0136528	-0.00365351	FALSE	0.00090347	TRUE
enc_orders_counts_2	1.25273	0	263	0	0	1	1.1727388602149231	0	264	0	0	1	0.0799888	0.023927077312761634	FALSE	1.1140042949863833	0	263	0	0	1	1.1279689993161615	0	264	0	0	1	-0.0139647	-0.00435353	FALSE	0.00143578	TRUE
enc_orders_counts_3	1.0471380857170685	0	262	0	0	1	0.9689855090084887	0	263	0	0	1	0.0781526	0.0270128	FALSE	0.9193694288147997	0	262	0	0	1	0.9374755557688386	0	262	0	0	1	-0.0181061	-0.00661562	FALSE	0.000123631	TRUE
enc_orders_counts_4	0.8704954835140283	0	263	0	0	1	0.8014484912225242	0	259	0	0	0	0.069047	0.027753360800277595	FALSE	0.752681	0	254	0	0	0	0.7653065876453157	0	144	0	0	0	-0.0126258	-0.0053549	FALSE	3.6924149937560964e-07	TRUE
enc_orders_counts_5	0.6874094104301894	0	256	0	0	0	0.6424548967635908	0	198	0	0	0	0.0449545	0.021295782559671086	FALSE	0.5880484205727449	0	191	0	0	0	0.5998704305783835	0	155	0	0	0	-0.011822	-0.00594728	FALSE	3.8751844090103954e-05	TRUE
enc_visits_counts_1	0.056339653494639715	0	220	0	0	0	0.0745098	0	328	0	0	0	-0.0181701	-0.0128175	FALSE	0.063669	0	220	0	0	0	0.0645232	0	328	0	0	0	-0.000854198	-0.00059461	FALSE	0.28645757347395295	TRUE
enc_visits_counts_2	0.0429911	0	195	0	0	0	0.056784584551723576	0	202	0	0	0	-0.0137935	-0.0124899	FALSE	0.050093	0	195	0	0	0	0.0480391	0	165	0	0	0	0.00205392	0.00188688	FALSE	0.38671408864127965	TRUE
enc_visits_counts_3	0.0328533	0	188	0	0	0	0.04631	0	200	0	0	0	-0.0134567	-0.0136664	FALSE	0.037090446654589514	0	188	0	0	0	0.0367857	0	127	0	0	0	0.000304728	0.000344294	FALSE	0.5685514699228049	TRUE
enc_visits_counts_4	0.0251052	0	164	0	0	0	0.0358232	0	209	0	0	0	-0.010718	-0.0128746	FALSE	0.026540136527779444	0	143	0	0	0	0.0271184	0	117	0	0	0	-0.000578264	-0.000802932	FALSE	0.052032	TRUE
enc_visits_counts_5	0.017552	0	153	0	0	0	0.027727623667876445	0	215	0	0	0	-0.0101757	-0.0135386	FALSE	0.0198865	0	153	0	0	0	0.020380790133528486	0	114	0	0	0	-0.000494283	-0.00076226	FALSE	0.5510173903418627	TRUE
enc_diagnostics_counts_1	1.2357027049810247	0	365	0	0	1	1.2712070827735324	0	120	0	0	1	-0.0355044	-0.0122726	FALSE	1.2488164793108827	0	365	0	0	1	1.2434585437836672	0	120	0	0	1	0.00535794	0.00184	FALSE	0.5274562074259332	TRUE
enc_diagnostics_counts_2	1.101615000773413	0	363	0	0	1	1.1360442896252931	0	223	0	0	1	-0.0344293	-0.0128071	FALSE	1.1123030964692333	0	363	0	0	1	1.100817007186304	0	223	0	0	1	0.0114861	0.00426488	FALSE	0.25788124146647073	TRUE
enc_diagnostics_counts_3	1.0208224039310656	0	329	0	0	1	1.0479615140664547	0	90	0	0	1	-0.0271391	-0.0103701	FALSE	1.0255083800223148	0	329	0	0	1	1.015466749847036	0	90	0	0	1	0.010041629895567894	0.00381568	FALSE	0.4199553422235266	TRUE
enc_diagnostics_counts_4	0.9491298899953104	0	251	0	0	1	0.9645233130487822	0	102	0	0	1	-0.0153934	-0.00603946	FALSE	0.930882	0	251	0	0	1	0.9306131752906314	0	80	0	0	1	0.000268737	0.000105721	FALSE	0.8815586859687475	TRUE
enc_diagnostics_counts_5	0.8921641403208395	0	118	0	0	1	0.8744870602396455	0	92	0	0	1	0.017677080081193952	0.00722041	FALSE	0.8433649658680551	0	90	0	0	1	0.8459251616618478	0	80	0	0	1	-0.0025602	-0.00106251	FALSE	0.0711823	TRUE
enc_hospice_counts_1	0.000354379	0	19	0	0	0	0.000409339	0	21	0	0	0	-5.496e-05	-0.00138549	FALSE	0.000448694	0	19	0	0	0	0.000364714	0	8	0	0	0	8.3980179624632e-05	0.0021017	FALSE	0.6037792601256418	TRUE
enc_hospice_counts_2	0.000216883	0	44	0	0	0	0.000279647	0	7	0	0	0	-6.27642e-05	-0.00167204	FALSE	0.000405504	0	44	0	0	0	0.000220748	0	7	0	0	0	0.000184756	0.00329735	FALSE	0.18885202651213184	TRUE
enc_hospice_counts_3	0.00013504	0	12	0	0	0	0.00017022	0	8	0	0	0	-3.51797e-05	-0.00173433	FALSE	0.000199153	0	12	0	0	0	0.000134368	0	8	0	0	0	6.478471186710522e-05	0.00287591	FALSE	0.21835843274873534	TRUE
enc_hospice_counts_4	0.000101485	0	5	0	0	0	9.92950054612253e-05	0	3	0	0	0	2.189865517948208e-06	0.000181979	FALSE	0.00012717	0	5	0	0	0	7.918131321008242e-05	0	2	0	0	0	4.798867303179577e-05	0.00381353	FALSE	0.11323001255996751	TRUE
enc_hospice_counts_5	5.810827289936547e-05	0	2	0	0	0	8.71364333639324e-05	0	6	0	0	0	-2.90282e-05	-0.00266723	FALSE	6.238527707461039e-05	0	2	0	0	0	7.918131321008242e-05	0	2	0	0	0	-1.6796e-05	-0.00179481	FALSE	0.3989090760678753	TRUE
enc_long_term_counts_1	1.636852757728605e-05	0	2	0	0	0	2.229071551170364e-05	0	2	0	0	0	-5.92219e-06	-0.00121365	FALSE	3.599150600458292e-05	0	2	0	0	0	2.159490360274975e-05	0	1	0	0	0	1.4396602637134492e-05	0.00239974	FALSE	0.2589126176577886	TRUE
enc_long_term_counts_2	1.5550101198421745e-05	0	2	0	0	0	3.444928760899653e-05	0	2	0	0	0	-1.88992e-05	-0.00345799	FALSE	1.679603613547203e-05	0	2	0	0	0	3.359207227094406e-05	0	2	0	0	0	-1.6796e-05	-0.00295114	FALSE	0.1823551262273918	TRUE
enc_long_term_counts_3	1.964223309274326e-05	0	2	0	0	0	2.026428682882149e-05	0	2	0	0	0	-6.22054e-07	-0.000125842	FALSE	2.8793204803666336e-05	0	2	0	0	0	1.919546986911089e-05	0	2	0	0	0	9.597734788258094e-06	0.00165597	FALSE	0.42960642050562803	TRUE
enc_long_term_counts_4	1.1457969304100233e-05	0	1	0	0	0	1.4185000780175043e-05	0	3	0	0	0	-2.72703e-06	-0.000596123	FALSE	1.4396602401833168e-05	0	1	0	0	0	7.198301200916584e-06	0	2	0	0	0	7.198301318567246e-06	0.00198151	FALSE	0.36571229628151325	TRUE
enc_long_term_counts_5	6.547411030914419e-06	0	2	0	0	0	2.6343572877467935e-05	0	3	0	0	0	-1.97962e-05	-0.00378216	FALSE	9.597734934555445e-06	0	2	0	0	0	1.4396602401833168e-05	0	2	0	0	0	-4.79887e-06	-0.00117095	FALSE	0.6077660314078545	TRUE
enc_inpatient_counts_1	0.1458869573116985	0	149	0	0	0	0.18361470295595153	0	361	0	0	0	-0.0377277	-0.0317849	FALSE	0.1690473048360587	0	131	0	0	0	0.16921766463114704	0	361	0	0	0	-0.00017036	-0.000136912	FALSE	0.9895574707616833	TRUE
enc_inpatient_counts_2	0.13087783594970606	0	164	0	0	0	0.15913544446673517	0	358	0	0	0	-0.0282576	-0.0254505	FALSE	0.14773553441387832	0	164	0	0	0	0.14545367293318776	0	358	0	0	0	0.00228186	0.00202195	FALSE	0.27639159835092963	TRUE
enc_inpatient_counts_3	0.11456496136618279	0	121	0	0	0	0.13602807819583002	0	363	0	0	0	-0.0214631	-0.0210583	FALSE	0.12552877520905067	0	87	0	0	0	0.12586709536549373	0	363	0	0	0	-0.00033832	-0.00032691	FALSE	0.372905	TRUE
enc_inpatient_counts_4	0.10227465243477755	0	181	0	0	0	0.12073462092611843	0	362	0	0	0	-0.01846	-0.0190565	FALSE	0.10958453804902044	0	93	0	0	0	0.11011241347042099	0	362	0	0	0	-0.000527875	-0.000547913	FALSE	0.41022745130516447	TRUE
enc_inpatient_counts_5	0.0890931	0	122	0	0	0	0.10580794724800853	0	363	0	0	0	-0.0167149	-0.0184159	FALSE	0.0962413	0	89	0	0	0	0.09508	0	363	0	0	0	0.00116133	0.00127213	FALSE	0.6327087260988946	TRUE
enc_clinic_counts_1	4.281095087231976	0	287	0	2	6	3.9837	0	249	0	2	5	0.29739973241444595	0.0465073	FALSE	3.893906638033424	0	287	0	2	5	3.910717070771298	0	249	0	2	5	-0.0168104	-0.00273535	FALSE	0.3480572329789231	TRUE
enc_clinic_counts_2	3.828212303076383	0	203	0	2	5	3.5655478753908474	0	337	0	1	5	0.26266442768553544	0.043365781118000477	FALSE	3.462500449893825	0	140	0	1	5	3.492330210070423	0	242	0	1	5	-0.0298298	-0.00512235	FALSE	0.015645680143262078	TRUE
enc_clinic_counts_3	3.423979238159621	0	228	0	1	5	3.2010480689147864	0	302	0	1	4	0.22293116924483458	0.038969226798432066	FALSE	3.0998428370904465	0	141	0	1	4	3.1374275670941656	0	179	0	1	4	-0.0375847	-0.00684989	FALSE	0.000955959	TRUE
enc_clinic_counts_4	3.0665077828256497	0	150	0	1	4	2.926308920946991	0	207	0	1	4	0.14019886187865893	0.0258046	FALSE	2.7696519621369355	0	145	0	1	4	2.8130841121495327	0	196	0	1	4	-0.0434322	-0.00834833	FALSE	2.9581145393884e-05	TRUE
enc_clinic_counts_5	2.70858	0	140	0	1	4	2.63684	0	212	0	0	3	0.0717376	0.0140306	FALSE	2.4440320084460065	0	134	0	0	3	2.48655	0	148	0	0	3	-0.0425132	-0.00870919	FALSE	3.947638509156448e-06	TRUE
enc_emergency_counts_1	0.16060799258833072	0	61	0	0	0	0.20048066888357965	0	57	0	0	0	-0.0398727	-0.0547303	FALSE	0.1863856129953331	0	61	0	0	0	0.18337672309334996	0	57	0	0	0	0.00300889	0.00406563	FALSE	0.1734292336234453	TRUE
enc_emergency_counts_2	0.14593442604167264	0	45	0	0	0	0.1806885399378697	0	80	0	0	0	-0.0347541	-0.0508719	FALSE	0.1683130781135652	0	45	0	0	0	0.16459875469389224	0	53	0	0	0	0.00371432	0.00538576	FALSE	0.0536258	TRUE
enc_emergency_counts_3	0.13112991127439627	0	73	0	0	0	0.16343147327444532	0	54	0	0	0	-0.0323016	-0.0498352	FALSE	0.15173778988158795	0	46	0	0	0	0.1488080812928149	0	54	0	0	0	0.00292971	0.00447844	FALSE	0.056478	TRUE
enc_emergency_counts_4	0.11526798962562722	0	59	0	0	0	0.14850074673896965	0	100	0	0	0	-0.0332328	-0.0532915	FALSE	0.13407795760200591	0	57	0	0	0	0.1328110565906446	0	67	0	0	0	0.0012669	0.00204376	FALSE	0.30072011645446073	TRUE
enc_emergency_counts_5	0.0998587	0	57	0	0	0	0.1311261472119381	0	67	0	0	0	-0.0312675	-0.0542074	FALSE	0.11870718510431538	0	57	0	0	0	0.11629575420200833	0	67	0	0	0	0.00241143	0.00414362	FALSE	0.10110986408668023	TRUE
enc_psych_counts_1	0.00264597	0	41	0	0	0	0.00327471	0	38	0	0	0	-0.000628736	-0.00436661	FALSE	0.00317925	0	41	0	0	0	0.0029537	0	38	0	0	0	0.000225547	0.00151954	FALSE	0.5335991332372529	TRUE
enc_psych_counts_2	0.00237835	0	36	0	0	0	0.00321594	0	45	0	0	0	-0.000837595	-0.00526623	FALSE	0.00330162	0	36	0	0	0	0.0029465	0	45	0	0	0	0.000355116	0.00196346	FALSE	0.1791600419211402	TRUE
enc_psych_counts_3	0.00206571	0	55	0	0	0	0.00272149	0	47	0	0	0	-0.000655786	-0.00489837	FALSE	0.00284813	0	33	0	0	0	0.00232745	0	47	0	0	0	0.000520677	0.00361484	FALSE	0.38107293180307356	TRUE
enc_psych_counts_4	0.00160493	0	87	0	0	0	0.00242969	0	24	0	0	0	-0.000824754	-0.00678053	FALSE	0.0021331	0	25	0	0	0	0.00187636	0	24	0	0	0	0.000256739	0.00254575	FALSE	0.0693665	TRUE
enc_psych_counts_5	0.00142652	0	30	0	0	0	0.00230608	0	29	0	0	0	-0.000879559	-0.00825896	FALSE	0.00191235	0	28	0	0	0	0.0016844	0	29	0	0	0	0.000227946	0.00222832	FALSE	0.19039062479469726	TRUE
enc_palliative_counts_1	0.000112124	0	14	0	0	0	0.00017022	0	13	0	0	0	-5.80956e-05	-0.00172744	FALSE	0.000259139	0	14	0	0	0	0.000172759	0	13	0	0	0	8.637961582280695e-05	0.00204582	FALSE	0.39324536852256775	TRUE
enc_palliative_counts_2	4.992400911072245e-05	0	10	0	0	0	0.000133744	0	18	0	0	0	-8.38203e-05	-0.00314199	FALSE	6.478471080824925e-05	0	10	0	0	0	0.000136768	0	18	0	0	0	-7.1983e-05	-0.00244582	FALSE	0.22098398930305474	TRUE
enc_palliative_counts_3	3.19186287757078e-05	0	9	0	0	0	5.674000312070017e-05	0	10	0	0	0	-2.48214e-05	-0.00156082	FALSE	2.8793204803666336e-05	0	9	0	0	0	3.599150600458292e-05	0	6	0	0	0	-7.1983e-06	-0.000553454	FALSE	0.46490495757755734	TRUE
enc_palliative_counts_4	1.8823806713878955e-05	0	10	0	0	0	3.647571629187868e-05	0	13	0	0	0	-1.76519e-05	-0.00115713	FALSE	9.597734934555445e-06	0	2	0	0	0	1.1997168668194305e-05	0	3	0	0	0	-2.39943e-06	-0.000502566	FALSE	0.8917558535067943	TRUE
enc_palliative_counts_5	1.0639542925235932e-05	0	4	0	0	0	2.026428682882149e-06	0	1	0	0	0	8.613114242353782e-06	0.00226057	FALSE	1.1997168668194305e-05	0	4	0	0	0	2.399433733638861e-06	0	1	0	0	0	9.597734788258094e-06	0.00206535	FALSE	0.4142161782425252	TRUE
visits_counts_all	0.010271878335354223	0	3.487804889678955	0	0	0.010869565419852734	0.013152239280239116	0	3	0	0	0.012987012974917889	-0.00288036	-0.0848172	FALSE	0.012156928173307211	0	2.3333332538604736	0	0	0.012269938364624977	0.011985192511260831	0	2.6666667461395264	0	0	0.012195121496915817	0.000171736	0.00494934	FALSE	0.1374168087409237	TRUE
vaccinations_counts_all	0.0508639	0	2.75	0.024000000208616257	0.0465116	0.0719424	0.0461895	0	2.1700000762939453	0.0178571	0.0394737	0.0659341	0.00467433	0.10922037134785739	TRUE	0.046359024288241235	0	2	0.0178571	0.0393701	0.0658683	0.046654128210467515	0	2.1700000762939453	0.018292682245373726	0.04	0.0662252	-0.000295104	-0.00646709	FALSE	5.290711772069207e-07	TRUE
other_procedures_counts_all	0.14872485658253706	0	21.5	0.020134227350354195	0.0853659	0.19886364042758942	0.16269153100416006	0	23.909090042114258	0.0246914	0.0948276	0.2158273309469223	-0.0139667	-0.0618416	FALSE	0.15428043920704423	0	21.5	0.021276595070958138	0.0880503	0.2054794579744339	0.1541594272424532	0	23.909090042114258	0.021052632480859756	0.088	0.20540539920330048	0.000121012	0.000528291	FALSE	0.8338022118975181	TRUE
elective_procedures_counts_all	0.0630151	0	15	0	0.011834319680929184	0.0647482	0.059004016684282304	0	11.333333015441895	0	0.010526316240429878	0.0606061	0.00401106	0.027991310855123398	FALSE	0.0559932	0	15	0	0.00869565	0.056603774428367615	0.0571143	0	11.333333015441895	0	0.00900901	0.057692307978868484	-0.00112109	-0.00809003	FALSE	0.000703644	TRUE
critical_procedures_counts_all	0.20410096595036425	0	21.5	0.0277778	0.11038961261510849	0.2680412232875824	0.20683163576765598	0	19.603174209594727	0.028368793427944183	0.1111111119389534	0.26771652698516846	-0.00273067	-0.00900278	FALSE	0.1965553044112565	0	21.5	0.025316456332802773	0.1034482792019844	0.25388601422309875	0.19790585888282644	0	19.603174209594727	0.025806451216340065	0.10447761416435242	0.25581395626068115	-0.00135055	-0.00449105	FALSE	0.00368054	TRUE
prescriptions_counts_all	0.3306957519805904	0	12.661765098571777	0.051094889640808105	0.19186046719551086	0.43939393758773804	0.3946256856574752	0	14.272727012634277	0.0592105	0.2196531742811203	0.5190839767456055	-0.0639299	-0.132592	TRUE	0.37285568264304314	0	12.661765098571777	0.050847455859184265	0.20253165066242218	0.4910179674625397	0.3674982161433231	0	14.272727012634277	0.050505	0.2010309249162674	0.4841269850730896	0.00535747	0.010683696245868575	FALSE	0.000282462	TRUE
diagnoses_counts_all	0.4570119339218628	0	25.721052169799805	0.1428571492433548	0.3214285671710968	0.6040268540382385	0.4567840803277108	0	24	0.1349206417798996	0.31313130259513855	0.6013985872268677	0.000227854	0.000449783	FALSE	0.43594995738728326	0	22	0.125	0.29629629850387573	0.5743243098258972	0.4369356694539267	0	24	0.12631578743457794	0.2981366515159607	0.5755813717842102	-0.000985712	-0.00197289	FALSE	0.10137221288852764	TRUE
well_visit_counts_all	0.0351085	0	10.020833015441895	0	0.0245902	0.0526316	0.0315979	0	6.4528303146362305	0	0.020408162847161293	0.046357616782188416	0.00351058	0.0719031	FALSE	0.030888593571159945	0	7.954838752746582	0	0.019417475908994675	0.0454545	0.0313106	0	6.4528303146362305	0	0.019999999552965164	0.0461538	-0.00042201	-0.00868069	FALSE	2.6266553842282357e-09	TRUE
enc_reports_counts_all	0.15553069113997423	0	14.928104400634766	0	0.053892213851213455	0.20000000298023224	0.14711703560740771	0	6.317567348480225	0	0.0410959	0.18518517911434174	0.00841366	0.031707	FALSE	0.13810543655462942	0	10.5	0	0.037037	0.17293232679367065	0.1396312943396895	0	6.231884002685547	0	0.0382514	0.17482517659664154	-0.00152586	-0.00603534	FALSE	0.000533691	TRUE
enc_surgery_counts_all	0.00934964	0	2.7402596473693848	0	0	0.012422360479831696	0.00962292	0	3.2857143878936768	0	0	0.0117647	-0.00027328	-0.0113959	FALSE	0.00899561	0	2.7402596473693848	0	0	0.011111111380159855	0.00912493	0	3.2857143878936768	0	0	0.011299435049295425	-0.000129316	-0.00532698	FALSE	0.00973338	TRUE
enc_urgent_counts_all	0.00133678	0	2	0	0	0	0.00142739	0	4.333333492279053	0	0	0	-9.06122e-05	-0.0092835	FALSE	0.00138608	0	2	0	0	0	0.0014071	0	4.333333492279053	0	0	0	-2.10166e-05	-0.00201876	FALSE	0.6974819897724533	TRUE
enc_ambulatory_counts_all	0.18443137247127647	0	11.337423324584961	0.012500000186264515	0.0862069	0.24193547666072845	0.17830218126097155	0	13.333333015441895	0.00970874	0.08	0.22885571420192719	0.00612919	0.021406266017194652	FALSE	0.1694044342471439	0	10.416666984558105	0.00806452	0.0746269	0.21678321063518524	0.17153302239845605	0	13.333333015441895	0.00877193	0.0769231	0.2199999988079071	-0.00212859	-0.00766927	FALSE	4.875482891025598e-07	TRUE
enc_other_patient_counts_all	0.3320325067570541	0	13.066666603088379	0.0487805	0.19858156144618988	0.4532374143600464	0.3127363863885695	0	18.799999237060547	0.036036036908626556	0.1702127605676651	0.421875	0.019296120368484604	0.044417167145717515	FALSE	0.2977501913651221	0	13.066666603088379	0.031746	0.15887850522994995	0.4000000059604645	0.3015556284432668	0	18.799999237060547	0.033898305147886276	0.16249999403953552	0.40522876381874084	-0.00380544	-0.00900496	FALSE	6.377261578193144e-08	TRUE
enc_prescriptions_counts_all	0.0800202	0	5.270833492279053	0	0.00689655	0.0958904	0.0756714	0	4.175324440002441	0	0	0.0806452	0.00434879	0.026933307843947152	FALSE	0.0706901	0	5.270833492279053	0	0	0.0730337	0.0720834	0	4.175324440002441	0	0	0.0758621	-0.00139331	-0.00888057	FALSE	5.4488130418272704e-08	TRUE
enc_assisted_living_counts_all	0.000258916	0	1.6666666269302368	0	0	0	0.000363674	0	2.799999952316284	0	0	0	-0.000104758	-0.0150146	FALSE	0.000326307	0	1.6666666269302368	0	0	0	0.00032287	0	2.799999952316284	0	0	0	3.4375743780401535e-06	0.000469167	FALSE	0.35358551686231654	TRUE
enc_rehab_counts_all	0.00042309	0	3.487804889678955	0	0	0	0.00035492	0	3	0	0	0	6.81703806004008e-05	0.010031678503096466	FALSE	0.000314597	0	1.2000000476837158	0	0	0	0.000314184	0	1.2763158082962036	0	0	0	4.130785669076431e-07	7.702725956108295e-05	FALSE	0.9403274416012545	TRUE
enc_swing_bed_counts_all	4.330523009149425e-06	0	0.2982456088066101	0	0	0	5.673356826277768e-06	0	0.25	0	0	0	-1.34283e-06	-0.00271277	FALSE	5.108619439367421e-06	0	0.11764705926179886	0	0	0	4.164485680443861e-06	0	0.20000000298023224	0	0	0	9.44133716984652e-07	0.00234938	FALSE	0.0990209	TRUE
enc_advice_counts_all	0.00280212	0	3.3740458488464355	0	0	0	0.00348097	0	2.5833332538604736	0	0	0	-0.000678844	-0.0243419	FALSE	0.00262271	0	3.3740458488464355	0	0	0	0.00271844	0	2.5833332538604736	0	0	0	-9.57316e-05	-0.00373392	FALSE	0.21487687833868252	TRUE
enc_unknown_counts_all	0.054676	0	12.694805145263672	0	0	0.00719424	0.044557370637151594	0	12.149999618530273	0	0	0.00806452	0.010118618944177829	0.040350020277042854	FALSE	0.043335060935900824	0	11.25	0	0	0.00729927	0.042710959865411034	0	12.149999618530273	0	0	0.0070922	0.000624101	0.00276272	FALSE	0.1212878683369686	TRUE
enc_observation_counts_all	0.00177454	0	2	0	0	0	0.00221943	0	2	0	0	0	-0.00044489	-0.0446445	FALSE	0.00205944	0	2	0	0	0	0.00203565	0	2	0	0	0	2.3790438717696816e-05	0.00225355	FALSE	0.4969743767205108	TRUE
enc_orders_counts_all	0.0663997	0	10.818181991577148	0	0.018633540719747543	0.0843373	0.0614594	0	10.310344696044922	0	0.013333333656191826	0.0762712	0.00494027	0.0374634	FALSE	0.0588023	0	7.64062	0	0.0117647	0.0718563	0.059257064963409295	0	10.310344696044922	0	0.012500000186264515	0.0731707	-0.000454753	-0.00362082	FALSE	5.001008982543762e-05	TRUE
enc_visits_counts_all	0.00188743	0	7.754716873168945	0	0	0	0.00275996	0	6.400000095367432	0	0	0	-0.00087253	-0.024466	FALSE	0.00226941	0	7.754716873168945	0	0	0	0.00228476	0	5.148148059844971	0	0	0	-1.5346e-05	-0.000426072	FALSE	0.380013	TRUE
enc_diagnostics_counts_all	0.0768697	0	17.480520248413086	0	0.0206897	0.0967742	0.0799974	0	7	0	0.023255813866853714	0.10000000149011612	-0.00312773	-0.0214691	FALSE	0.0778597	0	17.480520248413086	0	0.0214286	0.0961538	0.0775767	0	7	0	0.021276595070958138	0.0961538	0.000283025	0.00192302	FALSE	0.4688022974502787	TRUE
enc_hospice_counts_all	1.1523721374383776e-05	0	0.5	0	0	0	1.534618595280173e-05	0	1	0	0	0	-3.82246e-06	-0.00289368	FALSE	1.7280482851514896e-05	0	0.5	0	0	0	1.4522929509608198e-05	0	1	0	0	0	2.757553374976851e-06	0.0017538	FALSE	0.0685305	TRUE
enc_long_term_counts_all	7.1679054064495e-07	0	0.023255813866853714	0	0	0	1.150783918604156e-06	0	0.0393701	0	0	0	-4.33993e-07	-0.00381743	FALSE	1.0733084268393777e-06	0	0.023255813866853714	0	0	0	1.028514901516901e-06	0	0.0393701	0	0	0	4.479351289887745e-08	0.000365915	FALSE	0.6110753796593231	TRUE
enc_inpatient_counts_all	0.00813984	0	6	0	0	0.00609756	0.010238502668699264	0	15.15243911743164	0	0	0.00617284	-0.00209866	-0.0450696	FALSE	0.00949766	0	6	0	0	0.00595238	0.00936435	0	15.15243911743164	0	0	0.00595238	0.000133306	0.00272138	FALSE	0.0704961	TRUE
enc_clinic_counts_all	0.23143056598766643	0	9.818840980529785	0.0397351	0.1418439745903015	0.30985915660858154	0.22433419200916674	0	11.572413444519043	0.0378788	0.13605442643165588	0.2974359095096588	0.00709637	0.0240235	FALSE	0.21546730306034154	0	9	0.0344828	0.12941177189350128	0.2866241931915283	0.21677031477066844	0	11.572413444519043	0.0344828	0.1304347813129425	0.2879999876022339	-0.00130301	-0.00457107	FALSE	0.0781643	TRUE
enc_emergency_counts_all	0.00887825	0	3.846153736114502	0	0	0.00854701	0.011709073140387011	0	2.587719202041626	0	0	0.011627906933426857	-0.00283082	-0.0888988	FALSE	0.010782062189965629	0	2.050279378890991	0	0	0.010638297535479069	0.010557631115960692	0	2.587719202041626	0	0	0.010526316240429878	0.000224431	0.00685958	FALSE	0.00972812	TRUE
enc_psych_counts_all	0.000126408	0	1	0	0	0	0.000168548	0	2	0	0	0	-4.21397e-05	-0.00929135	FALSE	0.00016769	0	1	0	0	0	0.000142166	0	0.6846153736114502	0	0	0	2.5524133889121003e-05	0.00589184	FALSE	0.1255222079820733	TRUE
enc_palliative_counts_all	2.4766196847895516e-06	0	0.20183485746383667	0	0	0	4.6164601139406574e-06	0	0.23664122819900513	0	0	0	-2.13984e-06	-0.00365744	FALSE	4.4993588624979585e-06	0	0.20183485746383667	0	0	0	4.604519663917973e-06	0	0.23664122819900513	0	0	0	-1.05161e-07	-0.000151984	FALSE	0.7806918605006097	TRUE
months_since_chickenpox_diagnosis	-0.875327	-1	195	-1	-1	-1	-0.899149	-1	197	-1	-1	-1	0.023822042881856964	0.00765601	FALSE	-0.905863	-1	195	-1	-1	-1	-0.897083	-1	197	-1	-1	-1	-0.00877953	-0.0029969	FALSE	0.19129090927001147	TRUE
months_since_diabetes_diagnosis	12.525044256406437	-1	198	-1	-1	-1	14.38287140891507	-1	200	-1	-1	-1	-1.85783	-0.0547371	FALSE	13.23473660216189	-1	198	-1	-1	-1	13.185293870646527	-1	200	-1	-1	-1	0.049442730844020844	0.00147917	FALSE	0.5307721175241228	TRUE
months_since_depression_diagnosis	11.820259653952958	-1	197	-1	-1	-1	13.91306823593304	-1	200	-1	-1	-1	-2.09281	-0.0632905	FALSE	12.86725132868643	-1	197	-1	-1	-1	12.717613043321776	-1	198	-1	-1	-1	0.14963828027248383	0.00456628	FALSE	0.0845679	TRUE
months_since_mci_diagnosis	-0.876795	-1	183	-1	-1	-1	-0.852006	-1	195	-1	-1	-1	-0.0247891	-0.00754861	FALSE	-0.873521	-1	162	-1	-1	-1	-0.8674	-1	169	-1	-1	-1	-0.00612096	-0.00190352	FALSE	0.39433823917917565	TRUE
months_since_stroke_diagnosis	0.2696158388420249	-1	192	-1	-1	-1	0.6769386336601962	-1	200	-1	-1	-1	-0.407323	-0.0396177	FALSE	0.5357335668782167	-1	192	-1	-1	-1	0.47633078593451944	-1	192	-1	-1	-1	0.0594028	0.00571983	FALSE	0.023962056975942298	TRUE
months_since_hypertension_diagnosis	38.766568428220324	-1	198	-1	14	75	40.476838933368995	-1	200	-1	17	77	-1.71027	-0.0353051	FALSE	38.313142898276006	-1	198	-1	13	73	38.38535865535734	-1	200	-1	13	73	-0.0722158	-0.00151427	FALSE	0.5178211957457807	TRUE
months_since_hyperlipidemia_diagnosis	44.62707747305945	-1	198	-1	31	81	43.467922647164315	-1	200	-1	27	79	1.1591548258951363	0.023850228203109745	FALSE	41.47732655093398	-1	198	-1	24	76	41.67955082600506	-1	200	-1	25	77	-0.202224	-0.00424127	FALSE	0.0252619	TRUE
months_since_bacterial_infection_diagnosis	26.76738030718816	-1	198	-1	-1	50	27.95145892733024	-1	200	-1	-1	52	-1.18408	-0.0280054	FALSE	26.12807937326791	-1	198	-1	-1	48	26.14023970342999	-1	198	-1	-1	48	-0.0121603	-0.000293011	FALSE	0.7836776754183656	TRUE
months_since_viral_infection_diagnosis	25.576886656949217	-1	197	-1	-1	47	26.635475876379743	-1	200	-1	-1	49	-1.05859	-0.0257602	FALSE	24.985970510959415	-1	197	-1	-1	45	24.94286468393459	-1	198	-1	-1	45	0.043105825781822205	0.00106734	FALSE	0.6971975116266012	TRUE
months_since_other_infection_diagnosis	3.811921526005089	-1	194	-1	-1	-1	4.5064470828545895	-1	200	-1	-1	-1	-0.694526	-0.0355119	FALSE	3.99754	-1	194	-1	-1	-1	3.9517377898815877	-1	195	-1	-1	-1	0.0458028	0.00239716	FALSE	0.3374611744441045	TRUE
months_since_atrial_fibrillation_diagnosis	2.805727675169844	-1	195	-1	-1	-1	3.120327308760859	-1	199	-1	-1	-1	-0.3146	-0.0180022	FALSE	2.8637841469413217	-1	195	-1	-1	-1	2.87283	-1	197	-1	-1	-1	-0.00904587	-0.000526403	FALSE	0.6860293708722851	TRUE
months_since_atherosclerosis_diagnosis	1.0399694890645959	-1	193	-1	-1	-1	1.4814429793365067	-1	197	-1	-1	-1	-0.441473	-0.0354215	FALSE	1.2767026981632335	-1	193	-1	-1	-1	1.2267968759372787	-1	191	-1	-1	-1	0.049905821681022644	0.00401851	FALSE	0.0888249	TRUE
months_since_ihd_diagnosis	7.841444620769861	-1	197	-1	-1	-1	9.197100585840532	-1	199	-1	-1	-1	-1.35566	-0.0501996	FALSE	8.547152472016604	-1	197	-1	-1	-1	8.483154775472988	-1	198	-1	-1	-1	0.0639977	0.00237854	FALSE	0.37843358784089487	TRUE
months_since_heart_failure_diagnosis	1.1804892061837025	-1	193	-1	-1	-1	1.9307042447601621	-1	198	-1	-1	-1	-0.750215	-0.055746	FALSE	1.6568497834511056	-1	193	-1	-1	-1	1.6022098784686813	-1	190	-1	-1	-1	0.0546399	0.00402457	FALSE	0.0792545	TRUE
months_since_copd_diagnosis	3.27536	-1	196	-1	-1	-1	4.715671791504806	-1	200	-1	-1	-1	-1.44032	-0.07427	FALSE	4.274732763067916	-1	196	-1	-1	-1	4.1036363418233295	-1	196	-1	-1	-1	0.17109641432762146	0.00870473	FALSE	4.7852075342682575e-05	TRUE
months_since_asthma_diagnosis	7.946276855638589	-1	198	-1	-1	-1	8.59817	-1	200	-1	-1	-1	-0.65189	-0.0231138	FALSE	7.962369680755342	-1	198	-1	-1	-1	7.947030100896188	-1	200	-1	-1	-1	0.015339579433202744	0.000555783	FALSE	0.9258468716534498	TRUE
months_since_b12_deficiency_diagnosis	1.6822975192678031	-1	193	-1	-1	-1	2.0222461340806803	-1	198	-1	-1	-1	-0.339949	-0.023941	FALSE	1.770945256919367	-1	193	-1	-1	-1	1.7575852098904658	-1	197	-1	-1	-1	0.013360046781599522	0.000961762	FALSE	0.9875172520343742	TRUE
months_since_brain_injury_diagnosis	1.1724227957936157	-1	191	-1	-1	-1	1.6213921970337137	-1	199	-1	-1	-1	-0.448969	-0.0339074	FALSE	1.3789257735174498	-1	191	-1	-1	-1	1.369882307775365	-1	193	-1	-1	-1	0.00904347	0.000687133	FALSE	0.9940447347698724	TRUE
months_since_anxiety_diagnosis	12.11178558538356	-1	197	-1	-1	-1	13.959637593494353	-1	200	-1	-1	-1	-1.84785	-0.0575251	FALSE	12.890009957649994	-1	197	-1	-1	-1	12.851846964116469	-1	198	-1	-1	-1	0.038162995129823685	0.00119993	FALSE	0.6062183930713159	TRUE
months_since_obesity_diagnosis	16.02435227690311	-1	198	-1	-1	19	17.620676867708656	-1	200	-1	-1	24	-1.59632	-0.0478351	FALSE	16.335911124974505	-1	198	-1	-1	20	16.38155555288952	-1	197	-1	-1	20	-0.0456444	-0.00139247	FALSE	0.4925100874088453	TRUE
months_since_alcohol_disorder_diagnosis	0.6434942877930887	-1	196	-1	-1	-1	1.178793829119375	-1	200	-1	-1	-1	-0.5353	-0.0426839	FALSE	0.9931424183892601	-1	196	-1	-1	-1	0.9383441507804158	-1	197	-1	-1	-1	0.0547983	0.00433041	FALSE	0.0612835	TRUE
months_since_tobacco_use_diagnosis	13.022547646737712	-1	197	-1	-1	-1	16.057988283189356	-1	200	-1	-1	12	-3.03544	-0.0930637	FALSE	15.001818770770099	-1	197	-1	-1	9	14.681525559967847	-1	197	-1	-1	7	0.32029321789741516	0.00976943	FALSE	5.839942693710409e-06	TRUE
months_since_substance_use_disorder_diagnosis	0.078537	-1	195	-1	-1	-1	0.7641277541698837	-1	200	-1	-1	-1	-0.685591	-0.0672457	FALSE	0.5056326706897172	-1	195	-1	-1	-1	0.4593235996304872	-1	195	-1	-1	-1	0.0463091	0.00447014	FALSE	0.0688066	TRUE
months_since_herpes_simplex_diagnosis	1.6079115641192054	-1	195	-1	-1	-1	1.515549800498096	-1	199	-1	-1	-1	0.0923618	0.00619431	FALSE	1.4056770602137896	-1	195	-1	-1	-1	1.4041750146965317	-1	197	-1	-1	-1	0.00150205	0.000104204	FALSE	0.9929747059182522	TRUE
months_since_herpes_zoster_diagnosis	1.3113130259924033	-1	193	-1	-1	-1	1.5437657934785471	-1	194	-1	-1	-1	-0.232453	-0.017192	FALSE	1.3343514930476408	-1	193	-1	-1	-1	1.3481650330521997	-1	191	-1	-1	-1	-0.0138135	-0.00104235	FALSE	0.5395247577215612	TRUE
months_since_mobility_problems_diagnosis	2.4073529062729926	-1	196	-1	-1	-1	3.0798412901055565	-1	198	-1	-1	-1	-0.672488	-0.0459826	FALSE	2.652641176682303	-1	182	-1	-1	-1	2.660220987846868	-1	195	-1	-1	-1	-0.00757981	-0.000524658	FALSE	0.4993288232008831	TRUE
months_since_falls_fractures_diagnosis	17.136512701568186	-1	197	-1	-1	16	17.769593032327617	-1	200	-1	-1	18	-0.63308	-0.0176199	FALSE	16.68829196309671	-1	197	-1	-1	14	16.68412654613511	-1	197	-1	-1	14	0.00416542	0.00011851	FALSE	0.8472483088778651	TRUE
months_since_ulcers_weight_loss_diagnosis	1.3692363345301455	-1	196	-1	-1	-1	1.9148129910290002	-1	200	-1	-1	-1	-0.545577	-0.0391975	FALSE	1.6347941885714972	-1	196	-1	-1	-1	1.6190539032788263	-1	192	-1	-1	-1	0.0157403	0.00113964	FALSE	0.5706403989771686	TRUE
months_since_incontinence_diagnosis	2.36053	-1	194	-1	-1	-1	2.599253463673226	-1	199	-1	-1	-1	-0.238719	-0.0141594	FALSE	2.2890549830240063	-1	193	-1	-1	-1	2.2975585761760224	-1	196	-1	-1	-1	-0.00850359	-0.000520585	FALSE	0.5912728860467368	TRUE
months_since_dependence_care_diagnosis	-0.766469	-1	144	-1	-1	-1	-0.635589	-1	137	-1	-1	-1	-0.13088	-0.0388034	FALSE	-0.694022	-1	144	-1	-1	-1	-0.697556	-1	137	-1	-1	-1	0.00353437	0.00104165	FALSE	0.6761306685358568	TRUE
months_since_cognitive_decline_diagnosis	-0.977398	-1	156	-1	-1	-1	-0.96347	-1	157	-1	-1	-1	-0.0139288	-0.00995083	FALSE	-0.968035	-1	156	-1	-1	-1	-0.972949	-1	157	-1	-1	-1	0.00491404	0.00350165	FALSE	0.167066	TRUE
months_since_general_examination_diagnosis	44.94530702037964	-1	198	-1	35	77	42.3626	-1	200	-1	29	74	2.582693819007339	0.056014	FALSE	40.27593247993474	-1	198	-1	26	71	40.75971110817847	-1	198	-1	27	71	-0.483779	-0.0107175	FALSE	1.5781080193128e-07	TRUE
months_since_immunization_encounter_diagnosis	22.07782170908707	-1	192	-1	14	40	23.663002883608016	-1	198	-1	13	44	-1.58518	-0.0585257	FALSE	21.797761328326516	-1	192	-1	11	40	21.875858097488994	-1	187	-1	11	40	-0.0780968	-0.00289302	FALSE	0.0753014	TRUE
months_since_drug_therapy_diagnosis	19.965715300562994	-1	198	-1	-1	33	21.94929267506824	-1	200	-1	-1	37	-1.98358	-0.056519	FALSE	20.42309215025254	-1	198	-1	-1	34	20.330865115832662	-1	196	-1	-1	34	0.092227	0.0026631	FALSE	0.38883139398665056	TRUE
months_since_donepezil_first	-0.844668	-1	186	-1	-1	-1	-0.757483	-1	176	-1	-1	-1	-0.0871853	-0.0257191	FALSE	-0.796362	-1	186	-1	-1	-1	-0.79981	-1	176	-1	-1	-1	0.00344799	0.00102424	FALSE	0.672516	TRUE
months_since_donepezil_last	-0.920397	-1	176	-1	-1	-1	-0.877914	-1	154	-1	-1	-1	-0.0424828	-0.0189366	FALSE	-0.898238	-1	176	-1	-1	-1	-0.901232	-1	154	-1	-1	-1	0.00299449	0.00136686	FALSE	0.48284285982447706	TRUE
months_since_donepezil_memantine_first	-0.997381	-1	91	-1	-1	-1	-0.994488	-1	88	-1	-1	-1	-0.00289292	-0.00730708	FALSE	-0.996084	-1	91	-1	-1	-1	-0.996091	-1	55	-1	-1	-1	7.198301318567246e-06	1.960053202155228e-05	FALSE	0.7563149503198031	TRUE
months_since_donepezil_memantine_last	-0.998159	-1	82	-1	-1	-1	-0.996	-1	86	-1	-1	-1	-0.00215953	-0.00663968	FALSE	-0.997133	-1	82	-1	-1	-1	-0.997368	-1	53	-1	-1	-1	0.000235145	0.000802126	FALSE	0.7554517699247505	TRUE
months_since_memantine_first	-0.921668	-1	185	-1	-1	-1	-0.886664	-1	197	-1	-1	-1	-0.0350045	-0.0147201	FALSE	-0.90646	-1	185	-1	-1	-1	-0.906657	-1	152	-1	-1	-1	0.000196754	8.617855352828457e-05	FALSE	0.7440666436344889	TRUE
months_since_memantine_last	-0.956969	-1	171	-1	-1	-1	-0.940401	-1	195	-1	-1	-1	-0.0165681	-0.00981792	FALSE	-0.951392	-1	163	-1	-1	-1	-0.951493	-1	152	-1	-1	-1	0.000100776	6.354024642162156e-05	FALSE	0.7518944373997144	TRUE
months_since_galantamine_first	-0.994664	-1	186	-1	-1	-1	-0.992239	-1	142	-1	-1	-1	-0.00242508	-0.00363357	FALSE	-0.994517	-1	186	-1	-1	-1	-0.992703	-1	142	-1	-1	-1	-0.00181397	-0.00284459	FALSE	0.19795368078206432	TRUE
months_since_galantamine_last	-0.996347	-1	186	-1	-1	-1	-0.995546	-1	142	-1	-1	-1	-0.000801453	-0.00157558	FALSE	-0.996593	-1	186	-1	-1	-1	-0.995575	-1	142	-1	-1	-1	-0.00101736	-0.00209282	FALSE	0.2953048822542733	TRUE
months_since_rivastigmine_first	-0.984019	-1	187	-1	-1	-1	-0.976645	-1	156	-1	-1	-1	-0.00737318	-0.00671793	FALSE	-0.981843	-1	187	-1	-1	-1	-0.980797	-1	138	-1	-1	-1	-0.00104615	-0.000995486	FALSE	0.43113463043783873	TRUE
months_since_rivastigmine_last	-0.990734	-1	187	-1	-1	-1	-0.986062	-1	143	-1	-1	-1	-0.00467155	-0.00578383	FALSE	-0.989522	-1	187	-1	-1	-1	-0.988411	-1	136	-1	-1	-1	-0.00111094	-0.00141617	FALSE	0.24447131533862954	TRUE
months_since_antidepressants_first	17.53088045491412	-1	198	-1	-1	14	20.295007487653983	-1	200	-1	-1	26	-2.76413	-0.0718416	FALSE	18.61374155699255	-1	198	-1	-1	20	18.479929936534976	-1	200	-1	-1	20	0.13381162285804749	0.0035443	FALSE	0.14533346815176068	TRUE
months_since_antidepressants_last	4.790003249152724	-1	197	-1	-1	1	5.465683443469732	-1	198	-1	-1	1	-0.67568	-0.0359499	FALSE	5.081957458039903	-1	197	-1	-1	1	4.987566134392283	-1	194	-1	-1	1	0.0943913	0.00510686	FALSE	0.0651886	TRUE
months_since_antipsychotics_first	0.33899056927283633	-1	197	-1	-1	-1	0.91105	-1	199	-1	-1	-1	-0.572059	-0.0491719	FALSE	0.7135172099384546	-1	197	-1	-1	-1	0.6249877029021151	-1	195	-1	-1	-1	0.0885295	0.00758299	FALSE	0.000698677	TRUE
months_since_antipsychotics_last	-0.316906	-1	194	-1	-1	-1	-0.0218753	-1	194	-1	-1	-1	-0.295031	-0.0393028	FALSE	-0.139863	-1	194	-1	-1	-1	-0.164784	-1	189	-1	-1	-1	0.024920519441366196	0.00331312	FALSE	0.058527101598258795	TRUE
months_since_angiotensin_antagonist_first	17.86870640344983	-1	196	-1	-1	21	19.37642533927482	-1	200	-1	-1	26	-1.50772	-0.0410587	FALSE	17.9005	-1	196	-1	-1	21	17.925967871582305	-1	198	-1	-1	21	-0.025422	-0.000710543	FALSE	0.8224519303981115	TRUE
months_since_angiotensin_antagonist_last	3.668207490729275	-1	192	-1	-1	1	4.352566167962568	-1	197	-1	-1	2	-0.684359	-0.0432954	FALSE	3.963895720609936	-1	192	-1	-1	1	3.950528475279834	-1	195	-1	-1	1	0.013367244973778725	0.000853337	FALSE	0.8580496391260175	TRUE
months_since_adrenergics_first	16.481981934056112	-1	197	-1	-1	14	18.277095884525988	-1	200	-1	-1	21	-1.79511	-0.0499425	FALSE	16.869849915419962	-1	197	-1	-1	17	16.88148956846184	-1	200	-1	-1	17	-0.0116397	-0.000330982	FALSE	0.6897028986208699	TRUE
months_since_adrenergics_last	4.095864737035512	-1	193	-1	-1	1	4.5961408692163195	-1	200	-1	-1	1	-0.500276	-0.0296782	FALSE	4.250157762767987	-1	193	-1	-1	1	4.259801086943481	-1	194	-1	-1	1	-0.00964332	-0.000582196	FALSE	0.6379993865444802	TRUE
months_since_nsaids_first	23.41303278534231	-1	197	-1	-1	40	25.847531505899948	-1	200	-1	-1	46	-2.4345	-0.0593197	FALSE	23.769188871426344	-1	197	-1	-1	41	23.77035259678716	-1	200	-1	-1	41	-0.00116373	-2.90406e-05	FALSE	0.9595000199693391	TRUE
months_since_nsaids_last	12.285021896997767	-1	197	-1	-1	12	13.146583745204962	-1	199	-1	-1	14	-0.861562	-0.0318468	FALSE	12.271318368864948	-1	197	-1	-1	12	12.282228594051803	-1	194	-1	-1	12	-0.0109102	-0.000412053	FALSE	0.9098400041228414	TRUE
months_since_antidiabetics_first	9.148866847757143	-1	198	-1	-1	-1	10.934823974272462	-1	200	-1	-1	-1	-1.78596	-0.0609555	FALSE	9.875766919007114	-1	198	-1	-1	-1	9.798236416205775	-1	200	-1	-1	-1	0.0775305	0.00269656	FALSE	0.39619717366632945	TRUE
months_since_antidiabetics_last	0.8045245883929134	-1	191	-1	-1	-1	1.2276814210939067	-1	195	-1	-1	-1	-0.423157	-0.043483	FALSE	1.0418821158206664	-1	191	-1	-1	-1	1.027665470948856	-1	195	-1	-1	-1	0.014216644689440727	0.00146499	FALSE	0.15506889302693622	TRUE
months_since_antihypertensives_first	15.754158629037605	-1	197	-1	-1	12	17.93463956926232	-1	200	-1	-1	21	-2.18048	-0.062195	FALSE	16.526390171919427	-1	197	-1	-1	16	16.483197965280194	-1	200	-1	-1	16	0.0431922	0.00125293	FALSE	0.5718029054045599	TRUE
months_since_antihypertensives_last	3.552372331623095	-1	193	-1	-1	1	4.174463351024055	-1	197	-1	-1	1	-0.622091	-0.040326	FALSE	3.823675212649815	-1	193	-1	-1	1	3.8199105011217354	-1	197	-1	-1	1	0.00376471	0.000246663	FALSE	0.605024	TRUE
months_since_anticholinergics_first	6.980200629042515	-1	197	-1	-1	-1	7.750185924831654	-1	200	-1	-1	-1	-0.769985	-0.030528	FALSE	7.023003371204395	-1	197	-1	-1	-1	6.993140018955526	-1	198	-1	-1	-1	0.029863351956009865	0.00122201	FALSE	0.48342501268196825	TRUE
months_since_anticholinergics_last	4.112327383646368	-1	194	-1	-1	-1	4.5145710354442645	-1	199	-1	-1	-1	-0.402244	-0.0216239	FALSE	4.087922450301729	-1	193	-1	-1	-1	4.082907633798423	-1	194	-1	-1	-1	0.00501482	0.000277636	FALSE	0.5833393374597167	TRUE
months_since_antivirals_first	13.392181736487984	-1	197	-1	-1	10	13.885946514441343	-1	199	-1	-1	11	-0.493765	-0.0162747	FALSE	13.064463186687941	-1	197	-1	-1	9	13.012241910909026	-1	197	-1	-1	9	0.0522213	0.00177442	FALSE	0.6598199410626877	TRUE
months_since_antivirals_last	6.980079501938443	-1	195	-1	-1	2	7.4409225113935955	-1	198	-1	-1	3	-0.460843	-0.0223292	FALSE	6.892975657744772	-1	195	-1	-1	2	6.915436756925366	-1	191	-1	-1	2	-0.0224611	-0.00111986	FALSE	0.3444007855367487	TRUE
months_since_glucocorticoids_first	19.068233025632296	-1	196	-1	-1	29	21.431134860855273	-1	200	-1	-1	36	-2.3629	-0.0652057	FALSE	19.75722529483042	-1	196	-1	-1	31	19.68579895144746	-1	197	-1	-1	31	0.0714263	0.00200758	FALSE	0.42593794949584374	TRUE
months_since_glucocorticoids_last	10.397111936994264	-1	195	-1	-1	11	11.308669669833975	-1	197	-1	-1	13	-0.911558	-0.0381119	FALSE	10.69419457008146	-1	195	-1	-1	11	10.557748371384353	-1	194	-1	-1	11	0.13644619286060333	0.00578289	FALSE	0.00823741	TRUE
months_since_statins_first	25.963129073205785	-1	198	-1	-1	47	26.627868663104206	-1	200	-1	-1	48	-0.66474	-0.0159471	FALSE	24.97029501037755	-1	198	-1	-1	44	25.0283	-1	200	-1	-1	45	-0.0579871	-0.00143057	FALSE	0.428807	TRUE
months_since_statins_last	3.882318470983102	-1	189	-1	-1	3	4.349789960667019	-1	200	-1	-1	3	-0.467471	-0.0322468	FALSE	4.099941213873526	-1	189	-1	-1	3	4.1013616786438405	-1	191	-1	-1	3	-0.00142046	-9.78148e-05	FALSE	0.6786321693253041	TRUE
months_since_nutrition_first	16.971704544803526	-1	198	-1	-1	12	18.801039152628583	-1	200	-1	-1	20	-1.82933	-0.049214	FALSE	16.840739985363456	-1	198	-1	-1	13	17.047064892685327	-1	200	-1	-1	14	-0.206325	-0.00573488	FALSE	0.00546906	TRUE
months_since_nutrition_last	9.397775680787523	-1	196	-1	-1	2	9.839794601188704	-1	198	-1	-1	3	-0.442019	-0.0171494	FALSE	8.972303336412606	-1	196	-1	-1	2	9.11474	-1	196	-1	-1	2	-0.142438	-0.00571302	FALSE	0.00836093	TRUE
months_since_cancer_treatment_first	0.7970253474833798	-1	193	-1	-1	-1	0.8443459600104564	-1	199	-1	-1	-1	-0.0473206	-0.00385231	FALSE	0.7306899571701079	-1	193	-1	-1	-1	0.7052031720513958	-1	195	-1	-1	-1	0.025486785918474197	0.00215993	FALSE	0.3569794266830013	TRUE
months_since_cancer_treatment_last	-0.0555057	-1	193	-1	-1	-1	-0.0140675	-1	199	-1	-1	-1	-0.0414382	-0.00499399	FALSE	-0.0767819	-1	193	-1	-1	-1	-0.0937051	-1	188	-1	-1	-1	0.0169232	0.00211772	FALSE	0.3623806500617599	TRUE
months_since_steroids_first	30.774367213184522	-1	198	-1	-1	57	31.046534908273706	-1	200	-1	-1	58	-0.272168	-0.00613643	FALSE	29.15245762000168	-1	198	-1	-1	54	29.139325519177476	-1	200	-1	-1	54	0.0131321	0.000305265	FALSE	0.7566816925663565	TRUE
months_since_steroids_last	12.701238360953859	-1	195	-1	-1	15	13.128595137787018	-1	199	-1	-1	16	-0.427357	-0.0168035	FALSE	12.468542224035128	-1	195	-1	-1	14	12.451031156647032	-1	198	-1	-1	14	0.017511067911982536	0.000698223	FALSE	0.9802330179833901	TRUE
months_since_antibacterial_first	42.77771130336856	-1	198	-1	30	74	44.32006022546045	-1	200	-1	32	77	-1.54235	-0.0325169	FALSE	41.69710508320036	-1	198	-1	28	73	41.73554881048073	-1	199	-1	29	73	-0.0384437	-0.000827561	FALSE	0.6686910968244346	TRUE
months_since_antibacterial_last	14.85922411542431	-1	197	-1	5	21	15.156788840051957	-1	199	-1	5	21	-0.297565	-0.0123807	FALSE	14.645171739469486	-1	197	-1	4	20	14.663755353736518	-1	193	-1	4	21	-0.0185836	-0.000778846	FALSE	0.42102583439765506	TRUE
months_since_contraceptives_first	1.0533507603590273	-1	198	-1	-1	-1	0.9233928900723233	-1	199	-1	-1	-1	0.12995787028670402	0.00843856	FALSE	0.747963	-1	198	-1	-1	-1	0.7466317948964044	-1	198	-1	-1	-1	0.00133169	9.312556245074758e-05	FALSE	0.9919323352365667	TRUE
months_since_contraceptives_last	0.395523	-1	196	-1	-1	-1	0.3371612571152977	-1	199	-1	-1	-1	0.058362114277590305	0.00496858	FALSE	0.20612335488824637	-1	196	-1	-1	-1	0.20909865271795855	-1	195	-1	-1	-1	-0.0029753	-0.000270972	FALSE	0.883928	TRUE
months_since_antiallergics_first	11.037973347126545	-1	198	-1	-1	-1	12.167830849944982	-1	200	-1	-1	-1	-1.12986	-0.0354894	FALSE	10.919772533682051	-1	198	-1	-1	-1	10.953827696663588	-1	198	-1	-1	-1	-0.0340552	-0.00111037	FALSE	0.5879312582971785	TRUE
months_since_antiallergics_last	7.107507670701236	-1	197	-1	-1	-1	7.6108527414540434	-1	199	-1	-1	-1	-0.503345	-0.0209425	FALSE	6.936201456456276	-1	197	-1	-1	-1	6.920705913404436	-1	195	-1	-1	-1	0.015495543368160725	0.000667068	FALSE	0.9257193962830988	TRUE
months_since_analgesics_first	28.495941014374022	-1	198	-1	-1	53	31.528865463373315	-1	200	-1	-1	60	-3.03292	-0.0704117	FALSE	29.212937746691782	-1	198	-1	-1	55	29.242472376519142	-1	198	-1	-1	55	-0.0295346	-0.000697515	FALSE	0.823185	TRUE
months_since_analgesics_last	14.1131	-1	195	-1	-1	19	14.620934224151382	-1	200	-1	-1	19	-0.50788	-0.0186539	FALSE	13.941753746115916	-1	195	-1	-1	18	13.95343418953127	-1	198	-1	-1	18	-0.0116804	-0.000436059	FALSE	0.9468393250215568	TRUE
months_since_antiarrhythmics_first	0.5529329536926171	-1	194	-1	-1	-1	0.6949454789362871	-1	195	-1	-1	-1	-0.142013	-0.0126873	FALSE	0.524058	-1	194	-1	-1	-1	0.5482346166304752	-1	191	-1	-1	-1	-0.0241767	-0.00223051	FALSE	0.346941	TRUE
months_since_antiarrhythmics_last	0.00559313	-1	190	-1	-1	-1	0.0854748	-1	188	-1	-1	-1	-0.0798816	-0.00951776	FALSE	-0.0258395	-1	190	-1	-1	-1	0.00293211	-1	187	-1	-1	-1	-0.0287716	-0.0035331	FALSE	0.2482317089243533	TRUE
months_since_antifungal_first	10.061937689926072	-1	197	-1	-1	-1	11.100788483400509	-1	200	-1	-1	-1	-1.03885	-0.0356143	FALSE	10.029141122695044	-1	197	-1	-1	-1	10.024164697131477	-1	197	-1	-1	-1	0.00497643	0.00017665	FALSE	0.9324789947193712	TRUE
months_since_antifungal_last	6.21826	-1	195	-1	-1	-1	6.7814435872651115	-1	198	-1	-1	-1	-0.563184	-0.0264329	FALSE	6.195181937062853	-1	193	-1	-1	-1	6.185013136899691	-1	197	-1	-1	-1	0.010168800130486488	0.000490906	FALSE	0.7688221211801831	TRUE
months_since_diuretic_first	12.010452941710854	-1	198	-1	-1	-1	13.432421643068905	-1	200	-1	-1	-1	-1.42197	-0.0439003	FALSE	12.221246985711373	-1	198	-1	-1	-1	12.231490168320276	-1	198	-1	-1	-1	-0.0102432	-0.000325597	FALSE	0.9926561220346544	TRUE
months_since_diuretic_last	3.462290595380638	-1	196	-1	-1	-1	3.9845626662938036	-1	200	-1	-1	-1	-0.522272	-0.0314486	FALSE	3.607323071755066	-1	196	-1	-1	-1	3.592451381473972	-1	192	-1	-1	-1	0.014871690422296524	0.000917743	FALSE	0.8728556833823659	TRUE
months_since_vassopressin_first	-0.944797	-1	185	-1	-1	-1	-0.946247	-1	199	-1	-1	-1	0.00144981	0.000702789	FALSE	-0.953523	-1	176	-1	-1	-1	-0.952105	-1	161	-1	-1	-1	-0.00141807	-0.000765054	FALSE	0.6344424768646605	TRUE
months_since_vassopressin_last	-0.961936	-1	179	-1	-1	-1	-0.962708	-1	155	-1	-1	-1	0.000771825	0.000481881	FALSE	-0.968443	-1	149	-1	-1	-1	-0.967104	-1	136	-1	-1	-1	-0.00133888	-0.000941666	FALSE	0.7214529688947862	TRUE
months_since_antihypotensives_first	-0.62759	-1	183	-1	-1	-1	-0.542937	-1	196	-1	-1	-1	-0.0846528	-0.014774	FALSE	-0.605871	-1	181	-1	-1	-1	-0.604669	-1	187	-1	-1	-1	-0.00120212	-0.000217031	FALSE	0.9845057802693854	TRUE
months_since_antihypotensives_last	-0.705087	-1	183	-1	-1	-1	-0.64162	-1	187	-1	-1	-1	-0.0634666	-0.0130329	FALSE	-0.688815	-1	181	-1	-1	-1	-0.688693	-1	187	-1	-1	-1	-0.000122371	-2.59388e-05	FALSE	0.9827911311788728	TRUE
months_since_diagnostics_first	0.14926296612451376	-1	192	-1	-1	-1	0.5123561488938739	-1	198	-1	-1	-1	-0.363093	-0.0353822	FALSE	0.2413998296402049	-1	192	-1	-1	-1	0.22612263505812627	-1	194	-1	-1	-1	0.015277194790542126	0.00156414	FALSE	0.5379965742141768	TRUE
months_since_diagnostics_last	-0.108354	-1	189	-1	-1	-1	0.16767684136508343	-1	198	-1	-1	-1	-0.276031	-0.032472	FALSE	-0.0376447	-1	181	-1	-1	-1	-0.0447086	-1	176	-1	-1	-1	0.00706393	0.000871621	FALSE	0.6401815296283138	TRUE
months_since_antiplatelets_first	5.4421032903195705	-1	198	-1	-1	-1	6.472170041683638	-1	199	-1	-1	-1	-1.03007	-0.0461555	FALSE	5.823317697023502	-1	198	-1	-1	-1	5.81152	-1	194	-1	-1	-1	0.011798015795648098	0.000537046	FALSE	0.9350777922518535	TRUE
months_since_antiplatelets_last	2.0796451630591797	-1	193	-1	-1	-1	2.412536298403782	-1	197	-1	-1	-1	-0.332891	-0.0241266	FALSE	2.1912492651734192	-1	193	-1	-1	-1	2.1760632490732186	-1	191	-1	-1	-1	0.015186016447842121	0.00111608	FALSE	0.575309	TRUE
months_since_sympathomimetics_first	11.945527995501928	-1	198	-1	-1	-1	13.46604820063265	-1	200	-1	-1	-1	-1.52052	-0.0477097	FALSE	12.243259390783775	-1	198	-1	-1	-1	12.22406152148093	-1	198	-1	-1	-1	0.019197870045900345	0.000619311	FALSE	0.6775593750902703	TRUE
months_since_sympathomimetics_last	5.683293544170881	-1	195	-1	-1	-1	6.215247254695742	-1	199	-1	-1	-1	-0.531954	-0.0269388	FALSE	5.801103739517474	-1	195	-1	-1	-1	5.722884599234581	-1	195	-1	-1	-1	0.0782191	0.00404673	FALSE	0.0969436	TRUE
months_since_antiemetics_first	7.544778153253613	-1	197	-1	-1	-1	9.166856137748516	-1	199	-1	-1	-1	-1.62208	-0.0634252	FALSE	8.15678	-1	194	-1	-1	-1	8.120667522464698	-1	197	-1	-1	-1	0.0361091	0.00143759	FALSE	0.6096051315273148	TRUE
months_since_antiemetics_last	5.30618	-1	197	-1	-1	-1	6.152815013404826	-1	198	-1	-1	-1	-0.846638	-0.0421984	FALSE	5.56157	-1	194	-1	-1	-1	5.5446186699938815	-1	197	-1	-1	-1	0.016951998695731163	0.000861065	FALSE	0.8446339188288287	TRUE
months_since_muscle_relaxants_first	12.831721715388953	-1	197	-1	-1	-1	14.730507275892187	-1	200	-1	-1	6	-1.89879	-0.0578839	FALSE	13.334250716830828	-1	197	-1	-1	-1	13.294525691936704	-1	200	-1	-1	-1	0.039725	0.00124203	FALSE	0.649395	TRUE
months_since_muscle_relaxants_last	7.576328490158832	-1	197	-1	-1	-1	8.354104227332876	-1	200	-1	-1	1	-0.777776	-0.0335176	FALSE	7.679670797691744	-1	197	-1	-1	-1	7.673801782779264	-1	198	-1	-1	-1	0.00586902	0.00025905	FALSE	0.759822	TRUE
months_since_laxatives_first	7.504397814146827	-1	198	-1	-1	-1	8.194373012833372	-1	198	-1	-1	-1	-0.689975	-0.0293284	FALSE	7.507134716206975	-1	198	-1	-1	-1	7.451549434333497	-1	193	-1	-1	-1	0.0555853	0.00242142	FALSE	0.4133655628919177	TRUE
months_since_laxatives_last	5.790725919645261	-1	193	-1	-1	-1	6.208201362165361	-1	198	-1	-1	-1	-0.417475	-0.021293	FALSE	5.7512291099300565	-1	192	-1	-1	-1	5.711962376879057	-1	189	-1	-1	-1	0.0392667	0.00204501	FALSE	0.4786113583802746	TRUE
months_since_anxiolytics_first	11.79195928819821	-1	198	-1	-1	-1	12.99058521233933	-1	200	-1	-1	-1	-1.19863	-0.0369522	FALSE	11.94007414250237	-1	198	-1	-1	-1	11.910697875301429	-1	198	-1	-1	-1	0.0293763	0.000928824	FALSE	0.7876186548875834	TRUE
months_since_anxiolytics_last	5.399459183848847	-1	197	-1	-1	-1	5.952697075255482	-1	199	-1	-1	-1	-0.553238	-0.0269497	FALSE	5.471541516202176	-1	197	-1	-1	-1	5.448679711588065	-1	193	-1	-1	-1	0.0228618	0.00113892	FALSE	0.9310210107284286	TRUE
months_since_antiepileptics_first	7.0539621248640385	-1	194	-1	-1	-1	8.975753780809315	-1	200	-1	-1	-1	-1.92179	-0.0762198	FALSE	7.973131141050712	-1	194	-1	-1	-1	7.894235360454933	-1	197	-1	-1	-1	0.0788958	0.00317551	FALSE	0.20055304892046966	TRUE
months_since_antiepileptics_last	2.982727929700448	-1	194	-1	-1	-1	3.7188593638229794	-1	198	-1	-1	-1	-0.736131	-0.0471566	FALSE	3.328343310978609	-1	194	-1	-1	-1	3.278737417969359	-1	191	-1	-1	-1	0.0496059	0.00322393	FALSE	0.11234450498470025	TRUE
months_since_salicylates_first	7.4701933204949515	-1	197	-1	-1	-1	8.304087914581979	-1	198	-1	-1	-1	-0.833895	-0.0318444	FALSE	7.348503353208643	-1	197	-1	-1	-1	7.4983695847779925	-1	196	-1	-1	-1	-0.149866	-0.00592541	FALSE	0.014713604072725683	TRUE
months_since_salicylates_last	5.595100736010843	-1	197	-1	-1	-1	5.942086694671911	-1	198	-1	-1	-1	-0.346986	-0.0159131	FALSE	5.347147673149137	-1	197	-1	-1	-1	5.4476791477211375	-1	194	-1	-1	-1	-0.100531	-0.00477997	FALSE	0.0706204	TRUE
months_since_antitussives_first	13.862586210988683	-1	198	-1	-1	2	14.993600538219459	-1	200	-1	-1	6	-1.13101	-0.0338857	FALSE	13.701903950667642	-1	198	-1	-1	1	13.71948220220028	-1	199	-1	-1	1	-0.0175783	-0.00054315	FALSE	0.637946	TRUE
months_since_antitussives_last	8.929093175387955	-1	197	-1	-1	1	9.591587483965883	-1	200	-1	-1	3	-0.662494	-0.0271516	FALSE	8.86903	-1	197	-1	-1	0	8.853790505440715	-1	197	-1	-1	0	0.015241202898323536	0.000640916	FALSE	0.7957981588209571	TRUE
months_since_ulcer_treatment_first	3.926612525033617	-1	198	-1	-1	-1	4.690272534393561	-1	200	-1	-1	-1	-0.76366	-0.0381966	FALSE	4.161270740105335	-1	198	-1	-1	-1	4.1223855170179835	-1	196	-1	-1	-1	0.0388852	0.00199432	FALSE	0.37694853091194813	TRUE
months_since_ulcer_treatment_last	2.2640325340854126	-1	195	-1	-1	-1	2.8500341453233067	-1	198	-1	-1	-1	-0.586002	-0.0383197	FALSE	2.478852590788574	-1	195	-1	-1	-1	2.4591604381365997	-1	195	-1	-1	-1	0.019692152738571167	0.00131542	FALSE	0.4643631086785367	TRUE
months_since_amebicides_first	2.580134172820551	-1	196	-1	-1	-1	3.198257676618458	-1	198	-1	-1	-1	-0.618124	-0.0352782	FALSE	2.7681139251136733	-1	195	-1	-1	-1	2.7573092750110972	-1	197	-1	-1	-1	0.010804650373756886	0.000634944	FALSE	0.5158877557035805	TRUE
months_since_amebicides_last	2.0304233637815225	-1	194	-1	-1	-1	2.501674843306402	-1	198	-1	-1	-1	-0.471251	-0.0308071	FALSE	2.178107566614279	-1	194	-1	-1	-1	2.149626288195986	-1	196	-1	-1	-1	0.0284813	0.00191627	FALSE	0.2754945408589745	TRUE
months_since_antastmatics_first	2.4272472146904263	-1	198	-1	-1	-1	2.967929739664707	-1	200	-1	-1	-1	-0.540683	-0.031845	FALSE	2.637599126606121	-1	198	-1	-1	-1	2.603846292275023	-1	198	-1	-1	-1	0.0337528	0.00203213	FALSE	0.273969	TRUE
months_since_antastmatics_last	0.647896	-1	191	-1	-1	-1	0.8962265871496051	-1	196	-1	-1	-1	-0.248331	-0.023219	FALSE	0.759584	-1	191	-1	-1	-1	0.7246241886914688	-1	191	-1	-1	-1	0.0349597	0.00333678	FALSE	0.2599535878398964	TRUE
months_since_migraine_first	2.429118955818889	-1	198	-1	-1	-1	2.7124092413253655	-1	200	-1	-1	-1	-0.28329	-0.0152457	FALSE	2.377630079301285	-1	198	-1	-1	-1	2.369834319100692	-1	197	-1	-1	-1	0.00779576	0.000437094	FALSE	0.7973531558237855	TRUE
months_since_migraine_last	0.6138844398321571	-1	198	-1	-1	-1	0.8872414023697057	-1	197	-1	-1	-1	-0.273357	-0.0236169	FALSE	0.6497138675272636	-1	198	-1	-1	-1	0.6900459491559991	-1	193	-1	-1	-1	-0.0403321	-0.00361504	FALSE	0.22047313311602756	TRUE
months_since_ppi_first	16.029369230605546	-1	197	-1	-1	10	17.669432741818802	-1	200	-1	-1	17	-1.64006	-0.0456758	FALSE	16.237819874509615	-1	197	-1	-1	12	16.191321248185428	-1	198	-1	-1	12	0.046498626470565796	0.00132799	FALSE	0.5464142955562826	TRUE
months_since_ppi_last	6.062053906471871	-1	196	-1	-1	1	6.679090700921417	-1	198	-1	-1	1	-0.617037	-0.0298061	FALSE	6.134644223963145	-1	196	-1	-1	1	6.167797199860833	-1	194	-1	-1	1	-0.033153	-0.00163331	FALSE	0.4354721137206191	TRUE
months_since_bowel_evacuants_first	9.205706559769268	-1	197	-1	-1	-1	9.527949517608652	-1	199	-1	-1	-1	-0.322243	-0.0118543	FALSE	8.571372356123955	-1	197	-1	-1	-1	8.581150048588533	-1	197	-1	-1	-1	-0.00977769	-0.000377462	FALSE	0.7521095592618947	TRUE
months_since_bowel_evacuants_last	6.6325511086812945	-1	195	-1	-1	-1	6.794528237270482	-1	199	-1	-1	-1	-0.161977	-0.00760287	FALSE	6.217201540436457	-1	195	-1	-1	-1	6.205629071539117	-1	194	-1	-1	-1	0.011572469025850296	0.000564545	FALSE	0.9041357856430439	TRUE
months_since_glaucoma_first	0.2620331184418471	-1	197	-1	-1	-1	0.40251763499561277	-1	196	-1	-1	-1	-0.140485	-0.01374	FALSE	0.30210790253500175	-1	197	-1	-1	-1	0.28423212121939223	-1	195	-1	-1	-1	0.017875781282782555	0.00180318	FALSE	0.29825446654118115	TRUE
months_since_glaucoma_last	-0.485603	-1	181	-1	-1	-1	-0.427876	-1	184	-1	-1	-1	-0.0577263	-0.0100566	FALSE	-0.475016	-1	174	-1	-1	-1	-0.475882	-1	172	-1	-1	-1	0.000866196	0.000155345	FALSE	0.49690198605679003	TRUE
months_since_skin_care_first	0.18360577383441762	-1	194	-1	-1	-1	0.0580774	-1	199	-1	-1	-1	0.12552832778301523	0.0122306	FALSE	-0.0223435	-1	194	-1	-1	-1	-0.0225883	-1	191	-1	-1	-1	0.000244742	2.5773598304065856e-05	FALSE	0.9434351108652808	TRUE
months_since_skin_care_last	-0.182571	-1	192	-1	-1	-1	-0.247715	-1	199	-1	-1	-1	0.0651434	0.00820601	FALSE	-0.302525	-1	190	-1	-1	-1	-0.30755	-1	191	-1	-1	-1	0.00502441	0.00067691	FALSE	0.8095165474920185	TRUE
months_since_osteoporosis_treatment_first	2.6586990130596297	-1	196	-1	-1	-1	2.342930499575463	-1	200	-1	-1	-1	0.31576851348416657	0.017615159182827477	FALSE	2.1452377238971603	-1	194	-1	-1	-1	2.1723969143282185	-1	200	-1	-1	-1	-0.0271592	-0.00161866	FALSE	0.7224591686838415	TRUE
months_since_osteoporosis_treatment_last	1.0020108736128697	-1	192	-1	-1	-1	0.810701	-1	197	-1	-1	-1	0.19130970902430566	0.0159829	FALSE	0.6883207563015128	-1	192	-1	-1	-1	0.7245138147397214	-1	192	-1	-1	-1	-0.0361931	-0.00324873	FALSE	0.5996792475943195	TRUE
months_since_varivax_vaccination	-0.473926	-1	194	-1	-1	-1	-0.508745	-1	200	-1	-1	-1	0.034818889772026296	0.00483661	FALSE	-0.505606	-1	194	-1	-1	-1	-0.515125	-1	200	-1	-1	-1	0.00951855	0.00134416	FALSE	0.5704773215404377	TRUE
months_since_ppsv23_vaccination	21.435072189298747	-1	198	-1	-1	33	20.016195218033594	-1	200	-1	-1	29	1.4188769712651528	0.038859004637762144	FALSE	19.40013196885535	-1	198	-1	-1	27	19.56629035547611	-1	198	-1	-1	28	-0.166158	-0.00464738	FALSE	0.023937	TRUE
months_since_prevnar13_vaccination	13.88972113757993	-1	156	-1	-1	29	13.133409932337546	-1	160	-1	-1	24	0.7563112052423833	0.0327635	FALSE	12.855126990030353	-1	156	-1	-1	24	12.85937878660636	-1	160	-1	-1	24	-0.0042518	-0.000184622	FALSE	0.6214220605879848	TRUE
months_since_zostavax_vaccination	15.80800044522395	-1	197	-1	-1	-1	11.909029563568055	-1	199	-1	-1	-1	3.8989708816558952	0.11712192236412684	TRUE	12.03467661631855	-1	197	-1	-1	-1	12.213904718486438	-1	194	-1	-1	-1	-0.179228	-0.00565091	FALSE	0.00830696	TRUE
months_since_influenza_vaccination	10.398423056053204	-1	194	1	7	11	11.733968416082549	-1	192	1	7	12	-1.33555	-0.072738	FALSE	11.346579007354265	-1	194	0	6	12	11.238302160690077	-1	192	1	6	12	0.1082768440246582	0.00569797	FALSE	0.0960567	TRUE
months_since_tdap_vaccination	38.398121056719404	-1	196	-1	24	71	33.59065532677176	-1	199	-1	12	63	4.807465729947644	0.11302031789946594	TRUE	33.10553909277411	-1	195	-1	12	62	33.64338176190419	-1	197	-1	13	63	-0.537843	-0.0127033	FALSE	1.6270432039014796e-09	TRUE
months_since_calmette_guerin_vaccination	-0.991416	-1	163	-1	-1	-1	-0.989993	-1	191	-1	-1	-1	-0.00142203	-0.0015301	FALSE	-0.991429	-1	155	-1	-1	-1	-0.991525	-1	178	-1	-1	-1	9.597734606359154e-05	0.0001074	FALSE	0.9286745237074426	TRUE
months_since_visits_date_1	13.455460008822635	-1	197	-1	-1	14	13.945328980564522	-1	199	-1	-1	15	-0.489869	-0.0169108	FALSE	13.57808837114441	-1	197	-1	-1	14	13.5696	-1	197	-1	-1	14	0.0084604	0.000292931	FALSE	0.88804	TRUE
months_since_visits_date_2	10.3539	-1	197	-1	-1	-1	11.43317750096762	-1	200	-1	-1	3	-1.07926	-0.0385844	FALSE	10.823286504384965	-1	197	-1	-1	1	10.850116972394515	-1	197	-1	-1	1	-0.0268305	-0.000961985	FALSE	0.792369	TRUE
months_since_visits_date_3	7.685323241590464	-1	195	-1	-1	-1	8.986173677096694	-1	200	-1	-1	-1	-1.30085	-0.0500959	FALSE	8.334250716830828	-1	195	-1	-1	-1	8.328955166580688	-1	199	-1	-1	-1	0.00529555	0.000204358	FALSE	0.8431174833724384	TRUE
months_since_visits_date_4	5.617093489663684	-1	196	-1	-1	-1	6.929121603958831	-1	200	-1	-1	-1	-1.31203	-0.0555708	FALSE	6.3232613103307616	-1	196	-1	-1	-1	6.301412066752246	-1	195	-1	-1	-1	0.021849242970347404	0.000925673	FALSE	0.6568171378037629	TRUE
months_since_visits_date_5	4.107640255774612	-1	198	-1	-1	-1	5.380506566642147	-1	199	-1	-1	-1	-1.27287	-0.0594717	FALSE	4.798433169771934	-1	198	-1	-1	-1	4.799635286072487	-1	196	-1	-1	-1	-0.00120212	-5.60896e-05	FALSE	0.9632735276756765	TRUE
months_since_vaccinations_date_1	10.600809260003421	-1	193	2	6	11	11.643516745393422	-1	196	2	6	12	-1.04271	-0.0574757	FALSE	11.330049308363225	-1	190	2	6	12	11.297632958621765	-1	195	2	6	12	0.0324164	0.00172681	FALSE	0.23078574817693887	TRUE
months_since_vaccinations_date_2	18.71113313587433	-1	197	6	13	22	18.346032961888955	-1	199	4	13	23	0.3651001739853754	0.01596	FALSE	17.99463246673785	-1	197	4	12	23	18.107602605785036	-1	195	4	12	23	-0.11297	-0.0048346	FALSE	0.000734377	TRUE
months_since_vaccinations_date_3	24.874423111706196	-1	196	8	21	33	23.014466674367096	-1	199	-1	17	32	1.8599564373391004	0.0697304	FALSE	22.65290991326047	-1	196	-1	16	32	22.873302700562668	-1	195	-1	16	32	-0.220393	-0.00811464	FALSE	1.6283025893883376e-07	TRUE
months_since_vaccinations_date_4	28.900892657651426	-1	194	-1	25	42	25.71528879648374	-1	198	-1	19	39	3.185603861167685	0.10488620160219851	TRUE	25.279538828836394	-1	194	-1	18	39	25.649805046009142	-1	197	-1	19	39	-0.370266	-0.0120289	FALSE	5.452820020064411e-11	TRUE
months_since_vaccinations_date_5	31.036308667871936	-1	197	-1	28	49	26.746056063175942	-1	200	-1	18	46	4.2902526046959935	0.12716123892088935	TRUE	26.29081136851703	-1	197	-1	16	46	26.701894352932708	-1	196	-1	17	46	-0.411083	-0.0121302	FALSE	2.878164957064411e-10	TRUE
months_since_prescriptions_date_1	4.7536274703177215	-1	193	0	1	3	4.833074963676266	-1	197	0	1	3	-0.0794475	-0.00615512	FALSE	4.972058594171775	-1	193	0	1	3	4.946394250956774	-1	189	0	1	3	0.0256643	0.00192632	FALSE	0.24445295852785454	TRUE
months_since_prescriptions_date_2	6.740237196333123	-1	196	1	2	6	6.763694098431746	-1	193	1	2	6	-0.0234569	-0.00159912	FALSE	6.872642856285917	-1	196	1	2	6	6.857444843017048	-1	191	1	2	6	0.015198012813925743	0.00100871	FALSE	0.0738568	TRUE
months_since_prescriptions_date_3	8.291531660415254	-1	196	1	3	9	8.236881407314192	-1	198	1	3	8	0.0546503	0.00344215	FALSE	8.299242978657038	-1	196	1	3	9	8.29359	-1	194	1	3	9	0.00565547	0.000348646	FALSE	0.0931659	TRUE
months_since_prescriptions_date_4	9.56679	-1	197	1	4	11	9.417659110114109	-1	199	1	4	10	0.14912898374630146	0.00888096	FALSE	9.431259822681847	-1	197	1	4	11	9.441925305627873	-1	192	1	4	11	-0.0106655	-0.000624468	FALSE	0.10455051350547133	TRUE
months_since_prescriptions_date_5	10.673812892998116	-1	196	1	5	13	10.4256	-1	199	1	5	12	0.2482567903068169	0.014083362098016564	FALSE	10.377126198217221	-1	196	1	4	12	10.406492867683227	-1	194	1	5	12	-0.0293667	-0.00164681	FALSE	0.0414977	TRUE
months_since_enc_date_1	3.19832	-1	193	0	1	2	3.3861218005224134	-1	191	0	1	2	-0.187802	-0.0168619	FALSE	3.585411442899476	-1	193	0	1	2	3.5628831595743407	-1	191	0	1	2	0.022528283298015594	0.00192788	FALSE	0.14151686971935243	TRUE
months_since_enc_date_2	4.52371	-1	193	0	1	3	4.902932039661263	-1	196	0	1	4	-0.379223	-0.0302559	FALSE	5.111590464650343	-1	193	0	1	4	5.076093241994889	-1	196	0	1	4	0.0354972	0.00269177	FALSE	0.0527803	TRUE
months_since_enc_date_3	5.673975759847511	-1	193	1	2	5	6.164568299765542	-1	194	1	2	6	-0.490593	-0.0364923	FALSE	6.35149	-1	193	1	2	6	6.327280361834607	-1	194	1	2	6	0.024207886308431625	0.00171862	FALSE	0.0663556	TRUE
months_since_enc_date_4	6.720639976691217	-1	193	1	3	7	7.29292	-1	193	1	3	7	-0.572284	-0.0402776	FALSE	7.491687161829808	-1	193	1	3	8	7.448403776708696	-1	193	1	3	7	0.043283384293317795	0.00290457	FALSE	0.019607262944989837	TRUE
months_since_enc_date_5	7.7049114585422025	-1	194	1	3	8	8.332638268295105	-1	196	1	4	9	-0.627727	-0.0419984	FALSE	8.550566866219572	-1	194	1	4	9	8.488260770458172	-1	193	1	4	9	0.0623061	0.00396608	FALSE	0.016110538947529094	TRUE
months_since_diagnoses_date_1	4.987606569344858	-1	192	0	1	4	5.870833409324409	-1	183	0	1	5	-0.883227	-0.0644598	FALSE	5.760961213153696	-1	183	0	1	5	5.682302976497547	-1	183	0	1	5	0.0786582	0.00560343	FALSE	0.043080491720683116	TRUE
months_since_diagnoses_date_2	6.802310745038086	-1	193	1	3	7	7.795196958735833	-1	183	1	3	8	-0.992886	-0.0685195	FALSE	7.68958	-1	183	1	3	8	7.584552445622833	-1	183	1	3	8	0.10502561181783676	0.00706063	FALSE	0.002932	TRUE
months_since_diagnoses_date_3	8.426967312868854	-1	183	1	4	10	9.47126	-1	186	1	4	11	-1.0443	-0.0679783	FALSE	9.338192986455196	-1	183	1	4	11	9.245548450565666	-1	185	1	4	11	0.0926445	0.00586536	FALSE	0.0566786	TRUE
months_since_diagnoses_date_4	9.841288301331497	-1	191	1	5	12	10.881557269914222	-1	197	1	6	13	-1.04027	-0.0642277	FALSE	10.740527635478028	-1	183	1	6	13	10.646865739685435	-1	186	1	6	13	0.0936619	0.00561621	FALSE	0.1603175015712358	TRUE
months_since_diagnoses_date_5	11.064340589774417	-1	189	1	6	14	12.069587560970174	-1	197	1	7	15	-1.00525	-0.0592371	FALSE	11.912226314589757	-1	189	1	6	15	11.82479334876969	-1	195	1	6	15	0.087433	0.00499692	FALSE	0.4094110754072736	TRUE
months_since_commercial	6.290982496315035	-1	190	0	0	3	6.399228741243295	-1	193	0	0	3	-0.108246	-0.00627984	FALSE	6.222782623300901	-1	190	0	0	3	6.295979748779288	-1	193	0	0	3	-0.0731971	-0.00427433	FALSE	0.0355168	TRUE
months_since_medicare	1.6352543710106828	-1	194	-1	-1	0	1.6056752161692798	-1	199	-1	-1	0	0.029579154841403055	0.00300256	FALSE	1.6476935443235396	-1	194	-1	-1	0	1.664926277398534	-1	192	-1	-1	0	-0.0172327	-0.00173994	FALSE	0.5515426177816678	TRUE
months_since_medicaid	1.004096224026216	-1	196	-1	-1	-1	1.413089513434209	-1	197	-1	-1	-1	-0.408993	-0.0331242	FALSE	1.218643600110374	-1	196	-1	-1	-1	1.2180725348817678	-1	195	-1	-1	-1	0.000571065	4.693156444585498e-05	FALSE	0.10451563683962428	TRUE
months_since_other_payor_type	1.174508146206962	-1	194	-1	-1	-1	1.5447283471029163	-1	199	-1	-1	-1	-0.37022	-0.0287655	FALSE	1.3369500797811718	-1	194	-1	-1	-1	1.3338140198913055	-1	194	-1	-1	-1	0.00313606	0.000247607	FALSE	0.5516532680081028	TRUE
months_since_uninsured	8.889032840995304	-1	197	-1	-1	0	9.341122925190332	-1	200	-1	-1	2	-0.45209	-0.0183392	FALSE	8.768320276414766	-1	197	-1	-1	0	8.71432	-1	197	-1	-1	0	0.0540017	0.00224761	FALSE	0.6665511197514933	TRUE
records_pre_exposure	122.22617131137277	0	200	101	132	150	119.90416613472914	0	200	92	130	153	2.3220051766436285	0.0544376	FALSE	118.30127769846317	0	200	91	129	152	118.43200364713927	0	200	92	129	152	-0.130726	-0.00292102	FALSE	0.5228004990117884	TRUE
bmi		10	100	25.200000762939453	28.600000381469727	33		10	100	25.399999618530273	28.899999618530273	33.400001525878906		-0.0493501	FALSE		10	100	25.299999237060547	28.899999618530273	33.29999923706055		10	100	25.299999237060547	28.799999237060547	33.29999923706055	0.018901264294981956	0.00364833	FALSE	0.1834083555286672	TRUE
smoker_count_log	0.29192315491136595	0	5.493061542510986	0	0	0	0.34602713792745976	0	5.424950122833252	0	0	0	-0.054104	-0.0721969	FALSE	0.3207523887451169	0	5.332718849182129	0	0	0	0.3176103315443437	0	5.288267135620117	0	0	0	0.00314206	0.00416814	FALSE	0.0432759	TRUE
non_smoker_count_log	1.8942793526350223	0	5.857933044433594	1.0986123085021973	2.079441547393799	2.7725887298583984	1.7870033925200535	0	5.533389568328857	0.6931471824645996	1.9459102153778076	2.6390573978424072	0.10727596011496887	0.093294	FALSE	1.753528161823643	0	5.857933044433594	0.6931471824645996	1.9459102153778076	2.6390573978424072	1.7691301292473987	0	5.533389568328857	0.6931471824645996	1.9459102153778076	2.6390573978424072	-0.015602	-0.0136254	FALSE	6.331128722715313e-11	TRUE
age_first_record	55.15276583102605	34	88	48	54	62	55.180781755657286	34	89	48	54	62	-0.0280159	-0.00291048	FALSE	55.325034491859924	34	88	48	55	62	55.29155519297446	34	88	48	55	62	0.033479299396276474	0.00343081	FALSE	0.2007050599008875	TRUE
follow_up_in_days	975.9026105346206	1	2159	574	964	1367	646.2715718399364	1	2159	199	511	1012	329.6310386946842	0.6474270314706048	TRUE	825.241	1	2159	403	744	1153	709.4160138207383	1	2159	285	601	1063	115.82453181049273	0.22732627596171184	TRUE	0	FALSE
gender_Female	0.5687433144795176	0	1	0	1	1	0.5646461146269649	0	1	0	1	1	0.0040972	0.00826835	FALSE	0.5638141398629923	0	1	0	1	1	0.56355	0	1	0	1	1	0.000263938	0.000532209	FALSE	0.8080473833219219	TRUE
gender_Male	0.43100706547492873	0	1	0	0	1	0.43507829107216317	0	1	0	0	1	-0.00407123	-0.00821652	FALSE	0.4359219224263074	0	1	0	0	1	0.436157	0	1	0	0	1	-0.000235145	-0.000474184	FALSE	0.8286254613236969	TRUE
race_Caucasian	0.8665179313127477	0	1	1	1	1	0.8198403579483625	0	1	1	1	1	0.0466776	0.1286300605049073	TRUE	0.8284452869122887	0	1	1	1	1	0.831433	0	1	1	1	1	-0.00298729	-0.00795162	FALSE	0.000246833	TRUE
race_African American	0.051203209540887355	0	1	0	0	0	0.0831099	0	1	0	0	0	-0.0319067	-0.127737	TRUE	0.0766619	0	1	0	0	0	0.0736002	0	1	0	0	0	0.00306168	0.0116149	FALSE	8.260479498618157e-08	TRUE
race_Other/Unknown	0.0532051	0	1	0	0	0	0.0692552	0	1	0	0	0	-0.0160501	-0.0669823	FALSE	0.0672369	0	1	0	0	0	0.0664811	0	1	0	0	0	0.000755822	0.00302598	FALSE	0.1656899849807011	TRUE
race_Asian	0.0290738	0	1	0	0	0	0.027794495814411554	0	1	0	0	0	0.00127928	0.00769686	FALSE	0.027655873213921513	0	1	0	0	0	0.0284861	0	1	0	0	0	-0.000830204	-0.0050262	FALSE	0.0218567	TRUE
ethnicity_Not Hispanic	0.8599165041408282	0	1	1	1	1	0.8455334472186253	0	1	1	1	1	0.014383056922202875	0.0405949	FALSE	0.8465226206615238	0	1	1	1	1	0.8467961561071587	0	1	1	1	1	-0.000273535	-0.000759154	FALSE	0.7286660038756375	TRUE
ethnicity_Hispanic	0.0269581	0	1	0	0	0	0.0391709	0	1	0	0	0	-0.0122127	-0.0683417	FALSE	0.035998704305783835	0	1	0	0	0	0.0359531	0	1	0	0	0	4.5589240471599624e-05	0.0002448	FALSE	0.9108855213791331	TRUE
region_Midwest	0.47938915928787085	0	1	0	0	1	0.44740708317881817	0	1	0	0	1	0.0319821	0.0641692	FALSE	0.4409559343994817	0	1	0	0	1	0.4451501445658825	0	1	0	0	1	-0.00419421	-0.00844343	FALSE	0.000106107	TRUE
region_South	0.11607168432967196	0	1	0	0	0	0.19125028623305146	0	1	0	0	0	-0.0751786	-0.20961	TRUE	0.18480678559859873	0	1	0	0	0	0.17935527215577124	0	1	0	0	0	0.00545151	0.014126673293633252	FALSE	2.447752568302023e-11	TRUE
region_Other/Unknown	0.028441953518292238	0	1	0	0	0	0.0351849	0	1	0	0	0	-0.00674293	-0.0384276	FALSE	0.0366561	0	1	0	0	0	0.035314865691696756	0	1	0	0	0	0.00134128	0.00720141	FALSE	0.000994587	TRUE
region_West	0.1526455223483599	0	1	0	0	0	0.1382348590314887	0	1	0	0	0	0.014410663316871214	0.0408847	FALSE	0.14232961021198998	0	1	0	0	0	0.14303984259714708	0	1	0	0	0	-0.000710232	-0.00203068	FALSE	0.3537928522284072	TRUE
region_Northeast	0.22345168051580505	0	1	0	0	0	0.18792289033575896	0	1	0	0	0	0.035528790180046094	0.0879833	FALSE	0.1952515206411287	0	1	0	0	0	0.19713987498950247	0	1	0	0	0	-0.00188835	-0.00475515	FALSE	0.028582592565569425	TRUE
visits_type_1_Inpatient	0.0987129	0	1	0	0	0	0.0995888	0	1	0	0	0	-0.000875977	-0.00293102	FALSE	0.0974194	0	1	0	0	0	0.0980121	0	1	0	0	0	-0.00059266	-0.00199596	FALSE	0.36219474218410064	TRUE
visits_type_1_Skilled nursing facility inpatient	0.00154192	0	1	0	0	0	0.00198185	0	1	0	0	0	-0.000439932	-0.0104902	FALSE	0.00183557	0	1	0	0	0	0.00185956	0	1	0	0	0	-2.39943e-05	-0.00055874	FALSE	0.7986032455093907	TRUE
visits_type_1_Emergency patient	0.2326098716952966	0	1	0	0	0	0.25140076882704226	0	1	0	0	1	-0.0187909	-0.043884	FALSE	0.24356891773541445	0	1	0	0	0	0.24325939078377504	0	1	0	0	0	0.000309527	0.000721267	FALSE	0.7414302117206086	TRUE
visits_type_1_Observation patient	0.0372973	0	1	0	0	0	0.0393958	0	1	0	0	0	-0.00209847	-0.0109279	FALSE	0.0384917	0	1	0	0	0	0.0385805	0	1	0	0	0	-8.8779e-05	-0.000461222	FALSE	0.8333338211497563	TRUE
visits_type_1_Inpatient rehab	0.00681913	0	1	0	0	0	0.005137	0	1	0	0	0	0.00168213	0.0218226	FALSE	0.00501722	0	1	0	0	0	0.00477007	0	1	0	0	0	0.000247142	0.00354156	FALSE	0.10611647261830788	TRUE
visits_type_1_Inpatient psych	0.00150099	0	1	0	0	0	0.00185216	0	1	0	0	0	-0.000351162	-0.00858349	FALSE	0.00175878	0	1	0	0	0	0.0016844	0	1	0	0	0	7.43824421078898e-05	0.00179423	FALSE	0.4125088221066605	TRUE
visits_type_2_Inpatient	0.065195	0	1	0	0	0	0.0695896	0	1	0	0	0	-0.00439456	-0.0175298	FALSE	0.0664187	0	1	0	0	0	0.066877	0	1	0	0	0	-0.000458292	-0.00183749	FALSE	0.40169440215313135	TRUE
visits_type_2_Emergency patient	0.1397814965253708	0	1	0	0	0	0.16042222668036532	0	1	0	0	0	-0.0206407	-0.0578135	FALSE	0.15273355488104806	0	1	0	0	0	0.15183136779719986	0	1	0	0	0	0.000902187	0.002511	FALSE	0.24983228815852332	TRUE
visits_type_2_Observation patient	0.024809777248892464	0	1	0	0	0	0.028187622978890693	0	1	0	0	0	-0.00337785	-0.0210321	FALSE	0.0270344	0	1	0	0	0	0.027070411382913634	0	1	0	0	0	-3.59915e-05	-0.000221846	FALSE	0.9193430809851462	TRUE
visits_type_2_Inpatient rehab	0.00613165	0	1	0	0	0	0.00428184	0	1	0	0	0	0.00184981	0.025704682480312626	FALSE	0.00414382	0	1	0	0	0	0.00389188	0	1	0	0	0	0.000251941	0.00398268	FALSE	0.0692837	TRUE
visits_type_2_Inpatient psych	0.00126611	0	1	0	0	0	0.00155427	0	1	0	0	0	-0.000288165	-0.00767913	FALSE	0.00154763	0	1	0	0	0	0.00145166	0	1	0	0	0	9.597734606359154e-05	0.00248028	FALSE	0.2575179822490631	TRUE
visits_type_2_Skilled nursing facility inpatient	0.0013324	0	1	0	0	0	0.00153603	0	1	0	0	0	-0.000203635	-0.00538093	FALSE	0.00148765	0	1	0	0	0	0.00150924	0	1	0	0	0	-2.15949e-05	-0.000558285	FALSE	0.7985113157244716	TRUE
visits_type_3_Inpatient	0.043923306900889386	0	1	0	0	0	0.049226	0	1	0	0	0	-0.0053027	-0.0251659	FALSE	0.0461819	0	1	0	0	0	0.0465274	0	1	0	0	0	-0.000345518	-0.00164335	FALSE	0.45293584449716917	TRUE
visits_type_3_Emergency patient	0.0943097	0	1	0	0	0	0.11373533625544349	0	1	0	0	0	-0.0194256	-0.0636623	FALSE	0.10682518925533574	0	1	0	0	0	0.10576224011133373	0	1	0	0	0	0.00106295	0.00344875	FALSE	0.11383110327540065	TRUE
visits_type_3_Observation patient	0.015943764286655476	0	1	0	0	0	0.0188012	0	1	0	0	0	-0.00285744	-0.0218714	FALSE	0.0177222	0	1	0	0	0	0.017631	0	1	0	0	0	9.117848094319925e-05	0.000691934	FALSE	0.7519956777114227	TRUE
visits_type_3_Inpatient psych	0.00107214	0	1	0	0	0	0.00128273	0	1	0	0	0	-0.000210591	-0.00614085	FALSE	0.00134368	0	1	0	0	0	0.00119492	0	1	0	0	0	0.000148765	0.00417825	FALSE	0.0561683	TRUE
visits_type_3_Skilled nursing facility inpatient	0.00107459	0	1	0	0	0	0.00126854	0	1	0	0	0	-0.000193951	-0.00566974	FALSE	0.00124051	0	1	0	0	0	0.00124291	0	1	0	0	0	-2.39943e-06	-6.81347e-05	FALSE	0.9751307873332214	TRUE
visits_type_3_Inpatient rehab	0.00474851	0	1	0	0	0	0.00349559	0	1	0	0	0	0.00125292	0.0195562	FALSE	0.00332322	0	1	0	0	0	0.00315286	0	1	0	0	0	0.00017036	0.00299868	FALSE	0.17062227232367866	TRUE
visits_type_4_Inpatient	0.0309242	0	1	0	0	0	0.0361474	0	1	0	0	0	-0.00522319	-0.0290158	FALSE	0.033486497186663945	0	1	0	0	0	0.0337504	0	1	0	0	0	-0.000263938	-0.00146433	FALSE	0.503579	TRUE
visits_type_4_Emergency patient	0.0670758	0	1	0	0	0	0.0841475	0	1	0	0	0	-0.0170717	-0.0646072	FALSE	0.0785695	0	1	0	0	0	0.0772354	0	1	0	0	0	0.00133409	0.00497761	FALSE	0.0226833	TRUE
visits_type_4_Observation patient	0.010914534188534337	0	1	0	0	0	0.013475750741166291	0	1	0	0	0	-0.00256122	-0.0233371	FALSE	0.012246709776492748	0	1	0	0	0	0.012383477499310163	0	1	0	0	0	-0.000136768	-0.0012401	FALSE	0.5714915856721223	TRUE
visits_type_4_Inpatient psych	0.000924003	0	1	0	0	0	0.00113683	0	1	0	0	0	-0.000212823	-0.00663344	FALSE	0.00113493	0	1	0	0	0	0.00101736	0	1	0	0	0	0.000117572	0.00358594	FALSE	0.10106288276031884	TRUE
visits_type_4_Inpatient rehab	0.00352905	0	1	0	0	0	0.00286334	0	1	0	0	0	0.000665711	0.011794271314913986	FALSE	0.00245942	0	1	0	0	0	0.0025338	0	1	0	0	0	-7.43824e-05	-0.00149052	FALSE	0.4957479200341043	TRUE
visits_type_4_Skilled nursing facility inpatient	0.00090518	0	1	0	0	0	0.0010578	0	1	0	0	0	-0.000152616	-0.00487385	FALSE	0.00112054	0	1	0	0	0	0.00100776	0	1	0	0	0	0.000112773	0.00345889	FALSE	0.11372356981334068	TRUE
visits_type_5_Emergency patient	0.0492365	0	1	0	0	0	0.0648518	0	1	0	0	0	-0.0156153	-0.0673665	FALSE	0.0592756	0	1	0	0	0	0.058524588197185465	0	1	0	0	0	0.000751023	0.0031899	FALSE	0.14397867674856377	TRUE
visits_type_5_Inpatient	0.022740795363123508	0	1	0	0	0	0.0274399	0	1	0	0	0	-0.00469908	-0.0300487	FALSE	0.025302	0	1	0	0	0	0.025443595311506483	0	1	0	0	0	-0.000141567	-0.000900237	FALSE	0.6807483570198376	TRUE
visits_type_5_Observation patient	0.00778405	0	1	0	0	0	0.0098606	0	1	0	0	0	-0.00207655	-0.0222076	FALSE	0.00900747	0	1	0	0	0	0.00898828	0	1	0	0	0	1.919546957651619e-05	0.000203278	FALSE	0.926163	TRUE
visits_type_5_Inpatient psych	0.000804513	0	1	0	0	0	0.000934184	0	1	0	0	0	-0.00012967	-0.00439981	FALSE	0.000962173	0	1	0	0	0	0.000832604	0	1	0	0	0	0.000129569	0.00432721	FALSE	0.0474342	TRUE
visits_type_5_Skilled nursing facility inpatient	0.000777505	0	1	0	0	0	0.000928104	0	1	0	0	0	-0.000150599	-0.00515923	FALSE	0.00097417	0	1	0	0	0	0.00088779	0	1	0	0	0	8.637961582280695e-05	0.00283233	FALSE	0.1956677425436415	TRUE
visits_type_5_Inpatient rehab	0.00275973	0	1	0	0	0	0.00242969	0	1	0	0	0	0.000330046	0.00648778	FALSE	0.00204912	0	1	0	0	0	0.00207071	0	1	0	0	0	-2.15949e-05	-0.000476293	FALSE	0.827955	TRUE
has_chickenpox_diagnosis	0.00200842	0	1	0	0	0	0.0015563	0	1	0	0	0	0.000452121	0.010718910837725502	FALSE	0.00153564	0	1	0	0	0	0.00159562	0	1	0	0	0	-5.99858e-05	-0.0015172	FALSE	0.4879066961167926	FALSE
has_diabetes_diagnosis	0.20292145480199403	0	1	0	0	0	0.22762265466210316	0	1	0	0	0	-0.0247012	-0.0601258	FALSE	0.2162321692080669	0	1	0	0	0	0.2156779000155963	0	1	0	0	0	0.000554269	0.001347	FALSE	0.5374457538714168	FALSE
has_depression_diagnosis	0.19925981518295513	0	1	0	0	0	0.23050828910652732	0	1	0	0	0	-0.0312485	-0.0761332	FALSE	0.21858841313450025	0	1	0	0	0	0.21740309287008266	0	1	0	0	0	0.00118532	0.00287083	FALSE	0.18862498215178913	FALSE
has_mci_diagnosis	0.00200433	0	1	0	0	0	0.00262625	0	1	0	0	0	-0.000621925	-0.0129404	FALSE	0.00207791	0	1	0	0	0	0.00230826	0	1	0	0	0	-0.000230346	-0.00492414	FALSE	0.024667226299313557	FALSE
has_stroke_diagnosis	0.027633348255974306	0	1	0	0	0	0.035357127658927734	0	1	0	0	0	-0.00772378	-0.0442346	FALSE	0.0326803	0	1	0	0	0	0.0320924	0	1	0	0	0	0.000587861	0.0033208	FALSE	0.12941197709537114	FALSE
has_hypertension_diagnosis	0.5548317028915822	0	1	0	1	1	0.5733921808222843	0	1	0	1	1	-0.0185605	-0.0374365	FALSE	0.5589384905162381	0	1	0	1	1	0.5581178841793337	0	1	0	1	1	0.000820606	0.00165257	FALSE	0.4492028937700723	FALSE
has_hyperlipidemia_diagnosis	0.6471395588845503	0	1	0	1	1	0.6348031020570277	0	1	0	1	1	0.012336456827522602	0.025718294922505307	FALSE	0.6222523484457668	0	1	0	1	1	0.6234088755053807	0	1	0	1	1	-0.00115653	-0.00238618	FALSE	0.2748714742991816	FALSE
has_bacterial_infection_diagnosis	0.4352612457922654	0	1	0	0	1	0.43802066551970803	0	1	0	0	1	-0.00275942	-0.00556371	FALSE	0.4213261670245822	0	1	0	0	1	0.4234328698427171	0	1	0	0	1	-0.0021067	-0.00426512	FALSE	0.051238701537058326	FALSE
has_viral_infection_diagnosis	0.43201372992093184	0	1	0	0	1	0.4296089600570642	0	1	0	0	1	0.00240477	0.00485627	FALSE	0.4158242654733483	0	1	0	0	1	0.4163617386296834	0	1	0	0	1	-0.000537473	-0.00109041	FALSE	0.6180867203309597	FALSE
has_other_infection_diagnosis	0.0931852	0	1	0	0	0	0.10371869927595703	0	1	0	0	0	-0.0105335	-0.0353617	FALSE	0.0964812	0	1	0	0	0	0.0963277	0	1	0	0	0	0.000153564	0.000520299	FALSE	0.8120553620744185	FALSE
has_atrial_fibrillation_diagnosis	0.071483	0	1	0	0	0	0.0772535	0	1	0	0	0	-0.00577054	-0.0219953	FALSE	0.0736674	0	1	0	0	0	0.0739386	0	1	0	0	0	-0.000271136	-0.00103705	FALSE	0.6357851971133497	FALSE
has_atherosclerosis_diagnosis	0.0486898	0	1	0	0	0	0.056511	0	1	0	0	0	-0.00782119	-0.0350411	FALSE	0.0526676	0	1	0	0	0	0.052014924477823236	0	1	0	0	0	0.000652646	0.00293042	FALSE	0.18065249875291167	FALSE
has_ihd_diagnosis	0.15542080619908877	0	1	0	0	0	0.17495172033663034	0	1	0	0	0	-0.0195309	-0.0526127	FALSE	0.16641512603025685	0	1	0	0	0	0.1663119503797104	0	1	0	0	0	0.000103176	0.000277051	FALSE	0.8990641408471028	FALSE
has_heart_failure_diagnosis	0.0482315	0	1	0	0	0	0.0638062	0	1	0	0	0	-0.0155747	-0.0677671	FALSE	0.0585342	0	1	0	0	0	0.0580111	0	1	0	0	0	0.000523077	0.0022329	FALSE	0.3071952728727807	FALSE
has_copd_diagnosis	0.0810193	0	1	0	0	0	0.10466301504218012	0	1	0	0	0	-0.0236437	-0.0815388	FALSE	0.0987655	0	1	0	0	0	0.0959582	0	1	0	0	0	0.00280734	0.00946995	FALSE	1.3793042234958174e-05	FALSE
has_asthma_diagnosis	0.13363675127285762	0	1	0	0	0	0.13974454840023587	0	1	0	0	0	-0.0061078	-0.0177807	FALSE	0.13409235420440777	0	1	0	0	0	0.13420752702362243	0	1	0	0	0	-0.000115173	-0.000337935	FALSE	0.8771335119794571	FALSE
has_b12_deficiency_diagnosis	0.0574257	0	1	0	0	0	0.0643432	0	1	0	0	0	-0.00691746	-0.028932	FALSE	0.060137	0	1	0	0	0	0.060129809364989864	0	1	0	0	0	7.198301318567246e-06	3.0278787769293476e-05	FALSE	0.9889581940719558	FALSE
has_brain_injury_diagnosis	0.0459505	0	1	0	0	0	0.0530661	0	1	0	0	0	-0.00711554	-0.032806	FALSE	0.0488741	0	1	0	0	0	0.049363550202152294	0	1	0	0	0	-0.000489484	-0.00226491	FALSE	0.30097366897766975	FALSE
has_anxiety_diagnosis	0.22172480085640137	0	1	0	0	0	0.2469365464386529	0	1	0	0	0	-0.0252117	-0.059547	FALSE	0.23487097045097358	0	1	0	0	0	0.23471500725828703	0	1	0	0	0	0.000155963	0.000367951	FALSE	0.8662570484458152	FALSE
has_obesity_diagnosis	0.31383050553378994	0	1	0	0	1	0.33689376852915726	0	1	0	0	1	-0.0230633	-0.0492417	FALSE	0.3238395738605689	0	1	0	0	1	0.3232133216560892	0	1	0	0	1	0.000626252	0.00133865	FALSE	0.5405776446289157	FALSE
has_alcohol_disorder_diagnosis	0.029795630748933793	0	1	0	0	0	0.0387838	0	1	0	0	0	-0.00898819	-0.0494082	FALSE	0.0359843	0	1	0	0	0	0.0355764	0	1	0	0	0	0.000407904	0.00219607	FALSE	0.3154446042077371	FALSE
has_tobacco_use_diagnosis	0.24597559288852952	0	1	0	0	0	0.2815337633414998	0	1	0	0	1	-0.0355582	-0.0807572	FALSE	0.2718150516478111	0	1	0	0	1	0.26856381893873044	0	1	0	0	1	0.00325123	0.00732169	FALSE	0.000780685	FALSE
has_substance_use_disorder_diagnosis	0.023916055643172646	0	1	0	0	0	0.0364757	0	1	0	0	0	-0.0125597	-0.0734437	FALSE	0.0321908	0	1	0	0	0	0.0316341	0	1	0	0	0	0.000556669	0.00316708	FALSE	0.14664766557680836	FALSE
has_herpes_simplex_diagnosis	0.0423667	0	1	0	0	0	0.0404941	0	1	0	0	0	0.00187254	0.00939644	FALSE	0.039350713231677326	0	1	0	0	0	0.0394899	0	1	0	0	0	-0.000139167	-0.000715171	FALSE	0.7440673865354649	FALSE
has_herpes_zoster_diagnosis	0.0522672	0	1	0	0	0	0.0534856	0	1	0	0	0	-0.00121839	-0.00544447	FALSE	0.0519237	0	1	0	0	0	0.0513023	0	1	0	0	0	0.000621453	0.0028089	FALSE	0.19981870482491704	FALSE
has_mobility_problems_diagnosis	0.0928799	0	1	0	0	0	0.1043002843079442	0	1	0	0	0	-0.0114203	-0.0383161	FALSE	0.0961117	0	1	0	0	0	0.09651	0	1	0	0	0	-0.000398306	-0.00135011	FALSE	0.5373680719191392	FALSE
has_falls_fractures_diagnosis	0.2984874662092209	0	1	0	0	1	0.3043574295968015	0	1	0	0	1	-0.00586996	-0.0127923	FALSE	0.2920806689621249	0	1	0	0	1	0.2934987342987055	0	1	0	0	1	-0.00141807	-0.00311633	FALSE	0.15448557977213917	FALSE
has_ulcers_weight_loss_diagnosis	0.0497137	0	1	0	0	0	0.0600066	0	1	0	0	0	-0.0102929	-0.045214	FALSE	0.0550406	0	1	0	0	0	0.055105395126750084	0	1	0	0	0	-6.47847e-05	-0.00028399	FALSE	0.8966413398670351	FALSE
has_incontinence_diagnosis	0.0586951	0	1	0	0	0	0.0624788	0	1	0	0	0	-0.00378376	-0.0158606	FALSE	0.0580831	0	1	0	0	0	0.0584766	0	1	0	0	0	-0.000393507	-0.0016797	FALSE	0.44341523913763203	FALSE
has_dependence_care_diagnosis	0.0099668	0	1	0	0	0	0.014468700795778543	0	1	0	0	0	-0.0045019	-0.0409884	FALSE	0.012448262210118412	0	1	0	0	0	0.012630619173874966	0	1	0	0	0	-0.000182357	-0.00163879	FALSE	0.45416646568770713	FALSE
has_cognitive_decline_diagnosis	0.000547527	0	1	0	0	0	0.000915946	0	1	0	0	0	-0.000368419	-0.0136249	FALSE	0.000734227	0	1	0	0	0	0.000712632	0	1	0	0	0	2.159490395570174e-05	0.000803174	FALSE	0.7135312567963588	FALSE
has_general_examination_diagnosis	0.7064018129781144	0	1	0	1	1	0.6708350304673553	0	1	0	1	1	0.035566782510759176	0.0768651	FALSE	0.658069	0	1	0	1	1	0.6635010137607524	0	1	0	1	1	-0.00543232	-0.0114742	FALSE	1.3828674297948565e-07	FALSE
has_immunization_encounter_diagnosis	0.6166973712963137	0	1	0	1	1	0.6013872930763011	0	1	0	1	1	0.015310078220012624	0.0313792	FALSE	0.5842357203699927	0	1	0	1	1	0.586592	0	1	0	1	1	-0.00235624	-0.0047828	FALSE	0.028321379937221013	FALSE
has_drug_therapy_diagnosis	0.4109048767572637	0	1	0	0	1	0.4326486030813875	0	1	0	0	1	-0.0217437	-0.0440403	FALSE	0.4157114920878673	0	1	0	0	1	0.41464134464266433	0	1	0	0	1	0.00107015	0.00217177	FALSE	0.31949266079398686	FALSE
has_varivax_vaccination	0.00664726	0	1	0	0	0	0.00623127	0	1	0	0	0	0.000415991	0.00520079	FALSE	0.00615695	0	1	0	0	0	0.00627212	0	1	0	0	0	-0.000115173	-0.00146554	FALSE	0.5035824318679623	FALSE
has_ppsv23_vaccination	0.4305708442149941	0	1	0	0	1	0.3897693721516012	0	1	0	0	1	0.0408015	0.0830241	FALSE	0.38874665578923373	0	1	0	0	1	0.3909061461495087	0	1	0	0	1	-0.00215949	-0.00442782	FALSE	0.0424831	FALSE
has_prevnar13_vaccination	0.4036167898534771	0	1	0	0	1	0.3503654664129578	0	1	0	0	1	0.053251323440519305	0.11004589593731773	TRUE	0.3541324247477595	0	1	0	0	1	0.35701894352932706	0	1	0	0	1	-0.00288652	-0.00603009	FALSE	0.00558997	FALSE
has_zostavax_vaccination	0.2308216100574781	0	1	0	0	0	0.18152140212653425	0	1	0	0	0	0.049300207930943835	0.12208954620278828	TRUE	0.17998392379398462	0	1	0	0	0	0.18402936906889975	0	1	0	0	0	-0.00404545	-0.0104846	FALSE	1.3420292154806844e-06	FALSE
has_influenza_vaccination	0.8488096397532608	0	1	1	1	1	0.7833382980836064	0	1	1	1	1	0.0654713	0.16959788912559437	TRUE	0.7831415785874534	0	1	1	1	1	0.7903446786558372	0	1	1	1	1	-0.0072031	-0.017586	FALSE	3.1231696691845634e-16	FALSE
has_tdap_vaccination	0.661261	0	1	0	1	1	0.5690698084416966	0	1	0	1	1	0.0921909	0.1903322446626431	TRUE	0.565736	0	1	0	1	1	0.5768406656029177	0	1	0	1	1	-0.0111046	-0.0224398	FALSE	7.082537381233571e-26	FALSE
has_calmette_guerin_vaccination	0.000136677	0	1	0	0	0	0.000145903	0	1	0	0	0	-9.22566e-06	-0.000776197	FALSE	0.000124771	0	1	0	0	0	0.00012717	0	1	0	0	0	-2.39943e-06	-0.000213797	FALSE	0.922258	FALSE
has_donepezil_first	0.00466912	0	1	0	0	0	0.00750994	0	1	0	0	0	-0.00284082	-0.0365217	FALSE	0.00640649	0	1	0	0	0	0.00630091	0	1	0	0	0	0.000105575	0.00132871	FALSE	0.5442162198317151	FALSE
has_donepezil_memantine_first	0.000118672	0	1	0	0	0	0.000202643	0	1	0	0	0	-8.3971e-05	-0.00662546	FALSE	0.00016796	0	1	0	0	0	0.000163161	0	1	0	0	0	4.798867394129047e-06	0.000372988	FALSE	0.8648125041589424	FALSE
has_memantine_first	0.00230223	0	1	0	0	0	0.00364757	0	1	0	0	0	-0.00134534	-0.0247044	FALSE	0.0029657	0	1	0	0	0	0.00312406	0	1	0	0	0	-0.000158363	-0.00287428	FALSE	0.18911924292669602	FALSE
has_galantamine_first	0.00013504	0	1	0	0	0	0.000194537	0	1	0	0	0	-5.94968e-05	-0.00463518	FALSE	0.000155963	0	1	0	0	0	0.000189555	0	1	0	0	0	-3.35921e-05	-0.00255596	FALSE	0.24334500914876245	FALSE
has_rivastigmine_first	0.000477143	0	1	0	0	0	0.000693039	0	1	0	0	0	-0.000215896	-0.00892821	FALSE	0.000535074	0	1	0	0	0	0.000623853	0	1	0	0	0	-8.8779e-05	-0.00368913	FALSE	0.0915928	FALSE
has_antidepressants_first	0.2875361028336377	0	1	0	0	1	0.3282206537664217	0	1	0	0	1	-0.0406846	-0.0882207	FALSE	0.3127397934087555	0	1	0	0	1	0.3093589912780584	0	1	0	0	1	0.0033808	0.0073032	FALSE	0.000798463	FALSE
has_antipsychotics_first	0.023872679045092837	0	1	0	0	0	0.034666115478064925	0	1	0	0	0	-0.0107934	-0.0640657	FALSE	0.031408587573332696	0	1	0	0	0	0.030249661079985123	0	1	0	0	0	0.00115893	0.00670466	FALSE	0.00214886	FALSE
has_angiotensin_antagonist_first	0.31655259166989264	0	1	0	0	1	0.34053931372966223	0	1	0	0	1	-0.0239867	-0.0510865	FALSE	0.3265341379434453	0	1	0	0	1	0.32504648902858924	0	1	0	0	1	0.00148765	0.0031742	FALSE	0.1457008059838489	FALSE
has_adrenergics_first	0.2904889852085801	0	1	0	0	1	0.31929828827569157	0	1	0	0	1	-0.0288093	-0.0626102	FALSE	0.3042865883651458	0	1	0	0	1	0.3035739565462551	0	1	0	0	1	0.000712632	0.00154936	FALSE	0.4775504095030826	FALSE
has_nsaids_first	0.38788417957256865	0	1	0	0	1	0.41782122440873876	0	1	0	0	1	-0.029937	-0.0610657	FALSE	0.3995249121207395	0	1	0	0	1	0.3985963312658213	0	1	0	0	1	0.000928581	0.0018962	FALSE	0.38429730283331964	FALSE
has_antidiabetics_first	0.1686850425213425	0	1	0	0	0	0.19718772227389617	0	1	0	0	0	-0.0285027	-0.0737739	FALSE	0.18515950235744363	0	1	0	0	0	0.18341991290055548	0	1	0	0	0	0.00173959	0.00448672	FALSE	0.0397551	FALSE
has_antihypertensives_first	0.2854982211502655	0	1	0	0	1	0.31597291880708195	0	1	0	0	1	-0.0304747	-0.0664915	FALSE	0.3021486929084736	0	1	0	0	1	0.30016	0	1	0	0	1	0.00198913	0.00433589	FALSE	0.0469194	FALSE
has_anticholinergics_first	0.14283013478664033	0	1	0	0	0	0.1544665527813747	0	1	0	0	0	-0.0116364	-0.0327147	FALSE	0.14648782887238612	0	1	0	0	0	0.14549686274039328	0	1	0	0	0	0.000990966	0.00280649	FALSE	0.1991236647324457	FALSE
has_antivirals_first	0.31831957422186063	0	1	0	0	1	0.3209214576506802	0	1	0	0	1	-0.00260188	-0.00557951	FALSE	0.3134164337216417	0	1	0	0	1	0.31394190970930863	0	1	0	0	1	-0.000525476	-0.00113252	FALSE	0.6046382408217725	FALSE
has_glucocorticoids_first	0.3648299269063401	0	1	0	0	1	0.39190320155467606	0	1	0	0	1	-0.0270733	-0.0558452	FALSE	0.3755137787482154	0	1	0	0	1	0.37460199392943266	0	1	0	0	1	0.000911785	0.00188332	FALSE	0.38853889871089675	FALSE
has_statins_first	0.4318361313967183	0	1	0	0	1	0.4440290265644536	0	1	0	0	1	-0.0121929	-0.0245777	FALSE	0.4303072474895925	0	1	0	0	1	0.4284476863460223	0	1	0	0	1	0.00185956	0.00375679	FALSE	0.0851825	FALSE
has_nutrition_first	0.2793207388425978	0	1	0	0	1	0.3109960099619234	0	1	0	0	1	-0.0316753	-0.0694878	FALSE	0.28998116444519095	0	1	0	0	1	0.2907009945652826	0	1	0	0	1	-0.00071983	-0.00158581	FALSE	0.4664607274890722	FALSE
has_cancer_treatment_first	0.0325832	0	1	0	0	0	0.0339366	0	1	0	0	0	-0.00135341	-0.00754774	FALSE	0.0325051	0	1	0	0	0	0.032198	0	1	0	0	0	0.000307128	0.00173585	FALSE	0.42800866644888724	FALSE
has_steroids_first	0.485643	0	1	0	0	1	0.488884	0	1	0	0	1	-0.00324127	-0.00648467	FALSE	0.47479274891125695	0	1	0	0	1	0.47355224167096566	0	1	0	0	1	0.00124051	0.00248433	FALSE	0.2547625146183544	FALSE
has_antibacterial_first	0.6526066470953639	0	1	0	1	1	0.6616654406773135	0	1	0	1	1	-0.00905879	-0.0190854	FALSE	0.6452485213489616	0	1	0	1	1	0.6453085071923026	0	1	0	1	1	-5.99858e-05	-0.000125381	FALSE	0.9542202764415162	FALSE
has_contraceptives_first	0.020684089873037517	0	1	0	0	0	0.019504376072740685	0	1	0	0	0	0.00117971	0.00840722	FALSE	0.0183341	0	1	0	0	0	0.018262090146725373	0	1	0	0	0	7.198301318567246e-05	0.000537077	FALSE	0.806204	FALSE
has_antiallergics_first	0.19339251647287695	0	1	0	0	0	0.21406179391625582	0	1	0	0	0	-0.0206693	-0.0513349	FALSE	0.19986803114464985	0	1	0	0	0	0.19993521528919175	0	1	0	0	0	-6.71841e-05	-0.000167991	FALSE	0.938578	FALSE
has_analgesics_first	0.4650863398908383	0	1	0	0	1	0.4955469229693665	0	1	0	0	1	-0.0304606	-0.0609967	FALSE	0.47629959329598215	0	1	0	0	1	0.4765491344042806	0	1	0	0	1	-0.000249541	-0.000499637	FALSE	0.81855	FALSE
has_antiarrhythmics_first	0.030328426321574457	0	1	0	0	0	0.0324188	0	1	0	0	0	-0.00209038	-0.0119915	FALSE	0.030259258814919678	0	1	0	0	0	0.030345638429330676	0	1	0	0	0	-8.63796e-05	-0.000503911	FALSE	0.8176632972547466	FALSE
has_antifungal_first	0.19621526905357992	0	1	0	0	0	0.21295739028408503	0	1	0	0	0	-0.0167421	-0.0415115	FALSE	0.20160042230033712	0	1	0	0	0	0.20028793204803666	0	1	0	0	0	0.00131249	0.00327544	FALSE	0.1341827144349931	FALSE
has_diuretic_first	0.21521667429167243	0	1	0	0	0	0.2404783182263075	0	1	0	0	0	-0.0252616	-0.0602538	FALSE	0.22675128669633968	0	1	0	0	0	0.2263649778652238	0	1	0	0	0	0.000386309	0.000922849	FALSE	0.672354	FALSE
has_vassopressin_first	0.0010705	0	1	0	0	0	0.00107603	0	1	0	0	0	-5.53193e-06	-0.000168949	FALSE	0.00101496	0	1	0	0	0	0.00101256	0	1	0	0	0	2.3994336970645236e-06	7.539816055622382e-05	FALSE	0.9725248281137202	FALSE
has_antihypotensives_first	0.00709003	0	1	0	0	0	0.00892642	0	1	0	0	0	-0.00183639	-0.0206047	FALSE	0.00766379	0	1	0	0	0	0.00794453	0	1	0	0	0	-0.000280734	-0.00319031	FALSE	0.14438576873076409	FALSE
has_diagnostics_first	0.0230346	0	1	0	0	0	0.029754052350758592	0	1	0	0	0	-0.00671944	-0.0419258	FALSE	0.025318824757357264	0	1	0	0	0	0.0253092	0	1	0	0	0	9.597734788258094e-06	6.110197526531493e-05	FALSE	0.977739	FALSE
has_antiplatelets_first	0.1260302965076928	0	1	0	0	0	0.1432482435929391	0	1	0	0	0	-0.0172179	-0.0504586	FALSE	0.1344402720957854	0	1	0	0	0	0.13434669418017348	0	1	0	0	0	9.35779171413742e-05	0.000274362	FALSE	0.900159	FALSE
has_sympathomimetics_first	0.22091865087322002	0	1	0	0	0	0.2436435998289694	0	1	0	0	0	-0.0227249	-0.0538334	FALSE	0.2304200208750735	0	1	0	0	0	0.22959701510443536	0	1	0	0	0	0.000823006	0.00195563	FALSE	0.37045445966566415	FALSE
has_antiemetics_first	0.16422216347739546	0	1	0	0	0	0.18733522601772315	0	1	0	0	0	-0.0231131	-0.0607509	FALSE	0.17426127433925592	0	1	0	0	0	0.17471476731491367	0	1	0	0	0	-0.000453493	-0.00119488	FALSE	0.5837259608224095	FALSE
has_muscle_relaxants_first	0.23664880587499193	0	1	0	0	0	0.2655452410335597	0	1	0	0	1	-0.0288964	-0.0666732	FALSE	0.24933475699734864	0	1	0	0	0	0.24941633774429234	0	1	0	0	0	-8.15807e-05	-0.00018856	FALSE	0.9311029811985083	FALSE
has_laxatives_first	0.18854088489896936	0	1	0	0	0	0.19374684637036227	0	1	0	0	0	-0.00520596	-0.0132402	FALSE	0.1858913296462035	0	1	0	0	0	0.18527227574292468	0	1	0	0	0	0.000619054	0.00159234	FALSE	0.46712691300605524	FALSE
has_anxiolytics_first	0.19942841101700118	0	1	0	0	0	0.2152209111228644	0	1	0	0	0	-0.0157925	-0.0389637	FALSE	0.20518757573212723	0	1	0	0	0	0.2045565246601802	0	1	0	0	0	0.000631051	0.00156352	FALSE	0.4741128210469677	FALSE
has_antiepileptics_first	0.15953830931115506	0	1	0	0	0	0.19146914053080272	0	1	0	0	0	-0.0319308	-0.0840147	FALSE	0.17889458087891258	0	1	0	0	0	0.17692944465106236	0	1	0	0	0	0.00196514	0.00513845	FALSE	0.0183641	FALSE
has_salicylates_first	0.1485697589816157	0	1	0	0	0	0.1620149996251107	0	1	0	0	0	-0.0134452	-0.0371291	FALSE	0.1503581154847456	0	1	0	0	0	0.15159622329130326	0	1	0	0	0	-0.00123811	-0.00345815	FALSE	0.11367930519862557	FALSE
has_antitussives_first	0.25339380958655555	0	1	0	0	1	0.26457052883709337	0	1	0	0	1	-0.0111767	-0.0255153	FALSE	0.2515854258395019	0	1	0	0	1	0.25193094429714585	0	1	0	0	1	-0.000345518	-0.000796082	FALSE	0.716053	FALSE
has_ulcer_treatment_first	0.0960898	0	1	0	0	0	0.10867331740560389	0	1	0	0	0	-0.0125835	-0.0415182	FALSE	0.10134968147517186	0	1	0	0	0	0.10115292790901348	0	1	0	0	0	0.000196754	0.000652233	FALSE	0.7654213308947234	FALSE
has_amebicides_first	0.0652057	0	1	0	0	0	0.075065	0	1	0	0	0	-0.00985933	-0.0386144	FALSE	0.0699075	0	1	0	0	0	0.0694516	0	1	0	0	0	0.000455892	0.00179058	FALSE	0.4130576894046837	FALSE
has_antastmatics_first	0.0656386	0	1	0	0	0	0.0748907	0	1	0	0	0	-0.00925211	-0.0362046	FALSE	0.0708889	0	1	0	0	0	0.0702242	0	1	0	0	0	0.000664643	0.00259542	FALSE	0.23542293618096244	FALSE
has_migraine_first	0.0480564	0	1	0	0	0	0.0523366	0	1	0	0	0	-0.00428021	-0.0196034	FALSE	0.049272371720274016	0	1	0	0	0	0.0491092	0	1	0	0	0	0.000163161	0.000754447	FALSE	0.7305638826689753	FALSE
has_ppi_first	0.27691211000960014	0	1	0	0	1	0.3003532065194264	0	1	0	0	1	-0.0234411	-0.0517492	FALSE	0.2863364246037935	0	1	0	0	1	0.28485597399013834	0	1	0	0	1	0.00148045	0.00327752	FALSE	0.1330352397499207	FALSE
has_bowel_evacuants_first	0.19037088628210994	0	1	0	0	0	0.19583406791373087	0	1	0	0	0	-0.00546318	-0.0138405	FALSE	0.18364785910525117	0	1	0	0	0	0.18418533226158626	0	1	0	0	0	-0.000537473	-0.00138733	FALSE	0.5256965585850715	FALSE
has_glaucoma_first	0.023664798744861305	0	1	0	0	0	0.026992030055990223	0	1	0	0	0	-0.00332723	-0.0211775	FALSE	0.0257483	0	1	0	0	0	0.0250741	0	1	0	0	0	0.000674241	0.00428442	FALSE	0.0501229	FALSE
has_skin_care_first	0.018034025258274904	0	1	0	0	0	0.016264116608812128	0	1	0	0	0	0.00176991	0.013633159796946532	FALSE	0.0156131	0	1	0	0	0	0.015560327762648015	0	1	0	0	0	5.278754179016687e-05	0.000426152	FALSE	0.84582	FALSE
has_osteoporosis_treatment_first	0.0591387	0	1	0	0	0	0.0560328	0	1	0	0	0	0.00310589	0.013332677381484019	FALSE	0.0546831	0	1	0	0	0	0.0540592	0	1	0	0	0	0.000623853	0.0027513	FALSE	0.20857547369895002	FALSE
