# Supplementary material for: Varicella-zoster virus reactivation and the risk of dementia
Source: Nat Med. 2025 Oct 6;31(12):4172–9. doi: 10.1038/s41591-025-03972-5 (PMC12705433; doi:10.1038/s41591-025-03972-5)
Supplement: Supplementary file 5 — Prematching and postmatching characteristics of the cohorts. [file 41591_2025_3972_MOESM5_ESM.xlsx]

## Sheet: Fig 5
Pre- and post-matching characteristics of the ZVL and PPSV23 cohorts (dementia, women aged ≥50 years).
	Pre-Matching															Post-Matching
	ZVL						PPSV23						difference_in_means	NMD	has_bad_balance	ZVL						PPSV23						difference_in_means	NMD	has_bad_balance	p_value	used_in_matching
Covariate	Mean	Min	Max	25th_percentile	Median	75th_percentile	Mean	Min	Max	25th_percentile	Median	75th_percentile				Mean	Min	Max	25th_percentile	Median	75th_percentile	Mean	Min	Max	25th_percentile	Median	75th_percentile
age_at_exposure	65.07763654780632	50	89	61	63	70	66.58815532402946	50	89	60	66	73	-1.51052	-0.196974	TRUE	66.5	50	89	61	65	73	66.42068711173353	50	89	61	65	72	0.0792942	0.010919782756132463	FALSE	7.72622632094011e-08	TRUE
index_date	24163.443432028344	24094	24285	24141	24165	24190	24176.23090948942	24094	24285	24139	24172	24215	-12.7875	-0.307498	TRUE	24158.357238794626	24094	24285	24130	24157	24184	24158.244515989165	24094	24285	24130	24157	24184	0.11272280663251877	0.00309455	FALSE	0.7461329989320321	TRUE
visits_counts_1	0.10874033549768394	0	58	0	0	0	0.23368374014156096	0	154	0	0	0	-0.124943	-0.168838	TRUE	0.11536669299756044	0	37	0	0	0	0.11079159637480906	0	53	0	0	0	0.0045751	0.00866446	FALSE	0.000497086	TRUE
visits_counts_2	0.0837951	0	38	0	0	0	0.17185852596732687	0	98	0	0	0	-0.0880635	-0.143629	TRUE	0.0855364	0	38	0	0	0	0.0822321	0	27	0	0	0	0.00330424	0.007548	FALSE	0.012024516793012098	TRUE
visits_counts_3	0.065959	0	43	0	0	0	0.12892259117757093	0	88	0	0	0	-0.0629636	-0.120559	TRUE	0.0638545	0	20	0	0	0	0.0628702	0	36	0	0	0	0.000984294	0.00264361	FALSE	0.5683983205863214	TRUE
visits_counts_4	0.0518168	0	41	0	0	0	0.097616	0	87	0	0	0	-0.0457992	-0.100347	TRUE	0.048280227160026216	0	28	0	0	0	0.0465359	0	34	0	0	0	0.00174432	0.00533139	FALSE	0.00925082	TRUE
visits_counts_5	0.0380232	0	30	0	0	0	0.0729902	0	56	0	0	0	-0.0349671	-0.0900447	FALSE	0.034081479580267277	0	30	0	0	0	0.0340615	0	24	0	0	0	1.9935061573050916e-05	7.307902975386094e-05	FALSE	0.9776005639661063	TRUE
vaccinations_counts_1	0.446024	0	63	0	0	1	0.4310773710325333	0	39	0	0	1	0.014946898946476717	0.0217692	FALSE	0.391502	0	63	0	0	1	0.39504563883150634	0	39	0	0	1	-0.00354346	-0.00559923	FALSE	0.000698392	TRUE
vaccinations_counts_2	0.3501035496283572	0	37	0	0	1	0.3046262390362065	0	40	0	0	1	0.0454773	0.0769885	FALSE	0.2898109408601481	0	27	0	0	0	0.29464768516557316	0	26	0	0	1	-0.00483674	-0.00869428	FALSE	5.154796849159429e-05	TRUE
vaccinations_counts_3	0.276575	0	28	0	0	0	0.22604640221297628	0	37	0	0	0	0.0505284	0.0959457	FALSE	0.21698566918263756	0	23	0	0	0	0.22087549806505308	0	37	0	0	0	-0.00388983	-0.00784754	FALSE	0.000758538	TRUE
vaccinations_counts_4	0.21868032183629044	0	36	0	0	0	0.17330729609517007	0	62	0	0	0	0.045373	0.0952612	FALSE	0.16310368973070224	0	11	0	0	0	0.16675429787467325	0	23	0	0	0	-0.00365061	-0.00837053	FALSE	0.000155597	TRUE
vaccinations_counts_5	0.16627378490618294	0	35	0	0	0	0.13133736551520855	0	56	0	0	0	0.0349364	0.083077	FALSE	0.11749725269933192	0	16	0	0	0	0.12155403772212019	0	24	0	0	0	-0.00405678	-0.0107719	FALSE	1.062918917821557e-06	TRUE
other_procedures_counts_1	1.65242	0	365	0	0	2	2.0528028765668633	0	366	0	0	2	-0.400384	-0.0956701	FALSE	1.4108217481553837	0	166	0	0	1	1.4040712379424025	0	128	0	0	1	0.00675051	0.00192808	FALSE	0.8065904869399849	TRUE
other_procedures_counts_2	1.175503783334656	0	172	0	0	1	1.4477450769213327	0	365	0	0	1	-0.272241	-0.0791241	FALSE	0.9558413468127575	0	150	0	0	0	0.9449044736769971	0	114	0	0	0	0.010936873033642769	0.00388379	FALSE	0.715818	TRUE
other_procedures_counts_3	0.8182350039754966	0	114	0	0	0	1.0197230189591906	0	365	0	0	0	-0.201488	-0.0713055	FALSE	0.6301871653090059	0	90	0	0	0	0.6239923449363698	0	92	0	0	0	0.00619482	0.00276048	FALSE	0.37575272376136803	TRUE
other_procedures_counts_4	0.5587245424288961	0	112	0	0	0	0.7158332105161722	0	366	0	0	0	-0.157109	-0.0676291	FALSE	0.41143724318034003	0	112	0	0	0	0.4048163108673496	0	95	0	0	0	0.00662093	0.00369293	FALSE	0.30659628779137116	TRUE
other_procedures_counts_5	0.365178	0	134	0	0	0	0.4922970021275711	0	251	0	0	0	-0.127119	-0.0680811	FALSE	0.2552609873337603	0	65	0	0	0	0.2552958736914501	0	73	0	0	0	-3.48864e-05	-2.52302e-05	FALSE	0.9405859505834239	TRUE
elective_procedures_counts_1	0.6466724859846239	0	104	0	0	0	0.6457868045242063	0	148	0	0	0	0.000885681	0.00035583	FALSE	0.4917306872861653	0	86	0	0	0	0.5062184932582113	0	94	0	0	0	-0.0144878	-0.00680677	FALSE	0.000102454	TRUE
elective_procedures_counts_2	0.45806590144191495	0	365	0	0	0	0.46043114492047116	0	147	0	0	0	-0.00236524	-0.00113237	FALSE	0.32741095880170346	0	126	0	0	0	0.3345178082396593	0	97	0	0	0	-0.00710685	-0.00415252	FALSE	0.015629656027933234	TRUE
elective_procedures_counts_3	0.31476441876060973	0	88	0	0	0	0.33100027964522843	0	173	0	0	0	-0.0162359	-0.00946655	FALSE	0.211337	0	75	0	0	0	0.21747906195567937	0	112	0	0	0	-0.00614249	-0.00454624	FALSE	0.00566645	TRUE
elective_procedures_counts_4	0.21878145971522686	0	77	0	0	0	0.23487175998881418	0	164	0	0	0	-0.0160903	-0.0111702	FALSE	0.13682927862487945	0	77	0	0	0	0.14076894516113758	0	92	0	0	0	-0.00393967	-0.00363263	FALSE	0.037038229961080554	TRUE
elective_procedures_counts_5	0.14019421584690525	0	133	0	0	0	0.16325849044482485	0	121	0	0	0	-0.0230643	-0.0196228	FALSE	0.082581	0	84	0	0	0	0.0867524	0	121	0	0	0	-0.00417141	-0.0047761	FALSE	0.023739141937652256	TRUE
critical_procedures_counts_1	2.2161892180797182	0	365	0	0	2	2.6356137645916236	0	366	0	0	3	-0.419425	-0.0737846	FALSE	1.8728666369301998	0	252	0	0	1	1.8802999230008248	0	175	0	0	2	-0.00743329	-0.00154298	FALSE	0.054753785440073595	TRUE
critical_procedures_counts_2	1.6056478503532825	0	365	0	0	1	1.874600371852574	0	365	0	0	1	-0.268953	-0.0566502	FALSE	1.2843686690605354	0	235	0	0	0	1.2803791648704346	0	167	0	0	0	0.0039895	0.0010167	FALSE	0.2272259121420377	TRUE
critical_procedures_counts_3	1.1293086681386117	0	211	0	0	0	1.339866733932681	0	365	0	0	0	-0.210558	-0.0534197	FALSE	0.8528618026777771	0	173	0	0	0	0.8530810883546847	0	171	0	0	0	-0.000219286	-6.98424e-05	FALSE	0.704125	TRUE
critical_procedures_counts_4	0.7868822615052117	0	263	0	0	0	0.9533748266388533	0	365	0	0	0	-0.166493	-0.0506719	FALSE	0.5622534593561473	0	263	0	0	0	0.5587149859333223	0	98	0	0	0	0.00353847	0.00139075	FALSE	0.8139178736163993	TRUE
critical_procedures_counts_5	0.5163275435787561	0	254	0	0	0	0.6669699305799616	0	365	0	0	0	-0.150642	-0.0563845	FALSE	0.3491725703520781	0	254	0	0	0	0.34714916160606824	0	91	0	0	0	0.00202341	0.00102671	FALSE	0.9863196152191289	TRUE
prescriptions_counts_1	3.4709181919036793	0	365	0	1	5	4.370380185246069	0	366	0	0	6	-0.899462	-0.120171	TRUE	3.1176193549512465	0	358	0	0	4	3.1164581376167138	0	366	0	0	4	0.00116122	0.000174124	FALSE	0.29160056461719297	TRUE
prescriptions_counts_2	2.5005842657467787	0	365	0	0	3	3.2069851788028916	0	366	0	0	3	-0.706401	-0.111302	TRUE	2.1413246350014825	0	142	0	0	2	2.126580165112147	0	365	0	0	2	0.0147445	0.00274243	FALSE	0.7320442431061638	TRUE
prescriptions_counts_3	1.7611885723532605	0	365	0	0	1	2.3348567385052585	0	324	0	0	1	-0.573668	-0.107679	TRUE	1.4349008106094399	0	122	0	0	0	1.4209886295392757	0	147	0	0	0	0.013912181369960308	0.00329345	FALSE	0.8101594390210317	TRUE
prescriptions_counts_4	1.2312649859107154	0	365	0	0	0	1.6809871476564595	0	366	0	0	0	-0.449722	-0.102161	TRUE	0.9566237979780864	0	116	0	0	0	0.942492	0	125	0	0	0	0.0141315	0.00429982	FALSE	0.9612706013212154	TRUE
prescriptions_counts_5	0.8434074440590832	0	164	0	0	0	1.175002172919005	0	365	0	0	0	-0.331595	-0.0926189	FALSE	0.6207454217885239	0	96	0	0	0	0.6091955455104996	0	109	0	0	0	0.011549876071512699	0.00453504	FALSE	0.6793250154468945	TRUE
diagnoses_counts_1	4.8903291960161015	0	355	0	2	7	5.946748840794948	0	365	0	2	8	-1.05642	-0.113567	TRUE	4.183218166821579	0	255	0	1	5	4.1612696640692945	0	252	0	1	5	0.021948503330349922	0.00279124	FALSE	0.16686498698259455	TRUE
diagnoses_counts_2	3.6394916965801394	0	359	0	1	5	4.310897472233874	0	365	0	0	5	-0.671406	-0.085369	FALSE	2.9476455446383407	0	251	0	0	3	2.9236188117208193	0	233	0	0	3	0.0240267	0.00369643	FALSE	0.4176521602439075	TRUE
diagnoses_counts_3	2.6380399790255598	0	347	0	0	3	3.136844770445278	0	365	0	0	3	-0.498805	-0.0755451	FALSE	2.016740467925732	0	172	0	0	1	2.005920713276502	0	168	0	0	1	0.0108198	0.00206217	FALSE	0.530586	TRUE
diagnoses_counts_4	1.8618565491444514	0	343	0	0	2	2.2622802989936552	0	365	0	0	1	-0.400424	-0.073051	FALSE	1.3537426832094452	0	257	0	0	0	1.343608196300551	0	153	0	0	0	0.010134486481547356	0.00241964	FALSE	0.752027	TRUE
diagnoses_counts_5	1.258625116114065	0	259	0	0	0	1.6070757800779227	0	364	0	0	0	-0.348451	-0.0780704	FALSE	0.8659217598672325	0	259	0	0	0	0.8606414604426083	0	134	0	0	0	0.0052803	0.00163129	FALSE	0.7932958446301783	TRUE
well_visit_counts_1	0.3939631578046545	0	87	0	0	1	0.3018940295743724	0	159	0	0	0	0.0920691	0.095748	FALSE	0.2447228154287409	0	87	0	0	0	0.2511394133609766	0	53	0	0	0	-0.0064166	-0.00827087	FALSE	7.179995733250847e-11	TRUE
well_visit_counts_2	0.306658	0	56	0	0	0	0.23059819515457958	0	153	0	0	0	0.0760596	0.0927317	FALSE	0.182421	0	56	0	0	0	0.18651741950595935	0	62	0	0	0	-0.00409666	-0.00617193	FALSE	4.229117730641869e-06	TRUE
well_visit_counts_3	0.23046210674869727	0	47	0	0	0	0.17299600182903097	0	130	0	0	0	0.057466104919666305	0.0843812	FALSE	0.12926143088887948	0	47	0	0	0	0.13388387328278134	0	42	0	0	0	-0.00462244	-0.00845004	FALSE	5.2621456971417285e-08	TRUE
well_visit_counts_4	0.1641498894485185	0	41	0	0	0	0.12878796467400547	0	123	0	0	0	0.035361924774513026	0.0626087	FALSE	0.0889004	0	30	0	0	0	0.0916739	0	43	0	0	0	-0.00277347	-0.00630129	FALSE	5.6437741850621374e-05	TRUE
well_visit_counts_5	0.1123828551067627	0	55	0	0	0	0.0937846	0	106	0	0	0	0.018598253733477885	0.0396994	FALSE	0.0581406	0	55	0	0	0	0.0597379	0	55	0	0	0	-0.0015973	-0.00452061	FALSE	0.00288305	TRUE
enc_reports_counts_1	1.467888723437692	0	169	0	0	1	1.8603861749445434	0	191	0	0	1	-0.392497	-0.0893412	FALSE	1.2372023134638914	0	169	0	0	0	1.2244189552532625	0	141	0	0	0	0.012783357873558998	0.00351498	FALSE	0.9716715239231524	TRUE
enc_reports_counts_2	1.1197752560733296	0	179	0	0	0	1.365211472256548	0	246	0	0	0	-0.245436	-0.0658842	FALSE	0.8952811217459127	0	127	0	0	0	0.8873718860810909	0	130	0	0	0	0.00790924	0.00259754	FALSE	0.9896954960357351	TRUE
enc_reports_counts_3	0.833868	0	154	0	0	0	1.0182100060085935	0	264	0	0	0	-0.184342	-0.0582181	FALSE	0.6390084300391474	0	110	0	0	0	0.6309247625858765	0	130	0	0	0	0.00808367	0.0031912	FALSE	0.7839057276428393	TRUE
enc_reports_counts_4	0.6107934344400929	0	104	0	0	0	0.7642250615030554	0	264	0	0	0	-0.153432	-0.0571901	FALSE	0.4531663107427555	0	93	0	0	0	0.44870085695845785	0	113	0	0	0	0.00446545	0.00213379	FALSE	0.9655486786600863	TRUE
enc_reports_counts_5	0.43466882012550434	0	106	0	0	0	0.5630174853847578	0	199	0	0	0	-0.128349	-0.0570726	FALSE	0.3099902069010199	0	106	0	0	0	0.3058536816320835	0	112	0	0	0	0.00413653	0.00242465	FALSE	0.9872413331271372	TRUE
enc_surgery_counts_1	0.0994605	0	92	0	0	0	0.12187760986467439	0	173	0	0	0	-0.0224171	-0.0383785	FALSE	0.0875797	0	92	0	0	0	0.0880557	0	47	0	0	0	-0.00047595	-0.000981525	FALSE	0.3937112284816545	TRUE
enc_surgery_counts_2	0.0765349	0	62	0	0	0	0.0908242	0	190	0	0	0	-0.0142893	-0.0288098	FALSE	0.0648238	0	62	0	0	0	0.0647042	0	110	0	0	0	0.00011961	0.00027931	FALSE	0.6019859478243661	TRUE
enc_surgery_counts_3	0.0575039	0	42	0	0	0	0.0687379	0	114	0	0	0	-0.011234	-0.0275214	FALSE	0.046705357298599814	0	42	0	0	0	0.0467677	0	31	0	0	0	-6.22971e-05	-0.000186532	FALSE	0.9594592691983183	TRUE
enc_surgery_counts_4	0.0441023	0	33	0	0	0	0.0527089	0	132	0	0	0	-0.00860654	-0.0239092	FALSE	0.0336803	0	33	0	0	0	0.0339669	0	42	0	0	0	-0.000286567	-0.00103543	FALSE	0.6381367056421272	TRUE
enc_surgery_counts_5	0.0305685	0	17	0	0	0	0.0394961	0	111	0	0	0	-0.00892757	-0.0299919	FALSE	0.022735937682997635	0	14	0	0	0	0.023309070702187625	0	24	0	0	0	-0.000573133	-0.002633	FALSE	0.28216618625889456	TRUE
enc_urgent_counts_1	0.014683664054197455	0	21	0	0	0	0.018308259737511386	0	64	0	0	0	-0.0036246	-0.019567	FALSE	0.012561580651029271	0	10	0	0	0	0.013361474995203126	0	22	0	0	0	-0.000799894	-0.00504505	FALSE	0.064984	TRUE
enc_urgent_counts_2	0.010457656682024065	0	14	0	0	0	0.013635539129547541	0	30	0	0	0	-0.00317788	-0.0205404	FALSE	0.00869169	0	14	0	0	0	0.00937446	0	13	0	0	0	-0.000682776	-0.00517665	FALSE	0.017431393991543608	TRUE
enc_urgent_counts_3	0.00707654	0	8	0	0	0	0.00953203	0	19	0	0	0	-0.00245549	-0.0196834	FALSE	0.00567153	0	7	0	0	0	0.00606026	0	8	0	0	0	-0.000388734	-0.00384018	FALSE	0.0647008	TRUE
enc_urgent_counts_4	0.00497598	0	8	0	0	0	0.00651781	0	14	0	0	0	-0.00154183	-0.0149762	FALSE	0.00395711	0	6	0	0	0	0.00405928	0	11	0	0	0	-0.000102167	-0.00121446	FALSE	0.6246782020416372	TRUE
enc_urgent_counts_5	0.00325197	0	8	0	0	0	0.00451731	0	13	0	0	0	-0.00126534	-0.0148496	FALSE	0.00266631	0	8	0	0	0	0.00266631	0	8	0	0	0	0	0	FALSE	0.9331098418643268	TRUE
enc_ambulatory_counts_1	1.6396550731538058	0	252	0	0	2	2.310401479852317	0	260	0	0	2	-0.670746	-0.139682	TRUE	1.4923287391322766	0	252	0	0	1	1.4538814810753968	0	165	0	0	1	0.0384473	0.00985767	FALSE	0.000537512	TRUE
enc_ambulatory_counts_2	1.2388145395814758	0	168	0	0	1	1.7294385177291296	0	257	0	0	1	-0.490624	-0.120939	TRUE	1.0880357236302745	0	168	0	0	1	1.0624914341532459	0	174	0	0	1	0.025544289499521255	0.00782292	FALSE	0.00835883	TRUE
enc_ambulatory_counts_3	0.9302490948159835	0	211	0	0	0	1.2980285956141047	0	248	0	0	1	-0.36778	-0.10655	TRUE	0.7855560511633355	0	166	0	0	0	0.7757180982948046	0	102	0	0	0	0.00983795	0.00356976	FALSE	0.12384503188964846	TRUE
enc_ambulatory_counts_4	0.6938867598068733	0	240	0	0	0	0.9706547288386032	0	320	0	0	0	-0.276768	-0.0938659	FALSE	0.5721512174092892	0	240	0	0	0	0.5665544488827644	0	106	0	0	0	0.00559677	0.00239073	FALSE	0.2212204178669681	TRUE
enc_ambulatory_counts_5	0.5013046786382795	0	253	0	0	0	0.7229948681321589	0	333	0	0	0	-0.22169	-0.0891904	FALSE	0.4048487053423473	0	253	0	0	0	0.40053027263688534	0	93	0	0	0	0.00431843	0.00225429	FALSE	0.48950723260823037	TRUE
enc_other_patient_counts_1	3.379581351419898	0	197	0	0	4	4.14808	0	334	0	0	5	-0.768496	-0.102852	TRUE	3.0345773642360014	0	166	0	0	3	3.0227658402753033	0	185	0	0	3	0.011811523698270321	0.00179609	FALSE	0.8132008993973086	TRUE
enc_other_patient_counts_2	2.6404221650663544	0	143	0	0	3	3.091173791951508	0	313	0	0	3	-0.450752	-0.0700205	FALSE	2.254000094691542	0	126	0	0	2	2.2415381893481983	0	190	0	0	2	0.012461905367672443	0.00221596	FALSE	0.7455810328033283	TRUE
enc_other_patient_counts_3	1.9962781260551403	0	131	0	0	2	2.3220284860234073	0	227	0	0	2	-0.32575	-0.0589998	FALSE	1.623783026790231	0	112	0	0	1	1.6221682868057303	0	146	0	0	1	0.00161474	0.000342768	FALSE	0.3601954752044285	TRUE
enc_other_patient_counts_4	1.5211728259634938	0	110	0	0	1	1.7528800624289078	0	190	0	0	1	-0.231707	-0.0485095	FALSE	1.1817629073293745	0	110	0	0	0	1.1759642963047872	0	130	0	0	0	0.00579861	0.00146451	FALSE	0.8146953267155036	TRUE
enc_other_patient_counts_5	1.1131188276719461	0	133	0	0	0	1.3132716224335936	0	159	0	0	0	-0.200153	-0.048982	FALSE	0.8220172787145872	0	133	0	0	0	0.8182046981956277	0	106	0	0	0	0.00381258	0.00117621	FALSE	0.3694053767101423	TRUE
enc_prescriptions_counts_1	0.6194726204202046	0	73	0	0	0	0.9427227997777954	0	119	0	0	0	-0.32325	-0.124197	TRUE	0.5464474474399643	0	65	0	0	0	0.5367340887060401	0	79	0	0	0	0.00971336	0.00467593	FALSE	0.261263	TRUE
enc_prescriptions_counts_2	0.4540126064476176	0	85	0	0	0	0.6783900370718877	0	106	0	0	0	-0.224377	-0.102754	TRUE	0.3798999758287379	0	71	0	0	0	0.3755242298213569	0	57	0	0	0	0.00437575	0.00255299	FALSE	0.7662626914789685	TRUE
enc_prescriptions_counts_3	0.324379	0	73	0	0	0	0.4843271131164949	0	95	0	0	0	-0.159948	-0.0879028	FALSE	0.2577055242547402	0	63	0	0	0	0.25296097960892394	0	68	0	0	0	0.00474454	0.00344582	FALSE	0.5337249156499092	TRUE
enc_prescriptions_counts_4	0.2288252290772958	0	63	0	0	0	0.3426636585909659	0	90	0	0	0	-0.113838	-0.0759857	FALSE	0.17268996244732782	0	63	0	0	0	0.1686780313129979	0	67	0	0	0	0.00401193	0.00363647	FALSE	0.6389429634632714	TRUE
enc_prescriptions_counts_5	0.15452778724324592	0	53	0	0	0	0.23605741796758384	0	73	0	0	0	-0.0815296	-0.066916	FALSE	0.11000416144409586	0	48	0	0	0	0.10833709192306062	0	72	0	0	0	0.00166707	0.00190533	FALSE	0.7932393126888525	TRUE
enc_assisted_living_counts_1	0.00470213	0	36	0	0	0	0.011940189932015977	0	118	0	0	0	-0.00723806	-0.0256339	FALSE	0.00566156	0	36	0	0	0	0.0047595	0	28	0	0	0	0.000902062	0.00467141	FALSE	0.0975912	TRUE
enc_assisted_living_counts_2	0.00293767	0	31	0	0	0	0.00694956	0	133	0	0	0	-0.0040119	-0.0195859	FALSE	0.00316967	0	31	0	0	0	0.00308495	0	22	0	0	0	8.472400804748759e-05	0.000595244	FALSE	0.570962	TRUE
enc_assisted_living_counts_3	0.00169756	0	23	0	0	0	0.00417673	0	46	0	0	0	-0.00247917	-0.0162355	FALSE	0.00164963	0	18	0	0	0	0.00160477	0	22	0	0	0	4.485388853936456e-05	0.000459555	FALSE	0.9856638773455185	TRUE
enc_assisted_living_counts_4	0.00118254	0	37	0	0	0	0.00251492	0	34	0	0	0	-0.00133238	-0.0115555	FALSE	0.00120358	0	37	0	0	0	0.00113381	0	34	0	0	0	6.97727155056782e-05	0.000732159	FALSE	0.4967601741622164	TRUE
enc_assisted_living_counts_5	0.000623943	0	22	0	0	0	0.00154041	0	26	0	0	0	-0.000916468	-0.0110026	FALSE	0.000630446	0	22	0	0	0	0.000717662	0	23	0	0	0	-8.72159e-05	-0.00133518	FALSE	0.9958355078626028	TRUE
enc_rehab_counts_1	0.00296879	0	22	0	0	0	0.00533357	0	71	0	0	0	-0.00236479	-0.0131359	FALSE	0.00298278	0	22	0	0	0	0.00302515	0	26	0	0	0	-4.2362e-05	-0.000310496	FALSE	0.7617606378855208	TRUE
enc_rehab_counts_2	0.00260469	0	32	0	0	0	0.00348234	0	93	0	0	0	-0.00087765	-0.00558863	FALSE	0.00243955	0	32	0	0	0	0.00204085	0	28	0	0	0	0.000398701	0.00309073	FALSE	0.066655	TRUE
enc_rehab_counts_3	0.00206321	0	25	0	0	0	0.00230518	0	47	0	0	0	-0.000241971	-0.00202994	FALSE	0.00148267	0	12	0	0	0	0.00158235	0	30	0	0	0	-9.96753e-05	-0.00103974	FALSE	0.37977097639983337	TRUE
enc_rehab_counts_4	0.00186872	0	48	0	0	0	0.00166134	0	36	0	0	0	0.000207379	0.00183006	FALSE	0.00125591	0	13	0	0	0	0.0011662	0	21	0	0	0	8.970777707872912e-05	0.00116282	FALSE	0.5230048105672032	TRUE
enc_rehab_counts_5	0.00134747	0	26	0	0	0	0.00110252	0	35	0	0	0	0.000244948	0.00288512	FALSE	0.000946915	0	26	0	0	0	0.000949407	0	19	0	0	0	-2.49188e-06	-3.44871e-05	FALSE	0.9452886248044687	TRUE
enc_swing_bed_counts_1	6.690659683485118e-05	0	3	0	0	0	0.000194146	0	7	0	0	0	-0.000127239	-0.00937539	FALSE	7.724836345604195e-05	0	3	0	0	0	5.731330191899886e-05	0	1	0	0	0	1.9935061573050916e-05	0.00213467	FALSE	0.4226930731718944	TRUE
enc_swing_bed_counts_2	2.4895477892037647e-05	0	1	0	0	0	0.0001214	0	8	0	0	0	-9.65046e-05	-0.00908564	FALSE	2.4918826921303853e-05	0	1	0	0	0	4.9837653842607705e-05	0	1	0	0	0	-2.49188e-05	-0.00407593	FALSE	0.0678892	TRUE
enc_swing_bed_counts_3	4.5123053679318235e-05	0	16	0	0	0	6.991130711470367e-05	0	14	0	0	0	-2.47883e-05	-0.00142641	FALSE	6.478894999539002e-05	0	16	0	0	0	1.7443178844912698e-05	0	2	0	0	0	4.734576941700652e-05	0.0025394	FALSE	0.34069844083463674	TRUE
enc_swing_bed_counts_4	1.555967368252353e-06	0	1	0	0	0	3.87346431311196e-05	0	5	0	0	0	-3.71787e-05	-0.00639082	FALSE	2.491882692130385e-06	0	1	0	0	0	2.491882692130385e-06	0	1	0	0	0	0	0	FALSE	1	TRUE
enc_swing_bed_counts_5	3.111934736504706e-06	0	1	0	0	0	2.1729190049164653e-05	0	7	0	0	0	-1.86173e-05	-0.00374584	FALSE	2.491882692130385e-06	0	1	0	0	0	7.475648076391156e-06	0	1	0	0	0	-4.98377e-06	-0.00223244	FALSE	0.31731050786291415	TRUE
enc_advice_counts_1	0.0335482	0	56	0	0	0	0.028220077015807515	0	138	0	0	0	0.00532814	0.010521619489377201	FALSE	0.022289890681106296	0	56	0	0	0	0.022748397096458286	0	47	0	0	0	-0.000458506	-0.00106743	FALSE	0.14481111647703837	TRUE
enc_advice_counts_2	0.023331730686944035	0	48	0	0	0	0.019442428983338436	0	73	0	0	0	0.0038893	0.0096216	FALSE	0.0147569	0	48	0	0	0	0.015482067166206084	0	43	0	0	0	-0.000725138	-0.00217221	FALSE	0.0597709	TRUE
enc_advice_counts_3	0.015653031724618672	0	39	0	0	0	0.014305365031497878	0	58	0	0	0	0.00134767	0.00405489	FALSE	0.00987533	0	37	0	0	0	0.010074681724283148	0	36	0	0	0	-0.000199351	-0.000743189	FALSE	0.3376422694097634	TRUE
enc_advice_counts_4	0.00900283	0	28	0	0	0	0.011131958536926397	0	64	0	0	0	-0.00212913	-0.00811536	FALSE	0.00596806	0	28	0	0	0	0.0061101	0	34	0	0	0	-0.000142037	-0.000717606	FALSE	0.8069163921485961	TRUE
enc_advice_counts_5	0.00519849	0	41	0	0	0	0.00838936	0	51	0	0	0	-0.00319087	-0.0146228	FALSE	0.00323446	0	27	0	0	0	0.00353349	0	22	0	0	0	-0.000299026	-0.00215407	FALSE	0.4843511031398128	TRUE
enc_unknown_counts_1	0.41188478995218514	0	157	0	0	0	0.474852	0	346	0	0	0	-0.062967	-0.0184097	FALSE	0.35510574304204057	0	157	0	0	0	0.35970326660902113	0	170	0	0	0	-0.00459752	-0.00149256	FALSE	0.5876674172137826	TRUE
enc_unknown_counts_2	0.32399908509118747	0	138	0	0	0	0.3551999841282438	0	216	0	0	0	-0.0312009	-0.0107023	FALSE	0.2714457654191471	0	138	0	0	0	0.2674163911059723	0	160	0	0	0	0.00402937	0.00153039	FALSE	0.9749480165512062	TRUE
enc_unknown_counts_3	0.25429485892821857	0	176	0	0	0	0.27749640051243096	0	198	0	0	0	-0.0232015	-0.00910071	FALSE	0.2024729443836702	0	176	0	0	0	0.20402040353548317	0	132	0	0	0	-0.00154746	-0.000695791	FALSE	0.3019434016471849	TRUE
enc_unknown_counts_4	0.21261671700221102	0	161	0	0	0	0.2133012875017478	0	177	0	0	0	-0.00068457	-0.000303605	FALSE	0.15979696139824523	0	161	0	0	0	0.16238104374998444	0	137	0	0	0	-0.00258408	-0.00130432	FALSE	0.4532828701009569	TRUE
enc_unknown_counts_5	0.17258790048655098	0	134	0	0	0	0.1580198661481893	0	174	0	0	0	0.014568	0.00741385	FALSE	0.11931881894727923	0	120	0	0	0	0.12198014966247449	0	127	0	0	0	-0.00266133	-0.00160622	FALSE	0.0961231	TRUE
enc_observation_counts_1	0.0178283	0	37	0	0	0	0.033703863261041266	0	103	0	0	0	-0.0158756	-0.0672513	FALSE	0.018562	0	14	0	0	0	0.0178543	0	18	0	0	0	0.000707695	0.00387676	FALSE	0.035736860581841855	TRUE
enc_observation_counts_2	0.012776048060720071	0	22	0	0	0	0.023730637402171406	0	38	0	0	0	-0.0109546	-0.0580965	FALSE	0.012975233177922917	0	14	0	0	0	0.012085631056832368	0	17	0	0	0	0.000889602	0.00601689	FALSE	0.0180879	TRUE
enc_observation_counts_3	0.00944005	0	45	0	0	0	0.017223217356143315	0	52	0	0	0	-0.00778316	-0.0470164	FALSE	0.00911531	0	45	0	0	0	0.00876146	0	52	0	0	0	0.000353847	0.00248574	FALSE	0.2351023783975158	TRUE
enc_observation_counts_4	0.0065833	0	14	0	0	0	0.0123937	0	66	0	0	0	-0.00581037	-0.0432555	FALSE	0.00606773	0	6	0	0	0	0.00613751	0	49	0	0	0	-6.97727e-05	-0.0006295	FALSE	0.7483218241653103	TRUE
enc_observation_counts_5	0.00441117	0	24	0	0	0	0.00901903	0	50	0	0	0	-0.00460786	-0.0411355	FALSE	0.00415148	0	24	0	0	0	0.00403934	0	50	0	0	0	0.000112135	0.00113115	FALSE	0.3303101475892949	TRUE
enc_orders_counts_1	0.43569731455591915	0	128	0	0	0	0.6589187932930493	0	263	0	0	0	-0.223221	-0.108088	TRUE	0.3858406241667767	0	98	0	0	0	0.3756986616098061	0	75	0	0	0	0.010141962207853794	0.00654095	FALSE	0.00824296	TRUE
enc_orders_counts_2	0.33289143860074966	0	123	0	0	0	0.489179	0	262	0	0	0	-0.156287	-0.0898859	FALSE	0.27662888141877834	0	97	0	0	0	0.270621	0	125	0	0	0	0.00600793	0.00459693	FALSE	0.0336818	TRUE
enc_orders_counts_3	0.24158571746433333	0	147	0	0	0	0.3633252840855412	0	262	0	0	0	-0.12174	-0.0823556	FALSE	0.1915485306613706	0	80	0	0	0	0.18800258159046904	0	125	0	0	0	0.00354595	0.00330704	FALSE	0.2927967021926553	TRUE
enc_orders_counts_4	0.1809045460698598	0	254	0	0	0	0.26653685837480773	0	245	0	0	0	-0.0856323	-0.0679789	FALSE	0.1353715272499832	0	54	0	0	0	0.13459156796734636	0	88	0	0	0	0.000779959	0.00086573	FALSE	0.9034792869730915	TRUE
enc_orders_counts_5	0.13568191047897343	0	99	0	0	0	0.19214272487822207	0	235	0	0	0	-0.0564608	-0.0537866	FALSE	0.0961966	0	99	0	0	0	0.0943551	0	75	0	0	0	0.0018415	0.00239638	FALSE	0.9778758515569657	TRUE
enc_visits_counts_1	0.0176291	0	297	0	0	0	0.053997509645870884	0	360	0	0	0	-0.0363684	-0.0336348	FALSE	0.017306125296845526	0	94	0	0	0	0.018806238677508018	0	152	0	0	0	-0.00150011	-0.00217666	FALSE	0.8939203688337342	TRUE
enc_visits_counts_2	0.0107191	0	251	0	0	0	0.031307039123879055	0	354	0	0	0	-0.020588	-0.0255389	FALSE	0.0099451	0	106	0	0	0	0.00872408	0	172	0	0	0	0.00122102	0.00264822	FALSE	0.3690486108782969	TRUE
enc_visits_counts_3	0.00502889	0	91	0	0	0	0.019784899913461138	0	218	0	0	0	-0.014756	-0.0262474	FALSE	0.00471713	0	91	0	0	0	0.00515072	0	107	0	0	0	-0.000433588	-0.00139996	FALSE	0.7682917709652222	TRUE
enc_visits_counts_4	0.00268093	0	83	0	0	0	0.011928380589597953	0	150	0	0	0	-0.00924745	-0.0229182	FALSE	0.00258907	0	83	0	0	0	0.00247693	0	28	0	0	0	0.000112135	0.000628192	FALSE	0.5119248276783664	TRUE
enc_visits_counts_5	0.00123388	0	24	0	0	0	0.00661512	0	128	0	0	0	-0.00538124	-0.0202573	FALSE	0.00118863	0	23	0	0	0	0.00122351	0	25	0	0	0	-3.48864e-05	-0.000342752	FALSE	0.725438	TRUE
enc_diagnostics_counts_1	0.9914297317356661	0	106	0	0	1	1.1045603901428835	0	128	0	0	1	-0.113131	-0.03966	FALSE	0.9175884556058639	0	79	0	0	0	0.9108180103313457	0	128	0	0	0	0.00677045	0.00253115	FALSE	0.31746372786070065	TRUE
enc_diagnostics_counts_2	0.8071767438893271	0	91	0	0	0	0.8529618775531799	0	138	0	0	0	-0.0457851	-0.0182301	FALSE	0.7045972743787113	0	86	0	0	0	0.6961946459408477	0	110	0	0	0	0.00840263	0.00361336	FALSE	0.623623	TRUE
enc_diagnostics_counts_3	0.6246119806375421	0	169	0	0	0	0.6554647968226256	0	117	0	0	0	-0.0308528	-0.0142073	FALSE	0.515785	0	169	0	0	0	0.506804	0	83	0	0	0	0.00898075	0.00461274	FALSE	0.11962777614582097	TRUE
enc_diagnostics_counts_4	0.4799988174648001	0	84	0	0	0	0.502507	0	142	0	0	0	-0.0225085	-0.0119999	FALSE	0.37574849926364867	0	84	0	0	0	0.3717814220177771	0	76	0	0	0	0.00396708	0.00242813	FALSE	0.6061179619184729	TRUE
enc_diagnostics_counts_5	0.3576577712012224	0	261	0	0	0	0.38486032854535357	0	146	0	0	0	-0.0272026	-0.016663	FALSE	0.2659835585579973	0	261	0	0	0	0.2620713027313526	0	86	0	0	0	0.00391226	0.00282283	FALSE	0.6323216138709753	TRUE
enc_hospice_counts_1	0.000160265	0	9	0	0	0	0.000440725	0	19	0	0	0	-0.00028046	-0.0082098	FALSE	0.000194367	0	9	0	0	0	0.000156989	0	14	0	0	0	3.7378238630481064e-05	0.00140386	FALSE	0.3224838915550784	TRUE
enc_hospice_counts_2	6.846256420310353e-05	0	8	0	0	0	0.000230046	0	15	0	0	0	-0.000161583	-0.00695603	FALSE	7.974024614817233e-05	0	8	0	0	0	3.239447499769501e-05	0	2	0	0	0	4.734576941700652e-05	0.00406279	FALSE	0.065227	TRUE
enc_hospice_counts_3	4.9790955784075294e-05	0	6	0	0	0	0.000120455	0	9	0	0	0	-7.06643e-05	-0.00481753	FALSE	6.229706730325963e-05	0	6	0	0	0	1.4951296152782312e-05	0	1	0	0	0	4.734576941700652e-05	0.00518203	FALSE	0.010871874903912705	TRUE
enc_hospice_counts_4	2.645144526029e-05	0	2	0	0	0	6.471519645077299e-05	0	11	0	0	0	-3.82638e-05	-0.00382928	FALSE	2.7410709613434237e-05	0	2	0	0	0	1.4951296152782312e-05	0	2	0	0	0	1.2459413483156823e-05	0.00232749	FALSE	0.3022523209701008	TRUE
enc_hospice_counts_5	7.779836841261764e-06	0	1	0	0	0	3.164903768030504e-05	0	5	0	0	0	-2.38692e-05	-0.00435021	FALSE	9.96753076852154e-06	0	1	0	0	0	7.475648076391156e-06	0	1	0	0	0	2.4918826966313645e-06	0.000843784	FALSE	0.7054569861112734	TRUE
enc_long_term_counts_1	3.111934736504706e-06	0	1	0	0	0	2.3146311139327568e-05	0	4	0	0	0	-2.00344e-05	-0.00480561	FALSE	4.98376538426077e-06	0	1	0	0	0	9.96753076852154e-06	0	1	0	0	0	-4.98377e-06	-0.00182278	FALSE	0.4142161782425253	TRUE
enc_long_term_counts_2	1.555967368252353e-06	0	1	0	0	0	1.6060705688513005e-05	0	2	0	0	0	-1.45047e-05	-0.00464453	FALSE	2.491882692130385e-06	0	1	0	0	0	0	0	0	0	0	0	2.4918826966313645e-06	0.00223243	FALSE	0.31731050786291415	TRUE
enc_long_term_counts_3	0	0	0	0	0	0	1.0864595024582327e-05	0	3	0	0	0	-1.08646e-05	-0.00377879	FALSE	0	0	0	0	0	0	0	0	0	0	0	0	0		FALSE	1	TRUE
enc_long_term_counts_4	0	0	0	0	0	0	8.030352844256503e-06	0	3	0	0	0	-8.03035e-06	-0.00306838	FALSE	0	0	0	0	0	0	0	0	0	0	0	0	0		FALSE	1	TRUE
enc_long_term_counts_5	0	0	0	0	0	0	3.778989573767766e-06	0	1	0	0	0	-3.77899e-06	-0.00274918	FALSE	0	0	0	0	0	0	0	0	0	0	0	0	0		FALSE	1	TRUE
enc_inpatient_counts_1	0.0808979	0	128	0	0	0	0.1920307723120992	0	185	0	0	0	-0.111133	-0.106194	TRUE	0.0944025	0	128	0	0	0	0.0894187	0	77	0	0	0	0.00498377	0.00627832	FALSE	0.00249202	TRUE
enc_inpatient_counts_2	0.0598409	0	63	0	0	0	0.12817009987869443	0	169	0	0	0	-0.0683292	-0.0857386	FALSE	0.0662492	0	53	0	0	0	0.0612231	0	65	0	0	0	0.00502613	0.00857057	FALSE	7.411203919620273e-05	TRUE
enc_inpatient_counts_3	0.0437289	0	90	0	0	0	0.0914789	0	133	0	0	0	-0.04775	-0.0729312	FALSE	0.045304919225622534	0	44	0	0	0	0.0432018	0	53	0	0	0	0.00210315	0.00466512	FALSE	0.011361882753628648	TRUE
enc_inpatient_counts_4	0.0335358	0	51	0	0	0	0.0648319	0	153	0	0	0	-0.0312961	-0.0591555	FALSE	0.034066528284114495	0	51	0	0	0	0.0313304	0	42	0	0	0	0.00273609	0.00722715	FALSE	0.0035579	TRUE
enc_inpatient_counts_5	0.0245049	0	65	0	0	0	0.0467834	0	120	0	0	0	-0.0222785	-0.0504612	FALSE	0.023775052765616006	0	65	0	0	0	0.0224319	0	39	0	0	0	0.00134312	0.00432499	FALSE	0.0271936	TRUE
enc_clinic_counts_1	3.045428023283496	0	176	0	1	4	3.207449049773072	0	225	0	0	4	-0.162021	-0.0288052	FALSE	2.650695359865239	0	144	0	0	3	2.660214351749177	0	160	0	0	3	-0.00951899	-0.00183409	FALSE	0.0850097	TRUE
enc_clinic_counts_2	2.395852102189713	0	137	0	0	3	2.449638823071487	0	304	0	0	3	-0.0537867	-0.0107848	FALSE	1.9751260269671544	0	127	0	0	2	1.972880840661545	0	130	0	0	2	0.00224519	0.000496589	FALSE	0.41074832438738806	TRUE
enc_clinic_counts_3	1.8469021467681779	0	129	0	0	2	1.8226709142509476	0	219	0	0	2	0.0242312	0.00556119	FALSE	1.4306596262674338	0	96	0	0	1	1.4306745775635865	0	140	0	0	1	-1.49513e-05	-3.88678e-06	FALSE	0.20531044402655585	TRUE
enc_clinic_counts_4	1.4127327921678827	0	150	0	0	1	1.3594196983610523	0	209	0	0	0	0.0533131	0.0140337	FALSE	1.0319334766996509	0	97	0	0	0	1.0409216975701652	0	134	0	0	0	-0.00898822	-0.00273177	FALSE	0.055491	TRUE
enc_clinic_counts_5	1.025897520877192	0	137	0	0	0	0.9925426364498661	0	218	0	0	0	0.0333549	0.010332659604292544	FALSE	0.7010637847212705	0	98	0	0	0	0.7088758369610992	0	124	0	0	0	-0.00781205	-0.00288668	FALSE	0.0997072	TRUE
enc_emergency_counts_1	0.0850974	0	67	0	0	0	0.18933399087751918	0	243	0	0	0	-0.104237	-0.157398	TRUE	0.0900541	0	35	0	0	0	0.0869891	0	53	0	0	0	0.00306502	0.00676224	FALSE	0.00762107	TRUE
enc_emergency_counts_2	0.0662858	0	38	0	0	0	0.1429298884064379	0	154	0	0	0	-0.0766441	-0.138666	TRUE	0.0678963	0	38	0	0	0	0.0647167	0	23	0	0	0	0.00317964	0.0084512	FALSE	0.00109001	TRUE
enc_emergency_counts_3	0.051966198164892084	0	45	0	0	0	0.1084102357711595	0	79	0	0	0	-0.056444	-0.118763	TRUE	0.050674926427163515	0	19	0	0	0	0.0495162	0	32	0	0	0	0.00115873	0.0035244	FALSE	0.4003087175333172	TRUE
enc_emergency_counts_4	0.0402778	0	33	0	0	0	0.0832214	0	101	0	0	0	-0.0429436	-0.10301	TRUE	0.038123313306902766	0	28	0	0	0	0.036369	0	35	0	0	0	0.00175429	0.00613339	FALSE	0.00210262	TRUE
enc_emergency_counts_5	0.029694081255727905	0	30	0	0	0	0.0627884	0	56	0	0	0	-0.0330943	-0.092332	FALSE	0.0269821	0	30	0	0	0	0.0267877	0	22	0	0	0	0.000194367	0.000817863	FALSE	0.957352	TRUE
enc_psych_counts_1	0.00074842	0	17	0	0	0	0.00251633	0	82	0	0	0	-0.00176791	-0.0176793	FALSE	0.000857208	0	12	0	0	0	0.000889602	0	22	0	0	0	-3.23945e-05	-0.000515588	FALSE	0.6630150647868849	TRUE
enc_psych_counts_2	0.000580376	0	16	0	0	0	0.00186824	0	35	0	0	0	-0.00128786	-0.0172931	FALSE	0.000593068	0	16	0	0	0	0.000849732	0	13	0	0	0	-0.000256664	-0.00473268	FALSE	0.0942357	TRUE
enc_psych_counts_3	0.000561704	0	14	0	0	0	0.00133729	0	55	0	0	0	-0.000775586	-0.0105757	FALSE	0.000505852	0	12	0	0	0	0.000657857	0	49	0	0	0	-0.000152005	-0.00218996	FALSE	0.6323638073436921	TRUE
enc_psych_counts_4	0.000418555	0	18	0	0	0	0.00106237	0	31	0	0	0	-0.000643813	-0.0107499	FALSE	0.000388734	0	10	0	0	0	0.000520803	0	16	0	0	0	-0.00013207	-0.00282931	FALSE	0.687775	TRUE
enc_psych_counts_5	0.000306526	0	12	0	0	0	0.000772331	0	24	0	0	0	-0.000465805	-0.00955536	FALSE	0.000286567	0	8	0	0	0	0.000388734	0	24	0	0	0	-0.000102167	-0.00236257	FALSE	0.8693872159014417	TRUE
enc_palliative_counts_1	2.3339510523785296e-05	0	9	0	0	0	0.00030846	0	25	0	0	0	-0.000285121	-0.00724509	FALSE	3.4886357689825395e-05	0	9	0	0	0	2.7410709613434237e-05	0	8	0	0	0	7.4756480898940936e-06	0.000527822	FALSE	0.733478	TRUE
enc_palliative_counts_2	4.667902104757059e-06	0	2	0	0	0	0.000119038	0	14	0	0	0	-0.00011437	-0.00588991	FALSE	4.98376538426077e-06	0	2	0	0	0	3.4886357689825395e-05	0	8	0	0	0	-2.99026e-05	-0.00303329	FALSE	0.16700719585656576	TRUE
enc_palliative_counts_3	0	0	0	0	0	0	4.534787488521319e-05	0	11	0	0	0	-4.53479e-05	-0.0040304	FALSE	0	0	0	0	0	0	3.239447499769501e-05	0	7	0	0	0	-3.23945e-05	-0.00354557	FALSE	0.0655997	TRUE
enc_palliative_counts_4	3.111934736504706e-06	0	1	0	0	0	8.975100237698444e-06	0	5	0	0	0	-5.86317e-06	-0.00146747	FALSE	2.491882692130385e-06	0	1	0	0	0	9.96753076852154e-06	0	3	0	0	0	-7.47565e-06	-0.00201931	FALSE	0.4142161782425252	TRUE
enc_palliative_counts_5	0	0	0	0	0	0	3.778989573767766e-06	0	6	0	0	0	-3.77899e-06	-0.00126141	FALSE	0	0	0	0	0	0	0	0	0	0	0	0	0		FALSE	1	TRUE
visits_counts_all	0.00800492	0	3	0	0	0	0.0344652	0	10.739130020141602	0	0	0.017241379246115685	-0.0264603	-0.269535	TRUE	0.00879412	0	3	0	0	0	0.00843649	0	3	0	0	0	0.00035763	0.0105205	FALSE	0.000126997	TRUE
vaccinations_counts_all	0.037268532556234045	0	3	0	0.0215827	0.0555556	0.031149884884085478	0	4	0	0.0134228	0.0454545	0.00611865	0.0965681	FALSE	0.034993	0	2	0	0.015625	0.051020409911870956	0.0353984	0	2.5	0	0.016260161995887756	0.051948051899671555	-0.000405379	-0.00589724	FALSE	3.996567490486061e-07	TRUE
other_procedures_counts_all	0.0949327	0	14.142857551574707	0	0.0151515	0.1147540956735611	0.1396993758907487	0	27	0	0.0238095	0.1489361673593521	-0.0447667	-0.138932	TRUE	0.0833149	0	10.333333015441895	0	0	0.0857143	0.0830164	0	14.666666984558105	0	0	0.0857143	0.000298586	0.00152031	FALSE	0.9057009774475304	TRUE
elective_procedures_counts_all	0.0351539	0	12.428571701049805	0	0	0.017241379246115685	0.0411527	0	24.5	0	0	0.017391303554177284	-0.00599878	-0.037034	FALSE	0.0274591	0	9	0	0	0	0.0281531	0	11.666666984558105	0	0	0	-0.000693995	-0.00638074	FALSE	2.6134228996061267e-05	TRUE
critical_procedures_counts_all	0.12989705369010743	0	14.714285850524902	0	0.0208333	0.14814814925193787	0.18421690155380457	0	29	0	0.0333333	0.1860465109348297	-0.0543198	-0.128064	TRUE	0.11210385006787967	0	13.925000190734863	0	0	0.10784313827753067	0.11299288419186658	0	15.100000381469727	0	0	0.10958904027938843	-0.000889034	-0.00322469	FALSE	0.0778577	TRUE
prescriptions_counts_all	0.20242995130773933	0	20.242856979370117	0	0.0675676	0.28125	0.244058	0	29.653846740722656	0	0.0674847	0.3288590610027313	-0.041628	-0.110421	TRUE	0.18308382272998877	0	9.04878	0	0.016949152573943138	0.23999999463558197	0.1834398416478146	0	29.653846740722656	0	0.018518518656492233	0.24137930572032928	-0.000356019	-0.00103729	FALSE	0.0571853	TRUE
diagnoses_counts_all	0.2942910513355953	0	28.71666717529297	0	0.1538461595773697	0.40229883790016174	0.3883834050603181	0	30.11111068725586	0.016129031777381897	0.1875	0.5	-0.0940924	-0.167224	TRUE	0.2572802864687701	0	13.399999618530273	0	0.0900901	0.34090909361839294	0.2563176443239266	0	18.5	0	0.0909091	0.34285715222358704	0.000962643	0.00221359	FALSE	0.4084678505539012	TRUE
well_visit_counts_all	0.025417408758319448	0	7	0	0	0.0344828	0.017181703939374716	0	9.45714	0	0	0.018518518656492233	0.0082357	0.13842854127151505	TRUE	0.0160407	0	7	0	0	0.014285714365541935	0.0163252	0	3.1666667461395264	0	0	0.015384615398943424	-0.000284523	-0.00544999	FALSE	9.725589389277327e-17	TRUE
enc_reports_counts_all	0.0903618	0	6.872340202331543	0	0	0.0819672	0.11269690044180339	0	14.87407398223877	0	0	0.1034482792019844	-0.0223351	-0.0904153	FALSE	0.0783966	0	6.872340202331543	0	0	0.043478261679410934	0.0780847	0	8.5625	0	0	0.043478261679410934	0.000311892	0.00147162	FALSE	0.7291684050868352	TRUE
enc_surgery_counts_all	0.00620608	0	6.4375	0	0	0	0.010572199805426227	0	9.399999618530273	0	0	0	-0.00436612	-0.0931585	FALSE	0.00575953	0	6.4375	0	0	0	0.00583129	0	4.699999809265137	0	0	0	-7.17604e-05	-0.00274391	FALSE	0.19396081000812415	TRUE
enc_urgent_counts_all	0.000850667	0	1	0	0	0	0.00109468	0	3.384615421295166	0	0	0	-0.000244016	-0.0214746	FALSE	0.000792786	0	1	0	0	0	0.000831653	0	1.600000023841858	0	0	0	-3.88666e-05	-0.00412732	FALSE	0.025992	TRUE
enc_ambulatory_counts_all	0.10661239936067357	0	8.049505233764648	0	0.015625	0.12280701845884323	0.15704496487443606	0	19	0	0.0325203	0.18000000715255737	-0.0504326	-0.177212	TRUE	0.10191136573546761	0	8.049505233764648	0	0	0.10638298094272614	0.0996378	0	7.599999904632568	0	0	0.104348	0.0022736	0.00986882	FALSE	5.9256879533941246e-05	TRUE
enc_other_patient_counts_all	0.22405520920001235	0	13.714285850524902	0	0.0666667	0.2876712381839752	0.28066140314168303	0	25	0	0.0882353	0.3525179922580719	-0.0566062	-0.125168	TRUE	0.20598327266220806	0	13.714285850524902	0	0.0344828	0.24731183052062988	0.20622680952372666	0	12.960000038146973	0	0.0348837	0.24637681245803833	-0.000243537	-0.000611451	FALSE	0.900947	TRUE
enc_prescriptions_counts_all	0.0338136	0	4.320512771606445	0	0	0	0.0478852	0	6.82609	0	0	0.00943396	-0.0140716	-0.10876	TRUE	0.029952153008352495	0	4.320512771606445	0	0	0	0.029655	0	3.7047619819641113	0	0	0	0.000297191	0.0027557	FALSE	0.6414799649657155	TRUE
enc_assisted_living_counts_all	0.000241098	0	2.5	0	0	0	0.000848535	0	10.913043022155762	0	0	0	-0.000607437	-0.0344996	FALSE	0.000294967	0	2.5	0	0	0	0.000295496	0	1.517241358757019	0	0	0	-5.288e-07	-5.93873e-05	FALSE	0.7881030675214058	TRUE
enc_rehab_counts_all	0.000271172	0	1.7142857313156128	0	0	0	0.000623501	0	18	0	0	0	-0.000352329	-0.013214	FALSE	0.00023938	0	0.7234042286872864	0	0	0	0.000249394	0	5.5	0	0	0	-1.00137e-05	-0.00111054	FALSE	0.6225223469417175	TRUE
enc_swing_bed_counts_all	2.8807626725032686e-06	0	0.0946746	0	0	0	2.3157504409324952e-05	0	2.142857074737549	0	0	0	-2.02767e-05	-0.0089516	FALSE	3.7026131891575687e-06	0	0.0946746	0	0	0	3.328038617282621e-06	0	0.0869565	0	0	0	3.745748244909919e-07	0.00111553	FALSE	0.6303165813791491	TRUE
enc_advice_counts_all	0.001687	0	3	0	0	0	0.00153541	0	4	0	0	0	0.000151583	0.00652967	FALSE	0.00122322	0	3	0	0	0	0.00126849	0	3.0212767124176025	0	0	0	-4.5272e-05	-0.00218094	FALSE	0.038658019073119984	TRUE
enc_unknown_counts_all	0.030806303026015707	0	11.857142448425293	0	0	0	0.029325479828253665	0	20.5	0	0	0	0.00148082	0.00670858	FALSE	0.027095766717663575	0	10.375	0	0	0	0.027064439990284385	0	11.765217781066895	0	0	0	3.1326868338510394e-05	0.000144579	FALSE	0.3370252415689353	TRUE
enc_observation_counts_all	0.00111714	0	3.3333332538604736	0	0	0	0.00465311	0	7.411764621734619	0	0	0	-0.00353596	-0.0996408	FALSE	0.00124072	0	3.3333332538604736	0	0	0	0.0012288	0	2.348484754562378	0	0	0	1.1918522432097234e-05	0.000983477	FALSE	0.018376046935108338	TRUE
enc_orders_counts_all	0.0283231	0	5.255814075469971	0	0	0	0.0410179	0	16	0	0	0.017094017937779427	-0.0126949	-0.102689	TRUE	0.025366518884312246	0	4.333333492279053	0	0	0	0.0249665	0	5.037036895751953	0	0	0	0.000399977	0.00416794	FALSE	0.0816217	TRUE
enc_visits_counts_all	0.000725117	0	7.400000095367432	0	0	0	0.00253251	0	21.7609	0	0	0	-0.0018074	-0.0418255	FALSE	0.00079066	0	7.400000095367432	0	0	0	0.00074546	0	3.708737850189209	0	0	0	4.520068614510819e-05	0.00191565	FALSE	0.5545048350339195	TRUE
enc_diagnostics_counts_all	0.0694312	0	8.090909004211426	0	0	0.0769231	0.081263	0	18	0	0	0.0786517	-0.0118318	-0.0647394	FALSE	0.0651884	0	8.090909004211426	0	0	0.056910570710897446	0.0646767	0	7	0	0	0.0571429	0.00051171	0.00310938	FALSE	0.33926657882939726	TRUE
enc_hospice_counts_all	8.414165872024318e-06	0	0.3513513505458832	0	0	0	6.007155500098686e-05	0	2	0	0	0	-5.16574e-05	-0.0127414	FALSE	1.0379654558628314e-05	0	0.3513513505458832	0	0	0	1.1490778336382974e-05	0	0.35593220591545105	0	0	0	-1.11112e-06	-0.00104255	FALSE	0.9815133025474136	TRUE
enc_long_term_counts_all	7.499252351358942e-08	0	0.04	0	0	0	3.6844581013276993e-06	0	0.5	0	0	0	-3.60947e-06	-0.00506133	FALSE	1.2010057228422972e-07	0	0.04	0	0	0	3.253279866178721e-07	0	0.0769231	0	0	0	-2.05227e-07	-0.00200825	FALSE	0.23672357063785732	TRUE
enc_inpatient_counts_all	0.00576546	0	7.714285850524902	0	0	0	0.0366491	0	27	0	0	0.00714286	-0.0308836	-0.169745	TRUE	0.0068535	0	7	0	0	0	0.00665227	0	9.199999809265137	0	0	0	0.000201235	0.00416552	FALSE	9.741462275689154e-06	TRUE
enc_clinic_counts_all	0.2110037876819037	0	8.257143020629883	0	0.0909091	0.291262	0.22314661193201674	0	23	0	0.0816327	0.2933333218097687	-0.0121428	-0.0341166	FALSE	0.18568277087281504	0	8.257143020629883	0	0.0412371	0.25	0.18600911044598034	0	9.170000076293945	0	0.043103449046611786	0.25	-0.00032634	-0.000994315	FALSE	0.3551458560278903	TRUE
enc_emergency_counts_all	0.00611388	0	3	0	0	0	0.0181057	0	11.625	0	0	0.00900901	-0.0119918	-0.199668	TRUE	0.00669692	0	3	0	0	0	0.00645669	0	2	0	0	0	0.000240233	0.00827985	FALSE	0.00299288	TRUE
enc_psych_counts_all	5.302819437530947e-05	0	1.5714285373687744	0	0	0	0.000310498	0	4.5	0	0	0	-0.000257469	-0.0257548	FALSE	5.893439639326563e-05	0	1.5714285373687744	0	0	0	6.998581963191207e-05	0	3.0833332538604736	0	0	0	-1.10514e-05	-0.00219508	FALSE	0.9891367652664173	TRUE
enc_palliative_counts_all	5.689403297747342e-07	0	0.0842697	0	0	0	1.1877798111962155e-05	0	2	0	0	0	-1.13089e-05	-0.0071273	FALSE	7.714213999694637e-07	0	0.0842697	0	0	0	9.885411495713451e-07	0	0.15425531566143036	0	0	0	-2.1712e-07	-0.000873727	FALSE	0.40087572947628325	TRUE
months_since_chickenpox_diagnosis	-0.974681	-1	138	-1	-1	-1	-0.973756	-1	180	-1	-1	-1	-0.000925437	-0.000768149	FALSE	-0.983349	-1	138	-1	-1	-1	-0.984142	-1	122	-1	-1	-1	0.000792419	0.000900025	FALSE	0.5956907058135381	TRUE
months_since_diabetes_diagnosis	2.1738171147074703	-1	194	-1	-1	-1	5.938023626242815	-1	198	-1	-1	-1	-3.76421	-0.226357	TRUE	2.7208293982352485	-1	194	-1	-1	-1	2.6624545542894023	-1	192	-1	-1	-1	0.0583748	0.00433035	FALSE	0.037192894287753936	TRUE
months_since_depression_diagnosis	3.4973758610334422	-1	191	-1	-1	-1	5.4033	-1	198	-1	-1	-1	-1.90593	-0.107156	TRUE	2.635405167666327	-1	191	-1	-1	-1	2.577842677478115	-1	193	-1	-1	-1	0.057562489062547684	0.00424611	FALSE	0.0509061	TRUE
months_since_mci_diagnosis	-0.958272	-1	106	-1	-1	-1	-0.93572	-1	157	-1	-1	-1	-0.0225522	-0.0142778	FALSE	-0.959529	-1	106	-1	-1	-1	-0.962388	-1	118	-1	-1	-1	0.00285819	0.0023186	FALSE	0.3408680360260383	TRUE
months_since_stroke_diagnosis	-0.756043	-1	169	-1	-1	-1	-0.369075	-1	188	-1	-1	-1	-0.386968	-0.0823127	FALSE	-0.730802	-1	169	-1	-1	-1	-0.746875	-1	129	-1	-1	-1	0.016072643920779228	0.0047398	FALSE	0.0830266	TRUE
months_since_hypertension_diagnosis	11.73575161781707	-1	191	-1	-1	15	16.83425162779976	-1	199	-1	-1	25	-5.0985	-0.187934	TRUE	10.335370032120368	-1	190	-1	-1	12	10.16635310476124	-1	192	-1	-1	12	0.16901692748069763	0.00765065	FALSE	0.00165305	TRUE
months_since_hyperlipidemia_diagnosis	13.264025878849269	-1	191	-1	-1	20	15.801825535388348	-1	199	-1	-1	23	-2.5378	-0.0934823	FALSE	10.240835478429018	-1	190	-1	-1	12	10.282863571914488	-1	189	-1	-1	12	-0.0420281	-0.00191294	FALSE	0.18394494018158625	TRUE
months_since_bacterial_infection_diagnosis	7.549323387589915	-1	190	-1	-1	-1	9.276711787802178	-1	200	-1	-1	1	-1.72739	-0.0771735	FALSE	5.275058995322736	-1	190	-1	-1	-1	5.293897628475242	-1	194	-1	-1	-1	-0.0188386	-0.00108579	FALSE	0.24190342091964312	TRUE
months_since_viral_infection_diagnosis	6.611639880688422	-1	190	-1	-1	-1	8.401161472445498	-1	196	-1	-1	-1	-1.78952	-0.084261	FALSE	4.656055399536012	-1	183	-1	-1	-1	4.6014931361091245	-1	179	-1	-1	-1	0.0545623	0.00334998	FALSE	0.636481	TRUE
months_since_other_infection_diagnosis	0.3401749218515389	-1	177	-1	-1	-1	1.018571371886585	-1	197	-1	-1	-1	-0.678396	-0.0703608	FALSE	0.045155406264094713	-1	177	-1	-1	-1	0.0482703	-1	167	-1	-1	-1	-0.00311485	-0.000437381	FALSE	0.9251367028948249	TRUE
months_since_atrial_fibrillation_diagnosis	-0.213306	-1	176	-1	-1	-1	0.48218773264404563	-1	194	-1	-1	-1	-0.695494	-0.0911492	FALSE	-0.164469	-1	176	-1	-1	-1	-0.169336	-1	167	-1	-1	-1	0.00486665	0.000793211	FALSE	0.9557107666181441	TRUE
months_since_atherosclerosis_diagnosis	-0.629691	-1	148	-1	-1	-1	-0.108794	-1	182	-1	-1	-1	-0.520896	-0.0929105	FALSE	-0.602014	-1	148	-1	-1	-1	-0.611887	-1	151	-1	-1	-1	0.00987284	0.00237186	FALSE	0.3028027622282977	TRUE
months_since_ihd_diagnosis	0.649688	-1	176	-1	-1	-1	2.414598614622422	-1	191	-1	-1	-1	-1.76491	-0.151795	TRUE	0.8112224428922784	-1	176	-1	-1	-1	0.7558278906462199	-1	161	-1	-1	-1	0.055394552648067474	0.00603436	FALSE	0.0038348	TRUE
months_since_heart_failure_diagnosis	-0.541004	-1	180	-1	-1	-1	0.31849	-1	180	-1	-1	-1	-0.859494	-0.131516	TRUE	-0.45429	-1	161	-1	-1	-1	-0.474502	-1	160	-1	-1	-1	0.020211661234498024	0.00419887	FALSE	0.0656404	TRUE
months_since_copd_diagnosis	-0.0335918	-1	170	-1	-1	-1	1.923778252670801	-1	192	-1	-1	-1	-1.95737	-0.19632	TRUE	0.21090547541383942	-1	153	-1	-1	-1	0.14712324602607008	-1	167	-1	-1	-1	0.0637822	0.00867872	FALSE	5.908252647131052e-06	TRUE
months_since_asthma_diagnosis	1.1667623586598141	-1	189	-1	-1	-1	3.388536340653236	-1	196	-1	-1	-1	-2.22177	-0.157457	TRUE	1.253935305741547	-1	189	-1	-1	-1	1.229091235301007	-1	189	-1	-1	-1	0.0248441	0.00230391	FALSE	0.4186412642974435	TRUE
months_since_b12_deficiency_diagnosis	-0.399554	-1	166	-1	-1	-1	0.0437824	-1	196	-1	-1	-1	-0.443336	-0.0675148	FALSE	-0.471736	-1	166	-1	-1	-1	-0.466807	-1	137	-1	-1	-1	-0.00492894	-0.00100944	FALSE	0.5496990415679874	TRUE
months_since_brain_injury_diagnosis	-0.532998	-1	187	-1	-1	-1	-0.133653	-1	187	-1	-1	-1	-0.399345	-0.0666577	FALSE	-0.597294	-1	154	-1	-1	-1	-0.617092	-1	185	-1	-1	-1	0.019798	0.00462582	FALSE	0.027824240193349795	TRUE
months_since_anxiety_diagnosis	2.826053740000965	-1	172	-1	-1	-1	4.76288	-1	196	-1	-1	-1	-1.93683	-0.117871	TRUE	2.0574603229978345	-1	170	-1	-1	-1	2.003378992930529	-1	188	-1	-1	-1	0.054081328213214874	0.00444846	FALSE	0.2522618839563736	TRUE
months_since_obesity_diagnosis	2.345550789108851	-1	185	-1	-1	-1	4.829826903382574	-1	196	-1	-1	-1	-2.48428	-0.158156	TRUE	1.8343645574540932	-1	185	-1	-1	-1	1.7630817611630114	-1	182	-1	-1	-1	0.0712828	0.00617107	FALSE	0.00694365	TRUE
months_since_alcohol_disorder_diagnosis	-0.782266	-1	178	-1	-1	-1	-0.466546	-1	196	-1	-1	-1	-0.31572	-0.0666511	FALSE	-0.78364	-1	178	-1	-1	-1	-0.807365	-1	152	-1	-1	-1	0.0237252	0.00722908	FALSE	0.00115385	TRUE
months_since_tobacco_use_diagnosis	1.6445439226248546	-1	182	-1	-1	-1	5.512618518560507	-1	198	-1	-1	-1	-3.86807	-0.243535	TRUE	1.7520576721330268	-1	182	-1	-1	-1	1.6477026087519904	-1	183	-1	-1	-1	0.10435506701469421	0.00910237	FALSE	1.3936120118573182e-06	TRUE
months_since_substance_use_disorder_diagnosis	-0.856972	-1	139	-1	-1	-1	-0.459406	-1	187	-1	-1	-1	-0.397566	-0.0923367	FALSE	-0.84733	-1	139	-1	-1	-1	-0.862236	-1	146	-1	-1	-1	0.0149064	0.00568157	FALSE	0.00207144	TRUE
months_since_herpes_simplex_diagnosis	-0.261921	-1	172	-1	-1	-1	-0.284112	-1	187	-1	-1	-1	0.022191811508681603	0.00330815	FALSE	-0.54576	-1	172	-1	-1	-1	-0.546824	-1	165	-1	-1	-1	0.00106403	0.000215549	FALSE	0.850133	TRUE
months_since_herpes_zoster_diagnosis	-0.302208	-1	175	-1	-1	-1	-0.118951	-1	193	-1	-1	-1	-0.183257	-0.028057	FALSE	-0.474111	-1	166	-1	-1	-1	-0.46123	-1	158	-1	-1	-1	-0.0128805	-0.00263085	FALSE	0.0954776	TRUE
months_since_mobility_problems_diagnosis	-0.370109	-1	152	-1	-1	-1	0.3397793447987877	-1	187	-1	-1	-1	-0.709888	-0.105716	TRUE	-0.419989	-1	152	-1	-1	-1	-0.440493	-1	166	-1	-1	-1	0.0205032	0.00425723	FALSE	0.0638168	TRUE
months_since_falls_fractures_diagnosis	5.280866113675864	-1	197	-1	-1	-1	7.229270352693097	-1	195	-1	-1	-1	-1.9484	-0.100456	TRUE	4.018158349177554	-1	176	-1	-1	-1	4.0247	-1	192	-1	-1	-1	-0.00654618	-0.000433049	FALSE	0.28734776172126897	TRUE
months_since_ulcers_weight_loss_diagnosis	-0.418972	-1	154	-1	-1	-1	0.0823073	-1	194	-1	-1	-1	-0.50128	-0.0764514	FALSE	-0.470438	-1	148	-1	-1	-1	-0.481123	-1	157	-1	-1	-1	0.010685193352401257	0.00220089	FALSE	0.2520139143337764	TRUE
months_since_incontinence_diagnosis	0.3690894634557724	-1	171	-1	-1	-1	0.7250048182117066	-1	197	-1	-1	-1	-0.355915	-0.0380785	FALSE	0.10842679969997733	-1	170	-1	-1	-1	0.085636	-1	166	-1	-1	-1	0.022790759801864624	0.00312014	FALSE	0.1563975484582982	TRUE
months_since_dependence_care_diagnosis	-0.989967	-1	90	-1	-1	-1	-0.914489	-1	152	-1	-1	-1	-0.0754781	-0.0613315	FALSE	-0.988637	-1	90	-1	-1	-1	-0.990175	-1	95	-1	-1	-1	0.00153749	0.00279629	FALSE	0.0920607	TRUE
months_since_cognitive_decline_diagnosis	-0.990462	-1	87	-1	-1	-1	-0.983573	-1	154	-1	-1	-1	-0.00688919	-0.00952842	FALSE	-0.989746	-1	87	-1	-1	-1	-0.991525	-1	87	-1	-1	-1	0.0017792	0.00314847	FALSE	0.19456125068635965	TRUE
months_since_general_examination_diagnosis	12.817646848310297	-1	188	-1	-1	18	11.161147924767876	-1	199	-1	-1	10	1.6564989235424203	0.0651918	FALSE	7.076498306765711	-1	183	-1	-1	-1	7.262931002260138	-1	196	-1	-1	-1	-0.186433	-0.00959937	FALSE	1.103408491401423e-06	TRUE
months_since_immunization_encounter_diagnosis	1.185919428897737	-1	157	-1	-1	-1	3.933788323678015	-1	185	-1	-1	-1	-2.74787	-0.245835	TRUE	0.4619078352267489	-1	150	-1	-1	-1	0.429745	-1	160	-1	-1	-1	0.032162729650735855	0.00467517	FALSE	0.038931177908694624	TRUE
months_since_drug_therapy_diagnosis	4.00839	-1	183	-1	-1	-1	7.277845012300611	-1	193	-1	-1	0	-3.26946	-0.18259	TRUE	3.453537601263883	-1	183	-1	-1	-1	3.4093241266574137	-1	191	-1	-1	-1	0.0442135	0.00317124	FALSE	0.30524074326761863	TRUE
months_since_donepezil_first	-0.938461	-1	119	-1	-1	-1	-0.86237	-1	172	-1	-1	-1	-0.0760913	-0.0379012	FALSE	-0.927232	-1	112	-1	-1	-1	-0.928834	-1	137	-1	-1	-1	0.00160228	0.000982072	FALSE	0.7480596157475541	TRUE
months_since_donepezil_last	-0.968087	-1	105	-1	-1	-1	-0.926571	-1	170	-1	-1	-1	-0.0415157	-0.0322846	FALSE	-0.961914	-1	97	-1	-1	-1	-0.963068	-1	111	-1	-1	-1	0.00115374	0.00113309	FALSE	0.5438118856314438	TRUE
months_since_donepezil_memantine_first	-0.999767	-1	28	-1	-1	-1	-0.998393	-1	73	-1	-1	-1	-0.00137362	-0.00865158	FALSE	-0.999713	-1	28	-1	-1	-1	-0.999674	-1	39	-1	-1	-1	-3.98701e-05	-0.000509236	FALSE	0.8327034634288853	TRUE
months_since_donepezil_memantine_last	-0.999849	-1	20	-1	-1	-1	-0.998946	-1	73	-1	-1	-1	-0.000903409	-0.00777744	FALSE	-0.999798	-1	20	-1	-1	-1	-0.999781	-1	28	-1	-1	-1	-1.74432e-05	-0.000333248	FALSE	0.8708701723739903	TRUE
months_since_memantine_first	-0.970673	-1	112	-1	-1	-1	-0.937355	-1	153	-1	-1	-1	-0.0333184	-0.0242764	FALSE	-0.967172	-1	104	-1	-1	-1	-0.96919	-1	118	-1	-1	-1	0.00201842	0.00188396	FALSE	0.9212121758673624	TRUE
months_since_memantine_last	-0.984179	-1	99	-1	-1	-1	-0.965242	-1	153	-1	-1	-1	-0.0189367	-0.0206177	FALSE	-0.982883	-1	90	-1	-1	-1	-0.982761	-1	118	-1	-1	-1	-0.000122102	-0.000175165	FALSE	0.44997685489322525	TRUE
months_since_galantamine_first	-0.99726	-1	55	-1	-1	-1	-0.99449	-1	119	-1	-1	-1	-0.00276971	-0.00691548	FALSE	-0.996628	-1	55	-1	-1	-1	-0.996648	-1	71	-1	-1	-1	1.9935061573050916e-05	5.9452658008459094e-05	FALSE	0.7208568440385416	TRUE
months_since_galantamine_last	-0.998274	-1	52	-1	-1	-1	-0.996653	-1	105	-1	-1	-1	-0.0016212	-0.00568707	FALSE	-0.997884	-1	52	-1	-1	-1	-0.998261	-1	65	-1	-1	-1	0.000376274	0.00168734	FALSE	0.4946414005004296	TRUE
months_since_rivastigmine_first	-0.991931	-1	95	-1	-1	-1	-0.983437	-1	141	-1	-1	-1	-0.00849359	-0.0119508	FALSE	-0.991366	-1	95	-1	-1	-1	-0.991558	-1	67	-1	-1	-1	0.000191875	0.000353257	FALSE	0.8891440294994415	TRUE
months_since_rivastigmine_last	-0.994512	-1	84	-1	-1	-1	-0.988729	-1	141	-1	-1	-1	-0.00578294	-0.0103927	FALSE	-0.994139	-1	84	-1	-1	-1	-0.994478	-1	67	-1	-1	-1	0.000338896	0.00081052	FALSE	0.8703344684121803	TRUE
months_since_antidepressants_first	6.931367835353757	-1	193	-1	-1	-1	7.922345070874949	-1	200	-1	-1	-1	-0.990977	-0.0450969	FALSE	4.937767721646736	-1	187	-1	-1	-1	4.865525550519184	-1	196	-1	-1	-1	0.0722422	0.00413876	FALSE	0.12845996478774505	TRUE
months_since_antidepressants_last	1.65741	-1	177	-1	-1	-1	1.9802377740239814	-1	194	-1	-1	-1	-0.322824	-0.0308779	FALSE	1.0581156881458649	-1	169	-1	-1	-1	1.0458381821217384	-1	167	-1	-1	-1	0.012277506291866302	0.00146389	FALSE	0.12808552179816615	TRUE
months_since_antipsychotics_first	-0.628163	-1	162	-1	-1	-1	-0.256266	-1	189	-1	-1	-1	-0.371897	-0.0647308	FALSE	-0.657832	-1	162	-1	-1	-1	-0.666913	-1	185	-1	-1	-1	0.00908042	0.00217249	FALSE	0.404789	TRUE
months_since_antipsychotics_last	-0.799034	-1	134	-1	-1	-1	-0.606906	-1	184	-1	-1	-1	-0.192128	-0.0512864	FALSE	-0.819154	-1	134	-1	-1	-1	-0.820923	-1	149	-1	-1	-1	0.00176924	0.000647611	FALSE	0.5340448481191657	TRUE
months_since_angiotensin_antagonist_first	4.208280235946892	-1	178	-1	-1	-1	6.377895178387202	-1	197	-1	-1	-1	-2.16961	-0.118842	TRUE	3.6639123056642986	-1	178	-1	-1	-1	3.612816251062165	-1	179	-1	-1	-1	0.051096055656671524	0.00343724	FALSE	0.3348809975790643	TRUE
months_since_angiotensin_antagonist_last	0.7050057026204046	-1	174	-1	-1	-1	1.4469108649729236	-1	190	-1	-1	-1	-0.741905	-0.0878233	FALSE	0.5906110843925911	-1	167	-1	-1	-1	0.5869280817736224	-1	160	-1	-1	-1	0.003683	0.000533495	FALSE	0.9298366856192315	TRUE
months_since_adrenergics_first	4.035494727604573	-1	184	-1	-1	-1	5.804175122155838	-1	199	-1	-1	-1	-1.76868	-0.098473	FALSE	3.4340510786114233	-1	184	-1	-1	-1	3.375220220132917	-1	185	-1	-1	-1	0.058830857276916504	0.00402016	FALSE	0.17983878175687118	TRUE
months_since_adrenergics_last	0.7036644587489711	-1	175	-1	-1	-1	1.2886614252081279	-1	189	-1	-1	-1	-0.584997	-0.068591	FALSE	0.5226549514955035	-1	175	-1	-1	-1	0.5000635430086493	-1	169	-1	-1	-1	0.0225914	0.00329588	FALSE	0.22108413501663493	TRUE
months_since_nsaids_first	6.727540778014803	-1	185	-1	-1	-1	8.164370458126905	-1	199	-1	-1	-1	-1.43683	-0.0664947	FALSE	4.738245166370548	-1	183	-1	-1	-1	4.74756	-1	192	-1	-1	-1	-0.00931217	-0.000551524	FALSE	0.3934921022910288	TRUE
months_since_nsaids_last	3.4979251175144355	-1	168	-1	-1	-1	4.036838535112482	-1	195	-1	-1	-1	-0.538913	-0.0378928	FALSE	2.2996414180806024	-1	164	-1	-1	-1	2.2987318808979746	-1	186	-1	-1	-1	0.000909537	8.120170422279653e-05	FALSE	0.3539669667062413	TRUE
months_since_antidiabetics_first	1.3985268100957386	-1	183	-1	-1	-1	3.799748035870169	-1	198	-1	-1	-1	-2.40122	-0.170767	TRUE	1.7100196111167871	-1	172	-1	-1	-1	1.68302	-1	185	-1	-1	-1	0.027004532516002655	0.00231676	FALSE	0.24010357034309715	TRUE
months_since_antidiabetics_last	-0.397819	-1	166	-1	-1	-1	0.162056	-1	198	-1	-1	-1	-0.559875	-0.108916	TRUE	-0.322499	-1	154	-1	-1	-1	-0.335814	-1	152	-1	-1	-1	0.0133141	0.00316723	FALSE	0.0553275	TRUE
months_since_antihypertensives_first	4.165201723389457	-1	194	-1	-1	-1	6.225655749165788	-1	197	-1	-1	-1	-2.06045	-0.113336	TRUE	3.629997782224404	-1	181	-1	-1	-1	3.588358422438905	-1	187	-1	-1	-1	0.041639361530542374	0.00280622	FALSE	0.47709963023789326	TRUE
months_since_antihypertensives_last	0.6448815675437655	-1	151	-1	-1	-1	1.316894256313747	-1	189	-1	-1	-1	-0.672013	-0.0821053	FALSE	0.5158271929190661	-1	151	-1	-1	-1	0.5167118112747724	-1	185	-1	-1	-1	-0.000884618	-0.000132981	FALSE	0.9422172186951342	TRUE
months_since_anticholinergics_first	1.875894486740824	-1	194	-1	-1	-1	2.6874742556335285	-1	194	-1	-1	-1	-0.81158	-0.0601401	FALSE	1.3264690271440782	-1	175	-1	-1	-1	1.300072513786341	-1	177	-1	-1	-1	0.026396512985229492	0.00247165	FALSE	0.2916414779662925	TRUE
months_since_anticholinergics_last	0.8350534552589363	-1	175	-1	-1	-1	1.2800538317064782	-1	194	-1	-1	-1	-0.445	-0.045478	FALSE	0.4461990067355589	-1	175	-1	-1	-1	0.445207	-1	168	-1	-1	-1	0.000991769	0.000128857	FALSE	0.862698	TRUE
months_since_antivirals_first	2.707054911644393	-1	184	-1	-1	-1	3.005348214994275	-1	199	-1	-1	-1	-0.298293	-0.0214089	FALSE	1.530158010281508	-1	179	-1	-1	-1	1.4916085850342509	-1	175	-1	-1	-1	0.038549426943063736	0.00365269	FALSE	0.20328144984555485	TRUE
months_since_antivirals_last	1.1817027573297734	-1	184	-1	-1	-1	1.6463012194799354	-1	192	-1	-1	-1	-0.464598	-0.0477394	FALSE	0.6290085047956282	-1	166	-1	-1	-1	0.6158887424215618	-1	158	-1	-1	-1	0.013119762763381004	0.00175532	FALSE	0.7291050079473818	TRUE
months_since_glucocorticoids_first	4.396855701142235	-1	192	-1	-1	-1	6.5174499567305695	-1	196	-1	-1	-1	-2.12059	-0.115008	TRUE	3.289980388883213	-1	192	-1	-1	-1	3.265856472540699	-1	193	-1	-1	-1	0.024123916402459145	0.00169394	FALSE	0.8043586036368783	TRUE
months_since_glucocorticoids_last	2.5569056165754094	-1	180	-1	-1	-1	3.254257976502243	-1	194	-1	-1	-1	-0.697352	-0.0559693	FALSE	1.6864065307261595	-1	173	-1	-1	-1	1.6834735847975222	-1	193	-1	-1	-1	0.00293295	0.000297741	FALSE	0.7913937967477431	TRUE
months_since_statins_first	7.409941386709238	-1	183	-1	-1	-1	8.925582720192274	-1	197	-1	-1	2	-1.51564	-0.0700067	FALSE	5.871114843397632	-1	174	-1	-1	-1	5.890651203703935	-1	196	-1	-1	-1	-0.0195364	-0.00109334	FALSE	0.27031612455476184	TRUE
months_since_statins_last	1.2796	-1	175	-1	-1	-1	1.7813741161888135	-1	183	-1	-1	0	-0.501778	-0.0589315	FALSE	1.0265310750231122	-1	148	-1	-1	-1	1.0333538498341652	-1	169	-1	-1	-1	-0.00682277	-0.000947215	FALSE	0.17600842519536952	TRUE
months_since_nutrition_first	6.690385833228306	-1	195	-1	-1	-1	7.323951046969062	-1	198	-1	-1	-1	-0.633565	-0.0306561	FALSE	4.6149	-1	184	-1	-1	-1	4.63333	-1	195	-1	-1	-1	-0.0184225	-0.00112713	FALSE	0.45210154145727544	TRUE
months_since_nutrition_last	3.5169156992439556	-1	179	-1	-1	-1	3.563008982658217	-1	192	-1	-1	-1	-0.0460933	-0.00332743	FALSE	2.2253758382070408	-1	179	-1	-1	-1	2.247536150988156	-1	171	-1	-1	-1	-0.0221603	-0.00201843	FALSE	0.3779424848201347	TRUE
months_since_cancer_treatment_first	-0.368402	-1	173	-1	-1	-1	-0.0524836	-1	195	-1	-1	-1	-0.315918	-0.0457054	FALSE	-0.441582	-1	173	-1	-1	-1	-0.46731	-1	174	-1	-1	-1	0.0257287	0.00480803	FALSE	0.00822237	TRUE
months_since_cancer_treatment_last	-0.657427	-1	173	-1	-1	-1	-0.526346	-1	181	-1	-1	-1	-0.131082	-0.0291761	FALSE	-0.713924	-1	173	-1	-1	-1	-0.723321	-1	169	-1	-1	-1	0.00939689	0.00272549	FALSE	0.014972526023740385	TRUE
months_since_steroids_first	10.903589149928347	-1	192	-1	-1	11	10.418899577131066	-1	199	-1	-1	4	0.4846895727972811	0.019462585909594054	FALSE	7.147526931022195	-1	192	-1	-1	-1	7.173512283735731	-1	196	-1	-1	-1	-0.0259854	-0.00130821	FALSE	0.3551555365937161	TRUE
months_since_steroids_last	4.292216895627265	-1	189	-1	-1	2	4.351244326791902	-1	191	-1	-1	1	-0.0590274	-0.00425517	FALSE	2.8181374173629403	-1	189	-1	-1	-1	2.815261784736222	-1	178	-1	-1	-1	0.00287563	0.000258316	FALSE	0.4419290537511399	TRUE
months_since_antibacterial_first	13.711750821161779	-1	194	-1	-1	20	15.37213174691351	-1	199	-1	-1	21	-1.66038	-0.0601211	FALSE	9.763946444457181	-1	190	-1	-1	9	9.710839440522498	-1	196	-1	-1	9	0.053107	0.0024072	FALSE	0.6095859652898937	TRUE
months_since_antibacterial_last	5.314174707128042	-1	177	-1	-1	6	5.3317726106393675	-1	193	-1	-1	5	-0.0175979	-0.00128203	FALSE	3.5728688796246226	-1	172	-1	-1	2	3.587526133619734	-1	190	-1	-1	2	-0.0146573	-0.00130032	FALSE	0.4701640780958525	TRUE
months_since_contraceptives_first	-0.441451	-1	176	-1	-1	-1	-0.533868	-1	199	-1	-1	-1	0.092417	0.0135856	FALSE	-0.678026	-1	170	-1	-1	-1	-0.676364	-1	173	-1	-1	-1	-0.00166209	-0.000325147	FALSE	0.7794856733821288	TRUE
months_since_contraceptives_last	-0.60208	-1	172	-1	-1	-1	-0.671169	-1	199	-1	-1	-1	0.0690888	0.012952100553314744	FALSE	-0.778673	-1	170	-1	-1	-1	-0.781788	-1	168	-1	-1	-1	0.00311485	0.000803094	FALSE	0.7943188713461973	TRUE
months_since_antiallergics_first	3.5722910219126884	-1	189	-1	-1	-1	3.8853360088579514	-1	197	-1	-1	-1	-0.313045	-0.0185716	FALSE	2.319578971500338	-1	189	-1	-1	-1	2.3213830945694403	-1	189	-1	-1	-1	-0.00180412	-0.000134646	FALSE	0.8359394212171453	TRUE
months_since_antiallergics_last	2.110333646082774	-1	189	-1	-1	-1	2.232649241745742	-1	190	-1	-1	-1	-0.122316	-0.00971477	FALSE	1.2477230421900658	-1	189	-1	-1	-1	1.2568109383682653	-1	185	-1	-1	-1	-0.0090879	-0.000905627	FALSE	0.9176510852324854	TRUE
months_since_analgesics_first	8.128404651097657	-1	185	-1	-1	1	11.270810423209042	-1	200	-1	-1	9	-3.14241	-0.133804	TRUE	6.340209268308485	-1	185	-1	-1	-1	6.240638619696339	-1	192	-1	-1	-1	0.0995706	0.0054158	FALSE	0.0877683	TRUE
months_since_analgesics_last	4.000166488508403	-1	179	-1	-1	0	4.908325019556271	-1	194	-1	-1	1	-0.908159	-0.0627069	FALSE	2.8438461710976495	-1	167	-1	-1	-1	2.816951281201486	-1	176	-1	-1	-1	0.026894889771938324	0.00233602	FALSE	0.7009050500356133	TRUE
months_since_antiarrhythmics_first	-0.545447	-1	174	-1	-1	-1	-0.514139	-1	193	-1	-1	-1	-0.0313089	-0.00620544	FALSE	-0.6647	-1	174	-1	-1	-1	-0.671966	-1	193	-1	-1	-1	0.00726633	0.00182471	FALSE	0.8619644413869204	TRUE
months_since_antiarrhythmics_last	-0.684711	-1	135	-1	-1	-1	-0.68158	-1	193	-1	-1	-1	-0.00313172	-0.000815217	FALSE	-0.773877	-1	135	-1	-1	-1	-0.785115	-1	193	-1	-1	-1	0.0112384	0.00374961	FALSE	0.7841944243862802	TRUE
months_since_antifungal_first	2.2897117881643787	-1	182	-1	-1	-1	3.05492	-1	196	-1	-1	-1	-0.765206	-0.0530112	FALSE	1.4356159809420812	-1	180	-1	-1	-1	1.4191919821182497	-1	176	-1	-1	-1	0.016423998400568962	0.00148224	FALSE	0.8034231937946237	TRUE
months_since_antifungal_last	1.3062299377457456	-1	182	-1	-1	-1	1.690690175760805	-1	196	-1	-1	-1	-0.38446	-0.0357933	FALSE	0.6764090973653324	-1	177	-1	-1	-1	0.6700946666234741	-1	176	-1	-1	-1	0.00631443	0.000761654	FALSE	0.6818561076135184	TRUE
months_since_diuretic_first	4.282180906102037	-1	188	-1	-1	-1	5.6907057640927965	-1	197	-1	-1	-1	-1.40852	-0.0774061	FALSE	3.5086605382964993	-1	188	-1	-1	-1	3.440295736637902	-1	196	-1	-1	-1	0.0683648	0.00458936	FALSE	0.0728758	TRUE
months_since_diuretic_last	0.9085698014741235	-1	165	-1	-1	-1	1.4910437947101705	-1	190	-1	-1	-1	-0.582474	-0.0637504	FALSE	0.694022	-1	156	-1	-1	-1	0.6560379563571666	-1	153	-1	-1	-1	0.037983767688274384	0.00512499	FALSE	0.043953181410168594	TRUE
months_since_vassopressin_first	-0.983658	-1	128	-1	-1	-1	-0.984152	-1	182	-1	-1	-1	0.000494188	0.000510007	FALSE	-0.989507	-1	128	-1	-1	-1	-0.990219	-1	118	-1	-1	-1	0.000712678	0.00101576	FALSE	0.6354927033243524	TRUE
months_since_vassopressin_last	-0.987798	-1	118	-1	-1	-1	-0.989382	-1	177	-1	-1	-1	0.00158435	0.00207697	FALSE	-0.992714	-1	90	-1	-1	-1	-0.992487	-1	118	-1	-1	-1	-0.000226761	-0.000400167	FALSE	0.7345880736493908	TRUE
months_since_antihypotensives_first	-0.821045	-1	164	-1	-1	-1	-0.860572	-1	188	-1	-1	-1	0.0395272	0.0134815	FALSE	-0.89474	-1	118	-1	-1	-1	-0.894613	-1	144	-1	-1	-1	-0.000127086	-5.68376e-05	FALSE	0.9795744127968764	TRUE
months_since_antihypotensives_last	-0.86555	-1	123	-1	-1	-1	-0.890956	-1	188	-1	-1	-1	0.0254054	0.010551378952791478	FALSE	-0.916903	-1	115	-1	-1	-1	-0.92103	-1	144	-1	-1	-1	0.00412656	0.0022687	FALSE	0.6196239135565706	TRUE
months_since_diagnostics_first	-0.515207	-1	157	-1	-1	-1	-0.517441	-1	187	-1	-1	-1	0.00223421	0.000420968	FALSE	-0.68392	-1	157	-1	-1	-1	-0.66677	-1	150	-1	-1	-1	-0.0171491	-0.00419532	FALSE	0.014818290729589957	TRUE
months_since_diagnostics_last	-0.606546	-1	156	-1	-1	-1	-0.616703	-1	187	-1	-1	-1	0.010157584866028802	0.00226831	FALSE	-0.745763	-1	146	-1	-1	-1	-0.727528	-1	150	-1	-1	-1	-0.0182356	-0.00526725	FALSE	0.00599472	TRUE
months_since_antiplatelets_first	0.4576489021872233	-1	175	-1	-1	-1	1.5009985979948681	-1	193	-1	-1	-1	-1.04335	-0.103262	TRUE	0.42926417195984085	-1	175	-1	-1	-1	0.39863394990817413	-1	168	-1	-1	-1	0.030630221590399742	0.00381057	FALSE	0.14580652187140125	TRUE
months_since_antiplatelets_last	-0.201988	-1	172	-1	-1	-1	0.27298050797177853	-1	187	-1	-1	-1	-0.474968	-0.0727362	FALSE	-0.25092	-1	135	-1	-1	-1	-0.272291	-1	168	-1	-1	-1	0.021370386704802513	0.0041882	FALSE	0.0652125	TRUE
months_since_sympathomimetics_first	2.3824069881606444	-1	175	-1	-1	-1	4.755464891297365	-1	196	-1	-1	-1	-2.37306	-0.148367	TRUE	2.065905313441464	-1	172	-1	-1	-1	1.9947271762234522	-1	192	-1	-1	-1	0.0711781	0.00580608	FALSE	0.00734212	TRUE
months_since_sympathomimetics_last	0.999865	-1	167	-1	-1	-1	1.8502943832877965	-1	194	-1	-1	-1	-0.85043	-0.0860611	FALSE	0.7103136532744585	-1	167	-1	-1	-1	0.6603389458837836	-1	168	-1	-1	-1	0.0499747	0.00642622	FALSE	0.00230455	TRUE
months_since_antiemetics_first	1.4727791288761092	-1	180	-1	-1	-1	2.630349632115365	-1	197	-1	-1	-1	-1.15757	-0.0896336	FALSE	0.9561902103896557	-1	178	-1	-1	-1	0.906771	-1	186	-1	-1	-1	0.049419	0.00512326	FALSE	0.051328873724402264	TRUE
months_since_antiemetics_last	0.886937	-1	167	-1	-1	-1	1.5565124272072133	-1	191	-1	-1	-1	-0.669575	-0.0662303	FALSE	0.4556282908425803	-1	167	-1	-1	-1	0.435516	-1	168	-1	-1	-1	0.020111985504627228	0.00261431	FALSE	0.17298431185537055	TRUE
months_since_muscle_relaxants_first	2.957375829914095	-1	183	-1	-1	-1	4.271361683313116	-1	197	-1	-1	-1	-1.31399	-0.0802255	FALSE	2.038275318151123	-1	183	-1	-1	-1	1.965086231600561	-1	176	-1	-1	-1	0.0731891	0.00589757	FALSE	0.0419789	TRUE
months_since_muscle_relaxants_last	1.6003575613012244	-1	173	-1	-1	-1	2.1793310054757558	-1	186	-1	-1	-1	-0.578973	-0.0499898	FALSE	0.94255	-1	161	-1	-1	-1	0.9084557055392061	-1	176	-1	-1	-1	0.034093938767910004	0.0038319	FALSE	0.22987211750433478	TRUE
months_since_laxatives_first	1.3405125667704496	-1	164	-1	-1	-1	1.753497454850522	-1	196	-1	-1	-1	-0.412985	-0.0354752	FALSE	0.5616529156273439	-1	149	-1	-1	-1	0.5673194568692485	-1	196	-1	-1	-1	-0.00566654	-0.000662431	FALSE	0.47556513216655694	TRUE
months_since_laxatives_last	0.965657	-1	164	-1	-1	-1	1.227627909349598	-1	189	-1	-1	-1	-0.261971	-0.0262121	FALSE	0.30889377851648253	-1	149	-1	-1	-1	0.3145254334006972	-1	176	-1	-1	-1	-0.00563165	-0.000756534	FALSE	0.4698347169674034	TRUE
months_since_anxiolytics_first	3.675622814838327	-1	188	-1	-1	-1	4.751965546952056	-1	198	-1	-1	-1	-1.07634	-0.0618083	FALSE	2.620630795184686	-1	188	-1	-1	-1	2.5636663568425853	-1	196	-1	-1	-1	0.056964438408613205	0.00420833	FALSE	0.3094301203788694	TRUE
months_since_anxiolytics_last	1.2552891220765319	-1	177	-1	-1	-1	1.7316260803186445	-1	197	-1	-1	-1	-0.476337	-0.0453393	FALSE	0.7166928729663122	-1	177	-1	-1	-1	0.6987189231079758	-1	165	-1	-1	-1	0.017973950132727623	0.00222587	FALSE	0.7092207126486224	TRUE
months_since_antiepileptics_first	1.2480227544667932	-1	182	-1	-1	-1	2.585499166732799	-1	194	-1	-1	-1	-1.33748	-0.105623	TRUE	0.9408053266484427	-1	182	-1	-1	-1	0.8989292380071916	-1	172	-1	-1	-1	0.041876088827848434	0.00433654	FALSE	0.0931164	TRUE
months_since_antiepileptics_last	0.16866375078381857	-1	164	-1	-1	-1	0.7724051568091723	-1	184	-1	-1	-1	-0.603741	-0.0765505	FALSE	-0.00725138	-1	163	-1	-1	-1	-0.0275826	-1	172	-1	-1	-1	0.0203313	0.00336282	FALSE	0.11299955380898305	TRUE
months_since_salicylates_first	1.6677760714002305	-1	190	-1	-1	-1	2.337992355104092	-1	194	-1	-1	-1	-0.670216	-0.052425	FALSE	1.0716241842199037	-1	190	-1	-1	-1	1.0746941836966084	-1	175	-1	-1	-1	-0.00307	-0.000307483	FALSE	0.5936272941926359	TRUE
months_since_salicylates_last	1.2167182469849243	-1	181	-1	-1	-1	1.640436227661448	-1	189	-1	-1	-1	-0.423718	-0.0386434	FALSE	0.703157	-1	181	-1	-1	-1	0.7129077031569662	-1	175	-1	-1	-1	-0.00975074	-0.00112527	FALSE	0.5558317469157767	TRUE
months_since_antitussives_first	3.4860297469841464	-1	184	-1	-1	-1	4.555459506237223	-1	196	-1	-1	-1	-1.06943	-0.0632791	FALSE	2.404006448992407	-1	184	-1	-1	-1	2.3262796440594764	-1	177	-1	-1	-1	0.0777268	0.00593412	FALSE	0.0586773	TRUE
months_since_antitussives_last	2.1865869388987176	-1	180	-1	-1	-1	2.6840887533491293	-1	195	-1	-1	-1	-0.497502	-0.040016	FALSE	1.358748875537935	-1	180	-1	-1	-1	1.312459662648921	-1	175	-1	-1	-1	0.0462892	0.00475379	FALSE	0.10364210126057627	TRUE
months_since_ulcer_treatment_first	0.4162150471380314	-1	192	-1	-1	-1	1.0240069760147532	-1	195	-1	-1	-1	-0.607792	-0.0616379	FALSE	0.11888273947615642	-1	172	-1	-1	-1	0.10948584984413273	-1	187	-1	-1	-1	0.00939689	0.00125783	FALSE	0.6228797408223086	TRUE
months_since_ulcer_treatment_last	-0.0321572	-1	171	-1	-1	-1	0.34970863990386253	-1	188	-1	-1	-1	-0.381866	-0.0507387	FALSE	-0.251152	-1	167	-1	-1	-1	-0.256579	-1	165	-1	-1	-1	0.00542732	0.0009573	FALSE	0.7938964727355777	TRUE
months_since_amebicides_first	0.0329507	-1	180	-1	-1	-1	0.4618033905094456	-1	196	-1	-1	-1	-0.428853	-0.0502431	FALSE	-0.208964	-1	180	-1	-1	-1	-0.215824	-1	176	-1	-1	-1	0.00686015	0.00108009	FALSE	0.6893223038872014	TRUE
months_since_amebicides_last	-0.106339	-1	180	-1	-1	-1	0.24274339527097244	-1	196	-1	-1	-1	-0.349083	-0.0463089	FALSE	-0.3138	-1	180	-1	-1	-1	-0.322527	-1	176	-1	-1	-1	0.00872657	0.00154497	FALSE	0.571314	TRUE
months_since_antastmatics_first	-0.0696342	-1	177	-1	-1	-1	0.4539270314903201	-1	195	-1	-1	-1	-0.523561	-0.0623467	FALSE	-0.163328	-1	170	-1	-1	-1	-0.154091	-1	161	-1	-1	-1	-0.00923741	-0.00138317	FALSE	0.4562746075385862	TRUE
months_since_antastmatics_last	-0.502694	-1	177	-1	-1	-1	-0.274298	-1	185	-1	-1	-1	-0.228396	-0.0424872	FALSE	-0.565037	-1	170	-1	-1	-1	-0.555934	-1	158	-1	-1	-1	-0.00910285	-0.00212216	FALSE	0.2466576261505058	TRUE
months_since_migraine_first	0.5957410061196197	-1	184	-1	-1	-1	0.388396	-1	199	-1	-1	-1	0.20734496045430967	0.020344616825526792	FALSE	-0.0316967	-1	173	-1	-1	-1	-0.0372985	-1	168	-1	-1	-1	0.00560175	0.000727782	FALSE	0.8182861989557044	TRUE
months_since_migraine_last	-0.313517	-1	172	-1	-1	-1	-0.278092	-1	195	-1	-1	-1	-0.0354249	-0.00584025	FALSE	-0.532029	-1	154	-1	-1	-1	-0.538082	-1	150	-1	-1	-1	0.00605278	0.00131983	FALSE	0.9051863304290363	TRUE
months_since_ppi_first	4.893315097395777	-1	191	-1	-1	-1	6.209331458954504	-1	198	-1	-1	-1	-1.31602	-0.0692201	FALSE	3.71745	-1	181	-1	-1	-1	3.7232415406812307	-1	196	-1	-1	-1	-0.00579114	-0.000379752	FALSE	0.5791266457648672	TRUE
months_since_ppi_last	1.6244968390522914	-1	180	-1	-1	-1	2.181610680936131	-1	190	-1	-1	-1	-0.557114	-0.051211	FALSE	1.1063410938866642	-1	177	-1	-1	-1	1.1187157833357837	-1	165	-1	-1	-1	-0.0123747	-0.00142617	FALSE	0.15960767632504735	TRUE
months_since_bowel_evacuants_first	2.2295783172835297	-1	157	-1	-1	-1	1.9861542545754116	-1	196	-1	-1	-1	0.24342406270811812	0.018579617280170126	FALSE	0.951438	-1	157	-1	-1	-1	0.9728509380692395	-1	164	-1	-1	-1	-0.0214127	-0.00218603	FALSE	0.2640163177104783	TRUE
months_since_bowel_evacuants_last	1.6420590427377557	-1	149	-1	-1	-1	1.392499555968725	-1	196	-1	-1	-1	0.24955948676903073	0.022714339915377385	FALSE	0.6126343436256395	-1	149	-1	-1	-1	0.6307926928031936	-1	161	-1	-1	-1	-0.0181583	-0.00217275	FALSE	0.24815447519469103	TRUE
months_since_glaucoma_first	-0.619894	-1	168	-1	-1	-1	-0.499765	-1	193	-1	-1	-1	-0.120129	-0.0247764	FALSE	-0.671814	-1	168	-1	-1	-1	-0.673745	-1	139	-1	-1	-1	0.00193121	0.000501629	FALSE	0.8596785939240585	TRUE
months_since_glaucoma_last	-0.809926	-1	131	-1	-1	-1	-0.757815	-1	176	-1	-1	-1	-0.0521112	-0.0177517	FALSE	-0.830993	-1	115	-1	-1	-1	-0.839114	-1	133	-1	-1	-1	0.00812105	0.00344979	FALSE	0.20060378994253136	TRUE
months_since_skin_care_first	-0.419055	-1	182	-1	-1	-1	-0.661134	-1	192	-1	-1	-1	0.24207953834557866	0.044347131885314583	FALSE	-0.717757	-1	163	-1	-1	-1	-0.717667	-1	150	-1	-1	-1	-8.97078e-05	-2.24124e-05	FALSE	0.7792901721672403	TRUE
months_since_skin_care_last	-0.620633	-1	146	-1	-1	-1	-0.757228	-1	192	-1	-1	-1	0.13659489023030347	0.033446395423712576	FALSE	-0.805337	-1	146	-1	-1	-1	-0.805297	-1	150	-1	-1	-1	-3.98701e-05	-1.32315e-05	FALSE	0.4622113104620821	TRUE
months_since_osteoporosis_treatment_first	1.7904376469416683	-1	184	-1	-1	-1	1.3074236360681881	-1	194	-1	-1	-1	0.48301401087348017	0.0396006	FALSE	1.066144534179909	-1	184	-1	-1	-1	1.0712404342853157	-1	173	-1	-1	-1	-0.0050959	-0.000491955	FALSE	0.4364863180298659	TRUE
months_since_osteoporosis_treatment_last	0.4740067871296603	-1	165	-1	-1	-1	0.2943393570427139	-1	191	-1	-1	-1	0.1796674300869464	0.022549049872491823	FALSE	0.1153542335840998	-1	165	-1	-1	-1	0.12381417532388245	-1	173	-1	-1	-1	-0.00845994	-0.0012675	FALSE	0.1073880266213294	TRUE
months_since_varivax_vaccination	-0.932319	-1	165	-1	-1	-1	-0.877073	-1	180	-1	-1	-1	-0.0552453	-0.0210961	FALSE	-0.934269	-1	165	-1	-1	-1	-0.941535	-1	162	-1	-1	-1	0.00726633	0.00373683	FALSE	0.26944283316756534	TRUE
months_since_prevnar13_vaccination	-0.391961	-1	120	-1	-1	-1	2.7729077624224834	-1	149	-1	-1	-1	-3.16487	-0.407097	TRUE	-0.242971	-1	120	-1	-1	-1	-0.308495	-1	133	-1	-1	-1	0.0655241	0.014861785992111028	FALSE	1.2313356299664308e-13	TRUE
months_since_shingrix_vaccination	-0.971636	-1	57	-1	-1	-1	-0.615675	-1	66	-1	-1	-1	-0.355961	-0.170192	TRUE	-0.968542	-1	57	-1	-1	-1	-0.973065	-1	59	-1	-1	-1	0.00452277	0.00790863	FALSE	4.2511793766675165e-05	TRUE
months_since_influenza_vaccination	6.301423554545214	-1	164	-1	0	9	5.901528034434153	-1	185	-1	-1	9	0.3998955201110608	0.029728259682047987	FALSE	5.399182164100443	-1	163	-1	-1	8	5.4547013104811075	-1	173	-1	-1	8	-0.0555191	-0.00443772	FALSE	0.019763030086768062	TRUE
months_since_tdap_vaccination	11.407093966425336	-1	192	-1	-1	13	8.697685557835547	-1	197	-1	-1	-1	2.7094084085897894	0.11277234739705122	TRUE	6.8617329050617615	-1	191	-1	-1	-1	7.049299407181108	-1	189	-1	-1	-1	-0.187567	-0.00954945	FALSE	5.258928783209748e-07	TRUE
months_since_calmette_guerin_vaccination	-0.982568	-1	118	-1	-1	-1	-0.988125	-1	179	-1	-1	-1	0.00555603	0.00622198	FALSE	-0.987409	-1	118	-1	-1	-1	-0.988657	-1	130	-1	-1	-1	0.00124843	0.00158805	FALSE	0.3477927698237635	TRUE
months_since_visits_date_1	4.192697222753845	-1	191	-1	-1	-1	5.228111147641344	-1	193	-1	-1	1	-1.03541	-0.0650767	FALSE	3.3738970304233957	-1	191	-1	-1	-1	3.391502181643297	-1	176	-1	-1	-1	-0.0176052	-0.00132856	FALSE	0.6953512433771175	TRUE
months_since_visits_date_2	2.339885511921044	-1	188	-1	-1	-1	4.3758672781071795	-1	196	-1	-1	-1	-2.03598	-0.137381	TRUE	1.9701945911194285	-1	188	-1	-1	-1	1.9285552313339298	-1	191	-1	-1	-1	0.041639361530542374	0.00353942	FALSE	0.0884254	TRUE
months_since_visits_date_3	1.1499190118984826	-1	180	-1	-1	-1	3.3735635115882716	-1	195	-1	-1	-1	-2.22364	-0.166237	TRUE	1.008826248495526	-1	177	-1	-1	-1	0.9901271607737794	-1	190	-1	-1	-1	0.0186991	0.0018449	FALSE	0.3615492354387425	TRUE
months_since_visits_date_4	0.43156466522584086	-1	161	-1	-1	-1	2.4836695689306594	-1	195	-1	-1	-1	-2.0521	-0.171707	TRUE	0.397064	-1	159	-1	-1	-1	0.36299255176263323	-1	192	-1	-1	-1	0.0340715	0.00392977	FALSE	0.0727294	TRUE
months_since_visits_date_5	-0.00498221	-1	169	-1	-1	-1	1.7961594128961798	-1	193	-1	-1	-1	-1.80114	-0.16831	TRUE	0.014138942395147807	-1	169	-1	-1	-1	-0.0236903	-1	193	-1	-1	-1	0.0378293	0.00503965	FALSE	0.030086005261283084	TRUE
months_since_vaccinations_date_1	9.641660715091483	-1	164	-1	3	12	7.501493173255335	-1	191	-1	1	11	2.1401675418361474	0.13396901282400517	TRUE	8.002584082351738	-1	164	-1	1	11	8.073463193646695	-1	189	-1	2	11	-0.0708791	-0.00457338	FALSE	0.019571564354258508	TRUE
months_since_vaccinations_date_2	10.667698273031817	-1	182	-1	-1	18	9.021318224933017	-1	196	-1	-1	14	1.6463800480988002	0.0885716	FALSE	8.404624435900056	-1	167	-1	-1	14	8.554835124581675	-1	185	-1	-1	14	-0.150211	-0.00873724	FALSE	3.756930366656627e-05	TRUE
months_since_vaccinations_date_3	9.911932246956917	-1	182	-1	-1	18	8.728208456622868	-1	197	-1	-1	12	1.1837237903340494	0.0588576	FALSE	7.42593	-1	182	-1	-1	-1	7.549031529791703	-1	185	-1	-1	-1	-0.123101	-0.00678424	FALSE	0.000401582	TRUE
months_since_vaccinations_date_4	8.424533248688709	-1	176	-1	-1	-1	7.92049	-1	194	-1	-1	-1	0.5040394103312087	0.024055698353338886	FALSE	5.98008	-1	176	-1	-1	-1	6.12265	-1	170	-1	-1	-1	-0.142573	-0.00777909	FALSE	0.000124943	TRUE
months_since_vaccinations_date_5	6.64921	-1	187	-1	-1	-1	6.745001813914995	-1	195	-1	-1	-1	-0.0957884	-0.00457935	FALSE	4.439548171830263	-1	187	-1	-1	-1	4.532896589360159	-1	181	-1	-1	-1	-0.0933484	-0.0053042	FALSE	0.010185200422236366	TRUE
months_since_prescriptions_date_1	2.557624473499542	-1	177	-1	0	2	2.5403874786959464	-1	179	-1	0	2	0.017237	0.00203019	FALSE	2.070784419752656	-1	148	-1	0	2	2.085753159084283	-1	176	-1	0	2	-0.0149687	-0.00189536	FALSE	0.00527683	TRUE
months_since_prescriptions_date_2	3.668888588068531	-1	182	-1	1	4	3.3473774757105446	-1	188	-1	1	3	0.3215111123579866	0.0338258	FALSE	2.6567257159801945	-1	150	-1	-1	3	2.6928430637199323	-1	161	-1	-1	3	-0.0361173	-0.00425525	FALSE	0.000151261	TRUE
months_since_prescriptions_date_3	4.513582817141159	-1	172	-1	1	6	3.9447473934419417	-1	185	-1	1	5	0.568835	0.055281	FALSE	3.1088678629364845	-1	172	-1	-1	4	3.1673349065419396	-1	176	-1	-1	4	-0.058467	-0.00649566	FALSE	0.000266622	TRUE
months_since_prescriptions_date_4	5.171364910135105	-1	168	-1	-1	7	4.419634590603165	-1	191	-1	-1	6	0.7517303195319398	0.0682551	FALSE	3.4706742785376634	-1	168	-1	-1	4	3.5472722606110594	-1	180	-1	-1	5	-0.076598	-0.00802848	FALSE	4.0189681024892015e-05	TRUE
months_since_prescriptions_date_5	5.67278	-1	174	-1	-1	8	4.803199198098413	-1	190	-1	-1	6	0.8695808643581175	0.0746557	FALSE	3.7599444808536195	-1	174	-1	-1	5	3.837113104063513	-1	164	-1	-1	5	-0.0771686	-0.00769334	FALSE	0.000174366	TRUE
months_since_enc_date_1	2.935819457994327	-1	158	0	1	2	2.5835770781608414	-1	182	0	0	2	0.3522423798334855	0.0407928	FALSE	3.1382820462343917	-1	158	0	0	2	3.1659568954131916	-1	159	0	1	2	-0.0276749	-0.00300876	FALSE	0.00100644	TRUE
months_since_enc_date_2	4.008909469150613	-1	178	0	1	4	3.6719572520699417	-1	194	0	1	3	0.3369522170806709	0.0350931	FALSE	3.9958260964906818	-1	178	-1	1	4	4.011786605133777	-1	152	-1	1	4	-0.0159605	-0.00161455	FALSE	0.03785	TRUE
months_since_enc_date_3	4.8938332345294056	-1	182	0	2	6	4.504154526662661	-1	189	0	1	5	0.38967870786674474	0.037823980217612616	FALSE	4.632644161643446	-1	182	-1	1	5	4.639083186519912	-1	176	-1	1	5	-0.00643903	-0.000619901	FALSE	0.0804172	TRUE
months_since_enc_date_4	5.666319685943546	-1	195	-1	2	7	5.175028625846021	-1	190	-1	2	6	0.49129106009752466	0.0448539	FALSE	5.159542789363648	-1	195	-1	2	6	5.183457387560023	-1	176	-1	2	6	-0.0239146	-0.00218867	FALSE	0.00768791	TRUE
months_since_enc_date_5	6.319132019163294	-1	186	-1	3	8	5.729857040824425	-1	186	-1	2	7	0.5892749783388691	0.0512434	FALSE	5.576474633880135	-1	186	-1	2	7	5.621044447711579	-1	160	-1	2	7	-0.0445698	-0.00391749	FALSE	0.00316325	TRUE
months_since_diagnoses_date_1	2.228980825814121	-1	159	-1	0	2	2.165551864742405	-1	177	-1	0	2	0.063429	0.00807392	FALSE	1.7719279447200744	-1	159	-1	-1	1	1.8021494980102317	-1	154	-1	-1	1	-0.0302216	-0.00428509	FALSE	4.41664103695104e-06	TRUE
months_since_diagnoses_date_2	3.1253160558716764	-1	131	-1	0	4	2.999881434202123	-1	181	-1	0	3	0.12543462166955344	0.014620972028096738	FALSE	2.3249489787018787	-1	131	-1	-1	3	2.3655566990528354	-1	176	-1	-1	3	-0.0406077	-0.00535733	FALSE	9.360233576018805e-05	TRUE
months_since_diagnoses_date_3	3.848464338005903	-1	140	-1	-1	5	3.6372826608621387	-1	182	-1	-1	4	0.21118167714376446	0.022575610479775177	FALSE	2.7480183302890833	-1	140	-1	-1	3	2.8171655831130096	-1	151	-1	-1	3	-0.0691473	-0.00842294	FALSE	2.2242026981627634e-06	TRUE
months_since_diagnoses_date_4	4.370505393760882	-1	143	-1	-1	6	4.1230736600647715	-1	182	-1	-1	5	0.2474317336961107	0.024669904642211103	FALSE	3.0383077126261204	-1	143	-1	-1	4	3.1160395013244355	-1	138	-1	-1	4	-0.0777318	-0.00890209	FALSE	3.067732071831085e-06	TRUE
months_since_diagnoses_date_5	4.7845763178654614	-1	148	-1	-1	7	4.512763537285401	-1	185	-1	-1	6	0.27181278058006075	0.0254655	FALSE	3.267982048477086	-1	148	-1	-1	4	3.341148708083418	-1	144	-1	-1	4	-0.0731667	-0.0079393	FALSE	0.000190222	TRUE
months_since_commercial	1.7786605299313663	-1	165	-1	0	0	2.738984245392467	-1	190	-1	0	0	-0.960324	-0.0976375	FALSE	1.705299985297892	-1	162	-1	-1	0	1.693446099331428	-1	155	-1	-1	0	0.0118539	0.00140524	FALSE	0.00204735	TRUE
months_since_medicare	0.1739166966190385	-1	164	-1	-1	0	0.5390076751278243	-1	187	-1	-1	0	-0.365091	-0.0651175	FALSE	0.33502864419154604	-1	164	-1	-1	0	0.3053876995686551	-1	170	-1	-1	0	0.0296409	0.00567596	FALSE	0.011487985342489982	TRUE
months_since_medicaid	-0.570408	-1	163	-1	-1	-1	0.0741381	-1	189	-1	-1	-1	-0.644546	-0.111292	TRUE	-0.550584	-1	128	-1	-1	-1	-0.572009	-1	163	-1	-1	-1	0.0214252	0.00522635	FALSE	0.000127781	TRUE
months_since_other_payor_type	-0.293625	-1	166	-1	-1	-1	-0.124969	-1	185	-1	-1	-1	-0.168656	-0.0269636	FALSE	-0.461238	-1	166	-1	-1	-1	-0.452351	-1	185	-1	-1	-1	-0.00888605	-0.00184908	FALSE	0.18770180636345213	TRUE
months_since_uninsured	1.438588301926132	-1	170	-1	-1	-1	2.4701549574674724	-1	195	-1	-1	-1	-1.03157	-0.0866026	FALSE	0.7932410173858655	-1	170	-1	-1	-1	0.7677988950992143	-1	185	-1	-1	-1	0.0254421	0.00294073	FALSE	0.7404610041912536	TRUE
records_pre_exposure	54.85642466706188	0	200	25	55	81	58.822182479848536	0	200	20	52	90	-3.96576	-0.096374	FALSE	47.08548652763623	0	200	16	44	72	47.190247767896075	0	200	16	44	72	-0.104761	-0.00294327	FALSE	0.0480358	TRUE
bmi		10	100	24.100000381469727	27.799999237060547	32.599998474121094		10	100	24.799999237060547	29	34.400001525878906		-0.176695	TRUE		10	100	24.5	28.5	33.5		10	100	24.600000381469727	28.399999618530273	33.29999923706055	0.048604	0.00559873	FALSE	0.3493944901083347	TRUE
smoker_count_log	0.14894871653362296	0	5.09375	0	0	0	0.30653725580027386	0	5.438079357147217	0	0	0	-0.157589	-0.253599	TRUE	0.1527896200910435	0	4.9416422843933105	0	0	0	0.1474367533996201	0	5.017279624938965	0	0	0	0.00535287	0.010633228656719606	FALSE	1.0123773388652471e-06	TRUE
non_smoker_count_log	0.9549698221031279	0	5.910796642303467	0	0.6931471824645996	1.7917594909667969	1.0268505225422737	0	5.93489	0	0.6931471824645996	1.9459102153778076	-0.0718807	-0.0640379	FALSE	0.7505349381451356	0	5.7714409828186035	0	0	1.3862943649291992	0.7574202772867604	0	5.7430033683776855	0	0	1.3862943649291992	-0.00688534	-0.0066513	FALSE	0.00148908	TRUE
age_first_record	60.63023991460851	34	87	55	59	66	61.81750503550361	34	89	55	62	69	-1.18727	-0.13782	TRUE	62.68467218037244	34	87	57	62	70	62.59757091275171	35	88	57	62	69	0.0871013	0.010694292185682113	FALSE	1.7036109867910876e-08	TRUE
follow_up_in_days	1615.5221795368507	1	5841	752	1463	2243	1643.6374857815517	1	5843	657	1408	2401	-28.1153	-0.0243576	FALSE	1676.2563175455953	1	5841	720	1480	2420	1870.0267603282307	1	5840	855	1756	2674	-193.77	-0.160668	TRUE	0	FALSE
gender_Female	1	1	1	1	1	1	1	1	1	1	1	1	0		FALSE	1	1	1	1	1	1	1	1	1	1	1	1	0		FALSE	1	TRUE
gender_Male	0	0	0	0	0	0	0	0	0	0	0	0	0		FALSE	0	0	0	0	0	0	0	0	0	0	0	0	0		FALSE	1	TRUE
race_Caucasian	0.9094395872329766	0	1	1	1	1	0.8265089505368055	0	1	1	1	1	0.0829306	0.24684	TRUE	0.8968759266688762	0	1	1	1	1	0.8998512346032799	0	1	1	1	1	-0.00297531	-0.00984659	FALSE	8.509797098399038e-06	TRUE
race_Other/Unknown	0.0387467	0	1	0	0	0	0.0605952	0	1	0	0	0	-0.0218485	-0.100689	TRUE	0.0440864	0	1	0	0	0	0.0443356	0	1	0	0	0	-0.000249188	-0.00121222	FALSE	0.5865240375101545	TRUE
race_African American	0.037192288003335995	0	1	0	0	0	0.0941167	0	1	0	0	0	-0.0569244	-0.231366	TRUE	0.0445798	0	1	0	0	0	0.041489846823970916	0	1	0	0	0	0.00308993	0.015226612566035887	FALSE	5.995163352538434e-12	TRUE
race_Asian	0.0146214	0	1	0	0	0	0.0187792	0	1	0	0	0	-0.00415779	-0.03245	FALSE	0.014457903379740495	0	1	0	0	0	0.014323341714365454	0	1	0	0	0	0.000134562	0.00112987	FALSE	0.6127470753144324	TRUE
ethnicity_Not Hispanic	0.9174061401584286	0	1	1	1	1	0.8683527573397425	0	1	1	1	1	0.0490534	0.15911312277950343	TRUE	0.9060983845124507	0	1	1	1	1	0.908608	0	1	1	1	1	-0.00250933	-0.0086548	FALSE	0.000100988	TRUE
ethnicity_Hispanic	0.018018102124362247	0	1	0	0	0	0.0383903	0	1	0	0	0	-0.0203722	-0.123287	TRUE	0.0216071	0	1	0	0	0	0.0206203	0	1	0	0	0	0.000986786	0.00686398	FALSE	0.00205669	TRUE
region_Midwest	0.5237043848716405	0	1	0	1	1	0.49341038693074246	0	1	0	0	1	0.030293997940898043	0.0606247	FALSE	0.5084013824965176	0	1	0	1	1	0.5082443938869133	0	1	0	1	1	0.000156989	0.00031402	FALSE	0.8881354629735326	TRUE
region_South	0.19260075277701277	0	1	0	0	0	0.21524841187963162	0	1	0	0	0	-0.0226477	-0.0562319	FALSE	0.20688108486604884	0	1	0	0	0	0.20501964849502743	0	1	0	0	0	0.00186144	0.00460303	FALSE	0.0386938	TRUE
region_West	0.15455112675376972	0	1	0	0	0	0.12230510806020686	0	1	0	0	0	0.032246	0.0934742	FALSE	0.15135944660269174	0	1	0	0	0	0.1524558749872291	0	1	0	0	0	-0.00109643	-0.0030547	FALSE	0.16992158664077295	TRUE
region_Other/Unknown	0.0309669	0	1	0	0	0	0.0357833	0	1	0	0	0	-0.00481639	-0.0268176	FALSE	0.032720911630364086	0	1	0	0	0	0.0332392	0	1	0	0	0	-0.000518312	-0.00290233	FALSE	0.19351393492470326	TRUE
region_Northeast	0.0981769	0	1	0	0	0	0.13325284085541209	0	1	0	0	0	-0.035076	-0.109818	TRUE	0.10063717440437774	0	1	0	0	0	0.10104085940050286	0	1	0	0	0	-0.000403685	-0.00134063	FALSE	0.5471619098295073	TRUE
visits_type_1_Observation patient	0.019801240728379445	0	1	0	0	0	0.033588604079041344	0	1	0	0	0	-0.0137874	-0.085613	FALSE	0.0183079	0	1	0	0	0	0.017674923935280824	0	1	0	0	0	0.000632938	0.00476181	FALSE	0.0330092	TRUE
visits_type_1_Emergency patient	0.1192602308744381	0	1	0	0	0	0.152891	0	1	0	0	0	-0.0336306	-0.0982041	FALSE	0.1081053468326925	0	1	0	0	0	0.10724564730390752	0	1	0	0	0	0.0008597	0.00277349	FALSE	0.21218247886115937	TRUE
visits_type_1_Inpatient	0.060888115054451075	0	1	0	0	0	0.14248821900000377	0	1	0	0	0	-0.0816001	-0.27248	TRUE	0.0616118	0	1	0	0	0	0.0611259	0	1	0	0	0	0.000485917	0.00202461	FALSE	0.36349368603343324	TRUE
visits_type_1_Skilled nursing facility inpatient	0.00094136	0	1	0	0	0	0.00205294	0	1	0	0	0	-0.00111158	-0.0287526	FALSE	0.00110141	0	1	0	0	0	0.00118364	0	1	0	0	0	-8.22321e-05	-0.0024342	FALSE	0.27582063719399386	TRUE
visits_type_1_Inpatient psych	0.000619275	0	1	0	0	0	0.00165331	0	1	0	0	0	-0.00103403	-0.0306964	FALSE	0.000640414	0	1	0	0	0	0.000655365	0	1	0	0	0	-1.49513e-05	-0.000587582	FALSE	0.7920689965469446	TRUE
visits_type_1_Inpatient rehab	0.000899349	0	1	0	0	0	0.00245965	0	1	0	0	0	-0.0015603	-0.038112	FALSE	0.000976818	0	1	0	0	0	0.000914521	0	1	0	0	0	6.229706923477352e-05	0.00202676	FALSE	0.36417283766154707	TRUE
visits_type_2_Inpatient	0.031337182796602386	0	1	0	0	0	0.0663175	0	1	0	0	0	-0.0349803	-0.162854	TRUE	0.0318861	0	1	0	0	0	0.030543006157442133	0	1	0	0	0	0.00134312	0.00772372	FALSE	0.000536962	TRUE
visits_type_2_Emergency patient	0.0576175	0	1	0	0	0	0.11626439322653909	0	1	0	0	0	-0.0586469	-0.20929	TRUE	0.0556786	0	1	0	0	0	0.054858797467250434	0	1	0	0	0	0.000819829	0.00358781	FALSE	0.10646713450139594	TRUE
visits_type_2_Inpatient psych	0.000435671	0	1	0	0	0	0.00120408	0	1	0	0	0	-0.00076841	-0.0268495	FALSE	0.000443555	0	1	0	0	0	0.000443555	0	1	0	0	0	0	0	FALSE	1	TRUE
visits_type_2_Skilled nursing facility inpatient	0.000725081	0	1	0	0	0	0.0015201	0	1	0	0	0	-0.000795018	-0.0237433	FALSE	0.000862191	0	1	0	0	0	0.000842256	0	1	0	0	0	1.9935061573050916e-05	0.000683165	FALSE	0.7596901931173701	TRUE
visits_type_2_Observation patient	0.00916932	0	1	0	0	0	0.018648368799150484	0	1	0	0	0	-0.00947905	-0.0810059	FALSE	0.00903058	0	1	0	0	0	0.00905052	0	1	0	0	0	-1.99351e-05	-0.000210616	FALSE	0.9247608871501496	TRUE
visits_type_2_Inpatient rehab	0.000650394	0	1	0	0	0	0.00172133	0	1	0	0	0	-0.00107094	-0.0311212	FALSE	0.000665333	0	1	0	0	0	0.000645398	0	1	0	0	0	1.9935061573050916e-05	0.000778965	FALSE	0.7272270181455509	TRUE
visits_type_3_Emergency patient	0.032417024150169525	0	1	0	0	0	0.0799322	0	1	0	0	0	-0.0475152	-0.207463	TRUE	0.032770749284206695	0	1	0	0	0	0.0321303	0	1	0	0	0	0.000640414	0.00361421	FALSE	0.10438651863612558	TRUE
visits_type_3_Inpatient	0.017481293382315185	0	1	0	0	0	0.0419298	0	1	0	0	0	-0.0244485	-0.144381	TRUE	0.018208186831396724	0	1	0	0	0	0.017640037577590997	0	1	0	0	0	0.000568149	0.00428225	FALSE	0.054844463585866275	TRUE
visits_type_3_Inpatient psych	0.000315861	0	1	0	0	0	0.000916405	0	1	0	0	0	-0.000600544	-0.0242032	FALSE	0.000348864	0	1	0	0	0	0.000348864	0	1	0	0	0	0	0	FALSE	1	TRUE
visits_type_3_Observation patient	0.00478304	0	1	0	0	0	0.011579296427721156	0	1	0	0	0	-0.00679625	-0.0755013	FALSE	0.00502114	0	1	0	0	0	0.00486416	0	1	0	0	0	0.000156989	0.00223854	FALSE	0.3154746146738979	TRUE
visits_type_3_Skilled nursing facility inpatient	0.000541477	0	1	0	0	0	0.00126454	0	1	0	0	0	-0.000723068	-0.0240747	FALSE	0.00063543	0	1	0	0	0	0.000613003	0	1	0	0	0	2.242694426968228e-05	0.00089792	FALSE	0.687618	TRUE
visits_type_3_Inpatient rehab	0.000434115	0	1	0	0	0	0.00130281	0	1	0	0	0	-0.000868692	-0.0294935	FALSE	0.000403685	0	1	0	0	0	0.000485917	0	1	0	0	0	-8.22321e-05	-0.00389992	FALSE	0.0807163	TRUE
visits_type_4_Inpatient	0.010555682626223964	0	1	0	0	0	0.029209699910437946	0	1	0	0	0	-0.018654	-0.133927	TRUE	0.011305671774195558	0	1	0	0	0	0.010911954308838958	0	1	0	0	0	0.000393717	0.00375644	FALSE	0.0917937	TRUE
visits_type_4_Emergency patient	0.0200704	0	1	0	0	0	0.0574954	0	1	0	0	0	-0.037425	-0.194751	TRUE	0.0211536	0	1	0	0	0	0.020453373137006202	0	1	0	0	0	0.000700219	0.00490605	FALSE	0.027400031669426006	TRUE
visits_type_4_Skilled nursing facility inpatient	0.000373432	0	1	0	0	0	0.00103544	0	1	0	0	0	-0.000662011	-0.0249534	FALSE	0.000418636	0	1	0	0	0	0.000438571	0	1	0	0	0	-1.99351e-05	-0.000963124	FALSE	0.6662276454096188	TRUE
visits_type_4_Observation patient	0.00290655	0	1	0	0	0	0.00786077	0	1	0	0	0	-0.00495422	-0.067742	FALSE	0.00310489	0	1	0	0	0	0.00282829	0	1	0	0	0	0.000276599	0.0050859	FALSE	0.0227461	TRUE
visits_type_4_Inpatient psych	0.000203832	0	1	0	0	0	0.000742099	0	1	0	0	0	-0.000538267	-0.0247582	FALSE	0.000209318	0	1	0	0	0	0.000246696	0	1	0	0	0	-3.73782e-05	-0.00247568	FALSE	0.26750270341605364	TRUE
visits_type_4_Inpatient rehab	0.000287854	0	1	0	0	0	0.00094333	0	1	0	0	0	-0.000655476	-0.0264291	FALSE	0.000276599	0	1	0	0	0	0.000328929	0	1	0	0	0	-5.23295e-05	-0.00300788	FALSE	0.17793172526825463	TRUE
visits_type_5_Inpatient	0.00687115	0	1	0	0	0	0.021236504283484683	0	1	0	0	0	-0.0143654	-0.122265	TRUE	0.00744325	0	1	0	0	0	0.00706698	0	1	0	0	0	0.000376274	0.00443368	FALSE	0.0468065	TRUE
visits_type_5_Emergency patient	0.013437334192227321	0	1	0	0	0	0.042885863177903494	0	1	0	0	0	-0.0294485	-0.178717	TRUE	0.014657253995110926	0	1	0	0	0	0.013797554466325943	0	1	0	0	0	0.0008597	0.00725935	FALSE	0.00111835	TRUE
visits_type_5_Observation patient	0.00170845	0	1	0	0	0	0.00559952	0	1	0	0	0	-0.00389107	-0.0645217	FALSE	0.00191875	0	1	0	0	0	0.00189383	0	1	0	0	0	2.4918826966313645e-05	0.000571277	FALSE	0.7980880885473997	TRUE
visits_type_5_Inpatient psych	0.0001696	0	1	0	0	0	0.000571572	0	1	0	0	0	-0.000401972	-0.020886	FALSE	0.000181907	0	1	0	0	0	0.000214302	0	1	0	0	0	-3.23945e-05	-0.00230179	FALSE	0.3025562664056811	TRUE
visits_type_5_Skilled nursing facility inpatient	0.000298746	0	1	0	0	0	0.000827599	0	1	0	0	0	-0.000528853	-0.0222927	FALSE	0.000341388	0	1	0	0	0	0.000363815	0	1	0	0	0	-2.24269e-05	-0.00119455	FALSE	0.5926536823123344	TRUE
visits_type_5_Inpatient rehab	0.000236507	0	1	0	0	0	0.000755326	0	1	0	0	0	-0.000518819	-0.023305	FALSE	0.000221778	0	1	0	0	0	0.000246696	0	1	0	0	0	-2.49188e-05	-0.00162836	FALSE	0.4658029092418442	TRUE
has_chickenpox_diagnosis	0.000998931	0	1	0	0	0	0.000679746	0	1	0	0	0	0.000319185	0.0110221	FALSE	0.000680284	0	1	0	0	0	0.000632938	0	1	0	0	0	4.734576941700652e-05	0.00184829	FALSE	0.4078670439021639	FALSE
has_diabetes_diagnosis	0.0912373	0	1	0	0	0	0.19662460651271063	0	1	0	0	0	-0.105387	-0.303673	TRUE	0.11313645798810375	0	1	0	0	0	0.11072431554212155	0	1	0	0	0	0.00241214	0.00765082	FALSE	0.000555011	FALSE
has_depression_diagnosis	0.12392813297919517	0	1	0	0	0	0.16684616867142063	0	1	0	0	0	-0.042918	-0.121983	TRUE	0.10902734342878075	0	1	0	0	0	0.10748237615965991	0	1	0	0	0	0.00154497	0.00497251	FALSE	0.025520870675738227	FALSE
has_mci_diagnosis	0.00171779	0	1	0	0	0	0.00242706	0	1	0	0	0	-0.000709268	-0.0155968	FALSE	0.00174681	0	1	0	0	0	0.00175678	0	1	0	0	0	-9.96753e-06	-0.000238356	FALSE	0.9149856468860514	FALSE
has_stroke_diagnosis	0.00894992	0	1	0	0	0	0.024978176335211492	0	1	0	0	0	-0.0160283	-0.124358	TRUE	0.010363740116570272	0	1	0	0	0	0.010049762897361843	0	1	0	0	0	0.000313977	0.00312379	FALSE	0.1621339315362108	FALSE
has_hypertension_diagnosis	0.3420016275418672	0	1	0	0	1	0.4512789045465024	0	1	0	0	1	-0.109277	-0.224786	TRUE	0.3298006743034565	0	1	0	0	1	0.3257837594037423	0	1	0	0	1	0.00401691	0.00855746	FALSE	0.000115582	FALSE
has_hyperlipidemia_diagnosis	0.3858659036202693	0	1	0	0	1	0.42099927821299143	0	1	0	0	1	-0.0351334	-0.071661	FALSE	0.33259158291864255	0	1	0	0	1	0.33297034908784634	0	1	0	0	1	-0.000378766	-0.000803817	FALSE	0.7164306281857555	FALSE
has_bacterial_infection_diagnosis	0.23640901403015777	0	1	0	0	0	0.26563982072473463	0	1	0	0	1	-0.0292308	-0.0674521	FALSE	0.18786552804240186	0	1	0	0	0	0.1892709498807634	0	1	0	0	0	-0.00140542	-0.00359291	FALSE	0.10472520192750834	FALSE
has_viral_infection_diagnosis	0.22196963685277593	0	1	0	0	0	0.23802390966703324	0	1	0	0	0	-0.0160543	-0.038156	FALSE	0.17567025414711576	0	1	0	0	0	0.17630070046822477	0	1	0	0	0	-0.000630446	-0.00165555	FALSE	0.45547462873040634	FALSE
has_other_infection_diagnosis	0.041577004047071126	0	1	0	0	0	0.0606207	0	1	0	0	0	-0.0190437	-0.0865647	FALSE	0.0357436	0	1	0	0	0	0.0358358	0	1	0	0	0	-9.21997e-05	-0.000496323	FALSE	0.8238304218667964	FALSE
has_atrial_fibrillation_diagnosis	0.026345639479248843	0	1	0	0	0	0.0541062	0	1	0	0	0	-0.0277605	-0.141637	TRUE	0.029977348786328534	0	1	0	0	0	0.0301468	0	1	0	0	0	-0.000169448	-0.000992326	FALSE	0.656879	FALSE
has_atherosclerosis_diagnosis	0.013526024332217704	0	1	0	0	0	0.031589518594518196	0	1	0	0	0	-0.0180635	-0.121874	TRUE	0.015100809114310134	0	1	0	0	0	0.0151407	0	1	0	0	0	-3.98701e-05	-0.000326715	FALSE	0.8834979820290989	FALSE
has_ihd_diagnosis	0.0524579	0	1	0	0	0	0.11017880289168282	0	1	0	0	0	-0.0577209	-0.212369	TRUE	0.0606126	0	1	0	0	0	0.059095	0	1	0	0	0	0.00151756	0.00639739	FALSE	0.00404467	FALSE
has_heart_failure_diagnosis	0.016645738905563673	0	1	0	0	0	0.0560882	0	1	0	0	0	-0.0394425	-0.211874	TRUE	0.021053916865809624	0	1	0	0	0	0.0204883	0	1	0	0	0	0.000565657	0.00396627	FALSE	0.0742127	FALSE
has_copd_diagnosis	0.0331032	0	1	0	0	0	0.10142430117035307	0	1	0	0	0	-0.0683211	-0.275335	TRUE	0.0431046	0	1	0	0	0	0.040896778743243885	0	1	0	0	0	0.00220781	0.0110067	FALSE	6.662803102290726e-07	FALSE
has_asthma_diagnosis	0.061344	0	1	0	0	0	0.11255153597031226	0	1	0	0	0	-0.0512075	-0.182498	TRUE	0.0671562	0	1	0	0	0	0.0670591	0	1	0	0	0	9.718342334963381e-05	0.00038841	FALSE	0.8615310655935497	FALSE
has_b12_deficiency_diagnosis	0.020773720333537166	0	1	0	0	0	0.032449238722550365	0	1	0	0	0	-0.0116755	-0.0725912	FALSE	0.0197133	0	1	0	0	0	0.019862796938971302	0	1	0	0	0	-0.000149513	-0.00107354	FALSE	0.6306691110872559	FALSE
has_brain_injury_diagnosis	0.015723050256190026	0	1	0	0	0	0.0281459	0	1	0	0	0	-0.0124229	-0.0848916	FALSE	0.014587481279731276	0	1	0	0	0	0.014049234618231113	0	1	0	0	0	0.000538247	0.00453072	FALSE	0.0422308	FALSE
has_anxiety_diagnosis	0.11389992329080874	0	1	0	0	0	0.15460460432089668	0	1	0	0	0	-0.0407047	-0.119609	TRUE	0.0973952	0	1	0	0	0	0.0968894	0	1	0	0	0	0.000505852	0.00170808	FALSE	0.4430102015461661	FALSE
has_obesity_diagnosis	0.10427937705290445	0	1	0	0	0	0.16520183583313494	0	1	0	0	0	-0.0609225	-0.179139	TRUE	0.0939689	0	1	0	0	0	0.0920925	0	1	0	0	0	0.00187639	0.00645974	FALSE	0.00372707	FALSE
has_alcohol_disorder_diagnosis	0.00651639	0	1	0	0	0	0.016653534677897822	0	1	0	0	0	-0.0101371	-0.0948388	FALSE	0.0066932	0	1	0	0	0	0.00634433	0	1	0	0	0	0.000348864	0.00433504	FALSE	0.0519775	FALSE
has_tobacco_use_diagnosis	0.084044	0	1	0	0	0	0.1838653205905805	0	1	0	0	0	-0.0998213	-0.29627	TRUE	0.0895682	0	1	0	0	0	0.0855812	0	1	0	0	0	0.00398701	0.0141049	FALSE	2.000027883326003e-10	FALSE
has_substance_use_disorder_diagnosis	0.00543188	0	1	0	0	0	0.0183734	0	1	0	0	0	-0.0129416	-0.119547	TRUE	0.00582104	0	1	0	0	0	0.00519807	0	1	0	0	0	0.000622971	0.00841613	FALSE	0.000161735	FALSE
has_herpes_simplex_diagnosis	0.021601494973447415	0	1	0	0	0	0.016946878743561548	0	1	0	0	0	0.00465462	0.033859772451420675	FALSE	0.013827457058631507	0	1	0	0	0	0.014248585233601544	0	1	0	0	0	-0.000421128	-0.00357957	FALSE	0.10817138799348393	FALSE
has_herpes_zoster_diagnosis	0.028847635007398623	0	1	0	0	0	0.0251279	0	1	0	0	0	0.00371972	0.022955961512656727	FALSE	0.0219435	0	1	0	0	0	0.022601376017622594	0	1	0	0	0	-0.000657857	-0.00445799	FALSE	0.0455498	FALSE
has_mobility_problems_diagnosis	0.025258018288840445	0	1	0	0	0	0.050596419029479894	0	1	0	0	0	-0.0253384	-0.13294	TRUE	0.0245774	0	1	0	0	0	0.023887187486761875	0	1	0	0	0	0.000690252	0.00448887	FALSE	0.0439118	FALSE
has_falls_fractures_diagnosis	0.18588364164826734	0	1	0	0	0	0.2285740738641302	0	1	0	0	0	-0.0426904	-0.105471	TRUE	0.16147399845004898	0	1	0	0	0	0.16253304859420437	0	1	0	0	0	-0.00105905	-0.00287431	FALSE	0.1963336339313767	FALSE
has_ulcers_weight_loss_diagnosis	0.019882151031528565	0	1	0	0	0	0.037913657646218554	0	1	0	0	0	-0.0180315	-0.107794	TRUE	0.019812959285128693	0	1	0	0	0	0.0192672	0	1	0	0	0	0.000545722	0.0039427	FALSE	0.0772104	FALSE
has_incontinence_diagnosis	0.0419753	0	1	0	0	0	0.049378639639333234	0	1	0	0	0	-0.00740331	-0.0354648	FALSE	0.037166430353124696	0	1	0	0	0	0.036237	0	1	0	0	0	0.000929472	0.00494326	FALSE	0.026811958204390834	FALSE
has_dependence_care_diagnosis	0.000656618	0	1	0	0	0	0.00489237	0	1	0	0	0	-0.00423576	-0.0805924	FALSE	0.000742581	0	1	0	0	0	0.000692743	0	1	0	0	0	4.983765393262729e-05	0.00186103	FALSE	0.40465676192728617	FALSE
has_cognitive_decline_diagnosis	0.00045901	0	1	0	0	0	0.000852162	0	1	0	0	0	-0.000393152	-0.0153603	FALSE	0.000508344	0	1	0	0	0	0.000485917	0	1	0	0	0	2.242694426968228e-05	0.0010061	FALSE	0.6514872423471159	FALSE
has_general_examination_diagnosis	0.3742194878689004	0	1	0	0	1	0.29687364192562193	0	1	0	0	1	0.0773458	0.16435754029330632	TRUE	0.24266950409042545	0	1	0	0	0	0.24864005502076983	0	1	0	0	0	-0.00597055	-0.01387	FALSE	1.6247498132787442e-10	FALSE
has_immunization_encounter_diagnosis	0.11851336653767697	0	1	0	0	0	0.19776255474811144	0	1	0	0	0	-0.0792492	-0.21849	TRUE	0.0800692	0	1	0	0	0	0.0796132	0	1	0	0	0	0.000456015	0.00168242	FALSE	0.44726801939981875	FALSE
has_drug_therapy_diagnosis	0.161508	0	1	0	0	0	0.25520272389568477	0	1	0	0	1	-0.0936949	-0.232251	TRUE	0.15186779067188633	0	1	0	0	0	0.15076139475658043	0	1	0	0	0	0.0011064	0.00308743	FALSE	0.16535953557365257	FALSE
has_varivax_vaccination	0.00224682	0	1	0	0	0	0.00254515	0	1	0	0	0	-0.000298333	-0.00610213	FALSE	0.00216295	0	1	0	0	0	0.00201842	0	1	0	0	0	0.000144529	0.00316421	FALSE	0.15631085820996635	FALSE
has_prevnar13_vaccination	0.0473994	0	1	0	0	0	0.1721452568012365	0	1	0	0	0	-0.124746	-0.40724	TRUE	0.0504905	0	1	0	0	0	0.0480958	0	1	0	0	0	0.0023947	0.011062170928380695	FALSE	5.286063868894871e-07	FALSE
has_shingrix_vaccination	0.00553146	0	1	0	0	0	0.0278006	0	1	0	0	0	-0.0222691	-0.174617	TRUE	0.00563415	0	1	0	0	0	0.00501865	0	1	0	0	0	0.000615495	0.00845611	FALSE	0.000146278	FALSE
has_influenza_vaccination	0.5202937044004313	0	1	0	1	1	0.4833582746645202	0	1	0	0	1	0.0369354	0.0739218	FALSE	0.46404088681121247	0	1	0	0	1	0.4694283371915984	0	1	0	0	1	-0.00538745	-0.010799	FALSE	1.076735227625014e-06	FALSE
has_tdap_vaccination	0.33159531778299545	0	1	0	0	1	0.22440632073796107	0	1	0	0	0	0.10718899704503437	0.24098417870948838	TRUE	0.2238707410609938	0	1	0	0	0	0.22946750958751866	0	1	0	0	0	-0.00559677	-0.013368	FALSE	7.834986560674736e-10	FALSE
has_calmette_guerin_vaccination	0.000510357	0	1	0	0	0	0.000370341	0	1	0	0	0	0.000140016	0.00667387	FALSE	0.000391226	0	1	0	0	0	0.000376274	0	1	0	0	0	1.4951296179788187e-05	0.000763374	FALSE	0.7324398999038725	FALSE
has_donepezil_first	0.00281786	0	1	0	0	0	0.00617109	0	1	0	0	0	-0.00335323	-0.0501463	FALSE	0.00341139	0	1	0	0	0	0.00348614	0	1	0	0	0	-7.47565e-05	-0.00127517	FALSE	0.568113	FALSE
has_donepezil_memantine_first	2.645144526029e-05	0	1	0	0	0	8.597201280321668e-05	0	1	0	0	0	-5.95206e-05	-0.00793906	FALSE	2.9902592305564624e-05	0	1	0	0	0	2.4918826921303853e-05	0	1	0	0	0	4.983765393262729e-06	0.000951925	FALSE	0.6698153575994166	FALSE
has_memantine_first	0.00136614	0	1	0	0	0	0.00286258	0	1	0	0	0	-0.00149645	-0.0325828	FALSE	0.00158484	0	1	0	0	0	0.00162969	0	1	0	0	0	-4.48539e-05	-0.00111971	FALSE	0.6162575083095405	FALSE
has_galantamine_first	0.000127589	0	1	0	0	0	0.000228629	0	1	0	0	0	-0.00010104	-0.00757164	FALSE	0.000156989	0	1	0	0	0	0.000154497	0	1	0	0	0	2.4918826966313645e-06	0.00019969	FALSE	0.9287300745648026	FALSE
has_rivastigmine_first	0.000373432	0	1	0	0	0	0.00078414	0	1	0	0	0	-0.000410708	-0.0170772	FALSE	0.000438571	0	1	0	0	0	0.000433588	0	1	0	0	0	4.983765393262729e-06	0.000238709	FALSE	0.9148647457355492	FALSE
has_antidepressants_first	0.20252471265172628	0	1	0	0	0	0.21595838954580324	0	1	0	0	0	-0.0134337	-0.03303	FALSE	0.16806502817073382	0	1	0	0	0	0.16636556417470091	0	1	0	0	0	0.00169946	0.00455416	FALSE	0.0398682	FALSE
has_antipsychotics_first	0.011058260086169473	0	1	0	0	0	0.021286575895337105	0	1	0	0	0	-0.0102283	-0.0811548	FALSE	0.010892019247301914	0	1	0	0	0	0.010777392643463916	0	1	0	0	0	0.000114627	0.00110724	FALSE	0.6198727111671076	FALSE
has_angiotensin_antagonist_first	0.1518048443488043	0	1	0	0	0	0.2034985885473942	0	1	0	0	0	-0.0516937	-0.135557	TRUE	0.14672952856071347	0	1	0	0	0	0.14663732890110465	0	1	0	0	0	9.219966159434989e-05	0.000260605	FALSE	0.9068997514928272	FALSE
has_adrenergics_first	0.14163815356464343	0	1	0	0	0	0.18479117303615358	0	1	0	0	0	-0.043153	-0.116968	TRUE	0.1361365352364672	0	1	0	0	0	0.13583003366533516	0	1	0	0	0	0.000306502	0.000894187	FALSE	0.6886141254935383	FALSE
has_nsaids_first	0.20911890235837974	0	1	0	0	0	0.22056072647295566	0	1	0	0	0	-0.0114418	-0.0278613	FALSE	0.1674320899669327	0	1	0	0	0	0.16836654597648162	0	1	0	0	0	-0.000934456	-0.00250004	FALSE	0.26006915403631736	FALSE
has_antidiabetics_first	0.0702582	0	1	0	0	0	0.13878906058098187	0	1	0	0	0	-0.0685309	-0.22542	TRUE	0.0844798	0	1	0	0	0	0.083488	0	1	0	0	0	0.000991769	0.0035757	FALSE	0.10767878268939811	FALSE
has_antihypertensives_first	0.14866645816703933	0	1	0	0	0	0.19562364664935888	0	1	0	0	0	-0.0469572	-0.124629	TRUE	0.14383396087245798	0	1	0	0	0	0.14379159886669174	0	1	0	0	0	4.236200402374379e-05	0.000120724	FALSE	0.9567597268440576	FALSE
has_anticholinergics_first	0.085043	0	1	0	0	0	0.10301809002308962	0	1	0	0	0	-0.0179751	-0.0616151	FALSE	0.0749234	0	1	0	0	0	0.0740214	0	1	0	0	0	0.000902062	0.00343593	FALSE	0.12310662963381805	FALSE
has_antivirals_first	0.1651783838789333	0	1	0	0	0	0.117116	0	1	0	0	0	0.048062300877206296	0.1383712028016103	TRUE	0.10144205251393586	0	1	0	0	0	0.10267055068115613	0	1	0	0	0	-0.0012285	-0.00405817	FALSE	0.0656778	FALSE
has_glucocorticoids_first	0.1620555573708508	0	1	0	0	0	0.20485146681480307	0	1	0	0	0	-0.0427959	-0.110742	TRUE	0.13806525244017612	0	1	0	0	0	0.13855864521321795	0	1	0	0	0	-0.000493393	-0.00142918	FALSE	0.5202992092307466	FALSE
has_statins_first	0.23496040841031482	0	1	0	0	0	0.26272999875293346	0	1	0	0	1	-0.0277696	-0.0642634	FALSE	0.20875747253322302	0	1	0	0	0	0.21069366538500833	0	1	0	0	0	-0.00193619	-0.00475592	FALSE	0.0324958	FALSE
has_nutrition_first	0.210613	0	1	0	0	0	0.21707082960158114	0	1	0	0	0	-0.0064582	-0.0157516	FALSE	0.1709481364455287	0	1	0	0	0	0.1717604902031632	0	1	0	0	0	-0.000812354	-0.00215582	FALSE	0.3324625639719676	FALSE
has_cancer_treatment_first	0.0175186	0	1	0	0	0	0.025948431908276365	0	1	0	0	0	-0.0084298	-0.0578368	FALSE	0.017445670727604827	0	1	0	0	0	0.0166134	0	1	0	0	0	0.000832289	0.00643286	FALSE	0.00396655	FALSE
has_steroids_first	0.3083880644855116	0	1	0	0	1	0.27120627236689454	0	1	0	0	1	0.0371818	0.082027	FALSE	0.2331604797372559	0	1	0	0	0	0.23454596651408038	0	1	0	0	0	-0.00138549	-0.00327322	FALSE	0.13796256598466353	FALSE
has_antibacterial_first	0.3858425641097455	0	1	0	0	1	0.39840281005664707	0	1	0	0	1	-0.0125602	-0.0257285	FALSE	0.31084492266442065	0	1	0	0	1	0.31231513345277756	0	1	0	0	1	-0.00147021	-0.00317445	FALSE	0.14997137901565874	FALSE
has_contraceptives_first	0.00856871	0	1	0	0	0	0.00646443	0	1	0	0	0	0.00210428	0.0243648	FALSE	0.00533263	0	1	0	0	0	0.00536253	0	1	0	0	0	-2.99026e-05	-0.00041001	FALSE	0.8539912525800726	FALSE
has_antiallergics_first	0.11791587506826808	0	1	0	0	0	0.12216717494076434	0	1	0	0	0	-0.0042513	-0.0130808	FALSE	0.0945445	0	1	0	0	0	0.0945894	0	1	0	0	0	-4.48539e-05	-0.000153286	FALSE	0.9450456530093099	FALSE
has_analgesics_first	0.2566350338500701	0	1	0	0	1	0.3092120428839737	0	1	0	0	1	-0.052577	-0.116928	TRUE	0.22186477549382885	0	1	0	0	0	0.22153086321308338	0	1	0	0	0	0.000333912	0.000803854	FALSE	0.7169933409388223	FALSE
has_antiarrhythmics_first	0.014599641816311829	0	1	0	0	0	0.015431031550783951	0	1	0	0	0	-0.00083139	-0.00683636	FALSE	0.011814015843390157	0	1	0	0	0	0.012040777168374022	0	1	0	0	0	-0.000226761	-0.00208882	FALSE	0.3496511692408719	FALSE
has_antifungal_first	0.0946448	0	1	0	0	0	0.10906400096742133	0	1	0	0	0	-0.0144192	-0.047687	FALSE	0.0764908	0	1	0	0	0	0.0766952	0	1	0	0	0	-0.000204334	-0.000768334	FALSE	0.7303640797375197	FALSE
has_diuretic_first	0.14478276361588144	0	1	0	0	0	0.17962340479402616	0	1	0	0	0	-0.0348406	-0.0946177	FALSE	0.13564065058073327	0	1	0	0	0	0.13430250957505924	0	1	0	0	0	0.00133814	0.00391621	FALSE	0.0790917	FALSE
has_vassopressin_first	0.00049791	0	1	0	0	0	0.000456785	0	1	0	0	0	4.1124193111574225e-05	0.00188271	FALSE	0.000373782	0	1	0	0	0	0.000358831	0	1	0	0	0	1.4951296179788187e-05	0.000781332	FALSE	0.7263934038022963	FALSE
has_antihypotensives_first	0.0057493	0	1	0	0	0	0.00421499	0	1	0	0	0	0.00153431	0.021792885353227535	FALSE	0.00377022	0	1	0	0	0	0.00372038	0	1	0	0	0	4.983765393262729e-05	0.000815884	FALSE	0.7150006546880893	FALSE
has_diagnostics_first	0.013826326034290409	0	1	0	0	0	0.014119249794989816	0	1	0	0	0	-0.000292924	-0.00249556	FALSE	0.0101594	0	1	0	0	0	0.010772408878079655	0	1	0	0	0	-0.000613003	-0.00602366	FALSE	0.00690268	FALSE
has_antiplatelets_first	0.0475737	0	1	0	0	0	0.0810721	0	1	0	0	0	-0.0334984	-0.136865	TRUE	0.0502613	0	1	0	0	0	0.0499423	0	1	0	0	0	0.000318961	0.00146208	FALSE	0.5123411718640168	FALSE
has_sympathomimetics_first	0.0988615	0	1	0	0	0	0.15631129048714953	0	1	0	0	0	-0.0574498	-0.172839	TRUE	0.0967822	0	1	0	0	0	0.0952771	0	1	0	0	0	0.0015051	0.00510841	FALSE	0.021600215821095566	FALSE
has_antiemetics_first	0.0760495	0	1	0	0	0	0.10349093609350732	0	1	0	0	0	-0.0274415	-0.0961095	FALSE	0.0649559	0	1	0	0	0	0.064308	0	1	0	0	0	0.00064789	0.00263503	FALSE	0.23678320622481708	FALSE
has_muscle_relaxants_first	0.11019983288910465	0	1	0	0	0	0.1313860200059708	0	1	0	0	0	-0.0211862	-0.0650453	FALSE	0.0909662	0	1	0	0	0	0.0899919	0	1	0	0	0	0.000974326	0.00339644	FALSE	0.12624967316991145	FALSE
has_laxatives_first	0.0705429	0	1	0	0	0	0.0871888	0	1	0	0	0	-0.016646	-0.0617888	FALSE	0.054315567040366004	0	1	0	0	0	0.055118	0	1	0	0	0	-0.000802386	-0.00352811	FALSE	0.11354295053857291	FALSE
has_anxiolytics_first	0.12864427007236803	0	1	0	0	0	0.14223172008268428	0	1	0	0	0	-0.0135875	-0.039715	FALSE	0.10767425112695395	0	1	0	0	0	0.10780881279232898	0	1	0	0	0	-0.000134562	-0.000433994	FALSE	0.8455098756894113	FALSE
has_antiepileptics_first	0.0706145	0	1	0	0	0	0.10240872795431957	0	1	0	0	0	-0.0317943	-0.113281	TRUE	0.0651079	0	1	0	0	0	0.0643678	0	1	0	0	0	0.000740089	0.00300773	FALSE	0.17707413380128656	FALSE
has_salicylates_first	0.0804015	0	1	0	0	0	0.0974549	0	1	0	0	0	-0.0170534	-0.0599392	FALSE	0.0684994	0	1	0	0	0	0.0688956	0	1	0	0	0	-0.000396209	-0.00156642	FALSE	0.48294643538788895	FALSE
has_antitussives_first	0.12622940871684038	0	1	0	0	0	0.1427437731699298	0	1	0	0	0	-0.0165144	-0.0484186	FALSE	0.10302688990613078	0	1	0	0	0	0.10241637864655884	0	1	0	0	0	0.000610511	0.00201094	FALSE	0.3658531073345638	FALSE
has_ulcer_treatment_first	0.0425293	0	1	0	0	0	0.057900733501876266	0	1	0	0	0	-0.0153715	-0.0704296	FALSE	0.0366058	0	1	0	0	0	0.0366157	0	1	0	0	0	-9.96753e-06	-5.3074e-05	FALSE	0.981024	FALSE
has_amebicides_first	0.030865724684021927	0	1	0	0	0	0.0397918	0	1	0	0	0	-0.00892609	-0.0483653	FALSE	0.025621537840484623	0	1	0	0	0	0.025342446978966017	0	1	0	0	0	0.000279091	0.00177106	FALSE	0.4275048448267288	FALSE
has_antastmatics_first	0.027213869270733656	0	1	0	0	0	0.0403596	0	1	0	0	0	-0.0131457	-0.0728053	FALSE	0.026354151351970955	0	1	0	0	0	0.026817641532707208	0	1	0	0	0	-0.00046349	-0.00288115	FALSE	0.19642944058011336	FALSE
has_migraine_first	0.036026868444514984	0	1	0	0	0	0.029185136478208456	0	1	0	0	0	0.00684173	0.038529726844646874	FALSE	0.0243283	0	1	0	0	0	0.0242709	0	1	0	0	0	5.731330020353198e-05	0.000372218	FALSE	0.8671441488749168	FALSE
has_ppi_first	0.16335479012334153	0	1	0	0	0	0.18798678109447095	0	1	0	0	0	-0.024632	-0.064763	FALSE	0.14263536529754325	0	1	0	0	0	0.14376668003977044	0	1	0	0	0	-0.00113131	-0.00322977	FALSE	0.14679907143802262	FALSE
has_bowel_evacuants_first	0.0930889	0	1	0	0	0	0.0859153	0	1	0	0	0	0.00717353	0.025131071802452682	FALSE	0.0636178	0	1	0	0	0	0.0643155	0	1	0	0	0	-0.000697727	-0.00285143	FALSE	0.20023659843081643	FALSE
has_glaucoma_first	0.0128087	0	1	0	0	0	0.0147546	0	1	0	0	0	-0.00194587	-0.0166913	FALSE	0.011931134329920285	0	1	0	0	0	0.011784113251084591	0	1	0	0	0	0.000147021	0.00135822	FALSE	0.5426800531590094	FALSE
has_skin_care_first	0.015002637364689188	0	1	0	0	0	0.00740115	0	1	0	0	0	0.00760149	0.072274	FALSE	0.00788182	0	1	0	0	0	0.00809363	0	1	0	0	0	-0.00021181	-0.00237945	FALSE	0.2857769923226726	FALSE
has_osteoporosis_treatment_first	0.0747098	0	1	0	0	0	0.0605597	0	1	0	0	0	0.014150048145918116	0.0563705	FALSE	0.0608094	0	1	0	0	0	0.061723934284069644	0	1	0	0	0	-0.000914521	-0.00381338	FALSE	0.0871399	FALSE
Pre- and post-matching characteristics of the RZV (2+ doses) and PPSV23 cohorts (dementia, women 80–89 years).
	Pre-Matching															Post-Matching
	RZV (2+ doses)						PPSV23						difference_in_means	NMD	has_bad_balance	RZV (2+ doses)						PPSV23						difference_in_means	NMD	has_bad_balance	p_value	used_in_matching
Covariate	Mean	Min	Max	25th_percentile	Median	75th_percentile	Mean	Min	Max	25th_percentile	Median	75th_percentile				Mean	Min	Max	25th_percentile	Median	75th_percentile	Mean	Min	Max	25th_percentile	Median	75th_percentile
age_at_exposure	83.26778492647058	80	89	81	84	85	81.96632675109956	80	89	80	82	83	1.3014581753710246	0.6469029767340448	TRUE	83.28432642487047	80	89	81	84	85	83.2905	80	89	81	84	85	-0.00615285	-0.00290889	FALSE	0.7791050949499677	TRUE
index_date	24239.4	24215	24285	24227	24237	24249	24209.133347738505	24169	24285	24184	24207	24228	30.27290226149489	1.3842556656259652	TRUE	24239.29800841969	24215	24285	24227	24237	24249	24239.081363341968	24215	24285	24227	24237	24249	0.21664507687091827	0.014560742044286203	FALSE	0.13852579623246622	TRUE
visits_counts_1	0.2715533088235294	0	20	0	0	0	0.35032446485951474	0	43	0	0	0	-0.0787712	-0.0845591	FALSE	0.27177784974093266	0	20	0	0	0	0.25761010362694303	0	26	0	0	0	0.014167746528983116	0.016823373335205758	FALSE	0.2591771260072485	TRUE
visits_counts_2	0.23313419117647058	0	17	0	0	0	0.28028745286372475	0	33	0	0	0	-0.0471533	-0.0571361	FALSE	0.22012629533678757	0	17	0	0	0	0.22368847150259066	0	29	0	0	0	-0.00356218	-0.00460618	FALSE	0.4819265410919211	TRUE
visits_counts_3	0.1934283088235294	0	16	0	0	0	0.21586148731067076	0	38	0	0	0	-0.0224332	-0.0315317	FALSE	0.18320919689119172	0	16	0	0	0	0.19130505181347152	0	12	0	0	0	-0.00809585	-0.0121935	FALSE	0.3445609401628492	TRUE
visits_counts_4	0.16994485294117648	0	17	0	0	0	0.1681222859612315	0	33	0	0	0	0.00182257	0.00283079	FALSE	0.1561690414507772	0	16	0	0	0	0.1637791450777202	0	15	0	0	0	-0.0076101	-0.0124325	FALSE	0.29473851813091045	TRUE
visits_counts_5	0.14145220588235294	0	39	0	0	0	0.1323649340963427	0	23	0	0	0	0.00908727	0.0158922	FALSE	0.12014248704663212	0	8	0	0	0	0.13010038860103626	0	10	0	0	0	-0.0099579	-0.0202191	FALSE	0.10489927567835426	TRUE
vaccinations_counts_1	1.0177849264705883	0	13	1	1	1	0.590854	0	14	0	0	1	0.4269312806844493	0.5171510234922665	TRUE	0.9235751295336787	0	8	0	1	1	0.9285136010362695	0	10	0	1	1	-0.00493847	-0.00541078	FALSE	0.533492	TRUE
vaccinations_counts_2	0.8117647058823529	0	11	0	1	1	0.4632145371409453	0	14	0	0	1	0.34855016874140765	0.5011181982895833	TRUE	0.6893620466321243	0	8	0	1	1	0.7015867875647669	0	7	0	1	1	-0.0122247	-0.0174429	FALSE	0.24672784834682737	TRUE
vaccinations_counts_3	0.6697150735294117	0	6	0	1	1	0.37055211302947716	0	14	0	0	1	0.29916296049993457	0.5022166643344921	TRUE	0.5723769430051814	0	4	0	1	1	0.5859779792746114	0	8	0	1	1	-0.013601	-0.0216334	FALSE	0.12956776243958246	TRUE
vaccinations_counts_4	0.5950827205882353	0	5	0	1	1	0.31603086424055704	0	6	0	0	1	0.27905185634767826	0.4777698611357574	TRUE	0.48728950777202074	0	4	0	0	1	0.5066386010362695	0	6	0	0	1	-0.0193491	-0.0319821	FALSE	0.012511458130287327	TRUE
vaccinations_counts_5	0.5311580882352941	0	6	0	0	1	0.2639910223256916	0	7	0	0	0	0.2671670659096025	0.47157233192801884	TRUE	0.4223607512953368	0	5	0	0	1	0.4409812176165803	0	5	0	0	1	-0.0186205	-0.0314984	FALSE	0.0141307	TRUE
other_procedures_counts_1	4.030698529411764	0	104	0	2	6	3.411941422069187	0	366	0	1	5	0.6187571073425775	0.0988587	FALSE	3.671470207253886	0	66	0	1	5	3.4772506476683938	0	82	0	1	5	0.19421955943107605	0.0340384	FALSE	0.0382251	TRUE
other_procedures_counts_2	3.438097426470588	0	80	0	1	5	2.6127890037430213	0	365	0	0	3	0.8253084227275669	0.1461782010408088	TRUE	2.990042098445596	0	67	0	0	4	2.851360103626943	0	62	0	0	4	0.13868199288845062	0.026748928699224555	FALSE	0.0718744	TRUE
other_procedures_counts_3	2.8785845588235293	0	71	0	0	4	1.9267915269713594	0	365	0	0	2	0.9517930318521699	0.1905905937362728	TRUE	2.4132124352331608	0	71	0	0	3	2.318167098445596	0	85	0	0	3	0.0950453	0.0200484	FALSE	0.16476344426624578	TRUE
other_procedures_counts_4	2.394439338235294	0	135	0	0	3	1.3994089233064049	0	366	0	0	1	0.9950304149288893	0.22418895983752812	TRUE	1.9570110103626943	0	135	0	0	2	1.8796146373056994	0	72	0	0	2	0.0773964	0.0178007	FALSE	0.8310263815284289	TRUE
other_procedures_counts_5	1.8573529411764707	0	54	0	0	2	0.9886315319899349	0	251	0	0	0	0.8687214091865357	0.23869850378229718	TRUE	1.4525582901554404	0	53	0	0	1	1.4227655440414508	0	64	0	0	1	0.029792746528983116	0.00826255	FALSE	0.7296647336253748	TRUE
elective_procedures_counts_1	1.6488051470588236	0	114	0	0	2	1.0695839461339542	0	119	0	0	1	0.5792212009248694	0.16033268798730704	TRUE	1.3634229274611398	0	62	0	0	1	1.2546146373056994	0	57	0	0	1	0.10880828648805618	0.0322202	FALSE	0.00977977	TRUE
elective_procedures_counts_2	1.4864430147058822	0	92	0	0	1	0.8528302675876682	0	75	0	0	0	0.633613	0.18797585014754142	TRUE	1.1385200777202074	0	73	0	0	1	1.1040317357512954	0	56	0	0	1	0.0344883	0.010928684753845829	FALSE	0.6372943395924262	TRUE
elective_procedures_counts_3	1.2972426470588236	0	85	0	0	1	0.6594338767800261	0	110	0	0	0	0.6378087702787976	0.2119638216195364	TRUE	0.983565	0	71	0	0	0	0.9477817357512953	0	91	0	0	0	0.0357837	0.011958620521036039	FALSE	0.7306086028361123	TRUE
elective_procedures_counts_4	1.1431066176470588	0	87	0	0	1	0.4923292464469181	0	108	0	0	0	0.6507773712001407	0.225996	TRUE	0.850146	0	87	0	0	0	0.8214863989637305	0	57	0	0	0	0.0286593	0.00991693	FALSE	0.7361536626160881	TRUE
elective_procedures_counts_5	0.938327	0	93	0	0	0	0.3538235273616929	0	108	0	0	0	0.5845036785206601	0.22944590080896662	TRUE	0.6590835492227979	0	58	0	0	0	0.6448348445595855	0	57	0	0	0	0.0142487	0.00579853	FALSE	0.9629316125752717	TRUE
critical_procedures_counts_1	5.730376838235294	0	161	0	3	8	4.517742756173893	0	366	0	1	6	1.2126340820614008	0.14923375020453739	TRUE	5.125404792746114	0	161	0	2	7	4.7924222797927465	0	90	0	2	6	0.33298251032829285	0.0427617	FALSE	0.000280789	TRUE
critical_procedures_counts_2	4.983777573529411	0	147	0	2	7	3.579485177776074	0	365	0	1	4	1.4042923957533375	0.18834115636758694	TRUE	4.227250647668394	0	147	0	1	5	3.989313471502591	0	96	0	1	5	0.23793718218803406	0.033455772356715374	FALSE	0.0075988	TRUE
critical_procedures_counts_3	4.255606617647059	0	87	0	1	6	2.750716192573902	0	365	0	0	3	1.5048904250731572	0.2222224884290057	TRUE	3.4761172279792745	0	87	0	0	4	3.330877590673575	0	95	0	0	4	0.14523963630199432	0.022519	FALSE	0.3533790179940781	TRUE
critical_procedures_counts_4	3.589154411764706	0	140	0	0	4	2.0451183895948195	0	365	0	0	1	1.5440360221698866	0.25257565943780985	TRUE	2.8494980569948187	0	140	0	0	3	2.752752590673575	0	86	0	0	3	0.0967455	0.016289371221686062	FALSE	0.9182317394366082	TRUE
critical_procedures_counts_5	2.892738970588235	0	92	0	0	3	1.4750709222329874	0	365	0	0	0	1.4176680483552477	0.26904915926471695	TRUE	2.1769753886010363	0	92	0	0	2	2.1139086787564767	0	91	0	0	2	0.0630667	0.012392	FALSE	0.6048621854575609	TRUE
prescriptions_counts_1	8.395542279411766	0	137	0	5	12	6.959321655851172	0	127	0	3	10	1.4362206235605939	0.13976638806906053	TRUE	7.753724093264249	0	137	0	4	11	7.664669689119171	0	118	0	4	11	0.0890544	0.00840937	FALSE	0.37633527210750795	TRUE
prescriptions_counts_2	7.265808823529412	0	115	0	4	11	5.353217116131236	0	366	0	1	8	1.9125917073981755	0.20421084745422818	TRUE	6.465187823834197	0	115	0	2	9	6.423656088082901	0	106	0	2	9	0.0415317	0.00426467	FALSE	0.36015678010814844	TRUE
prescriptions_counts_3	6.318152573529412	0	115	0	3	9	4.015125429541288	0	147	0	0	5	2.303027143988124	0.27084763604378403	TRUE	5.426570595854923	0	115	0	1	8	5.3561366580310885	0	147	0	1	7	0.0704339	0.0078348	FALSE	0.42313606890237876	TRUE
prescriptions_counts_4	5.2298253676470585	0	81	0	2	7	2.9226093805544133	0	106	0	0	3	2.307215987092645	0.31226	TRUE	4.3598607512953365	0	81	0	0	6	4.395158678756476	0	97	0	0	6	-0.0352979	-0.00443308	FALSE	0.7941567274535739	TRUE
prescriptions_counts_5	4.18392	0	92	0	1	6	2.060299581088334	0	132	0	0	1	2.1236158600881363	0.3370374137618938	TRUE	3.3460977979274613	0	79	0	0	4	3.273316062176166	0	89	0	0	4	0.0727817	0.010909521865088999	FALSE	0.38160156251166033	TRUE
diagnoses_counts_1	12.044439338235295	0	314	2	8	17	9.40352	0	318	1	5	13	2.6409179709522252	0.19788267638774767	TRUE	10.665722150259068	0	314	1	6	15	10.442519430051814	0	314	1	6	15	0.22320272028446198	0.0164	FALSE	0.14069994991965803	TRUE
diagnoses_counts_2	10.460064338235295	0	314	1	7	15	7.535377473565349	0	267	0	3	10	2.9246868646699458	0.24184682079516087	TRUE	8.82812	0	314	0	5	13	8.678594559585493	0	150	0	5	12	0.14953044056892395	0.012476484557760991	FALSE	0.7110159905139773	TRUE
diagnoses_counts_3	9.060018382352942	0	188	0	5	13	5.838590059037967	0	265	0	2	8	3.2214283233149743	0.29221432002774156	TRUE	7.394834844559585	0	188	0	3	10	7.323429404145077	0	265	0	3	10	0.0714054	0.00642008	FALSE	0.6938009756565904	TRUE
diagnoses_counts_4	7.852068014705883	0	119	0	4	11	4.47835	0	219	0	0	6	3.3737141075355925	0.33810169707758775	TRUE	6.233970207253886	0	119	0	2	9	6.328529792746114	0	177	0	2	9	-0.0945596	-0.00932168	FALSE	0.21576548031149345	TRUE
diagnoses_counts_5	6.504457720588236	0	157	0	2	9	3.2887911505781817	0	153	0	0	3	3.215666570010054	0.36911824849410574	TRUE	4.947943652849741	0	157	0	1	7	4.997652202072539	0	124	0	1	7	-0.0497085	-0.0056939	FALSE	0.26231455369372825	TRUE
well_visit_counts_1	0.5107536764705882	0	128	0	0	1	0.3279569517728816	0	56	0	0	0	0.18279672469770664	0.17649901587165853	TRUE	0.40908354922279794	0	8	0	0	1	0.4026068652849741	0	13	0	0	1	0.00647668	0.0090147	FALSE	0.2941853662551719	TRUE
well_visit_counts_2	0.44379595588235293	0	77	0	0	1	0.2471509127534555	0	51	0	0	0	0.19664504312889744	0.2398302197190909	TRUE	0.33565414507772023	0	11	0	0	1	0.3333873056994819	0	7	0	0	1	0.00226684	0.00338781	FALSE	0.8493043394737769	TRUE
well_visit_counts_3	0.3869944852941177	0	36	0	0	1	0.18442568674329288	0	44	0	0	0	0.2025687985508248	0.2832569853573868	TRUE	0.2811690414507772	0	36	0	0	0	0.27428756476683935	0	8	0	0	0	0.00688148	0.010039709242322007	FALSE	0.7951853912288378	TRUE
well_visit_counts_4	0.33125	0	20	0	0	1	0.14190719817100797	0	39	0	0	0	0.18934280182899202	0.302581	TRUE	0.23065090673575128	0	11	0	0	0	0.22967940414507773	0	25	0	0	0	0.000971503	0.00161297	FALSE	0.5974081467917303	TRUE
well_visit_counts_5	0.2658547794117647	0	25	0	0	0	0.10072699645214579	0	37	0	0	0	0.16512778295961894	0.29528527247682484	TRUE	0.17551813471502592	0	6	0	0	0	0.17632772020725387	0	9	0	0	0	-0.000809586	-0.00160316	FALSE	0.6864034769952073	TRUE
enc_reports_counts_1	3.449494485294118	0	80	0	0	4	2.4864533307311087	0	177	0	0	2	0.9630411545630091	0.15784946513120654	TRUE	2.8111237046632125	0	70	0	0	3	2.736884715025907	0	78	0	0	3	0.074239	0.012885882474350551	FALSE	0.5635889175500242	TRUE
enc_reports_counts_2	2.96016	0	99	0	0	4	1.9481274439418124	0	120	0	0	1	1.0120288060581875	0.1867631417982427	TRUE	2.3167098445595853	0	99	0	0	2	2.186771373056995	0	109	0	0	2	0.12993846833705902	0.0252718	FALSE	0.0816635	TRUE
enc_reports_counts_3	2.6090533088235293	0	115	0	0	3	1.501062962214307	0	97	0	0	1	1.1079903466092222	0.2235774372554085	TRUE	1.962759067357513	0	115	0	0	1	1.8255343264248705	0	79	0	0	2	0.1372247338294983	0.028829709825525213	FALSE	0.40023840515627906	TRUE
enc_reports_counts_4	2.3204503676470587	0	82	0	0	2	1.1854224316393316	0	115	0	0	0	1.1350279360077271	0.2512839776963179	TRUE	1.6849902849740932	0	75	0	0	1	1.53125	0	81	0	0	1	0.1537402868270874	0.035279715918674015	FALSE	0.0263	TRUE
enc_reports_counts_5	2.0221507352941175	0	86	0	0	2	0.9061317236716457	0	103	0	0	0	1.1160190116224717	0.2687123445863565	TRUE	1.3957253886010363	0	86	0	0	0	1.2848931347150259	0	60	0	0	0	0.11083225160837173	0.027989414178897092	FALSE	0.0357725	TRUE
enc_surgery_counts_1	0.15248161764705884	0	24	0	0	0	0.13641464587675214	0	137	0	0	0	0.016066971770306693	0.0214191	FALSE	0.13787240932642486	0	14	0	0	0	0.11803756476683938	0	12	0	0	0	0.019834844395518303	0.0376383	FALSE	0.012668052085246047	TRUE
enc_surgery_counts_2	0.15326286764705882	0	36	0	0	0	0.12073159681320443	0	190	0	0	0	0.0325313	0.0419572	FALSE	0.13139572538860103	0	14	0	0	0	0.1130990932642487	0	14	0	0	0	0.018296632915735245	0.0345669	FALSE	0.049058371172065476	TRUE
enc_surgery_counts_3	0.14526654411764706	0	15	0	0	0	0.0989635	0	58	0	0	0	0.046303	0.0798552	FALSE	0.12151878238341969	0	15	0	0	0	0.10864637305699482	0	16	0	0	0	0.012872409075498581	0.0234382	FALSE	0.056381226307971974	TRUE
enc_surgery_counts_4	0.12987132352941178	0	18	0	0	0	0.083859	0	69	0	0	0	0.046012317625615085	0.081961	FALSE	0.11196567357512953	0	18	0	0	0	0.10605569948186529	0	17	0	0	0	0.00590997	0.010912541108665038	FALSE	0.7608695214946575	TRUE
enc_surgery_counts_5	0.12385110294117647	0	20	0	0	0	0.067235	0	41	0	0	0	0.056616129044740365	0.10701064936097708	TRUE	0.0963407	0	15	0	0	0	0.091807	0	30	0	0	0	0.00453368	0.00821294	FALSE	0.3196641973165604	TRUE
enc_urgent_counts_1	0.0351562	0	5	0	0	0	0.025559884851568654	0	35	0	0	0	0.00959637	0.037689988585897574	FALSE	0.0320596	0	5	0	0	0	0.0340835	0	8	0	0	0	-0.00202396	-0.00788402	FALSE	0.7149750964213859	TRUE
enc_urgent_counts_2	0.027159926470588236	0	8	0	0	0	0.021349857458509622	0	14	0	0	0	0.00581007	0.025134785691876223	FALSE	0.025421	0	7	0	0	0	0.031897668393782386	0	10	0	0	0	-0.00647668	-0.0257605	FALSE	0.061980111381431315	TRUE
enc_urgent_counts_3	0.0229779	0	12	0	0	0	0.015871245652310288	0	12	0	0	0	0.0071067	0.0343593	FALSE	0.0203206	0	5	0	0	0	0.0258258	0	7	0	0	0	-0.00550518	-0.0260329	FALSE	0.0325016	TRUE
enc_urgent_counts_4	0.016268382352941178	0	7	0	0	0	0.011012985564624617	0	9	0	0	0	0.0052554	0.031249325198125993	FALSE	0.014977331606217616	0	7	0	0	0	0.019349093264248704	0	9	0	0	0	-0.00437176	-0.0221232	FALSE	0.115748	TRUE
enc_urgent_counts_5	0.013005514705882354	0	6	0	0	0	0.00807154	0	7	0	0	0	0.00493397	0.0333088	FALSE	0.0105246	0	5	0	0	0	0.013358160621761659	0	5	0	0	0	-0.00283355	-0.01804	FALSE	0.0908843	TRUE
enc_ambulatory_counts_1	4.374724264705883	0	182	0	1	6	3.2401946092132685	0	172	0	1	4	1.134529655492614	0.16047552874880402	TRUE	3.7124352331606216	0	182	0	1	4	3.518863341968912	0	100	0	1	4	0.19357189536094666	0.028358317999936995	FALSE	0.1679280122436625	TRUE
enc_ambulatory_counts_2	3.94922	0	153	0	1	5	2.669024932562889	0	201	0	0	3	1.280193817437111	0.19935389412291038	TRUE	3.215106865284974	0	153	0	0	4	3.108160621761658	0	137	0	0	4	0.10694624483585358	0.017263307126603872	FALSE	0.46795661304773895	TRUE
enc_ambulatory_counts_3	3.5572610294117646	0	126	0	1	4	2.1444931587054863	0	148	0	0	2	1.4127678707062783	0.2418351393318921	TRUE	2.8663374352331608	0	126	0	0	3	2.759957901554404	0	144	0	0	3	0.10637953132390976	0.0184179	FALSE	0.9684039829138104	TRUE
enc_ambulatory_counts_4	3.0536764705882353	0	126	0	0	4	1.7049356297963991	0	140	0	0	1	1.3487408407918362	0.2557552489792546	TRUE	2.4332091968911915	0	126	0	0	2	2.389086787564767	0	140	0	0	3	0.0441224	0.00834344	FALSE	0.8023017604280513	TRUE
enc_ambulatory_counts_5	2.5028492647058824	0	124	0	0	3	1.3283612259265196	0	112	0	0	1	1.1744880387793628	0.25737269812011027	TRUE	1.9441386010362693	0	124	0	0	2	1.9821891191709844	0	112	0	0	2	-0.0380505	-0.00816104	FALSE	0.1231287276464401	TRUE
enc_other_patient_counts_1	7.232490808823529	0	152	0	4	10	5.8557577700795305	0	333	0	2	8	1.3767330387439989	0.13852707555093827	TRUE	6.38366	0	150	0	2	9	6.2287079015544045	0	104	0	2	9	0.15495465695858002	0.015981604004124014	FALSE	0.38174199744770365	TRUE
enc_other_patient_counts_2	6.31999	0	153	0	3	9	4.737821241121652	0	182	0	1	6	1.5821695677018779	0.17495473686874846	TRUE	5.305780440414508	0	137	0	1	7	5.276149611398964	0	100	0	2	7	0.0296308	0.00338856	FALSE	0.9524393424059776	TRUE
enc_other_patient_counts_3	5.596231617647059	0	162	0	2	8	3.7965943387678003	0	194	0	0	4	1.799637278879259	0.21268191934075462	TRUE	4.531654792746114	0	162	0	1	6	4.600631476683938	0	108	0	1	6	-0.0689767	-0.00817162	FALSE	0.22000353279933038	TRUE
enc_other_patient_counts_4	4.907674632352941	0	106	0	1	7	3.05543	0	127	0	0	3	1.8522402815963206	0.23855322494417835	TRUE	3.8635038860103625	0	106	0	0	4	4.037645725388601	0	94	0	0	5	-0.174142	-0.0220006	FALSE	0.047603383901886155	TRUE
enc_other_patient_counts_5	4.381204044117647	0	119	0	1	6	2.4414813162608824	0	133	0	0	2	1.9397227278567644	0.2679886994728301	TRUE	3.330877590673575	0	119	0	0	3	3.4493199481865284	0	96	0	0	4	-0.118442	-0.0160251	FALSE	0.15146421367595927	TRUE
enc_prescriptions_counts_1	2.1777113970588236	0	42	0	0	3	1.4152662284706587	0	73	0	0	1	0.7624451685881648	0.2023940833247316	TRUE	1.809747409326425	0	42	0	0	2	1.8095045336787565	0	48	0	0	2	0.000242876	6.361229822636289e-05	FALSE	0.9270501237701753	TRUE
enc_prescriptions_counts_2	1.816360294117647	0	46	0	0	2	1.0530435570549326	0	60	0	0	0	0.7633167370627145	0.23093959103395054	TRUE	1.4400906735751295	0	46	0	0	1	1.4328044041450778	0	60	0	0	1	0.00728627	0.00217747	FALSE	0.8323715607999354	TRUE
enc_prescriptions_counts_3	1.5318014705882352	0	37	0	0	1	0.7674447782416862	0	52	0	0	0	0.764357	0.25807976466697763	TRUE	1.1713892487046633	0	37	0	0	0	1.1440252590673574	0	49	0	0	0	0.027363989502191544	0.00901517	FALSE	0.31701413585586713	TRUE
enc_prescriptions_counts_4	1.2802849264705882	0	31	0	0	1	0.5566994500477461	0	41	0	0	0	0.7235854764228421	0.2796994296382697	TRUE	0.9328044041450777	0	31	0	0	0	0.9043069948186528	0	33	0	0	0	0.0284974	0.010803637055610864	FALSE	0.21268124259866483	TRUE
enc_prescriptions_counts_5	1.0223345588235293	0	58	0	0	0	0.39580530714380313	0	39	0	0	0	0.6265292516797262	0.2752470152995482	TRUE	0.7166450777202072	0	58	0	0	0	0.6579501295336787	0	33	0	0	0	0.0586949	0.025779034778857225	FALSE	0.0465162	TRUE
enc_assisted_living_counts_1	0.031893382352941174	0	23	0	0	0	0.058522168861131825	0	118	0	0	0	-0.0266288	-0.040024	FALSE	0.033112	0	20	0	0	0	0.0335978	0	21	0	0	0	-0.000485751	-0.0009892	FALSE	0.8060975427337957	TRUE
enc_assisted_living_counts_2	0.026424632352941176	0	28	0	0	0	0.0373047	0	133	0	0	0	-0.0108801	-0.0206857	FALSE	0.0238828	0	28	0	0	0	0.0307642	0	28	0	0	0	-0.00688148	-0.014494	FALSE	0.5184666439036666	TRUE
enc_assisted_living_counts_3	0.0202665	0	41	0	0	0	0.023496692619208597	0	41	0	0	0	-0.00323015	-0.00734164	FALSE	0.0179728	0	41	0	0	0	0.0183776	0	14	0	0	0	-0.000404793	-0.000923414	FALSE	0.3152282911172255	TRUE
enc_assisted_living_counts_4	0.018979779411764704	0	16	0	0	0	0.015313626130050812	0	22	0	0	0	0.00366615	0.0108572	FALSE	0.0124676	0	16	0	0	0	0.019430051813471502	0	22	0	0	0	-0.00696244	-0.019643	FALSE	0.12318339605304654	TRUE
enc_assisted_living_counts_5	0.012545955882352942	0	13	0	0	0	0.010350812381941491	0	26	0	0	0	0.00219514	0.00866616	FALSE	0.00906736	0	9	0	0	0	0.00858161	0	11	0	0	0	0.000485751	0.00231234	FALSE	0.6803380414178206	TRUE
enc_rehab_counts_1	0.014797794117647058	0	9	0	0	0	0.00999533	0	35	0	0	0	0.00480246	0.0188052	FALSE	0.011577072538860103	0	9	0	0	0	0.00647668	0	9	0	0	0	0.00510039	0.029177346950450784	FALSE	0.00205568	TRUE
enc_rehab_counts_2	0.0101563	0	14	0	0	0	0.00753483	0	32	0	0	0	0.00262142	0.011243048256296809	FALSE	0.00615285	0	14	0	0	0	0.00445272	0	8	0	0	0	0.00170013	0.011073358105793305	FALSE	0.4803127413333026	TRUE
enc_rehab_counts_3	0.00514706	0	11	0	0	0	0.00525556	0	30	0	0	0	-0.000108505	-0.000646319	FALSE	0.00510039	0	11	0	0	0	0.00631477	0	9	0	0	0	-0.00121438	-0.00824256	FALSE	0.44888347069890777	TRUE
enc_rehab_counts_4	0.00344669	0	8	0	0	0	0.00486523	0	28	0	0	0	-0.00141854	-0.00862087	FALSE	0.00153821	0	5	0	0	0	0.00736723	0	28	0	0	0	-0.00582902	-0.0270002	FALSE	0.012034858511595827	TRUE
enc_rehab_counts_5	0.00418199	0	36	0	0	0	0.00349906	0	19	0	0	0	0.000682923	0.00323638	FALSE	0.00113342	0	2	0	0	0	0.00202396	0	5	0	0	0	-0.000890544	-0.0153694	FALSE	0.3717636990114147	TRUE
enc_swing_bed_counts_1	0.000459559	0	4	0	0	0	0.000878251	0	3	0	0	0	-0.000418692	-0.0126383	FALSE	0.000485751	0	4	0	0	0	0.000728627	0	3	0	0	0	-0.000242876	-0.00664592	FALSE	0.35866403807323666	TRUE
enc_swing_bed_counts_2	0.00101103	0	9	0	0	0	0.00057156	0	5	0	0	0	0.000439469	0.00739807	FALSE	0.000971503	0	7	0	0	0	0.000323834	0	1	0	0	0	0.000647668	0.013367594543193258	FALSE	0.40538055645894233	TRUE
enc_swing_bed_counts_3	0.00147059	0	25	0	0	0	0.000327601	0	14	0	0	0	0.00114299	0.00923036	FALSE	0.000242876	0	1	0	0	0	0.000161917	0	1	0	0	0	8.095854718703777e-05	0.00569101	FALSE	0.6547208460185769	TRUE
enc_swing_bed_counts_4	0.000413603	0	2	0	0	0	0.000230018	0	3	0	0	0	0.000183585	0.00860237	FALSE	0.000323834	0	2	0	0	0	0.000242876	0	1	0	0	0	8.095854718703777e-05	0.00424186	FALSE	0.7388826803635273	TRUE
enc_swing_bed_counts_5	0.000229779	0	1	0	0	0	0.000174256	0	7	0	0	0	5.552331105862016e-05	0.00291704	FALSE	0.000242876	0	1	0	0	0	0	0	0	0	0	0	0.000242876	0.022041551181809192	FALSE	0.0832645	TRUE
enc_advice_counts_1	0.041176470588235294	0	34	0	0	0	0.022492977479141543	0	75	0	0	0	0.0186835	0.0344817	FALSE	0.022506476683937824	0	19	0	0	0	0.014734455958549223	0	12	0	0	0	0.00777202	0.024318461261394538	FALSE	0.0658064	TRUE
enc_advice_counts_2	0.031985294117647056	0	28	0	0	0	0.019140290101556455	0	42	0	0	0	0.012845004016090601	0.029175903555844367	FALSE	0.015463082901554404	0	12	0	0	0	0.0144106	0	12	0	0	0	0.00105246	0.00421859	FALSE	0.5361370737109128	TRUE
enc_advice_counts_3	0.029457720588235294	0	28	0	0	0	0.017753211539936014	0	46	0	0	0	0.0117045	0.0273892	FALSE	0.014491580310880828	0	25	0	0	0	0.0113342	0	8	0	0	0	0.00315738	0.013193	FALSE	0.4599825652819488	TRUE
enc_advice_counts_4	0.033363970588235294	0	33	0	0	0	0.017753211539936014	0	47	0	0	0	0.0156108	0.035618314293794744	FALSE	0.0210492	0	19	0	0	0	0.0164346	0	9	0	0	0	0.00461464	0.015089668231475947	FALSE	0.969972	TRUE
enc_advice_counts_5	0.0391544	0	21	0	0	0	0.0155924	0	37	0	0	0	0.023561975873525334	0.0540236	FALSE	0.0269592	0	18	0	0	0	0.023073186528497408	0	19	0	0	0	0.00388601	0.010190015558683102	FALSE	0.8864695948403123	TRUE
enc_unknown_counts_1	1.4694393382352942	0	173	0	0	0	0.6635951124648874	0	178	0	0	0	0.8058442257704067	0.1389415576367429	TRUE	1.1743037564766838	0	136	0	0	0	1.260767487046632	0	168	0	0	0	-0.0864637	-0.0142277	FALSE	0.41302946020925013	TRUE
enc_unknown_counts_2	1.3323529411764705	0	179	0	0	0	0.5337743174388535	0	166	0	0	0	0.798579	0.1473316794856832	TRUE	1.0289831606217616	0	122	0	0	0	1.0991742227979275	0	160	0	0	0	-0.0701911	-0.0124359	FALSE	0.8690675082954802	TRUE
enc_unknown_counts_3	1.2207261029411764	0	188	0	0	0	0.4254149037757812	0	155	0	0	0	0.7953111991653953	0.1563651287142177	TRUE	0.8919203367875648	0	124	0	0	0	0.9272992227979274	0	155	0	0	0	-0.0353789	-0.00675339	FALSE	0.6257014873872526	TRUE
enc_unknown_counts_4	1.0210018382352941	0	146	0	0	0	0.3594345738044289	0	161	0	0	0	0.6615672644308652	0.14207090798608826	TRUE	0.7098445595854922	0	125	0	0	0	0.8092616580310881	0	161	0	0	0	-0.0994171	-0.0202811	FALSE	0.1953552051785884	TRUE
enc_unknown_counts_5	0.8362591911764706	0	167	0	0	0	0.29581018631462286	0	140	0	0	0	0.5404490048618478	0.12707123788058214	TRUE	0.5654954663212435	0	136	0	0	0	0.6360103626943006	0	140	0	0	0	-0.0705149	-0.0161785	FALSE	0.29125003764448965	TRUE
enc_observation_counts_1	0.0662684	0	15	0	0	0	0.0711941	0	14	0	0	0	-0.00492569	-0.01303	FALSE	0.0616904	0	8	0	0	0	0.0589378	0	14	0	0	0	0.00275259	0.00778004	FALSE	0.41804161703148235	TRUE
enc_observation_counts_2	0.056296	0	11	0	0	0	0.0554553	0	14	0	0	0	0.000840694	0.00252733	FALSE	0.050518134715025906	0	11	0	0	0	0.046713082901554404	0	13	0	0	0	0.00380505	0.012398608241360699	FALSE	0.43697178799743885	TRUE
enc_observation_counts_3	0.0453585	0	21	0	0	0	0.0401277	0	15	0	0	0	0.00523076	0.017501281004707103	FALSE	0.0365123	0	21	0	0	0	0.0394268	0	13	0	0	0	-0.00291451	-0.00988742	FALSE	0.3162314698489608	TRUE
enc_observation_counts_4	0.038373161764705885	0	14	0	0	0	0.0293168	0	14	0	0	0	0.00905632	0.0340629	FALSE	0.031897668393782386	0	7	0	0	0	0.038779145077720206	0	14	0	0	0	-0.00688148	-0.0243439	FALSE	0.23738331258591872	TRUE
enc_observation_counts_5	0.0326746	0	18	0	0	0	0.020854970132504338	0	12	0	0	0	0.0118197	0.0502848	FALSE	0.027202072538860103	0	11	0	0	0	0.0261496	0	12	0	0	0	0.00105246	0.00463177	FALSE	0.6620624562719403	TRUE
enc_orders_counts_1	1.6762867647058823	0	262	0	0	2	0.9584015836394432	0	262	0	0	0	0.7178851810664392	0.17729194697522702	TRUE	1.428675518134715	0	262	0	0	1	1.4512629533678756	0	262	0	0	1	-0.0225874	-0.00481962	FALSE	0.3836907161618319	TRUE
enc_orders_counts_2	1.4268841911764707	0	262	0	0	1	0.7444847944126524	0	222	0	0	0	0.6823993967638183	0.19416278186269262	TRUE	1.168636658031088	0	262	0	0	1	1.1875809585492227	0	116	0	0	1	-0.0189443	-0.00487035	FALSE	0.2943699203253739	TRUE
enc_orders_counts_3	1.2368106617647059	0	131	0	0	1	0.5628681160127416	0	220	0	0	0	0.6739425457519643	0.22084325058291857	TRUE	0.9821081606217616	0	131	0	0	1	0.9821081606217616	0	220	0	0	1	0	0	FALSE	0.742599	TRUE
enc_orders_counts_4	1.0653033088235293	0	93	0	0	1	0.4269204764858818	0	181	0	0	0	0.6383828323376475	0.24039595201252867	TRUE	0.7867551813471503	0	66	0	0	0	0.7946891191709845	0	152	0	0	0	-0.00793394	-0.00272375	FALSE	0.26319168322760644	TRUE
enc_orders_counts_5	0.8402573529411764	0	68	0	0	0	0.3112074553730126	0	130	0	0	0	0.5290498975681639	0.24209421904913783	TRUE	0.5804727979274611	0	68	0	0	0	0.5572376943005182	0	97	0	0	0	0.023235103115439415	0.010506	FALSE	0.0854654	TRUE
enc_visits_counts_1	0.19122242647058824	0	89	0	0	0	0.19863104407285298	0	200	0	0	0	-0.00740862	-0.00311136	FALSE	0.18547603626943004	0	84	0	0	0	0.17729922279792745	0	153	0	0	0	0.00817681	0.00358967	FALSE	0.21077421496464888	TRUE
enc_visits_counts_2	0.12081801470588235	0	64	0	0	0	0.12722089400349906	0	193	0	0	0	-0.00640288	-0.00379406	FALSE	0.116985	0	47	0	0	0	0.10888924870466321	0	99	0	0	0	0.00809585	0.00515793	FALSE	0.18824961147052743	TRUE
enc_visits_counts_3	0.0926011	0	69	0	0	0	0.0726787	0	131	0	0	0	0.0199224	0.015589303438576868	FALSE	0.0824158	0	69	0	0	0	0.089864	0	101	0	0	0	-0.00744819	-0.00519787	FALSE	0.9329339052007152	TRUE
enc_visits_counts_4	0.0821232	0	68	0	0	0	0.0470352	0	139	0	0	0	0.035087955062119223	0.030448739508297414	FALSE	0.078206	0	68	0	0	0	0.0790965	0	82	0	0	0	-0.000890544	-0.000672817	FALSE	0.6875996291213382	TRUE
enc_visits_counts_5	0.051424632352941174	0	59	0	0	0	0.024430705318993218	0	98	0	0	0	0.026993927033947956	0.034082179493133004	FALSE	0.0386172	0	44	0	0	0	0.0484942	0	98	0	0	0	-0.00987694	-0.0102153	FALSE	0.375013	TRUE
enc_diagnostics_counts_1	1.6636948529411764	0	54	0	0	2	1.6163438281974252	0	89	0	0	2	0.047351	0.012519951876401552	FALSE	1.6208711139896372	0	54	0	0	2	1.5616904145077721	0	51	0	0	2	0.0591807	0.015995253018143057	FALSE	0.17159596743306216	TRUE
enc_diagnostics_counts_2	1.462545955882353	0	57	0	0	2	1.4094809259272167	0	83	0	0	1	0.053065	0.015182742250697961	FALSE	1.3664993523316062	0	51	0	0	1	1.310152202072539	0	49	0	0	1	0.0563472	0.017206526638330197	FALSE	0.1542449818611891	TRUE
enc_diagnostics_counts_3	1.3417738970588236	0	108	0	0	1	1.192246300542982	0	117	0	0	1	0.14952759651584158	0.0441454	FALSE	1.2206120466321244	0	108	0	0	1	1.150259067357513	0	76	0	0	1	0.070353	0.0221956	FALSE	0.2390501227724452	TRUE
enc_diagnostics_counts_4	1.2379595588235295	0	64	0	0	1	0.9846027309416102	0	102	0	0	0	0.25335682788191927	0.0821211	FALSE	1.0922927461139897	0	51	0	0	1	1.0460654145077721	0	102	0	0	1	0.0462273	0.015575781068616497	FALSE	0.6459171747178358	TRUE
enc_diagnostics_counts_5	1.1749540441176471	0	73	0	0	1	0.8039618867056536	0	83	0	0	0	0.37099215741199354	0.12612394407281374	TRUE	0.9592778497409327	0	59	0	0	0	0.96956	0	48	0	0	0	-0.0102817	-0.00358005	FALSE	0.3835681322696063	TRUE
enc_hospice_counts_1	0.000965074	0	6	0	0	0	0.00155436	0	16	0	0	0	-0.000589291	-0.00895702	FALSE	0.00056671	0	1	0	0	0	0.000971503	0	2	0	0	0	-0.000404793	-0.0138884	FALSE	0.27523352407483437	TRUE
enc_hospice_counts_2	0.000505515	0	2	0	0	0	0.000954923	0	13	0	0	0	-0.000449409	-0.00961732	FALSE	0.000485751	0	1	0	0	0	0.000404793	0	1	0	0	0	8.095854718703777e-05	0.00383734	FALSE	0.763025	TRUE
enc_hospice_counts_3	0.000321691	0	1	0	0	0	0.000425185	0	5	0	0	0	-0.000103494	-0.0044802	FALSE	0.000161917	0	1	0	0	0	8.095854922279793e-05	0	1	0	0	0	8.095854718703777e-05	0.00734679	FALSE	0.5637028616507731	TRUE
enc_hospice_counts_4	0.000183824	0	1	0	0	0	0.000188197	0	4	0	0	0	-4.37306e-06	-0.000277291	FALSE	0.000161917	0	1	0	0	0	8.095854922279793e-05	0	1	0	0	0	8.095854718703777e-05	0.00734679	FALSE	0.5637028616507731	TRUE
enc_hospice_counts_5	0.000137868	0	1	0	0	0	0.000146375	0	2	0	0	0	-8.50748e-06	-0.000666325	FALSE	0.000161917	0	1	0	0	0	0.000161917	0	1	0	0	0	0	0	FALSE	1	TRUE
enc_long_term_counts_1	0	0	0	0	0	0	0.000146375	0	4	0	0	0	-0.000146375	-0.0125557	FALSE	0	0	0	0	0	0	0.000161917	0	1	0	0	0	-0.000161917	-0.0179961	FALSE	0.15729920705028502	TRUE
enc_long_term_counts_2	4.5955882352941176e-05	0	1	0	0	0	7.667268431067772e-05	0	1	0	0	0	-3.07168e-05	-0.00392288	FALSE	0	0	0	0	0	0	0	0	0	0	0	0	0		FALSE	1	TRUE
enc_long_term_counts_3	4.5955882352941176e-05	0	1	0	0	0	4.182146416946057e-05	0	1	0	0	0	4.134418183480606e-06	0.000624082	FALSE	0	0	0	0	0	0	0	0	0	0	0	0	0		FALSE	1	TRUE
enc_long_term_counts_4	0	0	0	0	0	0	3.485122014121715e-05	0	1	0	0	0	-3.48512e-05	-0.00834892	FALSE	0	0	0	0	0	0	0	0	0	0	0	0	0		FALSE	1	TRUE
enc_long_term_counts_5	0	0	0	0	0	0	0	0	0	0	0	0	0		FALSE	0	0	0	0	0	0	0	0	0	0	0	0	0		FALSE	1	TRUE
enc_inpatient_counts_1	0.2509650735294118	0	44	0	0	0	0.35298012783427546	0	116	0	0	0	-0.102015	-0.0718474	FALSE	0.25655764248704666	0	28	0	0	0	0.2504857512953368	0	35	0	0	0	0.00607189	0.00509861	FALSE	0.41474390849037923	TRUE
enc_inpatient_counts_2	0.22288602941176472	0	29	0	0	0	0.27275958931322186	0	59	0	0	0	-0.0498736	-0.0404234	FALSE	0.21640220207253885	0	24	0	0	0	0.19098121761658032	0	26	0	0	0	0.025420984253287315	0.024460953627969285	FALSE	0.14302104034382765	TRUE
enc_inpatient_counts_3	0.18818933823529413	0	41	0	0	0	0.2127736692061589	0	82	0	0	0	-0.0245843	-0.0215523	FALSE	0.16806994818652848	0	41	0	0	0	0.17648963730569947	0	40	0	0	0	-0.00841969	-0.00854046	FALSE	0.3707341418359319	TRUE
enc_inpatient_counts_4	0.17486213235294118	0	44	0	0	0	0.15394480960778437	0	51	0	0	0	0.020917322745156813	0.020882754628991397	FALSE	0.16199805699481865	0	44	0	0	0	0.1479922279792746	0	18	0	0	0	0.014005828648805618	0.0146875	FALSE	0.5556769455313026	TRUE
enc_inpatient_counts_5	0.13501838235294117	0	30	0	0	0	0.1179016777377376	0	59	0	0	0	0.017116704615203565	0.021308027360405053	FALSE	0.11261334196891191	0	22	0	0	0	0.10824158031088082	0	15	0	0	0	0.00437176	0.00614696	FALSE	0.914627	TRUE
enc_clinic_counts_1	5.3526654411764705	0	103	0	3	7	4.6771661775878774	0	225	0	2	7	0.675499	0.0940051	FALSE	4.835735103626943	0	101	0	2	7	4.765382124352332	0	225	0	2	6.25	0.070353	0.00972389	FALSE	0.29629859587931207	TRUE
enc_clinic_counts_2	4.738373161764706	0	93	0	2	7	3.9399443774526546	0	246	0	1	5	0.7984287843120512	0.11860065638243245	TRUE	4.109779792746114	0	80	0	1	6	4.057966321243524	0	246	0	1	6	0.0518135	0.00772498	FALSE	0.5273757106655388	TRUE
enc_clinic_counts_3	4.184880514705882	0	93	0	1	6	3.172910843608635	0	198	0	0	4	1.0119696710972472	0.16097390349350196	TRUE	3.494090025906736	0	65	0	1	5	3.4260848445595853	0	198	0	1	5	0.0680052	0.011046675921813204	FALSE	0.3386639102972774	TRUE
enc_clinic_counts_4	3.731939338235294	0	90	0	1	5	2.542640467842779	0	173	0	0	3	1.189298870392515	0.2043875040960889	TRUE	2.9842940414507773	0	78	0	0	4	2.9659164507772022	0	173	0	0	4	0.0183776	0.00320766	FALSE	0.8375937639330802	TRUE
enc_clinic_counts_5	3.265533088235294	0	88	0	0	4	2.0307945381167793	0	218	0	0	2	1.2347385501185149	0.231981	TRUE	2.473121761658031	0	88	0	0	3	2.439766839378238	0	218	0	0	3	0.033354923129081726	0.00645257	FALSE	0.6157804131225735	TRUE
enc_emergency_counts_1	0.22780330882352942	0	19	0	0	0	0.2748855137418361	0	35	0	0	0	-0.0470822	-0.0621625	FALSE	0.22255505181347152	0	11	0	0	0	0.2269268134715026	0	16	0	0	0	-0.00437176	-0.00635279	FALSE	0.6625045136205543	TRUE
enc_emergency_counts_2	0.19568014705882353	0	17	0	0	0	0.2184056263809796	0	24	0	0	0	-0.0227255	-0.0333181	FALSE	0.18231865284974094	0	17	0	0	0	0.18353303108808292	0	14	0	0	0	-0.00121438	-0.00193092	FALSE	0.5623314473537738	TRUE
enc_emergency_counts_3	0.167187	0	16	0	0	0	0.1641422766211045	0	29	0	0	0	0.00304522	0.0050999	FALSE	0.15714054404145078	0	16	0	0	0	0.15989313471502592	0	9	0	0	0	-0.00275259	-0.0047267	FALSE	0.7139510477579686	TRUE
enc_emergency_counts_4	0.13699448529411765	0	10	0	0	0	0.12543651153226876	0	26	0	0	0	0.011557973761848889	0.022136934364719654	FALSE	0.12200453367875648	0	10	0	0	0	0.13342	0	24	0	0	0	-0.0114152	-0.0219197	FALSE	0.0430982	TRUE
enc_emergency_counts_5	0.11259191176470588	0	10	0	0	0	0.095095	0	22	0	0	0	0.017496872487380785	0.0387315	FALSE	0.0973122	0	6	0	0	0	0.10306023316062177	0	10	0	0	0	-0.00574806	-0.0133363	FALSE	0.26302562004085983	TRUE
enc_psych_counts_1	0.000689338	0	4	0	0	0	0.000829459	0	19	0	0	0	-0.000140121	-0.00240109	FALSE	0.00113342	0	4	0	0	0	0.000647668	0	3	0	0	0	0.000485751	0.010203934390530321	FALSE	0.4441205883655178	TRUE
enc_psych_counts_2	0.000919118	0	7	0	0	0	0.000599441	0	12	0	0	0	0.000319677	0.00625877	FALSE	0.00113342	0	7	0	0	0	0.00170013	0	12	0	0	0	-0.00056671	-0.00588651	FALSE	0.822363	TRUE
enc_psych_counts_3	0.000367647	0	2	0	0	0	0.000264869	0	3	0	0	0	0.000102778	0.0049459	FALSE	0.000323834	0	1	0	0	0	0.000242876	0	3	0	0	0	8.095854718703777e-05	0.00352932	FALSE	0.4795001221869535	TRUE
enc_psych_counts_4	0.000459559	0	7	0	0	0	0.000334572	0	18	0	0	0	0.000124987	0.00247997	FALSE	0.000161917	0	1	0	0	0	0.000485751	0	3	0	0	0	-0.000323834	-0.0127254	FALSE	0.33628879040286896	TRUE
enc_psych_counts_5	0.000183824	0	2	0	0	0	0.000320631	0	8	0	0	0	-0.000136808	-0.00580182	FALSE	0	0	0	0	0	0	0.000485751	0	3	0	0	0	-0.000485751	-0.0204062	FALSE	0.10880943004054568	TRUE
enc_palliative_counts_1	0.00142463	0	12	0	0	0	0.00173559	0	25	0	0	0	-0.000310958	-0.00246779	FALSE	0.00250972	0	12	0	0	0	0.000728627	0	5	0	0	0	0.00178109	0.015901193515284958	FALSE	0.34112609947633954	TRUE
enc_palliative_counts_2	0.000643382	0	7	0	0	0	0.000690054	0	9	0	0	0	-4.66718e-05	-0.000734975	FALSE	0.00056671	0	7	0	0	0	0.000485751	0	6	0	0	0	8.095854718703777e-05	0.00138018	FALSE	0.6547208460185769	TRUE
enc_palliative_counts_3	0.000137868	0	3	0	0	0	0.000306691	0	11	0	0	0	-0.000168823	-0.00489483	FALSE	0	0	0	0	0	0	0	0	0	0	0	0	0		FALSE	1	TRUE
enc_palliative_counts_4	0.000229779	0	3	0	0	0	4.8791708197704e-05	0	3	0	0	0	0.000180988	0.010246593971528184	FALSE	0	0	0	0	0	0	0	0	0	0	0	0	0		FALSE	1	TRUE
enc_palliative_counts_5	0	0	0	0	0	0	6.970244028243429e-06	0	1	0	0	0	-6.97024e-06	-0.0037337	FALSE	0	0	0	0	0	0	0	0	0	0	0	0	0		FALSE	1	TRUE
visits_counts_all	0.013007591124380056	0	1	0	0	0.015384615398943424	0.0372157	0	4	0	0	0.028846153989434242	-0.0242081	-0.255526	TRUE	0.0130117	0	1	0	0	0.014598540030419827	0.012982974352969226	0	1	0	0	0.014814814552664757	2.8773292797268368e-05	0.000957827	FALSE	0.6766523620117507	TRUE
vaccinations_counts_all	0.0533805	0	1.3333333730697632	0.0248447	0.0516129	0.0780142	0.0356909	0	2	0	0.025	0.056338027119636536	0.0176896	0.3728041899619036	TRUE	0.048302	0	1.3333333730697632	0.0188679	0.0431655	0.0709773	0.0486012	0	1	0.0192308	0.0438596	0.070922	-0.000299237	-0.00640197	FALSE	0.6864078223942666	TRUE
other_procedures_counts_all	0.16386131596850378	0	4.666666507720947	0.010282978881150484	0.0823529	0.23188406229019165	0.20130656444809883	0	24	0.00632911	0.08	0.23770491778850555	-0.0374452	-0.101208	TRUE	0.15055497067662588	0	4.666666507720947	0	0.0671642	0.21098090335726738	0.1422703955577351	0	2.6938774585723877	0	0.0633357	0.1967834122478962	0.00828458	0.0383126	FALSE	0.00456959	TRUE
elective_procedures_counts_all	0.0736283	0	6.373239517211914	0	0.013513513840734959	0.0784314	0.0648806	0	19	0	0	0.05	0.00874767	0.041452676695911315	FALSE	0.0611171	0	3.5625	0	0.00769231	0.0596026	0.0571674	0	2.375	0	0.00735294	0.057971	0.00394972	0.029164	FALSE	0.2338607111038553	TRUE
critical_procedures_counts_all	0.24929612260018663	0	4.320000171661377	0.0298507	0.13986	0.34410347789525986	0.2729088563927713	0	26	0.014814814552664757	0.11428571492433548	0.3235294222831726	-0.0236127	-0.0498002	FALSE	0.22026	0	4.320000171661377	0.0155039	0.11246301233768463	0.2967993840575218	0.2087391690778428	0	3.530120372772217	0.013961732620373368	0.10106684267520905	0.28371191024780273	0.011520887725055218	0.038223	FALSE	0.00294771	TRUE
prescriptions_counts_all	0.3641019270694789	0	5.4571428298950195	0.042553190141916275	0.232877	0.5114947855472565	0.3325690550682984	0	15.5	0.0166667	0.17391304671764374	0.46875	0.0315329	0.0704845	FALSE	0.3343592318521111	0	5.4571428298950195	0.020513	0.18895664811134338	0.4722648188471794	0.32687785791038954	0	6	0.020185071974992752	0.17741934955120087	0.4553027078509331	0.00748137	0.017096	FALSE	0.0775368	TRUE
diagnoses_counts_all	0.542068	0	6.61268	0.1428571492433548	0.3965998888015747	0.753731	0.5267166185296928	0	24	0.1111111119389534	0.32710281014442444	0.6886792182922363	0.015351367135313265	0.023920138350565903	FALSE	0.4717163500596059	0	5.577181339263916	0.0987654	0.3211899995803833	0.6556562930345535	0.4595441310893451	0	5.935483932495117	0.0962607	0.31118470430374146	0.6423656642436981	0.012172217480838299	0.023543874306652158	FALSE	0.10918317227063984	TRUE
well_visit_counts_all	0.023340050494901815	0	1.4746835231781006	0	0.012195121496915817	0.0357143	0.015144329333986016	0	6.25	0	0	0.0180723	0.00819572	0.18627212434616597	TRUE	0.018213811731655115	0	1	0	0.00657895	0.0265487	0.0170376	0	1	0	0.00628931	0.025423727929592133	0.0011762	0.037152847889403595	FALSE	0.053518751779679165	TRUE
enc_reports_counts_all	0.16593095985543402	0	6	0	0.0441176	0.21178963407874107	0.12629094262419122	0	7	0	0.00684932	0.13793103396892548	0.03964	0.14219026705901686	TRUE	0.1308351361472944	0	6	0	0.023255813866853714	0.1538461595773697	0.12215126946724865	0	4.489795684814453	0	0.023054946213960648	0.1428571492433548	0.00868387	0.0351812	FALSE	0.0356966	TRUE
enc_surgery_counts_all	0.00911744	0	0.9230769276618958	0	0	0.012345679104328156	0.010765096475365197	0	3.7727272510528564	0	0	0.00769231	-0.00164766	-0.0357106	FALSE	0.00794395	0	0.9230769276618958	0	0	0.008	0.0071002	0	0.7405063509941101	0	0	0.00763359	0.000843753	0.039919191924411776	FALSE	0.0955661	TRUE
enc_urgent_counts_all	0.00129428	0	0.25531914830207825	0	0	0	0.00136974	0	2.4000000953674316	0	0	0	-7.54587e-05	-0.00662889	FALSE	0.00123734	0	0.25531914830207825	0	0	0	0.00149957	0	0.3333333432674408	0	0	0	-0.000262232	-0.0312694	FALSE	0.00168336	TRUE
enc_ambulatory_counts_all	0.22210173135690103	0	4.502793312072754	0.00746269	0.0985382	0.3139534890651703	0.18716721143979245	0	19	0	0.0660377	0.23875781893730164	0.0349345	0.10573361414968922	TRUE	0.1868297636710331	0	4.502793312072754	0	0.0688578	0.25170066952705383	0.1827593795972749	0	4.19728	0	0.0714286	0.2571953907608986	0.00407038	0.014196581204396262	FALSE	0.9136485623759488	TRUE
enc_other_patient_counts_all	0.3679942384390469	0	6.503355503082275	0.0357143	0.2083333283662796	0.5166118294000626	0.3405791223768427	0	24	0.014705882407724857	0.15217390656471252	0.44999998807907104	0.027415116062204203	0.0542842	FALSE	0.3139337679528293	0	6.503355503082275	0.018691588193178177	0.1472630500793457	0.4324803575873375	0.31639217245311824	0	4.7175140380859375	0.0198676	0.14765100181102753	0.4285714328289032	-0.0024584	-0.00541709	FALSE	0.6733564871015743	TRUE
enc_prescriptions_counts_all	0.0892624	0	1.6691176891326904	0	0.00677974	0.11612903326749802	0.0607624	0	3.3333332538604736	0	0	0.0471698	0.0284999	0.18317463273317078	TRUE	0.0716929	0	1.6503496170043945	0	0	0.0804598	0.0685339	0	2.1886792182922363	0	0	0.0761128	0.003159	0.021774	FALSE	0.36961995840875883	TRUE
enc_assisted_living_counts_all	0.00122452	0	0.5	0	0	0	0.00310355	0	10.913043022155762	0	0	0	-0.00187903	-0.0556599	FALSE	0.00118219	0	0.5	0	0	0	0.00114016	0	0.4689265489578247	0	0	0	4.202254058327526e-05	0.00374777	FALSE	0.29338922691228386	TRUE
enc_rehab_counts_all	0.000514425	0	0.20224718749523163	0	0	0	0.00077813	0	4	0	0	0	-0.000263704	-0.0187394	FALSE	0.00036063	0	0.16352201998233795	0	0	0	0.000410428	0	0.3181818127632141	0	0	0	-4.9798e-05	-0.0114706	FALSE	0.774023	TRUE
enc_swing_bed_counts_all	3.094418891979491e-05	0	0.2982456088066101	0	0	0	0.000106885	0	2.142857074737549	0	0	0	-7.59404e-05	-0.0122014	FALSE	2.089105507267224e-05	0	0.0738255	0	0	0	1.5860519918113696e-05	0	0.047619	0	0	0	5.0305352488067e-06	0.00727601	FALSE	0.6238939192411276	TRUE
enc_advice_counts_all	0.00219025	0	0.948052	0	0	0	0.00158197	0	2.430769205093384	0	0	0	0.000608284	0.028107484191822327	FALSE	0.00162507	0	0.575	0	0	0	0.00130182	0	0.4107142984867096	0	0	0	0.000323252	0.021662978670934953	FALSE	0.8261133836271222	TRUE
enc_unknown_counts_all	0.0737903	0	9.77419	0	0	0.00689655	0.034886205840782065	0	7.956989288330078	0	0	0	0.0389041	0.12997393456281714	TRUE	0.055160356863045046	0	7.426573276519775	0	0	0	0.0590204	0	7.478873252868652	0	0	0	-0.00386	-0.0130061	FALSE	0.18769517778642997	TRUE
enc_observation_counts_all	0.00266278	0	0.30405405163764954	0	0	0	0.00602522	0	2	0	0	0	-0.00336243	-0.0994455	FALSE	0.00244513	0	0.19021739065647125	0	0	0	0.002536	0	0.4848484992980957	0	0	0	-9.08694e-05	-0.0104026	FALSE	0.6723532546473994	TRUE
enc_orders_counts_all	0.0786812	0	3.486630916595459	0	0.014285714365541935	0.0922259	0.047533835494075846	0	6.238095283508301	0	0	0.0393701	0.031147332790534596	0.2066724810235061	TRUE	0.063879	0	3.486630916595459	0	0.00623059	0.0718661	0.060842	0	3.7857143878936768	0	0.00694444	0.0714286	0.00303702	0.021046418640261227	FALSE	0.4658958067294374	TRUE
enc_visits_counts_all	0.00529475	0	1.3333333730697632	0	0	0	0.00823734	0	8	0	0	0	-0.00294259	-0.0411076	FALSE	0.0053858	0	1.3333333730697632	0	0	0	0.00521424	0	1.9858156442642212	0	0	0	0.000171557	0.0037523	FALSE	0.30586044860428974	TRUE
enc_diagnostics_counts_all	0.10302356417121379	0	2.375999927520752	0	0.0214286	0.13441990315914154	0.1034068855447803	0	6	0	0.011363636702299118	0.11578947305679321	-0.000383321	-0.0018806	FALSE	0.0943985	0	2.200000047683716	0	0.015037594363093376	0.11363636702299118	0.0883885	0	2.845637559890747	0	0.013333333656191826	0.10738255083560944	0.00601004	0.0341474	FALSE	0.014248391535511249	TRUE
enc_hospice_counts_all	2.7987264719045283e-05	0	0.0740741	0	0	0	0.000178842	0	1	0	0	0	-0.000150855	-0.021126	FALSE	1.9473138092196706e-05	0	0.0277778	0	0	0	3.1467256696600406e-05	0	0.0852713	0	0	0	-1.19941e-05	-0.0143846	FALSE	0.49468481233603545	TRUE
enc_long_term_counts_all	1.4288152348907555e-06	0	0.0190476	0	0	0	1.413359407624809e-05	0	0.5	0	0	0	-1.27048e-05	-0.00887878	FALSE	0	0	0	0	0	0	2.052814101346725e-06	0	0.017543859779834747	0	0	0	-2.05281e-06	-0.0168011	FALSE	0.17971249487899976	TRUE
enc_inpatient_counts_all	0.0128911	0	1.2517006397247314	0	0	0.012820512987673283	0.0471039	0	20	0	0	0.022727273404598236	-0.0342127	-0.173106	TRUE	0.012497772856623325	0	1.1315789222717285	0	0	0.010989011265337467	0.012430722365411265	0	1.2000000476837158	0	0	0.010309278033673763	6.705051782773808e-05	0.00185814	FALSE	0.3593162501357512	TRUE
enc_clinic_counts_all	0.27730355024791875	0	5.067113876342773	0.035087719559669495	0.17029157280921936	0.3870967626571655	0.2673162539569822	0	10.510791778564453	0.016949152573943138	0.14754098653793335	0.3636363744735718	0.0099873	0.027756530924772746	FALSE	0.2382369887668786	0	5.067113876342773	0.0188384	0.1356537640094757	0.3309980481863022	0.2302692049312863	0	10.510791778564453	0.016	0.12280701845884323	0.3166925460100174	0.00796779	0.024966702374512293	FALSE	0.014043322839106242	TRUE
enc_emergency_counts_all	0.0105583	0	1	0	0	0.013245033100247383	0.021171744159820767	0	3	0	0	0.018518518656492233	-0.0106135	-0.176239	TRUE	0.010462547640058023	0	1	0	0	0.012121211737394333	0.010648384786153953	0	1	0	0	0.012903225608170033	-0.000185837	-0.00690942	FALSE	0.258753	TRUE
enc_psych_counts_all	3.497812596084687e-05	0	0.16556291282176971	0	0	0	0.000172681	0	4.5	0	0	0	-0.000137702	-0.0120431	FALSE	2.8175261587029988e-05	0	0.0674847	0	0	0	6.205776110387992e-05	0	0.30000001192092896	0	0	0	-3.38825e-05	-0.0152485	FALSE	0.6616448070376226	TRUE
enc_palliative_counts_all	2.676797476477291e-05	0	0.14935064315795898	0	0	0	4.989061077212052e-05	0	0.6000000238418579	0	0	0	-2.31226e-05	-0.00867075	FALSE	3.7310605777012564e-05	0	0.14935064315795898	0	0	0	1.1187401327842586e-05	0	0.0787879	0	0	0	2.6123205316253006e-05	0.017826556950474637	FALSE	0.20942675696103719	TRUE
months_since_chickenpox_diagnosis	-0.926654	-1	163	-1	-1	-1	-0.945381	-1	132	-1	-1	-1	0.018726756029978642	0.00847837	FALSE	-0.936609	-1	106	-1	-1	-1	-0.940576	-1	95	-1	-1	-1	0.00396697	0.00194389	FALSE	0.881084	TRUE
months_since_diabetes_diagnosis	13.537729779411764	-1	197	-1	-1	-1	10.08654254985467	-1	190	-1	-1	-1	3.4511872295570942	0.11185216508275134	TRUE	11.635929404145077	-1	182	-1	-1	-1	12.477655440414507	-1	184	-1	-1	-1	-0.841726	-0.0266588	FALSE	0.0284639	TRUE
months_since_depression_diagnosis	9.112591911764707	-1	194	-1	-1	-1	5.677145266855793	-1	184	-1	-1	-1	3.4354466449089136	0.14206661067312465	TRUE	7.637953367875648	-1	183	-1	-1	-1	7.367713730569948	-1	173	-1	-1	-1	0.2702396512031555	0.011045085232038282	FALSE	0.41804561888766567	TRUE
months_since_mci_diagnosis	-0.675092	-1	144	-1	-1	-1	-0.696104	-1	156	-1	-1	-1	0.021012418847908942	0.00465913	FALSE	-0.706849	-1	144	-1	-1	-1	-0.742957	-1	156	-1	-1	-1	0.036107514053583145	0.00808748	FALSE	0.537918	TRUE
months_since_stroke_diagnosis	1.5730238970588235	-1	175	-1	-1	-1	1.0275324639115615	-1	167	-1	-1	-1	0.545491	0.0468192	FALSE	1.3958873056994818	-1	175	-1	-1	-1	1.4533678756476685	-1	151	-1	-1	-1	-0.0574806	-0.00478035	FALSE	0.72898	TRUE
months_since_hypertension_diagnosis	52.98000919117647	-1	198	-1	45	92	35.7866	-1	196	-1	26	62	17.193361390636973	0.3850492423417731	TRUE	45.21923575129534	-1	193	-1	33	81	45.85403173575129	-1	191	-1	35	81.25	-0.634796	-0.0136483	FALSE	0.22205861203380772	TRUE
months_since_hyperlipidemia_diagnosis	51.78014705882353	-1	197	-1	43	90	30.311353830497605	-1	196	-1	15	54	21.468793228325925	0.48306531044616025	TRUE	42.26700129533679	-1	194	-1	28	77	42.374919041450774	-1	192	-1	28	78	-0.107918	-0.00233565	FALSE	0.748421	TRUE
months_since_bacterial_infection_diagnosis	23.944623161764707	-1	198	-1	-1	41	13.30721350554483	-1	197	-1	-1	16	10.637409656219877	0.31595021680653984	TRUE	18.71988341968912	-1	185	-1	-1	28	19.0249	-1	193	-1	-1	30	-0.304971	-0.00885234	FALSE	0.3297494079209238	TRUE
months_since_viral_infection_diagnosis	21.81902573529412	-1	194	-1	-1	36	11.721615423755985	-1	185	-1	-1	10	10.097410311538134	0.31103121902409886	TRUE	16.776392487046632	-1	193	-1	-1	21	17.331768134715027	-1	180	-1	-1	23	-0.555376	-0.0166854	FALSE	0.15102155416010107	TRUE
months_since_other_infection_diagnosis	3.946139705882353	-1	194	-1	-1	-1	1.788453093742812	-1	180	-1	-1	-1	2.157686612139541	0.13500067181865633	TRUE	3.002266839378238	-1	173	-1	-1	-1	3.052542098445596	-1	155	-1	-1	-1	-0.0502753	-0.00303816	FALSE	0.547572	TRUE
months_since_atrial_fibrillation_diagnosis	8.099034926470589	-1	192	-1	-1	-1	5.949375117622868	-1	190	-1	-1	-1	2.149659808847721	0.0949798	FALSE	7.06452	-1	176	-1	-1	-1	7.534326424870466	-1	181	-1	-1	-1	-0.469802	-0.0199394	FALSE	0.2527532149953332	TRUE
months_since_atherosclerosis_diagnosis	3.86641	-1	180	-1	-1	-1	2.2959147399750464	-1	177	-1	-1	-1	1.5704915100249535	0.0994277	FALSE	3.1065414507772022	-1	180	-1	-1	-1	3.0217778497409324	-1	170	-1	-1	-1	0.0847636	0.00525052	FALSE	0.8188824890978925	TRUE
months_since_ihd_diagnosis	12.406020220588236	-1	193	-1	-1	-1	9.419866589529299	-1	191	-1	-1	0	2.9861536310589365	0.10692468696503986	TRUE	11.186204663212436	-1	182	-1	-1	-1	11.49740932642487	-1	191	-1	-1	-1	-0.311205	-0.0107286	FALSE	0.4757267193303292	TRUE
months_since_heart_failure_diagnosis	4.1542738970588236	-1	172	-1	-1	-1	3.875337185554866	-1	177	-1	-1	-1	0.2789367115039574	0.0163685	FALSE	3.8583225388601035	-1	172	-1	-1	-1	3.644349093264249	-1	176	-1	-1	-1	0.21397344768047333	0.012643792562040998	FALSE	0.1461175972231943	TRUE
months_since_copd_diagnosis	5.472518382352941	-1	196	-1	-1	-1	4.666508674468693	-1	183	-1	-1	-1	0.8060097078842485	0.0401716	FALSE	5.18604	-1	179	-1	-1	-1	5.228060233160622	-1	169	-1	-1	-1	-0.0420175	-0.00201486	FALSE	0.7930392575422911	TRUE
months_since_asthma_diagnosis	6.157123161764706	-1	197	-1	-1	-1	3.2957126028982273	-1	193	-1	-1	-1	2.8614105588664787	0.1365344004333233	TRUE	5.094559585492228	-1	169	-1	-1	-1	5.36634	-1	193	-1	-1	-1	-0.271778	-0.0122871	FALSE	0.3827271252305824	TRUE
months_since_b12_deficiency_diagnosis	3.1457720588235296	-1	182	-1	-1	-1	1.663755428077537	-1	196	-1	-1	-1	1.4820166307459925	0.10077806985162908	TRUE	2.4750647668393784	-1	182	-1	-1	-1	2.9381476683937824	-1	196	-1	-1	-1	-0.463083	-0.0297957	FALSE	0.0377891	TRUE
months_since_brain_injury_diagnosis	2.4611213235294116	-1	165	-1	-1	-1	1.3102595021851715	-1	175	-1	-1	-1	1.15086	0.0895263	FALSE	2.0134391191709846	-1	160	-1	-1	-1	2.1516353626943006	-1	165	-1	-1	-1	-0.138196	-0.0102283	FALSE	0.4576986703484778	TRUE
months_since_anxiety_diagnosis	10.573345588235295	-1	191	-1	-1	-1	6.253026828469265	-1	186	-1	-1	-1	4.32032	0.1730234523559724	TRUE	8.364556347150259	-1	183	-1	-1	-1	8.929727979274611	-1	186	-1	-1	-1	-0.565172	-0.0222157	FALSE	0.0419297	TRUE
months_since_obesity_diagnosis	8.946645220588236	-1	194	-1	-1	-1	4.207329908620101	-1	196	-1	-1	-1	4.739315311968135	0.2120863084705884	TRUE	7.228626943005182	-1	179	-1	-1	-1	7.074158031088083	-1	175	-1	-1	-1	0.15446890890598297	0.00677719	FALSE	0.49510604337477826	TRUE
months_since_alcohol_disorder_diagnosis	-0.602482	-1	162	-1	-1	-1	-0.767535	-1	170	-1	-1	-1	0.16505377376699448	0.035008796898115015	FALSE	-0.577396	-1	151	-1	-1	-1	-0.624676	-1	142	-1	-1	-1	0.0472798	0.00882878	FALSE	0.6285438213026313	TRUE
months_since_tobacco_use_diagnosis	8.406617647058823	-1	184	-1	-1	-1	5.128663734517345	-1	177	-1	-1	-1	3.277953912541478	0.1526963835799896	TRUE	7.240284974093265	-1	179	-1	-1	-1	7.172603626943006	-1	161	-1	-1	-1	0.0676813	0.00302256	FALSE	0.944932	TRUE
months_since_substance_use_disorder_diagnosis	-0.576011	-1	141	-1	-1	-1	-0.717357	-1	149	-1	-1	-1	0.1413455752429642	0.033447647313799435	FALSE	-0.571324	-1	135	-1	-1	-1	-0.64443	-1	93	-1	-1	-1	0.0731056	0.016555933495198724	FALSE	0.1902324141574434	TRUE
months_since_herpes_simplex_diagnosis	0.17555147058823528	-1	167	-1	-1	-1	-0.484634	-1	185	-1	-1	-1	0.6601855676279726	0.0829884	FALSE	-0.1216	-1	167	-1	-1	-1	-0.153821	-1	165	-1	-1	-1	0.0322215	0.00395856	FALSE	0.745919	TRUE
months_since_herpes_zoster_diagnosis	2.7032628676470587	-1	193	-1	-1	-1	0.9714917019244844	-1	173	-1	-1	-1	1.7317711657225743	0.12196685691659351	TRUE	1.8636658031088082	-1	193	-1	-1	-1	1.9360427461139897	-1	173	-1	-1	-1	-0.0723769	-0.00502947	FALSE	0.9871253342725893	TRUE
months_since_mobility_problems_diagnosis	6.721231617647059	-1	185	-1	-1	-1	3.557145545665554	-1	173	-1	-1	-1	3.1640860719815054	0.17934608396215249	TRUE	5.449562823834197	-1	175	-1	-1	-1	5.2513762953367875	-1	173	-1	-1	-1	0.19818653166294098	0.010983618289274114	FALSE	0.3320790788861637	TRUE
months_since_falls_fractures_diagnosis	34.04402573529412	-1	194	-1	8	64	19.906041110499277	-1	193	-1	-1	34	14.137984624794843	0.36300444635566764	TRUE	27.392244170984455	-1	183	-1	-1	50	27.78886010362694	-1	189	-1	-1	51	-0.396616	-0.00987917	FALSE	0.4219273985878075	TRUE
months_since_ulcers_weight_loss_diagnosis	3.2072150735294116	-1	178	-1	-1	-1	2.0184223549666473	-1	188	-1	-1	-1	1.1887927185627643	0.0805834	FALSE	2.5519753886010363	-1	162	-1	-1	-1	2.5373218911917097	-1	188	-1	-1	-1	0.014653497375547886	0.000988688	FALSE	0.6777096325767942	TRUE
months_since_incontinence_diagnosis	6.858409926470588	-1	193	-1	-1	-1	3.5230959035875844	-1	192	-1	-1	-1	3.335314022883004	0.15990051647852524	TRUE	5.26562	-1	180	-1	-1	-1	5.321972150259067	-1	169	-1	-1	-1	-0.0563472	-0.00261533	FALSE	0.8103491280315763	TRUE
months_since_dependence_care_diagnosis	-0.543153	-1	85	-1	-1	-1	-0.718353	-1	152	-1	-1	-1	0.17520077602135598	0.0505831	FALSE	-0.564605	-1	62	-1	-1	-1	-0.587111	-1	72	-1	-1	-1	0.022506477311253548	0.00618239	FALSE	0.4519267959192841	TRUE
months_since_cognitive_decline_diagnosis	-0.911443	-1	123	-1	-1	-1	-0.85964	-1	142	-1	-1	-1	-0.0518028	-0.0208537	FALSE	-0.896535	-1	114	-1	-1	-1	-0.915317	-1	99	-1	-1	-1	0.0187824	0.00752291	FALSE	0.7372328279984929	TRUE
months_since_general_examination_diagnosis	32.99825367647059	-1	197	-1	11	59	13.940125603797389	-1	192	-1	-1	19	19.0581	0.5249100659314123	TRUE	23.315252590673577	-1	187	-1	-1	40	23.131557642487046	-1	192	-1	-1	40	0.18369494378566742	0.0050363	FALSE	0.9452679948997117	TRUE
months_since_immunization_encounter_diagnosis	20.07858455882353	-1	182	-1	8	38	8.101096419385643	-1	172	-1	-1	13	11.977488139437886	0.5562291929023374	TRUE	15.70863018134715	-1	182	-1	-1	31	15.263439119170984	-1	160	-1	-1	30	0.44519105553627014	0.0195348	FALSE	0.15267880461966285	TRUE
months_since_drug_therapy_diagnosis	26.264154411764707	-1	191	-1	-1	47	15.784026988784877	-1	190	-1	-1	25	10.48012742297983	0.3111322845108604	TRUE	21.674789507772022	-1	182	-1	-1	37	20.884634067357513	-1	189	-1	-1	35	0.7901554107666016	0.023018741028507254	FALSE	0.043228	TRUE
months_since_donepezil_first	-0.382858	-1	170	-1	-1	-1	-0.18773	-1	172	-1	-1	-1	-0.195129	-0.0331357	FALSE	-0.329825	-1	170	-1	-1	-1	-0.339864	-1	146	-1	-1	-1	0.010038860142230988	0.00166788	FALSE	0.7245558190681898	TRUE
months_since_donepezil_last	-0.717739	-1	128	-1	-1	-1	-0.599776	-1	146	-1	-1	-1	-0.117963	-0.032932	FALSE	-0.731946	-1	105	-1	-1	-1	-0.695596	-1	146	-1	-1	-1	-0.0363504	-0.0107227	FALSE	0.7483420733631618	TRUE
months_since_donepezil_memantine_first	-0.987316	-1	55	-1	-1	-1	-0.986764	-1	73	-1	-1	-1	-0.00055267	-0.000876669	FALSE	-0.990771	-1	24	-1	-1	-1	-0.989313	-1	40	-1	-1	-1	-0.00145725	-0.00296238	FALSE	0.9721168205477996	TRUE
months_since_donepezil_memantine_last	-0.989568	-1	53	-1	-1	-1	-0.991064	-1	73	-1	-1	-1	0.00149613	0.00287017	FALSE	-0.991985	-1	24	-1	-1	-1	-0.989313	-1	40	-1	-1	-1	-0.00267163	-0.00559674	FALSE	0.8338354180893286	TRUE
months_since_memantine_first	-0.789062	-1	95	-1	-1	-1	-0.676065	-1	153	-1	-1	-1	-0.112998	-0.0339125	FALSE	-0.76862	-1	95	-1	-1	-1	-0.751943	-1	122	-1	-1	-1	-0.0166775	-0.00494636	FALSE	0.9614706062945653	TRUE
months_since_memantine_last	-0.903263	-1	87	-1	-1	-1	-0.846961	-1	153	-1	-1	-1	-0.0563015	-0.0281641	FALSE	-0.891111	-1	87	-1	-1	-1	-0.883258	-1	122	-1	-1	-1	-0.00785298	-0.00367269	FALSE	0.8284232743935307	TRUE
months_since_galantamine_first	-0.98534	-1	122	-1	-1	-1	-0.974858	-1	119	-1	-1	-1	-0.0104817	-0.00989441	FALSE	-0.983403	-1	122	-1	-1	-1	-0.97976	-1	83	-1	-1	-1	-0.00364313	-0.00326545	FALSE	0.6602676612046572	TRUE
months_since_galantamine_last	-0.988143	-1	122	-1	-1	-1	-0.985662	-1	105	-1	-1	-1	-0.00248117	-0.00284172	FALSE	-0.984861	-1	122	-1	-1	-1	-0.98478	-1	83	-1	-1	-1	-8.09585e-05	-7.58367e-05	FALSE	0.9498828159352102	TRUE
months_since_rivastigmine_first	-0.949954	-1	90	-1	-1	-1	-0.905107	-1	124	-1	-1	-1	-0.0448469	-0.0237448	FALSE	-0.951506	-1	89	-1	-1	-1	-0.956282	-1	80	-1	-1	-1	0.00477655	0.00301614	FALSE	0.7884283271905634	TRUE
months_since_rivastigmine_last	-0.974954	-1	89	-1	-1	-1	-0.939059	-1	106	-1	-1	-1	-0.0358949	-0.0272884	FALSE	-0.978141	-1	64	-1	-1	-1	-0.97636	-1	65	-1	-1	-1	-0.00178109	-0.00189276	FALSE	0.531876	TRUE
months_since_antidepressants_first	14.417555147058824	-1	192	-1	-1	4	8.50141	-1	195	-1	-1	-1	5.916143672643104	0.20389015032910374	TRUE	11.600469559585493	-1	187	-1	-1	-1	11.635038860103627	-1	187	-1	-1	-1	-0.0345693	-0.00117818	FALSE	0.8614179511968942	TRUE
months_since_antidepressants_last	4.101470588235294	-1	179	-1	-1	0	2.3717022032941375	-1	179	-1	-1	-1	1.7297683849411567	0.12028354291504748	TRUE	3.250485751295337	-1	179	-1	-1	-1	3.28473	-1	173	-1	-1	-1	-0.0342455	-0.00235321	FALSE	0.9217447887191397	TRUE
months_since_antipsychotics_first	-0.479642	-1	156	-1	-1	-1	-0.471872	-1	187	-1	-1	-1	-0.00776996	-0.00133109	FALSE	-0.473122	-1	147	-1	-1	-1	-0.633501	-1	150	-1	-1	-1	0.16037888824939728	0.02912	FALSE	0.030157114147142616	TRUE
months_since_antipsychotics_last	-0.713189	-1	143	-1	-1	-1	-0.704036	-1	184	-1	-1	-1	-0.00915287	-0.00229798	FALSE	-0.713892	-1	143	-1	-1	-1	-0.833711	-1	127	-1	-1	-1	0.11981865018606186	0.0336002	FALSE	0.054084196324045396	TRUE
months_since_angiotensin_antagonist_first	23.70114889705882	-1	196	-1	-1	41	14.548	-1	193	-1	-1	19	9.153197103266521	0.2608651290134912	TRUE	19.6296	-1	196	-1	-1	30	19.26586787564767	-1	184	-1	-1	29	0.3637467622756958	0.010113550855706517	FALSE	0.433347	TRUE
months_since_angiotensin_antagonist_last	5.115716911764705	-1	178	-1	-1	3	3.677396195640809	-1	181	-1	-1	2	1.4383207161238962	0.0939985	FALSE	4.532788212435233	-1	155	-1	-1	2	4.604679404145077	-1	181	-1	-1	2	-0.0718912	-0.0044459	FALSE	0.9886885466127185	TRUE
months_since_adrenergics_first	23.76544117647059	-1	195	-1	-1	40	15.375744944830519	-1	199	-1	-1	22	8.3897	0.23561769169418534	TRUE	19.958144430051814	-1	188	-1	-1	30	19.54023639896373	-1	192	-1	-1	30	0.41790804266929626	0.011528951188732848	FALSE	0.5018941200465906	TRUE
months_since_adrenergics_last	4.61641	-1	190	-1	-1	2	3.485623871691748	-1	175	-1	-1	2	1.1307823783082518	0.077801	FALSE	4.0025906735751295	-1	159	-1	-1	2	4.459115932642487	-1	175	-1	-1	2	-0.456525	-0.0296416	FALSE	0.7507435088335364	TRUE
months_since_nsaids_first	18.92982536764706	-1	193	-1	-1	23	9.858838617940014	-1	199	-1	-1	-1	9.070986749707044	0.28212440895366836	TRUE	14.8033	-1	193	-1	-1	9	14.467940414507773	-1	191	-1	-1	8	0.3353303074836731	0.010264734879399995	FALSE	0.3935966742412461	TRUE
months_since_nsaids_last	11.03028492647059	-1	191	-1	-1	6	5.708239525465786	-1	180	-1	-1	-1	5.322045401004803	0.23622050558461452	TRUE	8.53473	-1	183	-1	-1	2	8.46673	-1	180	-1	-1	2	0.0680052	0.00296244	FALSE	0.7491933990493185	TRUE
months_since_antidiabetics_first	7.647886029411764	-1	193	-1	-1	-1	5.613987885715879	-1	194	-1	-1	-1	2.033898143695885	0.0844516	FALSE	6.257772020725389	-1	183	-1	-1	-1	7.112370466321243	-1	194	-1	-1	-1	-0.854598	-0.0348944	FALSE	0.00735595	TRUE
months_since_antidiabetics_last	0.7627757352941177	-1	159	-1	-1	-1	0.5439648142081455	-1	194	-1	-1	-1	0.21881092108597222	0.0252155	FALSE	0.5681670984455959	-1	148	-1	-1	-1	0.71956	-1	194	-1	-1	-1	-0.151392	-0.0172488	FALSE	0.12545291646369294	TRUE
months_since_antihypertensives_first	23.4133	-1	197	-1	-1	40	15.86928701373835	-1	193	-1	-1	23	7.54399	0.214766	TRUE	19.638439119170986	-1	180	-1	-1	30	20.087597150259068	-1	193	-1	-1	32	-0.449158	-0.01245	FALSE	0.2647511302045332	TRUE
months_since_antihypertensives_last	4.91374	-1	177	-1	-1	3	3.7671589982365283	-1	193	-1	-1	2	1.1465818105870014	0.0772311	FALSE	4.168069948186528	-1	173	-1	-1	2	4.547684585492228	-1	193	-1	-1	2	-0.379615	-0.0248332	FALSE	0.21433803524584827	TRUE
months_since_anticholinergics_first	10.778262867647058	-1	194	-1	-1	-1	6.426599845260583	-1	188	-1	-1	-1	4.351663022386475	0.1711571753374864	TRUE	8.541774611398964	-1	185	-1	-1	-1	8.343507124352332	-1	175	-1	-1	-1	0.19826748967170715	0.00777174	FALSE	0.6524861765052732	TRUE
months_since_anticholinergics_last	5.667784926470588	-1	187	-1	-1	-1	3.1432942767326284	-1	174	-1	-1	-1	2.52449	0.14689038115964276	TRUE	4.46414	-1	183	-1	-1	-1	4.147425518134715	-1	158	-1	-1	-1	0.31670984625816345	0.0184256	FALSE	0.14645595123133948	TRUE
months_since_antivirals_first	14.23014705882353	-1	188	-1	-1	9	5.44725	-1	190	-1	-1	-1	8.7829	0.3349347964826106	TRUE	9.865608808290155	-1	175	-1	-1	0	8.9647	-1	182	-1	-1	-1	0.9009067416191101	0.0355869	FALSE	0.00603543	TRUE
months_since_antivirals_last	7.0679227941176475	-1	175	-1	-1	2	3.5377752375110654	-1	182	-1	-1	-1	3.530147556606582	0.19510981455094503	TRUE	5.692843264248705	-1	175	-1	-1	0	5.254533678756476	-1	182	-1	-1	-1	0.43830958008766174	0.0238025	FALSE	0.0675324	TRUE
months_since_glucocorticoids_first	16.811488970588236	-1	192	-1	-1	21	8.841043584935909	-1	193	-1	-1	-1	7.970445385652328	0.27739173145140233	TRUE	13.425518134715025	-1	187	-1	-1	12	12.646292098445596	-1	181	-1	-1	9	0.7792260646820068	0.026791388902716085	FALSE	0.0204538	TRUE
months_since_glucocorticoids_last	9.078630514705882	-1	182	-1	-1	8	4.87223	-1	182	-1	-1	-1	4.206402057987612	0.22126314729073404	TRUE	7.310718911917099	-1	182	-1	-1	4	6.800841968911917	-1	176	-1	-1	3	0.5098769664764404	0.026578372962661617	FALSE	0.018008009372572117	TRUE
months_since_statins_first	31.946369485294117	-1	196	-1	-1	61	18.069374838813108	-1	193	-1	-1	28	13.876994646481009	0.35162195267336954	TRUE	25.58330634715026	-1	192	-1	-1	46	25.213325777202073	-1	192	-1	-1	46	0.3699805736541748	0.00917215	FALSE	0.6874092679077495	TRUE
months_since_statins_last	5.229273897058824	-1	189	-1	-1	4	3.8321286428237853	-1	183	-1	-1	3	1.3971452542350384	0.0928148	FALSE	4.682318652849741	-1	169	-1	-1	3	5.072781735751295	-1	177	-1	-1	3	-0.390463	-0.0239099	FALSE	0.46305136719051865	TRUE
months_since_nutrition_first	22.52169117647059	-1	191	-1	-1	34.25	14.645158817010184	-1	195	-1	-1	18	7.8765323594604055	0.22176352703114058	TRUE	18.229679404145077	-1	182	-1	-1	21	18.54347474093264	-1	194	-1	-1	22	-0.313795	-0.00861487	FALSE	0.41356549637755746	TRUE
months_since_nutrition_last	10.716498161764706	-1	189	-1	-1	6	6.502233963211052	-1	181	-1	-1	4	4.214264198553654	0.1879661509615229	TRUE	8.532707253886011	-1	172	-1	-1	4	8.818490932642487	-1	181	-1	-1	4	-0.285784	-0.012322	FALSE	0.6399474658897749	TRUE
months_since_cancer_treatment_first	1.6373621323529413	-1	189	-1	-1	-1	0.40436476681048605	-1	195	-1	-1	-1	1.232997365542455	0.0962464	FALSE	1.0778821243523315	-1	175	-1	-1	-1	1.1064604922279793	-1	195	-1	-1	-1	-0.0285784	-0.00218379	FALSE	0.9518311883448772	TRUE
months_since_cancer_treatment_last	0.32996323529411764	-1	162	-1	-1	-1	-0.248134	-1	181	-1	-1	-1	0.5780969524555555	0.0698123	FALSE	0.020644430051813472	-1	162	-1	-1	-1	0.10281735751295337	-1	181	-1	-1	-1	-0.0821729	-0.00951431	FALSE	0.7533876635049326	TRUE
months_since_steroids_first	29.7219	-1	197	-1	-1	55	14.679591822509707	-1	199	-1	-1	18	15.042283177490294	0.40552336992699384	TRUE	22.657059585492227	-1	186	-1	-1	39	22.58419689119171	-1	193	-1	-1	39	0.0728627	0.00191576	FALSE	0.8657362881304134	TRUE
months_since_steroids_last	11.516360294117646	-1	187	-1	-1	13	6.600144981075787	-1	176	-1	-1	5	4.916215313041859	0.24113445996237806	TRUE	9.357998704663212	-1	174	-1	-1	10	9.884795984455959	-1	176	-1	-1	10	-0.526797	-0.0243943	FALSE	0.21666219840189704	TRUE
months_since_antibacterial_first	40.013970588235296	-1	198	-1	26	70	23.075926868199655	-1	197	-1	5	40	16.93804372003564	0.42659680032930475	TRUE	31.957577720207254	-1	182	-1	14	57	32.125890544041454	-1	193	-1	14	57	-0.168313	-0.00415361	FALSE	0.5289958329134615	TRUE
months_since_antibacterial_last	12.006755514705882	-1	175	-1	3	16	7.874479845539392	-1	182	-1	1	10	4.132275669166489	0.22754277557385097	TRUE	10.050841968911918	-1	171	-1	2	13	10.592535621761659	-1	150	-1	2	14	-0.541694	-0.0285376	FALSE	0.031136681307022462	TRUE
months_since_contraceptives_first	-0.980239	-1	162	-1	-1	-1	-0.989064	-1	134	-1	-1	-1	0.00882472	0.00672359	FALSE	-0.991014	-1	110	-1	-1	-1	-0.948267	-1	134	-1	-1	-1	-0.0427461	-0.0240531	FALSE	0.0687036	TRUE
months_since_contraceptives_last	-0.980239	-1	162	-1	-1	-1	-0.990513	-1	124	-1	-1	-1	0.0102745	0.00814134	FALSE	-0.991014	-1	110	-1	-1	-1	-0.959683	-1	124	-1	-1	-1	-0.031331	-0.0216938	FALSE	0.12348527214454898	TRUE
months_since_antiallergics_first	9.096277573529411	-1	193	-1	-1	-1	4.798336899774861	-1	193	-1	-1	-1	4.2979406737545505	0.17655061506888597	TRUE	6.852331606217617	-1	183	-1	-1	-1	7.148477979274611	-1	183	-1	-1	-1	-0.296146	-0.0119914	FALSE	0.4967554680448665	TRUE
months_since_antiallergics_last	6.117279411764706	-1	193	-1	-1	-1	3.058020311291098	-1	189	-1	-1	-1	3.0592591004736076	0.16170053140079027	TRUE	4.4716645077720205	-1	178	-1	-1	-1	4.842130829015544	-1	177	-1	-1	-1	-0.370466	-0.0191697	FALSE	0.30750459072071845	TRUE
months_since_analgesics_first	29.372150735294117	-1	194	-1	-1	55	17.884558818404233	-1	196	-1	-1	30	11.487591916889883	0.3170766472406253	TRUE	24.784002590673577	-1	184	-1	-1	46	24.15568329015544	-1	193	-1	-1	45	0.6283193230628967	0.016753644185785555	FALSE	0.1763667408966696	TRUE
months_since_analgesics_last	13.1758	-1	179	-1	-1	18	7.770672001226763	-1	182	-1	-1	8	5.405109248773237	0.25007594770256836	TRUE	11.3015	-1	179	-1	-1	14	11.100550518134716	-1	172	-1	-1	13	0.2009391188621521	0.00877157	FALSE	0.3845179053048239	TRUE
months_since_antiarrhythmics_first	1.6767463235294118	-1	173	-1	-1	-1	0.5903448179720772	-1	177	-1	-1	-1	1.0864015055573346	0.0898264	FALSE	1.1020887305699483	-1	173	-1	-1	-1	1.034002590673575	-1	168	-1	-1	-1	0.0680861	0.00572887	FALSE	0.6865425947947247	TRUE
months_since_antiarrhythmics_last	0.6088694852941177	-1	154	-1	-1	-1	-0.0547652	-1	165	-1	-1	-1	0.6636346926240263	0.076272	FALSE	0.2623056994818653	-1	154	-1	-1	-1	0.15001619170984457	-1	138	-1	-1	-1	0.11228951066732407	0.013356905699483695	FALSE	0.48706395513315703	TRUE
months_since_antifungal_first	8.530560661764707	-1	180	-1	-1	-1	4.008406114298062	-1	183	-1	-1	-1	4.522154547466645	0.20604054904745997	TRUE	6.46673	-1	179	-1	-1	-1	6.286350388601036	-1	171	-1	-1	-1	0.18037565052509308	0.00814539	FALSE	0.524812	TRUE
months_since_antifungal_last	5.221047794117647	-1	180	-1	-1	-1	2.4941136289181483	-1	183	-1	-1	-1	2.7269341651994985	0.1683317328070572	TRUE	3.93345	-1	179	-1	-1	-1	3.8130667098445596	-1	164	-1	-1	-1	0.12038536369800568	0.00746377	FALSE	0.43539477443825747	TRUE
months_since_diuretic_first	21.049770220588236	-1	194	-1	-1	29	13.403967462900876	-1	193	-1	-1	15	7.6458	0.22171151149404916	TRUE	16.81047603626943	-1	187	-1	-1	18	16.806266191709845	-1	192	-1	-1	18	0.00420984	0.00012169	FALSE	0.996432	TRUE
months_since_diuretic_last	5.406847426470589	-1	190	-1	-1	2	3.716262276342295	-1	175	-1	-1	2	1.6905851501282938	0.1058671948645597	TRUE	4.341240284974093	-1	166	-1	-1	2	4.671308290155441	-1	172	-1	-1	1	-0.330068	-0.0203491	FALSE	0.9908464279701114	TRUE
months_since_vassopressin_first	-0.963879	-1	99	-1	-1	-1	-0.96816	-1	182	-1	-1	-1	0.00428125	0.00290997	FALSE	-0.977574	-1	92	-1	-1	-1	-0.954339	-1	124	-1	-1	-1	-0.0232351	-0.0152415	FALSE	0.23214423054063438	TRUE
months_since_vassopressin_last	-0.969807	-1	96	-1	-1	-1	-0.974343	-1	177	-1	-1	-1	0.00453555	0.00357612	FALSE	-0.985104	-1	92	-1	-1	-1	-0.961869	-1	124	-1	-1	-1	-0.0232351	-0.016878	FALSE	0.14013643837448608	TRUE
months_since_antihypotensives_first	-0.57307	-1	153	-1	-1	-1	-0.703235	-1	177	-1	-1	-1	0.1301650373123313	0.024958002781232617	FALSE	-0.662079	-1	150	-1	-1	-1	-0.633663	-1	165	-1	-1	-1	-0.0284165	-0.00538094	FALSE	0.7487455069019824	TRUE
months_since_antihypotensives_last	-0.623483	-1	153	-1	-1	-1	-0.764894	-1	177	-1	-1	-1	0.14141021304499612	0.0299854	FALSE	-0.715431	-1	150	-1	-1	-1	-0.684828	-1	128	-1	-1	-1	-0.0306023	-0.00647622	FALSE	0.6242606282267318	TRUE
months_since_diagnostics_first	0.32670036764705884	-1	192	-1	-1	-1	-0.196895	-1	175	-1	-1	-1	0.5235958209568792	0.057974909155192385	FALSE	-0.0340835	-1	169	-1	-1	-1	-0.0347312	-1	166	-1	-1	-1	0.000647668	7.436461538360717e-05	FALSE	0.9826046487068505	TRUE
months_since_diagnostics_last	0.0188419	-1	156	-1	-1	-1	-0.362474	-1	163	-1	-1	-1	0.38131551196544894	0.0516277	FALSE	-0.245466	-1	128	-1	-1	-1	-0.208549	-1	150	-1	-1	-1	-0.0369171	-0.00508588	FALSE	0.945758	TRUE
months_since_antiplatelets_first	10.914246323529412	-1	187	-1	-1	-1	7.0757804930750625	-1	195	-1	-1	-1	3.838465830454349	0.1545778256565172	TRUE	9.184666450777202	-1	177	-1	-1	-1	9.163293393782384	-1	181	-1	-1	-1	0.0213731	0.000846615	FALSE	0.9044248450559366	TRUE
months_since_antiplatelets_last	3.9668658088235293	-1	187	-1	-1	-1	2.35391	-1	187	-1	-1	-1	1.6129516682894693	0.11185845777246851	TRUE	3.217940414507772	-1	158	-1	-1	-1	3.554485103626943	-1	172	-1	-1	-1	-0.336545	-0.0223683	FALSE	0.34231284395772954	TRUE
months_since_sympathomimetics_first	9.166176470588235	-1	184	-1	-1	-1	5.075864136003402	-1	192	-1	-1	-1	4.090312334584834	0.176276	TRUE	7.205472797927461	-1	170	-1	-1	-1	7.637791450777202	-1	181	-1	-1	-1	-0.432319	-0.0183061	FALSE	0.1631789008364144	TRUE
months_since_sympathomimetics_last	4.4780790441176475	-1	175	-1	-1	-1	2.321948601420536	-1	181	-1	-1	-1	2.1561304426971115	0.14518187533364704	TRUE	3.4124028497409324	-1	162	-1	-1	-1	3.7802784974093266	-1	181	-1	-1	-1	-0.367876	-0.0241434	FALSE	0.11311440286014421	TRUE
months_since_antiemetics_first	6.947380514705882	-1	186	-1	-1	-1	3.6640272675946384	-1	187	-1	-1	-1	3.283353247111244	0.16359860133140405	TRUE	5.718426165803109	-1	177	-1	-1	-1	5.4919	-1	177	-1	-1	-1	0.22652201354503632	0.0109246	FALSE	0.3029504002519777	TRUE
months_since_antiemetics_last	5.080974264705882	-1	173	-1	-1	-1	2.463723364955007	-1	187	-1	-1	-1	2.6172508997508754	0.16044399476947666	TRUE	4.1594883419689115	-1	166	-1	-1	-1	3.8126619170984455	-1	166	-1	-1	-1	0.346826	0.0206138	FALSE	0.070402	TRUE
months_since_muscle_relaxants_first	8.252435661764705	-1	189	-1	-1	-1	3.717956045641158	-1	196	-1	-1	-1	4.534479616123548	0.20363204180661557	TRUE	6.259310233160622	-1	183	-1	-1	-1	6.024206606217617	-1	177	-1	-1	-1	0.23510362207889557	0.0105747	FALSE	0.49968418229624556	TRUE
months_since_muscle_relaxants_last	5.501608455882353	-1	183	-1	-1	-1	2.4182704036468317	-1	185	-1	-1	-1	3.0833380522355216	0.17939461748727883	TRUE	4.031573834196891	-1	183	-1	-1	-1	4.02518	-1	175	-1	-1	-1	0.00639573	0.000373233	FALSE	0.7682480557739082	TRUE
months_since_laxatives_first	7.6816176470588236	-1	176	-1	-1	-1	3.7964340231551508	-1	183	-1	-1	-1	3.885183623903673	0.19359220563512006	TRUE	6.27113	-1	166	-1	-1	-1	5.777283031088083	-1	175	-1	-1	-1	0.49384716153144836	0.0239473	FALSE	0.0831618	TRUE
months_since_laxatives_last	5.850597426470588	-1	176	-1	-1	-1	2.721761798880579	-1	172	-1	-1	-1	3.1288356275900093	0.18781537569543588	TRUE	4.8138762953367875	-1	166	-1	-1	-1	4.372652202072539	-1	163	-1	-1	-1	0.4412240982055664	0.0254292	FALSE	0.0225856	TRUE
months_since_anxiolytics_first	11.690027573529411	-1	196	-1	-1	-1	6.64442	-1	193	-1	-1	-1	5.045607602386221	0.18528247139931775	TRUE	8.810637953367875	-1	186	-1	-1	-1	9.150097150259068	-1	189	-1	-1	-1	-0.339459	-0.0125292	FALSE	0.2658654294810562	TRUE
months_since_anxiolytics_last	4.97969	-1	177	-1	-1	-1	2.562310496490482	-1	182	-1	-1	-1	2.4173770035095177	0.14708451068670098	TRUE	3.7449805699481864	-1	166	-1	-1	-1	3.9436528497409324	-1	177	-1	-1	-1	-0.198672	-0.0119073	FALSE	0.22450185587777483	TRUE
months_since_antiepileptics_first	7.6421415441176475	-1	176	-1	-1	-1	4.188259320958827	-1	192	-1	-1	-1	3.4538822231588204	0.1669082192261802	TRUE	6.515220207253886	-1	173	-1	-1	-1	5.761253238341969	-1	188	-1	-1	-1	0.7539669871330261	0.0359578	FALSE	0.00385686	TRUE
months_since_antiepileptics_last	3.2769301470588235	-1	173	-1	-1	-1	1.6009953508472332	-1	184	-1	-1	-1	1.6759347962115902	0.12809514407820616	TRUE	2.6300194300518136	-1	173	-1	-1	-1	2.3082901554404147	-1	165	-1	-1	-1	0.32172927260398865	0.024682688943522827	FALSE	0.00803528	TRUE
months_since_salicylates_first	10.665211397058824	-1	194	-1	-1	-1	6.774589278370636	-1	194	-1	-1	-1	3.8906221186881886	0.14775739092836887	TRUE	8.542341321243523	-1	188	-1	-1	-1	8.702882124352332	-1	177	-1	-1	-1	-0.160541	-0.00603255	FALSE	0.4186323556470374	TRUE
months_since_salicylates_last	7.927435661764706	-1	194	-1	-1	-1	4.911150299371981	-1	177	-1	-1	-1	3.0162853623927255	0.13842550803141362	TRUE	6.314928756476684	-1	173	-1	-1	-1	6.419041450777202	-1	177	-1	-1	-1	-0.104113	-0.00469807	FALSE	0.3827360021272813	TRUE
months_since_antitussives_first	11.507398897058824	-1	193	-1	-1	-1	5.40796	-1	193	-1	-1	-1	6.099437484329764	0.24263443271352722	TRUE	8.190009715025907	-1	172	-1	-1	-1	8.48381	-1	193	-1	-1	-1	-0.293799	-0.0118165	FALSE	0.3933721950920076	TRUE
months_since_antitussives_last	7.300505514705883	-1	193	-1	-1	-1	3.431137474122969	-1	185	-1	-1	-1	3.8693680405829136	0.2118512624611304	TRUE	5.301894430051814	-1	169	-1	-1	-1	5.513520077720207	-1	174	-1	-1	-1	-0.211626	-0.0115352	FALSE	0.47954786809646677	TRUE
months_since_ulcer_treatment_first	5.281709558823529	-1	194	-1	-1	-1	2.300445398593405	-1	192	-1	-1	-1	2.981264160230124	0.16331147577600816	TRUE	4.006638601036269	-1	187	-1	-1	-1	3.542503238341969	-1	192	-1	-1	-1	0.4641353487968445	0.025559794464899636	FALSE	0.0707387	TRUE
months_since_ulcer_treatment_last	2.7965073529411764	-1	194	-1	-1	-1	1.0536360277973331	-1	165	-1	-1	-1	1.7428713251438432	0.13365254605185753	TRUE	2.052784974093264	-1	183	-1	-1	-1	1.891758419689119	-1	160	-1	-1	-1	0.16102655231952667	0.012279154190092012	FALSE	0.36603511876000394	TRUE
months_since_amebicides_first	2.773391544117647	-1	175	-1	-1	-1	0.9370726369130183	-1	175	-1	-1	-1	1.8363189072046286	0.12863425299063078	TRUE	1.947134067357513	-1	162	-1	-1	-1	1.826991580310881	-1	159	-1	-1	-1	0.12014248967170715	0.00846063	FALSE	0.49190846694296375	TRUE
months_since_amebicides_last	2.306112132352941	-1	175	-1	-1	-1	0.6890295329239476	-1	171	-1	-1	-1	1.6170825994289935	0.12583872120434966	TRUE	1.6196567357512954	-1	162	-1	-1	-1	1.4409002590673574	-1	142	-1	-1	-1	0.1787564754486084	0.014040225750032415	FALSE	0.3612901020645555	TRUE
months_since_antastmatics_first	1.49063	-1	178	-1	-1	-1	0.4389023259704322	-1	181	-1	-1	-1	1.051722674029568	0.0884263	FALSE	1.1593264248704662	-1	173	-1	-1	-1	1.332577720207254	-1	181	-1	-1	-1	-0.173251	-0.0135707	FALSE	0.22733563369734333	TRUE
months_since_antastmatics_last	0.2694393382352941	-1	169	-1	-1	-1	-0.263008	-1	181	-1	-1	-1	0.5324475561530033	0.0685697	FALSE	0.0651716	-1	150	-1	-1	-1	0.20158678756476683	-1	181	-1	-1	-1	-0.136415	-0.0165161	FALSE	0.18251224219589846	TRUE
months_since_migraine_first	0.028262867647058824	-1	190	-1	-1	-1	-0.453282	-1	185	-1	-1	-1	0.48154480704775726	0.0568623	FALSE	-0.232432	-1	166	-1	-1	-1	-0.167503	-1	168	-1	-1	-1	-0.0649288	-0.00788309	FALSE	0.5244522637944953	TRUE
months_since_migraine_last	-0.470404	-1	165	-1	-1	-1	-0.663686	-1	168	-1	-1	-1	0.1932813138725487	0.0359419	FALSE	-0.536755	-1	146	-1	-1	-1	-0.51943	-1	168	-1	-1	-1	-0.0173251	-0.00306862	FALSE	0.9979484077522425	TRUE
months_since_ppi_first	18.680193014705882	-1	195	-1	-1	23	10.851840492935658	-1	193	-1	-1	4	7.828352521770224	0.24479436718182976	TRUE	15.299141839378239	-1	186	-1	-1	12	14.666693652849741	-1	173	-1	-1	11	0.6324481964111328	0.019436044519455988	FALSE	0.22204475641525745	TRUE
months_since_ppi_last	6.603814338235294	-1	184	-1	-1	2	3.848926930931852	-1	178	-1	-1	1	2.7548874073034417	0.15673739072934922	TRUE	5.398397020725389	-1	165	-1	-1	1	5.453691709844559	-1	172	-1	-1	1	-0.0552947	-0.00301592	FALSE	0.49166580572048013	TRUE
months_since_bowel_evacuants_first	8.552619485294118	-1	192	-1	-1	-1	3.2323530846814945	-1	186	-1	-1	-1	5.320266400612623	0.2365482764874659	TRUE	5.410621761658031	-1	173	-1	-1	-1	4.95863	-1	181	-1	-1	-1	0.45199158787727356	0.021601652506641734	FALSE	0.0865402	TRUE
months_since_bowel_evacuants_last	6.130376838235295	-1	192	-1	-1	-1	2.308551792398252	-1	186	-1	-1	-1	3.8218250458370426	0.2118357130272216	TRUE	3.8962111398963732	-1	173	-1	-1	-1	3.665965025906736	-1	181	-1	-1	-1	0.23024611175060272	0.0134404	FALSE	0.1950633410363748	TRUE
months_since_glaucoma_first	2.5274816176470587	-1	183	-1	-1	-1	1.088933343556358	-1	184	-1	-1	-1	1.4385482740907007	0.0978254	FALSE	1.7351845854922279	-1	183	-1	-1	-1	1.7484617875647668	-1	183	-1	-1	-1	-0.0132772	-0.000921075	FALSE	0.5647513401460909	TRUE
months_since_glaucoma_last	0.19692095588235295	-1	161	-1	-1	-1	-0.0707968	-1	169	-1	-1	-1	0.2677177244772215	0.0350136	FALSE	0.00914832	-1	161	-1	-1	-1	0.0556995	-1	140	-1	-1	-1	-0.0465512	-0.00606089	FALSE	0.226311	TRUE
months_since_skin_care_first	-0.160708	-1	172	-1	-1	-1	-0.734162	-1	166	-1	-1	-1	0.5734541424185886	0.080015	FALSE	-0.58193	-1	171	-1	-1	-1	-0.4983	-1	155	-1	-1	-1	-0.0836302	-0.0128206	FALSE	0.31458698409094976	TRUE
months_since_skin_care_last	-0.422289	-1	162	-1	-1	-1	-0.806534	-1	166	-1	-1	-1	0.3842453038108989	0.070977	FALSE	-0.710573	-1	145	-1	-1	-1	-0.647102	-1	155	-1	-1	-1	-0.0634715	-0.0130249	FALSE	0.37546964065137345	TRUE
months_since_osteoporosis_treatment_first	12.331479779411765	-1	194	-1	-1	-1	5.653216419106833	-1	191	-1	-1	-1	6.678263360304932	0.232132	TRUE	8.37905	-1	190	-1	-1	-1	8.263843911917098	-1	185	-1	-1	-1	0.11520401388406754	0.00411173	FALSE	0.7601601425964685	TRUE
months_since_osteoporosis_treatment_last	6.197977941176471	-1	179	-1	-1	-1	2.7386158489408716	-1	187	-1	-1	-1	3.459362092235599	0.1804652525402763	TRUE	4.085168393782383	-1	170	-1	-1	-1	4.3123380829015545	-1	165	-1	-1	-1	-0.22717	-0.011988	FALSE	0.5689136909922434	TRUE
months_since_varivax_vaccination	-0.571599	-1	166	-1	-1	-1	-0.800372	-1	174	-1	-1	-1	0.22877294632522582	0.0396252	FALSE	-0.554485	-1	166	-1	-1	-1	-0.633986	-1	174	-1	-1	-1	0.0795013	0.0118425	FALSE	0.314673	TRUE
months_since_prevnar13_vaccination	26.66957720588235	-1	127	-1	28	47	10.472296765109746	-1	148	-1	-1	17	16.197280440772605	0.7491108922665485	TRUE	23.276716321243523	-1	121	-1	20	42	22.63860103626943	-1	139	-1	18	41	0.6381152868270874	0.0262776	FALSE	0.021567502337177788	TRUE
months_since_zostavax_vaccination	28.770358455882352	-1	193	-1	-1	60	7.532986679863662	-1	186	-1	-1	-1	21.23737177601869	0.5376073025626347	TRUE	18.110184585492227	-1	184	-1	-1	-1	19.051975388601036	-1	185	-1	-1	-1	-0.941791	-0.0228338	FALSE	0.051720805827736305	TRUE
months_since_influenza_vaccination	9.22468	-1	166	2	7	11	8.009026466016575	-1	185	-1	3	11	1.2156518428069543	0.0826024	FALSE	9.27113	-1	166	1	6	11	9.477250647668393	-1	171	1	6	11	-0.20612	-0.012937	FALSE	0.0775048	TRUE
months_since_tdap_vaccination	22.019117647058824	-1	186	-1	-1	40	7.195048338642336	-1	191	-1	-1	-1	14.824069308416487	0.5039705161449852	TRUE	16.468345207253886	-1	179	-1	-1	21	16.47765544041451	-1	188	-1	-1	21	-0.00931023	-0.000287979	FALSE	0.9374303857379576	TRUE
months_since_calmette_guerin_vaccination	-0.990901	-1	152	-1	-1	-1	-0.984191	-1	128	-1	-1	-1	-0.00670925	-0.00625633	FALSE	-0.987209	-1	152	-1	-1	-1	-0.996843	-1	36	-1	-1	-1	0.00963407	0.00961407	FALSE	0.7150006546880893	TRUE
months_since_visits_date_1	12.95891544117647	-1	188	-1	-1	15	7.8784180334153495	-1	190	-1	-1	7	5.080497407761121	0.21864762775836583	TRUE	11.117713730569948	-1	183	-1	-1	11	11.284650259067357	-1	190	-1	-1	11	-0.166937	-0.00667513	FALSE	0.2950852006591056	TRUE
months_since_visits_date_2	11.66999080882353	-1	188	-1	-1	10	7.694849686687531	-1	193	-1	-1	4	3.975141122135998	0.16676576545922095	TRUE	9.799708549222798	-1	172	-1	-1	5	10.264005829015543	-1	176	-1	-1	6	-0.464297	-0.01847	FALSE	0.1291098907059756	TRUE
months_since_visits_date_3	9.890349264705883	-1	184	-1	-1	-1	6.783532101458872	-1	188	-1	-1	-1	3.106817163247011	0.13364350433941502	TRUE	8.161674222797927	-1	172	-1	-1	-1	8.667503238341968	-1	173	-1	-1	-1	-0.505829	-0.0208586	FALSE	0.10833942034381353	TRUE
months_since_visits_date_4	8.022150735294117	-1	189	-1	-1	-1	5.645897662877178	-1	179	-1	-1	-1	2.3762530724169393	0.10683753147063214	TRUE	6.635038860103627	-1	179	-1	-1	-1	7.074238989637306	-1	173	-1	-1	-1	-0.4392	-0.0191286	FALSE	0.12507869981691822	TRUE
months_since_visits_date_5	6.351148897058824	-1	193	-1	-1	-1	4.6748799375466135	-1	182	-1	-1	-1	1.6762689595122104	0.0805402	FALSE	5.427461139896373	-1	185	-1	-1	-1	5.917503238341969	-1	172	-1	-1	-1	-0.490042	-0.0224652	FALSE	0.0527024	TRUE
months_since_vaccinations_date_1	9.018382352941176	-1	157	2	6	10	8.763597203538096	-1	185	-1	5	12	0.25478514940308017	0.018185783049573828	FALSE	9.72685	-1	157	2	6	11	9.677865932642487	-1	171	2	6	11	0.048979923129081726	0.00324671	FALSE	0.9634959022396833	TRUE
months_since_vaccinations_date_2	17.195588235294117	-1	171	6	15	22	13.198909853833984	-1	166	-1	11	20	3.996678381460134	0.21572879966716335	TRUE	17.10330310880829	-1	161	4	14	22	17.47190738341969	-1	159	4	14	23	-0.368604	-0.0186509	FALSE	0.0713732	TRUE
months_since_vaccinations_date_3	23.23924632352941	-1	163	8	23	33	15.022743906264159	-1	180	-1	-1	26	8.216502417265252	0.3719635352480094	TRUE	21.683371113989637	-1	163	-1	20	32	22.474012305699482	-1	174	-1	21	33	-0.790641	-0.0337283	FALSE	0.00217612	TRUE
months_since_vaccinations_date_4	27.64829963235294	-1	177	-1	29	42	15.587661274021203	-1	191	-1	-1	32	12.060638358331738	0.46964475023830166	TRUE	24.87006152849741	-1	173	-1	23	40	25.74886658031088	-1	174	-1	24	41	-0.878805	-0.0316617	FALSE	0.00818639	TRUE
months_since_vaccinations_date_5	30.350183823529413	-1	186	-1	33	49	15.202353154383935	-1	176	-1	-1	35	15.147830669145478	0.5235720639119847	TRUE	26.26902525906736	-1	186	-1	19	47	27.5717	-1	175	-1	23	48	-1.3027	-0.0413648	FALSE	0.00145024	TRUE
months_since_prescriptions_date_1	4.073759191176471	-1	166	0	1	2	3.2713167487993755	-1	176	0	1	2	0.8024424423770955	0.0708728	FALSE	4.297603626943006	-1	166	0	1	2	4.362046632124352	-1	176	0	1	3	-0.064443	-0.00484843	FALSE	0.946119	TRUE
months_since_prescriptions_date_2	5.193887867647059	-1	157	0	2	4	4.257494754891368	-1	177	-1	1	4	0.9363931127556908	0.0785647	FALSE	5.230003238341969	-1	156	0	1	4	5.439685880829016	-1	177	0	1	4	-0.209683	-0.0151516	FALSE	0.32793704538232504	TRUE
months_since_prescriptions_date_3	6.130928308823529	-1	157	1	2	6	5.018338712038308	-1	175	-1	2	6	1.112589596785221	0.0910057	FALSE	5.979355569948186	-1	157	-1	2	6	6.163374352331606	-1	160	-1	2	6	-0.184019	-0.0133576	FALSE	0.18767207121469698	TRUE
months_since_prescriptions_date_4	7.035523897058823	-1	158	1	3	8	5.630291286497941	-1	175	-1	2	7	1.4052326105608826	0.11116539877145977	TRUE	6.748785621761658	-1	157	-1	3	7	6.834763601036269	-1	156	-1	3	7	-0.085978	-0.00611276	FALSE	0.2489343932747453	TRUE
months_since_prescriptions_date_5	7.867325367647059	-1	160	-1	4	9	6.217792244906494	-1	177	-1	3	8	1.6495331227405643	0.1256272015728507	TRUE	7.252509715025907	-1	159	-1	3	9	7.5822538860103625	-1	156	-1	3	9	-0.329744	-0.0230189	FALSE	0.014746284945886805	TRUE
months_since_enc_date_1	3.4704044117647057	-1	174	0	1	2	2.7064342322624717	-1	176	0	0	1	0.76397	0.0680983	FALSE	4.100955310880829	-1	174	0	0	2	3.994818652849741	-1	176	0	1	2	0.10613665729761124	0.00765903	FALSE	0.6583533581837235	TRUE
months_since_enc_date_2	4.436213235294118	-1	165	0	1	3	4.029525953703639	-1	173	0	1	3	0.40668728159047873	0.033133891354640836	FALSE	4.985508419689119	-1	164	0	1	3	5.113908678756476	-1	172	0	1	3	-0.1284	-0.00884263	FALSE	0.090153	TRUE
months_since_enc_date_3	5.233869485294117	-1	166	1	2	4	5.094342252922274	-1	176	0	2	5	0.13952723237184284	0.010828942254750666	FALSE	5.684099740932642	-1	166	0	2	4	5.9728788860103625	-1	176	0	2	5	-0.288779	-0.0193449	FALSE	0.0740632	TRUE
months_since_enc_date_4	5.979871323529411	-1	166	1	2	5	5.9798490245143485	-1	181	1	2	6	2.2299015062898775e-05	1.667075718977269e-06	FALSE	6.519025259067358	-1	166	1	2	6	6.728545984455959	-1	175	1	2	6	-0.209521	-0.0135232	FALSE	0.23056198627538182	TRUE
months_since_enc_date_5	6.702849264705883	-1	175	1	3	6	6.720583827639806	-1	181	1	3	7	-0.0177346	-0.00128467	FALSE	7.166855569948186	-1	175	1	3	7	7.2376133419689115	-1	176	1	3	7	-0.0707578	-0.00455918	FALSE	0.4690907157090636	TRUE
months_since_diagnoses_date_1	4.322058823529412	-1	144	0	1	3	3.462921786891759	-1	168	0	1	3	0.859137	0.0756985	FALSE	4.508905440414508	-1	136	0	1	3	4.6416774611398965	-1	168	0	1	3	-0.132772	-0.0102666	FALSE	0.17529981176129883	TRUE
months_since_diagnoses_date_2	5.5123621323529415	-1	154	0	2	5	4.718450932967163	-1	176	-1	1	5	0.7939111993857786	0.0674633	FALSE	5.677137305699482	-1	148	0	2	5	5.927137305699482	-1	176	0	2	6	-0.25	-0.0186884	FALSE	0.15437125420507186	TRUE
months_since_diagnoses_date_3	6.577527573529411	-1	158	1	3	7	5.671485428704859	-1	169	-1	2	7	0.9060421448245526	0.0745101	FALSE	6.60476	-1	158	-1	2	7	6.862127590673575	-1	169	-1	2	7	-0.257367	-0.0188472	FALSE	0.4299075849913706	TRUE
months_since_diagnoses_date_4	7.597518382352941	-1	161	1	4	9	6.511162845811232	-1	174	-1	3	8	1.086355536541709	0.0844562	FALSE	7.5182156735751295	-1	161	-1	3	9	7.885200777202073	-1	170	-1	3	9	-0.366985	-0.025505	FALSE	0.20299774069624643	TRUE
months_since_diagnoses_date_5	8.501194852941177	-1	162	0	4	10	7.158531230178369	-1	172	-1	3	10	1.3426636227628084	0.0999891	FALSE	8.343588082901555	-1	162	-1	4	10	8.631152849740932	-1	170	-1	4	11	-0.287565	-0.0191709	FALSE	0.1849594562657546	TRUE
months_since_commercial	6.377573529411765	-1	168	-1	0	3	3.8739152557731047	-1	189	-1	0	0	2.5036582736386603	0.15998803945480486	TRUE	6.044527202072539	-1	168	-1	0	2	5.909407383419689	-1	189	-1	0	2	0.13511982560157776	0.00788152	FALSE	0.9342120553698667	TRUE
months_since_medicare	3.868106617647059	-1	152	0	0	2	2.139098189827626	-1	160	0	0	0	1.729008427819433	0.15314583182915142	TRUE	3.8626943005181347	-1	152	0	0	2	4.059342616580311	-1	159	0	0	2	-0.196648	-0.0148118	FALSE	0.011568063229356794	TRUE
months_since_medicaid	-0.0284926	-1	170	-1	-1	-1	0.0591146	-1	168	-1	-1	-1	-0.0876073	-0.010581	FALSE	0.1135038860103627	-1	150	-1	-1	-1	-0.0366742	-1	162	-1	-1	-1	0.15017810463905334	0.016886	FALSE	0.40133783336830875	TRUE
months_since_other_payor_type	0.544485	-1	184	-1	-1	-1	-0.137328	-1	175	-1	-1	-1	0.681813	0.0798144	FALSE	0.28327396373056996	-1	172	-1	-1	-1	0.1481541450777202	-1	163	-1	-1	-1	0.13511982560157776	0.015608171373761696	FALSE	0.011201492260268295	TRUE
months_since_uninsured	5.130974264705882	-1	193	-1	-1	-1	2.2802177504234424	-1	176	-1	-1	-1	2.85076	0.17440198133993978	TRUE	4.108646373056994	-1	193	-1	-1	-1	3.9020401554404147	-1	172	-1	-1	-1	0.20660622417926788	0.0121489	FALSE	0.33957943544173097	TRUE
records_pre_exposure	120.38561580882353	0	198	100	133	148	83.35479936152565	0	200	53	87	115	37.03081644729788	0.8799396812421002	TRUE	111.25947215025907	0	198	84	124	143	113.15527849740933	0	196	88	127	144	-1.89581	-0.0433266	FALSE	0.000623458	TRUE
bmi		13.399999618530273	58.900001525878906	23.299999237060547	26.399999618530273	30.100000381469727		10.800000190734863	100	23.100000381469727	26.299999237060547	30.200000762939453		0.0044692	FALSE		14.100000381469727	58.900001525878906	23.299999237060547	26.5	30.299999237060547		14.399999618530273	88.69999694824219	23.299999237060547	26.5	30.200000762939453	0.0861668	0.023779376973189274	FALSE	0.5333069687809324	TRUE
smoker_count_log	0.1561734213767683	0	4.510859489440918	0	0	0	0.16727761150838105	0	5.003946304321289	0	0	0	-0.0111042	-0.0220931	FALSE	0.1323873660300371	0	4.510859489440918	0	0	0	0.13915361869366058	0	4.077537536621094	0	0	0	-0.00676625	-0.0147378	FALSE	0.1779696780665273	TRUE
non_smoker_count_log	2.0140979490188116	0	5.303304672241211	1.0986123085021973	2.3025851249694824	2.995732307434082	1.6429305130093612	0	5.71703	0.6931471824645996	1.6094379425048828	2.6390573978424072	0.37116743600945035	0.29769260066155395	TRUE	1.8136986796913062	0	5.303304672241211	0.6931471824645996	2.079441547393799	2.8332133293151855	1.7938041180719675	0	5.446737289428711	0.6931471824645996	1.9459102153778076	2.8332133293151855	0.019894560799002647	0.015622822652489413	FALSE	0.22747606139272725	TRUE
age_first_record	73.32274816176471	64	88	71	73	75	75.12036914412374	64	89	73	74	77	-1.79762	-0.498474	TRUE	74.09107836787565	64	88	71	73	76	73.94300518134715	64	89	71	73	76	0.14807318150997162	0.0368676	FALSE	0.00505634	TRUE
follow_up_in_days	939.0590533088235	2	2153	490	918	1375.25	1128.1877644336328	1	3559	468	1007	1651	-189.129	-0.278999	TRUE	917.9345045336787	2	2153	476	878	1338	830.6990770725389	1	2114	383	773	1241.25	87.23542746113989	0.16526579543106173	TRUE	3.3902001527223004e-36	FALSE
gender_Female	1	1	1	1	1	1	1	1	1	1	1	1	0		FALSE	1	1	1	1	1	1	1	1	1	1	1	1	0		FALSE	1	TRUE
gender_Male	0	0	0	0	0	0	0	0	0	0	0	0	0		FALSE	0	0	0	0	0	0	0	0	0	0	0	0	0		FALSE	1	TRUE
race_Caucasian	0.9071231617647059	0	1	1	1	1	0.8640384199850837	0	1	1	1	1	0.0430847	0.13566	TRUE	0.8865770725388601	0	1	1	1	1	0.8900582901554405	0	1	1	1	1	-0.00348122	-0.0110521	FALSE	0.3837294747321438	TRUE
race_African American	0.0337316	0	1	0	0	0	0.0700788	0	1	0	0	0	-0.0363472	-0.164398	TRUE	0.0424223	0	1	0	0	0	0.039345854922279794	0	1	0	0	0	0.00307642	0.015535643235066834	FALSE	0.22003136358141206	TRUE
race_Other/Unknown	0.039614	0	1	0	0	0	0.0497327	0	1	0	0	0	-0.0101187	-0.0489949	FALSE	0.0501943	0	1	0	0	0	0.0510848	0	1	0	0	0	-0.000890544	-0.00406142	FALSE	0.7489025476195759	TRUE
race_Asian	0.0195312	0	1	0	0	0	0.016150055413440025	0	1	0	0	0	0.00338119	0.0255448	FALSE	0.0208063	0	1	0	0	0	0.019511	0	1	0	0	0	0.00129534	0.00921639	FALSE	0.4679768755031235	TRUE
ethnicity_Not Hispanic	0.8533547794117647	0	1	1	1	1	0.8801327134462977	0	1	1	1	1	-0.0267779	-0.0788532	FALSE	0.8375971502590673	0	1	1	1	1	0.8424546632124352	0	1	1	1	1	-0.00485751	-0.0132506	FALSE	0.2988907644694152	TRUE
ethnicity_Hispanic	0.013786764705882353	0	1	0	0	0	0.027637017571985195	0	1	0	0	0	-0.0138503	-0.0973649	FALSE	0.017487046632124352	0	1	0	0	0	0.018944300518134716	0	1	0	0	0	-0.00145725	-0.0108967	FALSE	0.3929708076289561	TRUE
region_Midwest	0.45009191176470587	0	1	0	0	1	0.47593523249248953	0	1	0	0	1	-0.0258433	-0.0518454	FALSE	0.43579987046632124	0	1	0	0	1	0.42956606217616583	0	1	0	0	1	0.00623381	0.0125819	FALSE	0.3236739214528134	TRUE
region_South	0.10744485294117648	0	1	0	0	0	0.21656548195752334	0	1	0	0	0	-0.109121	-0.299455	TRUE	0.13528173575129535	0	1	0	0	0	0.14248704663212436	0	1	0	0	0	-0.00720531	-0.0208354	FALSE	0.10343111833983946	TRUE
region_Other/Unknown	0.027205882352941177	0	1	0	0	0	0.0341751	0	1	0	0	0	-0.00696922	-0.0404143	FALSE	0.029630829015544043	0	1	0	0	0	0.0335168	0	1	0	0	0	-0.00388601	-0.0222237	FALSE	0.0800528	TRUE
region_West	0.1591452205882353	0	1	0	0	0	0.12339423003199342	0	1	0	0	0	0.035751	0.10277835653333323	TRUE	0.16175518134715025	0	1	0	0	0	0.1635362694300518	0	1	0	0	0	-0.00178109	-0.00482606	FALSE	0.7069375190032416	TRUE
region_Northeast	0.25611213235294117	0	1	0	0	1	0.14992994904751616	0	1	0	0	0	0.106182	0.2662975694709168	TRUE	0.23753238341968913	0	1	0	0	0	0.23089378238341968	0	1	0	0	0	0.0066386	0.015675188907942304	FALSE	0.21690713109249338	TRUE
visits_type_1_Inpatient	0.1346047794117647	0	1	0	0	0	0.19681181038148146	0	1	0	0	0	-0.062207	-0.167891	TRUE	0.12767163212435234	0	1	0	0	0	0.12451424870466321	0	1	0	0	0	0.00315738	0.00951123	FALSE	0.45400491332293247	TRUE
visits_type_1_Skilled nursing facility inpatient	0.00602022	0	1	0	0	0	0.00878251	0	1	0	0	0	-0.00276229	-0.0322313	FALSE	0.0066386	0	1	0	0	0	0.00542422	0	1	0	0	0	0.00121438	0.0156839	FALSE	0.21912884564344193	TRUE
visits_type_1_Emergency patient	0.23295036764705881	0	1	0	0	0	0.20139823095206563	0	1	0	0	0	0.0315521	0.076578	FALSE	0.21178756476683938	0	1	0	0	0	0.22190738341968913	0	1	0	0	0	-0.0101198	-0.0245577	FALSE	0.0552142	TRUE
visits_type_1_Observation patient	0.0473805	0	1	0	0	0	0.0519632	0	1	0	0	0	-0.00458265	-0.0210933	FALSE	0.041207901554404146	0	1	0	0	0	0.0472798	0	1	0	0	0	-0.00607189	-0.0295293	FALSE	0.0210619	TRUE
visits_type_1_Inpatient rehab	0.00928309	0	1	0	0	0	0.00519283	0	1	0	0	0	0.00409026	0.0482658	FALSE	0.00744819	0	1	0	0	0	0.00501943	0	1	0	0	0	0.00242876	0.0308602	FALSE	0.014961017675175676	TRUE
visits_type_1_Inpatient psych	0.000597426	0	1	0	0	0	0.000655203	0	1	0	0	0	-5.77765e-05	-0.00230933	FALSE	0.000728627	0	1	0	0	0	0.00056671	0	1	0	0	0	0.000161917	0.00636417	FALSE	0.6170750774519738	TRUE
visits_type_2_Inpatient	0.0980699	0	1	0	0	0	0.11457687133626548	0	1	0	0	0	-0.016507	-0.0535691	FALSE	0.0914832	0	1	0	0	0	0.0909974	0	1	0	0	0	0.000485751	0.00168686	FALSE	0.8946258095467281	TRUE
visits_type_2_Emergency patient	0.1596047794117647	0	1	0	0	0	0.1656199683550921	0	1	0	0	0	-0.00601519	-0.0163011	FALSE	0.14434909326424872	0	1	0	0	0	0.15454987046632124	0	1	0	0	0	-0.0102008	-0.028613	FALSE	0.025967957183910293	TRUE
visits_type_2_Observation patient	0.0355699	0	1	0	0	0	0.035973429429764336	0	1	0	0	0	-0.000403576	-0.00217301	FALSE	0.033193	0	1	0	0	0	0.0323025	0	1	0	0	0	0.000890544	0.00500355	FALSE	0.6942397677534013	TRUE
visits_type_2_Inpatient rehab	0.00712316	0	1	0	0	0	0.00340148	0	1	0	0	0	0.00372168	0.0514556	FALSE	0.00493847	0	1	0	0	0	0.00501943	0	1	0	0	0	-8.09585e-05	-0.00115017	FALSE	0.928155	TRUE
visits_type_2_Inpatient psych	0.000321691	0	1	0	0	0	0.000341542	0	1	0	0	0	-1.98508e-05	-0.00109025	FALSE	0.000404793	0	1	0	0	0	0.000323834	0	1	0	0	0	8.095854718703777e-05	0.00424217	FALSE	0.7388826803635273	TRUE
visits_type_2_Skilled nursing facility inpatient	0.00556066	0	1	0	0	0	0.00669143	0	1	0	0	0	-0.00113077	-0.0144919	FALSE	0.00526231	0	1	0	0	0	0.00526231	0	1	0	0	0	0	0	FALSE	1	TRUE
visits_type_3_Inpatient	0.0692096	0	1	0	0	0	0.0795165	0	1	0	0	0	-0.010307	-0.0392926	FALSE	0.0632286	0	1	0	0	0	0.0648478	0	1	0	0	0	-0.00161917	-0.00661346	FALSE	0.6024139606533319	TRUE
visits_type_3_Emergency patient	0.11976102941176471	0	1	0	0	0	0.12292025343807286	0	1	0	0	0	-0.00315922	-0.00967534	FALSE	0.10807966321243523	0	1	0	0	0	0.11520401554404146	0	1	0	0	0	-0.00712435	-0.0226229	FALSE	0.0749487	TRUE
visits_type_3_Observation patient	0.026700367647058822	0	1	0	0	0	0.025232283382241212	0	1	0	0	0	0.00146808	0.00923119	FALSE	0.025097150259067356	0	1	0	0	0	0.0221826	0	1	0	0	0	0.00291451	0.019184028715951925	FALSE	0.13226351091539662	TRUE
visits_type_3_Inpatient psych	0.000505515	0	1	0	0	0	0.000313661	0	1	0	0	0	0.000191854	0.00948165	FALSE	0.000647668	0	1	0	0	0	0.00056671	0	1	0	0	0	8.095854718703777e-05	0.00328636	FALSE	0.7962534147376392	TRUE
visits_type_3_Skilled nursing facility inpatient	0.00491728	0	1	0	0	0	0.00586895	0	1	0	0	0	-0.000951666	-0.012994	FALSE	0.00501943	0	1	0	0	0	0.00461464	0	1	0	0	0	0.000404793	0.00584623	FALSE	0.6467015473042994	TRUE
visits_type_3_Inpatient rehab	0.00542279	0	1	0	0	0	0.00301812	0	1	0	0	0	0.00240468	0.037099114080994415	FALSE	0.00412889	0	1	0	0	0	0.00420984	0	1	0	0	0	-8.09585e-05	-0.00125637	FALSE	0.9215091265496015	TRUE
visits_type_4_Inpatient	0.052941176470588235	0	1	0	0	0	0.059658318637735505	0	1	0	0	0	-0.00671714	-0.0291444	FALSE	0.0479275	0	1	0	0	0	0.048818	0	1	0	0	0	-0.000890544	-0.00415054	FALSE	0.7429444497915154	TRUE
visits_type_4_Emergency patient	0.090671	0	1	0	0	0	0.0923627	0	1	0	0	0	-0.00169175	-0.00586709	FALSE	0.0836302	0	1	0	0	0	0.0870304	0	1	0	0	0	-0.00340026	-0.0121708	FALSE	0.33654191065042083	TRUE
visits_type_4_Observation patient	0.0170956	0	1	0	0	0	0.0184363	0	1	0	0	0	-0.00134071	-0.0101492	FALSE	0.015705958549222798	0	1	0	0	0	0.017487046632124352	0	1	0	0	0	-0.00178109	-0.0139413	FALSE	0.27252763336453834	TRUE
visits_type_4_Inpatient psych	0.000367647	0	1	0	0	0	0.000257899	0	1	0	0	0	0.000109748	0.00620648	FALSE	0.000242876	0	1	0	0	0	0.000404793	0	1	0	0	0	-0.000161917	-0.00899888	FALSE	0.47950012218695337	TRUE
visits_type_4_Inpatient rehab	0.00358456	0	1	0	0	0	0.00197258	0	1	0	0	0	0.00161198	0.0306265	FALSE	0.00259067	0	1	0	0	0	0.00250972	0	1	0	0	0	8.095854718703777e-05	0.00160514	FALSE	0.8997412986871715	TRUE
visits_type_4_Skilled nursing facility inpatient	0.00372243	0	1	0	0	0	0.0051301	0	1	0	0	0	-0.00140767	-0.0212063	FALSE	0.00348122	0	1	0	0	0	0.00396697	0	1	0	0	0	-0.000485751	-0.00797443	FALSE	0.5316145768816123	TRUE
visits_type_5_Emergency patient	0.0677849	0	1	0	0	0	0.0720654	0	1	0	0	0	-0.00428043	-0.016785	FALSE	0.0630667	0	1	0	0	0	0.0686528	0	1	0	0	0	-0.00558614	-0.0225219	FALSE	0.0768554	TRUE
visits_type_5_Inpatient	0.0390165	0	1	0	0	0	0.045181121791073905	0	1	0	0	0	-0.00616458	-0.0307011	FALSE	0.036836139896373056	0	1	0	0	0	0.0382124	0	1	0	0	0	-0.0013763	-0.00724179	FALSE	0.569435	TRUE
visits_type_5_Observation patient	0.014797794117647058	0	1	0	0	0	0.013605916343131174	0	1	0	0	0	0.00119188	0.010073137558802726	FALSE	0.013439119170984455	0	1	0	0	0	0.012224740932642487	0	1	0	0	0	0.00121438	0.010789496411568665	FALSE	0.39652144171057946	TRUE
visits_type_5_Inpatient psych	0.000367647	0	1	0	0	0	0.000153345	0	1	0	0	0	0.000214302	0.013279555938044377	FALSE	0.000323834	0	1	0	0	0	0.000323834	0	1	0	0	0	0	0	FALSE	1	TRUE
visits_type_5_Skilled nursing facility inpatient	0.00372243	0	1	0	0	0	0.00416821	0	1	0	0	0	-0.000445779	-0.00711107	FALSE	0.00348122	0	1	0	0	0	0.00323834	0	1	0	0	0	0.000242876	0.00419704	FALSE	0.741934	TRUE
visits_type_5_Inpatient rehab	0.00280331	0	1	0	0	0	0.00165195	0	1	0	0	0	0.00115136	0.0244231	FALSE	0.00186205	0	1	0	0	0	0.00153821	0	1	0	0	0	0.000323834	0.00786026	FALSE	0.5370939784426416	TRUE
has_chickenpox_diagnosis	0.00119485	0	1	0	0	0	0.00140799	0	1	0	0	0	-0.000213136	-0.00591191	FALSE	0.00129534	0	1	0	0	0	0.00129534	0	1	0	0	0	0	0	FALSE	1	FALSE
has_diabetes_diagnosis	0.20542279411764705	0	1	0	0	0	0.23199760223605428	0	1	0	0	0	-0.0265748	-0.0643204	FALSE	0.20150582901554404	0	1	0	0	0	0.20903497409326424	0	1	0	0	0	-0.00752915	-0.0186412	FALSE	0.14357178384369368	FALSE
has_depression_diagnosis	0.17555147058823528	0	1	0	0	0	0.17263900409153324	0	1	0	0	0	0.00291247	0.00768068	FALSE	0.16985103626943004	0	1	0	0	0	0.16669365284974094	0	1	0	0	0	0.00315738	0.0084395	FALSE	0.5049072699046359	FALSE
has_mci_diagnosis	0.00574449	0	1	0	0	0	0.00956317	0	1	0	0	0	-0.00381869	-0.0438271	FALSE	0.00534326	0	1	0	0	0	0.00510039	0	1	0	0	0	0.000242876	0.00336971	FALSE	0.7900798285930062	FALSE
has_stroke_diagnosis	0.0601563	0	1	0	0	0	0.0689706	0	1	0	0	0	-0.00881431	-0.0358717	FALSE	0.0613666	0	1	0	0	0	0.0609618	0	1	0	0	0	0.000404793	0.00168916	FALSE	0.8944784703539291	FALSE
has_hypertension_diagnosis	0.719577	0	1	0	1	1	0.7238807530651649	0	1	0	1	1	-0.00430355	-0.00960295	FALSE	0.6912240932642487	0	1	0	1	1	0.6990770725388601	0	1	0	1	1	-0.00785298	-0.0170589	FALSE	0.17870271267535964	FALSE
has_hyperlipidemia_diagnosis	0.707812	0	1	0	1	1	0.6176124126105655	0	1	0	1	1	0.0902001	0.19165660909450805	TRUE	0.6550356217616581	0	1	0	1	1	0.6560880829015544	0	1	0	1	1	-0.00105246	-0.00221476	FALSE	0.8618779651144992	FALSE
has_bacterial_infection_diagnosis	0.42840073529411765	0	1	0	0	1	0.35933699038803346	0	1	0	0	1	0.0690637	0.14170085163360735	TRUE	0.37670012953367876	0	1	0	0	1	0.3756476683937824	0	1	0	0	1	0.00105246	0.00217251	FALSE	0.8637730386686162	FALSE
has_viral_infection_diagnosis	0.39448529411764705	0	1	0	0	1	0.30126091714470926	0	1	0	0	1	0.0932244	0.19666936892087694	TRUE	0.3384067357512953	0	1	0	0	1	0.3388924870466321	0	1	0	0	1	-0.000485751	-0.00102637	FALSE	0.9350571749929408	FALSE
has_other_infection_diagnosis	0.0991268	0	1	0	0	0	0.0776067	0	1	0	0	0	0.0215201	0.0758746	FALSE	0.0854922	0	1	0	0	0	0.0881639	0	1	0	0	0	-0.00267163	-0.00948763	FALSE	0.45430167639776586	FALSE
has_atrial_fibrillation_diagnosis	0.17371323529411764	0	1	0	0	0	0.19177232394906146	0	1	0	0	0	-0.0180591	-0.0467422	FALSE	0.17049870466321243	0	1	0	0	0	0.17122733160621761	0	1	0	0	0	-0.000728627	-0.00193576	FALSE	0.8787591727318332	FALSE
has_atherosclerosis_diagnosis	0.113281	0	1	0	0	0	0.0944259	0	1	0	0	0	0.018855354149386272	0.0618352	FALSE	0.10071243523316062	0	1	0	0	0	0.0969074	0	1	0	0	0	0.00380505	0.012751	FALSE	0.31266573230371175	FALSE
has_ihd_diagnosis	0.23125	0	1	0	0	0	0.25173036308001145	0	1	0	0	1	-0.0204804	-0.0478659	FALSE	0.2269268134715026	0	1	0	0	0	0.23227007772020725	0	1	0	0	0	-0.00534326	-0.0127044	FALSE	0.31630855869454644	FALSE
has_heart_failure_diagnosis	0.12040441176470588	0	1	0	0	0	0.16306885904075502	0	1	0	0	0	-0.0426644	-0.122553	TRUE	0.1248380829015544	0	1	0	0	0	0.11585168393782383	0	1	0	0	0	0.0089864	0.027621	FALSE	0.029021387312196265	FALSE
has_copd_diagnosis	0.12205882352941176	0	1	0	0	0	0.15042483637352144	0	1	0	0	0	-0.028366	-0.0827586	FALSE	0.12710492227979275	0	1	0	0	0	0.1253238341968912	0	1	0	0	0	0.00178109	0.00536306	FALSE	0.6746103922287825	FALSE
has_asthma_diagnosis	0.11176470588235295	0	1	0	0	0	0.0959036	0	1	0	0	0	0.0158611	0.0520128	FALSE	0.10435556994818652	0	1	0	0	0	0.10856541450777202	0	1	0	0	0	-0.00420984	-0.0136492	FALSE	0.2838249941904357	FALSE
has_b12_deficiency_diagnosis	0.0909007	0	1	0	0	0	0.0727972	0	1	0	0	0	0.018103506663143268	0.0660739	FALSE	0.0833873	0	1	0	0	0	0.0864637	0	1	0	0	0	-0.00307642	-0.0110354	FALSE	0.3858174356668397	FALSE
has_brain_injury_diagnosis	0.0854779	0	1	0	0	0	0.0757875	0	1	0	0	0	0.00969048	0.035596546784501894	FALSE	0.0782869	0	1	0	0	0	0.0816062	0	1	0	0	0	-0.0033193	-0.0122386	FALSE	0.33559351672935434	FALSE
has_anxiety_diagnosis	0.20854779411764707	0	1	0	0	0	0.18586852725713926	0	1	0	0	0	0.022679266860507807	0.057021102301130895	FALSE	0.19017163212435234	0	1	0	0	0	0.19996761658031087	0	1	0	0	0	-0.00979598	-0.0247223	FALSE	0.0513161	FALSE
has_obesity_diagnosis	0.1844669117647059	0	1	0	0	0	0.13502059707110345	0	1	0	0	0	0.049446314693602444	0.1352698251097544	TRUE	0.17147	0	1	0	0	0	0.16790803108808292	0	1	0	0	0	0.00356218	0.00948976	FALSE	0.45326928663572974	FALSE
has_alcohol_disorder_diagnosis	0.00795037	0	1	0	0	0	0.00701904	0	1	0	0	0	0.000931332	0.010805601901806948	FALSE	0.00882448	0	1	0	0	0	0.00833873	0	1	0	0	0	0.000485751	0.00526605	FALSE	0.6773916019262776	FALSE
has_tobacco_use_diagnosis	0.1900735294117647	0	1	0	0	0	0.17483463096042992	0	1	0	0	0	0.015238898451334776	0.0394638	FALSE	0.17697538860103626	0	1	0	0	0	0.17640867875647667	0	1	0	0	0	0.00056671	0.00148578	FALSE	0.9071627050296326	FALSE
has_substance_use_disorder_diagnosis	0.013235294117647059	0	1	0	0	0	0.010824788975862044	0	1	0	0	0	0.00241051	0.0221117	FALSE	0.013682	0	1	0	0	0	0.0124676	0	1	0	0	0	0.00121438	0.010690126910344504	FALSE	0.39951712858968347	FALSE
has_herpes_simplex_diagnosis	0.021185661764705883	0	1	0	0	0	0.011842444603985586	0	1	0	0	0	0.00934322	0.0733619	FALSE	0.016596502590673575	0	1	0	0	0	0.016272668393782382	0	1	0	0	0	0.000323834	0.00254697	FALSE	0.840693	FALSE
has_herpes_zoster_diagnosis	0.0824908	0	1	0	0	0	0.048777767709647514	0	1	0	0	0	0.033713041113881896	0.1364507010669496	TRUE	0.0689767	0	1	0	0	0	0.0653335	0	1	0	0	0	0.00364313	0.014555424870933477	FALSE	0.25441250157374284	FALSE
has_mobility_problems_diagnosis	0.19986213235294117	0	1	0	0	0	0.1574159911338496	0	1	0	0	0	0.0424461	0.11097993033738532	TRUE	0.18094235751295337	0	1	0	0	0	0.17867551813471502	0	1	0	0	0	0.00226684	0.00590258	FALSE	0.6435799056822331	FALSE
has_falls_fractures_diagnosis	0.5394301470588235	0	1	0	1	1	0.4804380101347348	0	1	0	0	1	0.0589921	0.11821196100831159	TRUE	0.4888277202072539	0	1	0	0	1	0.49821891191709844	0	1	0	0	1	-0.00939119	-0.018784	FALSE	0.1392212675922868	FALSE
has_ulcers_weight_loss_diagnosis	0.0967371	0	1	0	0	0	0.096747	0	1	0	0	0	-9.85476e-06	-3.3337e-05	FALSE	0.0914022	0	1	0	0	0	0.0848446	0	1	0	0	0	0.00655764	0.023133726028864064	FALSE	0.0693372	FALSE
has_incontinence_diagnosis	0.1380514705882353	0	1	0	0	0	0.11459081182432197	0	1	0	0	0	0.0234607	0.0706628	FALSE	0.11917098445595854	0	1	0	0	0	0.11868523316062177	0	1	0	0	0	0.000485751	0.00150054	FALSE	0.9064725069165201	FALSE
has_dependence_care_diagnosis	0.020863970588235293	0	1	0	0	0	0.0166659	0	1	0	0	0	0.00419812	0.0309414	FALSE	0.021454	0	1	0	0	0	0.0199968	0	1	0	0	0	0.00145725	0.010228683406338918	FALSE	0.42082864053496993	FALSE
has_cognitive_decline_diagnosis	0.00243566	0	1	0	0	0	0.00602229	0	1	0	0	0	-0.00358663	-0.0552906	FALSE	0.00259067	0	1	0	0	0	0.00250972	0	1	0	0	0	8.095854718703777e-05	0.00160514	FALSE	0.8997412986871715	FALSE
has_general_examination_diagnosis	0.5704044117647059	0	1	0	1	1	0.3689698676350659	0	1	0	0	1	0.20143454412964001	0.41208446636754575	TRUE	0.47781735751295334	0	1	0	0	1	0.4726360103626943	0	1	0	0	1	0.00518135	0.010375156842486397	FALSE	0.40929381735344095	FALSE
has_immunization_encounter_diagnosis	0.5534007352941176	0	1	0	1	1	0.3670391100392425	0	1	0	0	1	0.1863616252548751	0.38061420226712067	TRUE	0.4805699481865285	0	1	0	0	1	0.4795174870466321	0	1	0	0	1	0.00105246	0.00210652	FALSE	0.8678151810455027	FALSE
has_drug_therapy_diagnosis	0.49563419117647056	0	1	0	0	1	0.43085169411781105	0	1	0	0	1	0.0647825	0.13018975685903333	TRUE	0.45571567357512954	0	1	0	0	1	0.44575777202072536	0	1	0	0	1	0.0099579	0.020013369907909327	FALSE	0.11089587773940017	FALSE
has_varivax_vaccination	0.00445772	0	1	0	0	0	0.0029972	0	1	0	0	0	0.00146052	0.023968182052236386	FALSE	0.0046956	0	1	0	0	0	0.00396697	0	1	0	0	0	0.000728627	0.011095	FALSE	0.3842660637089569	FALSE
has_prevnar13_vaccination	0.6672794117647058	0	1	0	1	1	0.4433423714164233	0	1	0	0	1	0.22393704034828255	0.4625280972666271	TRUE	0.6232189119170984	0	1	0	1	1	0.6148801813471503	0	1	0	1	1	0.00833873	0.017171230497054286	FALSE	0.17634120959246002	FALSE
has_zostavax_vaccination	0.2995863970588235	0	1	0	0	1	0.14065255424592416	0	1	0	0	0	0.15893384281289935	0.39084531319276844	TRUE	0.21348769430051814	0	1	0	0	0	0.21955958549222798	0	1	0	0	0	-0.00607189	-0.0147419	FALSE	0.23597251170883693	FALSE
has_influenza_vaccination	0.8746323529411765	0	1	1	1	1	0.6636160231969721	0	1	0	1	1	0.21101632974420437	0.5172287401974563	TRUE	0.8236722797927462	0	1	1	1	1	0.8368685233160622	0	1	1	1	1	-0.0131962	-0.035157	FALSE	0.00508477	FALSE
has_tdap_vaccination	0.42288602941176473	0	1	0	0	1	0.20027602166351843	0	1	0	0	0	0.2226100077482463	0.4951590284557652	TRUE	0.3337920984455959	0	1	0	0	1	0.3292584196891192	0	1	0	0	1	0.00453368	0.00963025	FALSE	0.4453471260409051	FALSE
has_calmette_guerin_vaccination	0.000137868	0	1	0	0	0	0.000348512	0	1	0	0	0	-0.000210645	-0.0135094	FALSE	0.000161917	0	1	0	0	0	0.000161917	0	1	0	0	0	0	0	FALSE	1	FALSE
has_donepezil_first	0.0203585	0	1	0	0	0	0.0313243	0	1	0	0	0	-0.0109658	-0.0691549	FALSE	0.022101683937823833	0	1	0	0	0	0.021696891191709845	0	1	0	0	0	0.000404793	0.00276572	FALSE	0.8282227480921691	FALSE
has_donepezil_memantine_first	0.000551471	0	1	0	0	0	0.000676114	0	1	0	0	0	-0.000124643	-0.00503254	FALSE	0.00056671	0	1	0	0	0	0.000485751	0	1	0	0	0	8.095854718703777e-05	0.00352998	FALSE	0.7815112949987133	FALSE
has_memantine_first	0.00790441	0	1	0	0	0	0.013752291467724284	0	1	0	0	0	-0.00584788	-0.0565263	FALSE	0.00841969	0	1	0	0	0	0.0089864	0	1	0	0	0	-0.00056671	-0.00610109	FALSE	0.6298770759302055	FALSE
has_galantamine_first	0.000551471	0	1	0	0	0	0.000808548	0	1	0	0	0	-0.000257078	-0.00986177	FALSE	0.00056671	0	1	0	0	0	0.00056671	0	1	0	0	0	0	0	FALSE	1	FALSE
has_rivastigmine_first	0.0015625	0	1	0	0	0	0.00361756	0	1	0	0	0	-0.00205506	-0.0404408	FALSE	0.0013763	0	1	0	0	0	0.00170013	0	1	0	0	0	-0.000323834	-0.00826295	FALSE	0.5164122683960384	FALSE
has_antidepressants_first	0.261719	0	1	0	0	1	0.22674900848278698	0	1	0	0	0	0.0349697	0.081461	FALSE	0.23979922279792745	0	1	0	0	0	0.2422279792746114	0	1	0	0	0	-0.00242876	-0.00567846	FALSE	0.6540732954198342	FALSE
has_antipsychotics_first	0.011534926470588236	0	1	0	0	0	0.017516223242975738	0	1	0	0	0	-0.0059813	-0.0500077	FALSE	0.012143782383419689	0	1	0	0	0	0.010686528497409326	0	1	0	0	0	0.00145725	0.013717657931962123	FALSE	0.2803344822776591	FALSE
has_angiotensin_antagonist_first	0.392969	0	1	0	0	1	0.3499689824140743	0	1	0	0	1	0.0429998	0.0890771	FALSE	0.36690414507772023	0	1	0	0	1	0.36147992227979275	0	1	0	0	1	0.00542422	0.011271938791514955	FALSE	0.3768039590608102	FALSE
has_adrenergics_first	0.3907628676470588	0	1	0	0	1	0.36837042664863695	0	1	0	0	1	0.0223924	0.0461551	FALSE	0.3713568652849741	0	1	0	0	1	0.3632610103626943	0	1	0	0	1	0.00809585	0.0167938	FALSE	0.1872490441233765	FALSE
has_nsaids_first	0.31148897058823527	0	1	0	0	1	0.2342977827653746	0	1	0	0	0	0.0771912	0.17394117162950462	TRUE	0.27509715025906734	0	1	0	0	1	0.2706444300518135	0	1	0	0	1	0.00445272	0.00999606	FALSE	0.4320818674237358	FALSE
has_antidiabetics_first	0.13212316176470587	0	1	0	0	0	0.14296667526330098	0	1	0	0	0	-0.0108435	-0.0314867	FALSE	0.12670012953367876	0	1	0	0	0	0.13342	0	1	0	0	0	-0.00671956	-0.0199769	FALSE	0.11786161749500774	FALSE
has_antihypertensives_first	0.39255514705882355	0	1	0	0	1	0.37768964291439844	0	1	0	0	1	0.014865504144425112	0.030551377248206005	FALSE	0.36828044041450775	0	1	0	0	1	0.37581	0	1	0	0	1	-0.00752915	-0.0155768	FALSE	0.21974934726030904	FALSE
has_anticholinergics_first	0.20808823529411766	0	1	0	0	0	0.17630535245038928	0	1	0	0	0	0.0317829	0.0807263	FALSE	0.18555699481865284	0	1	0	0	0	0.18078044041450778	0	1	0	0	0	0.00477655	0.012348482366474787	FALSE	0.32990331282396856	FALSE
has_antivirals_first	0.33400735294117645	0	1	0	0	1	0.17217896798566917	0	1	0	0	0	0.16182838495550728	0.37881625777112726	TRUE	0.2535621761658031	0	1	0	0	1	0.2346178756476684	0	1	0	0	0	0.018944300711154938	0.044112	FALSE	0.000574425	FALSE
has_glucocorticoids_first	0.3290441176470588	0	1	0	0	1	0.2496392898715384	0	1	0	0	0	0.0794048	0.17578261453301167	TRUE	0.29541774611398963	0	1	0	0	1	0.28311204663212436	0	1	0	0	1	0.012305699288845062	0.027141070228171225	FALSE	0.032200920000136676	FALSE
has_statins_first	0.47973345588235294	0	1	0	0	1	0.39791729108436086	0	1	0	0	1	0.0818162	0.16543183350821447	TRUE	0.43563795336787564	0	1	0	0	1	0.4331282383419689	0	1	0	0	1	0.00250972	0.00506303	FALSE	0.6886833181713718	FALSE
has_nutrition_first	0.3569393382352941	0	1	0	0	1	0.34640718771564194	0	1	0	0	1	0.010532150519652173	0.022058249576718418	FALSE	0.32650582901554404	0	1	0	0	1	0.3286917098445596	0	1	0	0	1	-0.00218588	-0.0046572	FALSE	0.7117943612308815	FALSE
has_cancer_treatment_first	0.0446232	0	1	0	0	0	0.0314707	0	1	0	0	0	0.013152509977186803	0.0687895	FALSE	0.040722150259067356	0	1	0	0	0	0.0374838	0	1	0	0	0	0.00323834	0.0167062	FALSE	0.19106301404569426	FALSE
has_steroids_first	0.4777573529411765	0	1	0	0	1	0.3406288554162281	0	1	0	0	1	0.13712849752494838	0.2816430036422253	TRUE	0.41394106217616583	0	1	0	0	1	0.4064119170984456	0	1	0	0	1	0.00752915	0.015307151259836402	FALSE	0.22634241699060453	FALSE
has_antibacterial_first	0.6350183823529412	0	1	0	1	1	0.5426544083308357	0	1	0	1	1	0.092364	0.188544	TRUE	0.5794203367875648	0	1	0	1	1	0.5814443005181347	0	1	0	1	1	-0.00202396	-0.00410118	FALSE	0.7456338058641844	FALSE
has_contraceptives_first	0.000183824	0	1	0	0	0	0.000209107	0	1	0	0	0	-2.52838e-05	-0.001804	FALSE	8.095854922279793e-05	0	1	0	0	0	0.00056671	0	1	0	0	0	-0.000485751	-0.0269988	FALSE	0.033894853524689246	FALSE
has_antiallergics_first	0.1694393382352941	0	1	0	0	0	0.1327134462977549	0	1	0	0	0	0.0367259	0.10268457932447658	TRUE	0.14734455958549222	0	1	0	0	0	0.1483970207253886	0	1	0	0	0	-0.00105246	-0.0029648	FALSE	0.8155293715520162	FALSE
has_analgesics_first	0.4931525735294118	0	1	0	0	1	0.4387698913338956	0	1	0	0	1	0.054382682195516174	0.1091791521038913	TRUE	0.4536107512953368	0	1	0	0	1	0.45555375647668395	0	1	0	0	1	-0.00194301	-0.00390199	FALSE	0.7578145897789013	FALSE
has_antiarrhythmics_first	0.0524357	0	1	0	0	0	0.0422397	0	1	0	0	0	0.010195982953550703	0.0480259	FALSE	0.046227331606217614	0	1	0	0	0	0.044932	0	1	0	0	0	0.00129534	0.00621029	FALSE	0.6260344653120629	FALSE
has_antifungal_first	0.18106617647058823	0	1	0	0	0	0.13018324771550252	0	1	0	0	0	0.0508829	0.14071195297445596	TRUE	0.15940738341968913	0	1	0	0	0	0.15479274611398963	0	1	0	0	0	0.00461464	0.012680971567725715	FALSE	0.31894343914310963	FALSE
has_diuretic_first	0.3469669117647059	0	1	0	0	1	0.3258937595405215	0	1	0	0	1	0.021073152224184377	0.0446109	FALSE	0.32213406735751293	0	1	0	0	1	0.3169527202072539	0	1	0	0	1	0.00518135	0.011111346088745333	FALSE	0.3809555141482991	FALSE
has_vassopressin_first	0.000965074	0	1	0	0	0	0.00085734	0	1	0	0	0	0.000107734	0.00357055	FALSE	0.00056671	0	1	0	0	0	0.00105246	0	1	0	0	0	-0.000485751	-0.0170788	FALSE	0.17971249487899976	FALSE
has_antihypotensives_first	0.00767463	0	1	0	0	0	0.00690751	0	1	0	0	0	0.000767121	0.00901686	FALSE	0.00631477	0	1	0	0	0	0.00671956	0	1	0	0	0	-0.000404793	-0.00503045	FALSE	0.6917171839778999	FALSE
has_diagnostics_first	0.024954	0	1	0	0	0	0.019704879867844173	0	1	0	0	0	0.00524916	0.035531787999219064	FALSE	0.019430051813471502	0	1	0	0	0	0.020158678756476683	0	1	0	0	0	-0.000728627	-0.0052307	FALSE	0.6790056128095342	FALSE
has_antiplatelets_first	0.2299172794117647	0	1	0	0	0	0.21085685209839197	0	1	0	0	0	0.019060427313372735	0.045994828682703125	FALSE	0.21729274611398963	0	1	0	0	0	0.21664507772020725	0	1	0	0	0	0.000647668	0.00157126	FALSE	0.9023789603988724	FALSE
has_sympathomimetics_first	0.1870404411764706	0	1	0	0	0	0.1577854140673465	0	1	0	0	0	0.029255027109124088	0.0775048	FALSE	0.17057966321243523	0	1	0	0	0	0.17559909326424872	0	1	0	0	0	-0.00501943	-0.0132673	FALSE	0.2961556182693956	FALSE
has_antiemetics_first	0.15556066176470587	0	1	0	0	0	0.12491374323015049	0	1	0	0	0	0.0306469	0.0883452	FALSE	0.14418717616580312	0	1	0	0	0	0.13625323834196892	0	1	0	0	0	0.00793394	0.022850759672253477	FALSE	0.0731943	FALSE
has_muscle_relaxants_first	0.16332720588235294	0	1	0	0	0	0.11070838590059039	0	1	0	0	0	0.0526188	0.15346881925587327	TRUE	0.14143458549222798	0	1	0	0	0	0.14289183937823835	0	1	0	0	0	-0.00145725	-0.00417275	FALSE	0.7416841659819464	FALSE
has_laxatives_first	0.1822610294117647	0	1	0	0	0	0.13541790098071332	0	1	0	0	0	0.0468431	0.1284145943301076	TRUE	0.16305051813471502	0	1	0	0	0	0.15309261658031087	0	1	0	0	0	0.0099579	0.0272977	FALSE	0.0330226	FALSE
has_anxiolytics_first	0.19522058823529412	0	1	0	0	0	0.1683453337701353	0	1	0	0	0	0.026875254465158815	0.0697268	FALSE	0.17057966321243523	0	1	0	0	0	0.17818976683937823	0	1	0	0	0	-0.0076101	-0.0200563	FALSE	0.11095679497607072	FALSE
has_antiepileptics_first	0.183594	0	1	0	0	0	0.13885423128663735	0	1	0	0	0	0.0447395	0.1218855657869441	TRUE	0.17260362694300518	0	1	0	0	0	0.15754533678756477	0	1	0	0	0	0.015058290213346481	0.040568	FALSE	0.00151772	FALSE
has_salicylates_first	0.1922794117647059	0	1	0	0	0	0.17843127687900354	0	1	0	0	0	0.013848134885702357	0.0356425	FALSE	0.1713082901554404	0	1	0	0	0	0.17713730569948186	0	1	0	0	0	-0.00582902	-0.0153676	FALSE	0.22359579728336432	FALSE
has_antitussives_first	0.22513786764705881	0	1	0	0	0	0.15923522482522112	0	1	0	0	0	0.0659026	0.1678431080781123	TRUE	0.18839054404145078	0	1	0	0	0	0.19114313471502592	0	1	0	0	0	-0.00275259	-0.00701959	FALSE	0.5806566768859756	FALSE
has_ulcer_treatment_first	0.12077205882352941	0	1	0	0	0	0.0855807	0	1	0	0	0	0.0351914	0.11588156728051645	TRUE	0.1057318652849741	0	1	0	0	0	0.09966	0	1	0	0	0	0.00607189	0.020002381429215475	FALSE	0.11424779145774464	FALSE
has_amebicides_first	0.0688419	0	1	0	0	0	0.049558435040810776	0	1	0	0	0	0.0192835	0.0817771	FALSE	0.060718911917098446	0	1	0	0	0	0.0599903	0	1	0	0	0	0.000728627	0.0030595	FALSE	0.8106437058627857	FALSE
has_antastmatics_first	0.0487592	0	1	0	0	0	0.0378484	0	1	0	0	0	0.010910766103108767	0.0536235	FALSE	0.046713082901554404	0	1	0	0	0	0.0504372	0	1	0	0	0	-0.00372409	-0.0173231	FALSE	0.17004321374337905	FALSE
has_migraine_first	0.0144301	0	1	0	0	0	0.010455366042365143	0	1	0	0	0	0.00397478	0.035862219296730724	FALSE	0.012872409326424871	0	1	0	0	0	0.014086787564766839	0	1	0	0	0	-0.00121438	-0.0105305	FALSE	0.4096699622510477	FALSE
has_ppi_first	0.31590073529411766	0	1	0	0	1	0.26911415168645053	0	1	0	0	1	0.0467866	0.10298191388089338	TRUE	0.28748380829015546	0	1	0	0	1	0.2848931347150259	0	1	0	0	1	0.00259067	0.00573164	FALSE	0.652171	FALSE
has_bowel_evacuants_first	0.1581341911764706	0	1	0	0	0	0.10717447217827096	0	1	0	0	0	0.050959718998199635	0.15065811089548542	TRUE	0.125	0	1	0	0	0	0.11811852331606218	0	1	0	0	0	0.00688148	0.021059	FALSE	0.0948156	FALSE
has_glaucoma_first	0.059329044117647056	0	1	0	0	0	0.049886	0	1	0	0	0	0.00944301	0.0415686	FALSE	0.0523802	0	1	0	0	0	0.0543232	0	1	0	0	0	-0.00194301	-0.00864554	FALSE	0.49725032930523516	FALSE
has_skin_care_first	0.011856617647058823	0	1	0	0	0	0.00489311	0	1	0	0	0	0.00696351	0.0764672	FALSE	0.00696244	0	1	0	0	0	0.00752915	0	1	0	0	0	-0.00056671	-0.00668162	FALSE	0.5967012167293564	FALSE
has_osteoporosis_treatment_first	0.19255514705882354	0	1	0	0	0	0.1298626164902033	0	1	0	0	0	0.0626925	0.1711085286580918	TRUE	0.15365932642487046	0	1	0	0	0	0.14920660621761658	0	1	0	0	0	0.00445272	0.012421181786786464	FALSE	0.32718367947061255	FALSE
