# Supplementary material for: Varicella-zoster virus reactivation and the risk of dementia
Source: Nat Med. 2025 Oct 6;31(12):4172–9. doi: 10.1038/s41591-025-03972-5 (PMC12705433; doi:10.1038/s41591-025-03972-5)
Supplement: Supplementary file 6 — Pre- and post-matching characteristics of the cohorts. [file 41591_2025_3972_MOESM6_ESM.xlsx]

## Sheet: ED_Fig 1
Pre- and post-matching characteristics of the HZ multiple episodes and HZ single episode cohorts in the time-lag analysis (dementia, all).
	Pre-Matching															Post-Matching
	HZ multiple episodes						HZ single episode						difference_in_means	NMD	has_bad_balance		HZ multiple episodes					HZ single episode						difference_in_means	NMD	has_bad_balance	p_value	used_in_matching
Covariate	Mean	Min	Max	25th_percentile	Median	75th_percentile	Mean	Min	Max	25th_percentile	Median	75th_percentile				Mean	Min	Max	25th_percentile	Median	75th_percentile	Mean	Min	Max	25th_percentile	Median	75th_percentile
age_at_exposure	66.13750064683053	50	88	58	66	75	64.69898952466286	50	88	56	63	73	1.438511122167668	0.1498255605522762	TRUE	66.27690601284297	50	88	58	66	75	65.97531815528313	50	88	58	66	75	0.301588	0.0315552	FALSE	2.650778403099786e-10	TRUE
index_date	24164.479824062095	24073	24267	24136	24162	24193	24189.57698370193	24094	24273	24159	24191	24221	-25.0972	-0.611034	TRUE	24169.349795680093	24093	24267	24142	24164	24197	24169.376941039114	24094	24273	24142	24165	24196	-0.0271454	-0.000712675	FALSE	0.30693	TRUE
visits_counts_1	0.24147994825355756	0	63	0	0	0	0.2750594583892805	0	136	0	0	0	-0.0335795	-0.0334259	FALSE	0.27230589608873323	0	63	0	0	0	0.28	0	49	0	0	0	-0.0076941	-0.00740439	FALSE	0.2583803906190988	TRUE
visits_counts_2	0.1759482535575679	0	36	0	0	0	0.21712147786777267	0	148	0	0	0	-0.0411732	-0.0486176	FALSE	0.1984705195563339	0	36	0	0	0	0.20999416228838294	0	49	0	0	0	-0.0115236	-0.0132724	FALSE	0.011491608781698992	TRUE
visits_counts_3	0.12929366106080206	0	34	0	0	0	0.17307023577757866	0	95	0	0	0	-0.0437766	-0.059515	FALSE	0.14584938704028022	0	34	0	0	0	0.1547460595446585	0	77	0	0	0	-0.00889667	-0.0116469	FALSE	0.021675368539709663	TRUE
visits_counts_4	0.0965382	0	23	0	0	0	0.1373038253890495	0	103	0	0	0	-0.0407657	-0.0644433	FALSE	0.10890834792761238	0	23	0	0	0	0.11433741973146526	0	49	0	0	0	-0.00542907	-0.0085944	FALSE	0.12136785113832058	TRUE
visits_counts_5	0.0692367	0	30	0	0	0	0.10574328697651869	0	96	0	0	0	-0.0365065	-0.0666106	FALSE	0.0781086	0	30	0	0	0	0.0826386	0	37	0	0	0	-0.00453006	-0.00849878	FALSE	0.027927115570631815	TRUE
vaccinations_counts_1	0.2905976714100906	0	13	0	0	0	0.3472065344579451	0	14	0	0	1	-0.0566089	-0.092277	FALSE	0.3276824284880327	0	13	0	0	1	0.32986573263280794	0	12	0	0	1	-0.0021833	-0.00366204	FALSE	0.5995727516822305	TRUE
vaccinations_counts_2	0.23646054333764555	0	16	0	0	0	0.26711221327349843	0	29	0	0	0	-0.0306517	-0.0578338	FALSE	0.2666199649737303	0	16	0	0	0	0.2651488616462347	0	8	0	0	0	0.0014711	0.00272646	FALSE	0.4296753141159425	TRUE
vaccinations_counts_3	0.18812936610608022	0	13	0	0	0	0.2241067281260391	0	36	0	0	0	-0.0359774	-0.0736467	FALSE	0.21211908931698775	0	13	0	0	0	0.21515469935785173	0	10	0	0	0	-0.00303561	-0.00615701	FALSE	0.20246880095584185	TRUE
vaccinations_counts_4	0.14890556274256145	0	13	0	0	0	0.18381462689067524	0	35	0	0	0	-0.0349091	-0.0781869	FALSE	0.1679392877991827	0	13	0	0	0	0.16924693520140105	0	7	0	0	0	-0.00130765	-0.00291967	FALSE	0.46511580872284874	TRUE
vaccinations_counts_5	0.11310737386804658	0	7	0	0	0	0.14704307147951765	0	27	0	0	0	-0.0339357	-0.0855729	FALSE	0.12756567425569176	0	7	0	0	0	0.12899007589025102	0	8	0	0	0	-0.0014244	-0.00362701	FALSE	0.4547145153449621	TRUE
other_procedures_counts_1	1.9415368693402328	0	144	0	0	2	2.410464676513365	0	357	0	0	3	-0.468928	-0.0956188	FALSE	2.1887682428488033	0	144	0	0	2	2.279357851722125	0	158	0	0	2	-0.0905896	-0.017607	FALSE	0.022946767957220345	TRUE
other_procedures_counts_2	1.3407606727037515	0	127	0	0	1	1.7976714140309107	0	161	0	0	2	-0.456911	-0.113959	TRUE	1.5115002918855809	0	127	0	0	1	1.6111383537653239	0	113	0	0	1	-0.0996381	-0.0239589	FALSE	0.00361683	TRUE
other_procedures_counts_3	0.9195239327296248	0	140	0	0	0	1.3348300518055807	0	180	0	0	1	-0.415306	-0.121021	TRUE	1.0361004086398131	0	140	0	0	0	1.0995563339171044	0	180	0	0	0	-0.0634559	-0.0179854	FALSE	0.021697330749373002	TRUE
other_procedures_counts_4	0.6175627425614489	0	101	0	0	0	0.9544334256408434	0	134	0	0	0	-0.336871	-0.121693	TRUE	0.696322	0	101	0	0	0	0.7427086981903094	0	102	0	0	0	-0.0463865	-0.0166235	FALSE	0.010004847324836086	TRUE
other_procedures_counts_5	0.3971849935316947	0	89	0	0	0	0.6591593840187018	0	91	0	0	0	-0.261974	-0.119555	TRUE	0.44800934033858725	0	89	0	0	0	0.48018680677174547	0	91	0	0	0	-0.0321775	-0.0147979	FALSE	0.0622677	TRUE
elective_procedures_counts_1	0.6066959896507115	0	165	0	0	0	0.7786421912161493	0	164	0	0	0	-0.171946	-0.0632025	FALSE	0.6843199065966141	0	165	0	0	0	0.7471570344424986	0	105	0	0	0	-0.0628371	-0.0220745	FALSE	2.3760286027895588e-06	TRUE
elective_procedures_counts_2	0.4281707632600259	0	112	0	0	0	0.5876316397316568	0	119	0	0	0	-0.159461	-0.0709937	FALSE	0.4830122591943958	0	112	0	0	0	0.5356684179801517	0	109	0	0	0	-0.0526562	-0.0227177	FALSE	0.00012046	TRUE
elective_procedures_counts_3	0.29301940491591205	0	81	0	0	0	0.44349739702974567	0	103	0	0	0	-0.150478	-0.0806477	FALSE	0.3305195563339171	0	81	0	0	0	0.3771511967308815	0	103	0	0	0	-0.0466316	-0.0244488	FALSE	0.000621742	TRUE
elective_procedures_counts_4	0.20285640362225096	0	99	0	0	0	0.3213570473103487	0	147	0	0	0	-0.118501	-0.0741304	FALSE	0.22884997081144193	0	99	0	0	0	0.2599883245767659	0	147	0	0	0	-0.0311384	-0.0189972	FALSE	0.00254179	TRUE
elective_procedures_counts_5	0.1323673997412678	0	143	0	0	0	0.21877895185710697	0	103	0	0	0	-0.0864116	-0.0667175	FALSE	0.1493286631640397	0	143	0	0	0	0.1693053123175715	0	84	0	0	0	-0.0199766	-0.0154048	FALSE	0.000685401	TRUE
critical_procedures_counts_1	2.607554980595084	0	314	0	0	2	3.1766136258068447	0	361	0	0	3	-0.569059	-0.0835257	FALSE	2.940268534734384	0	314	0	0	3	3.2027320490367774	0	302	0	0	3	-0.262464	-0.0361325	FALSE	3.4285844836294734e-10	TRUE
critical_procedures_counts_2	1.8418732212160414	0	178	0	0	1	2.387772766154026	0	364	0	0	2	-0.5459	-0.0955274	FALSE	2.077384705195563	0	178	0	0	1	2.2706012842965557	0	286	0	0	2	-0.193217	-0.0321464	FALSE	9.821622006059667e-11	TRUE
critical_procedures_counts_3	1.2567658473479948	0	176	0	0	0	1.78845	0	360	0	0	1	-0.531682	-0.110739	TRUE	1.4175364856976065	0	176	0	0	0	1.591652072387624	0	196	0	0	0	-0.174116	-0.0343837	FALSE	5.061093881122833e-10	TRUE
critical_procedures_counts_4	0.873614	0	166	0	0	0	1.292763717310577	0	302	0	0	0	-0.419149	-0.105696	TRUE	0.9853706946876825	0	166	0	0	0	1.0757501459427905	0	302	0	0	0	-0.0903795	-0.0217915	FALSE	0.00720196	TRUE
critical_procedures_counts_5	0.5818473479948254	0	265	0	0	0	0.9051280163869098	0	366	0	0	0	-0.323281	-0.0985895	FALSE	0.6563572679509633	0	265	0	0	0	0.7179918272037361	0	166	0	0	0	-0.0616346	-0.0183225	FALSE	0.032223701228558034	TRUE
prescriptions_counts_1	3.7981681759379042	0	210	0	0	4	4.7819546009498115	0	200	0	1	6	-0.983786	-0.120104	TRUE	4.282673671920607	0	210	0	0	5	4.370379451255108	0	152	0	1	5	-0.0877058	-0.0106111	FALSE	0.00460936	TRUE
prescriptions_counts_2	2.7773764553686933	0	169	0	0	2	3.7331695319222384	0	255	0	0	4	-0.955793	-0.133334	TRUE	3.131243432574431	0	169	0	0	3	3.233204903677758	0	132	0	0	3	-0.101961	-0.0142868	FALSE	0.000131692	TRUE
prescriptions_counts_3	2.0053091849935316	0	205	0	0	1	2.841707426651065	0	178	0	0	3	-0.836398	-0.13526	TRUE	2.260642148277875	0	205	0	0	1	2.3447285464098075	0	134	0	0	1	-0.0840864	-0.0137603	FALSE	0.000395424	TRUE
prescriptions_counts_4	1.4083518758085383	0	125	0	0	0	2.1133884809365107	0	152	0	0	1	-0.705037	-0.135847	TRUE	1.5881144191476941	0	125	0	0	0	1.6772913018096907	0	126	0	0	0	-0.0891769	-0.0176824	FALSE	0.000205498	TRUE
prescriptions_counts_5	0.9278654592496766	0	114	0	0	0	1.5144083477801777	0	147	0	0	0	-0.586543	-0.138266	TRUE	1.0463047285464098	0	114	0	0	0	1.1564156450671337	0	147	0	0	0	-0.110111	-0.0268609	FALSE	6.304608423809658e-10	TRUE
diagnoses_counts_1	5.754535575679172	0	317	0	2	7	6.791901983130824	0	365	0	3	9	-1.03737	-0.0958162	FALSE	6.487413893753649	0	317	0	2	8	6.595633391710449	0	285	0	2	8	-0.108219	-0.00960474	FALSE	0.8000285182544769	TRUE
diagnoses_counts_2	4.091663648124191	0	197	0	0	4	5.199810646922505	0	296	0	2	6	-1.10815	-0.121751	TRUE	4.613800350262697	0	197	0	1	5	4.765896088733217	0	263	0	1	5	-0.152096	-0.0161649	FALSE	0.16521867445983385	TRUE
diagnoses_counts_3	2.837609314359638	0	182	0	0	2	3.9623451353265327	0	253	0	1	5	-1.12474	-0.145777	TRUE	3.1990426152948044	0	182	0	0	3	3.387343841214244	0	196	0	0	3	-0.188301	-0.0238335	FALSE	0.0013077	TRUE
diagnoses_counts_4	1.9811332470892626	0	147	0	0	1	2.953090694032332	0	264	0	0	3	-0.971957	-0.149865	TRUE	2.23389	0	147	0	0	1	2.3998015178050203	0	264	0	0	1	-0.165908	-0.0251019	FALSE	1.6210515415944407e-05	TRUE
diagnoses_counts_5	1.323953428201811	0	154	0	0	0	2.110586258449183	0	248	0	0	2	-0.786633	-0.150718	TRUE	1.492784588441331	0	154	0	0	0	1.6281611208406306	0	116	0	0	0	-0.135377	-0.025877	FALSE	0.000168248	TRUE
well_visit_counts_1	0.24135575679172058	0	108	0	0	0	0.342313	0	159	0	0	0	-0.100957	-0.112699	TRUE	0.2722708698190309	0	108	0	0	0	0.2709048453006421	0	52	0	0	0	0.00136602	0.0015948	FALSE	0.3410218885808768	TRUE
well_visit_counts_2	0.17416817593790426	0	81	0	0	0	0.2674980265145073	0	56	0	0	0	-0.0933299	-0.134209	TRUE	0.19648569760653822	0	81	0	0	0	0.19996497373029773	0	34	0	0	0	-0.00347928	-0.0052803	FALSE	0.00963268	TRUE
well_visit_counts_3	0.11872703751617077	0	26	0	0	0	0.2077452008132537	0	51	0	0	0	-0.0890182	-0.156936	TRUE	0.13392877991827204	0	26	0	0	0	0.14560420315236428	0	51	0	0	0	-0.0116754	-0.0223658	FALSE	1.044440474334222e-07	TRUE
well_visit_counts_4	0.0829702	0	23	0	0	0	0.15625943909861845	0	55	0	0	0	-0.0732892	-0.152419	TRUE	0.0936019	0	23	0	0	0	0.10251021599532983	0	19	0	0	0	-0.00890835	-0.0212337	FALSE	2.142211815553e-06	TRUE
well_visit_counts_5	0.0582872	0	22	0	0	0	0.11234526223878286	0	25	0	0	0	-0.0540581	-0.137392	TRUE	0.065756	0	22	0	0	0	0.0691419	0	23	0	0	0	-0.00338587	-0.00973249	FALSE	0.00389467	TRUE
enc_reports_counts_1	1.561842173350582	0	165	0	0	0	1.989664266332972	0	153	0	0	2	-0.427822	-0.0882066	FALSE	1.7614711033274957	0	165	0	0	1	1.9280443666082896	0	142	0	0	1	-0.166573	-0.0323846	FALSE	2.9510617984088653e-09	TRUE
enc_reports_counts_2	1.1723363518758085	0	148	0	0	0	1.5547182167305882	0	181	0	0	1	-0.382382	-0.091509	FALSE	1.3221716287215413	0	148	0	0	0	1.4824751897256276	0	154	0	0	0	-0.160304	-0.0360955	FALSE	7.051172696800134e-11	TRUE
enc_reports_counts_3	0.8809521345407503	0	121	0	0	0	1.2052754884217953	0	197	0	0	0	-0.324323	-0.089471	FALSE	0.9937302977232925	0	121	0	0	0	1.1284413309982486	0	117	0	0	0	-0.134711	-0.0347305	FALSE	1.256110367048909e-10	TRUE
enc_reports_counts_4	0.6630478654592497	0	156	0	0	0	0.9293733326903113	0	147	0	0	0	-0.266325	-0.0840116	FALSE	0.7477758318739054	0	156	0	0	0	0.8506012842965558	0	108	0	0	0	-0.102825	-0.030397	FALSE	4.995103477229028e-09	TRUE
enc_reports_counts_5	0.46789133247089265	0	255	0	0	0	0.7016292994697606	0	112	0	0	0	-0.233738	-0.0856263	FALSE	0.5276941039112668	0	255	0	0	0	0.6184354932866316	0	94	0	0	0	-0.0907414	-0.0313361	FALSE	1.0694853361656762e-09	TRUE
enc_surgery_counts_1	0.11830271668822769	0	43	0	0	0	0.14306817979912329	0	76	0	0	0	-0.0247655	-0.0375542	FALSE	0.13341506129597197	0	43	0	0	0	0.13001751313485113	0	37	0	0	0	0.00339755	0.00522587	FALSE	0.7090769054132593	TRUE
enc_surgery_counts_2	0.0886417	0	37	0	0	0	0.11671612014021265	0	101	0	0	0	-0.0280745	-0.0490094	FALSE	0.1	0	37	0	0	0	0.10561587857559837	0	101	0	0	0	-0.00561588	-0.0093412	FALSE	0.00657734	TRUE
enc_surgery_counts_3	0.0653765	0	22	0	0	0	0.0918642	0	129	0	0	0	-0.0264877	-0.0518473	FALSE	0.0737536	0	22	0	0	0	0.0764156	0	129	0	0	0	-0.002662	-0.00435152	FALSE	0.3323130091933647	TRUE
enc_surgery_counts_4	0.047265200517464426	0	37	0	0	0	0.0726826	0	89	0	0	0	-0.0254174	-0.0594275	FALSE	0.053286631640396966	0	37	0	0	0	0.060011675423234094	0	89	0	0	0	-0.00672504	-0.014335	FALSE	3.77842629564364e-05	TRUE
enc_surgery_counts_5	0.033573091849935316	0	21	0	0	0	0.0555368	0	132	0	0	0	-0.0219637	-0.0568926	FALSE	0.0378634	0	21	0	0	0	0.0422767	0	59	0	0	0	-0.00441331	-0.0121967	FALSE	0.00104152	TRUE
enc_urgent_counts_1	0.016413971539456663	0	12	0	0	0	0.027611029182202842	0	64	0	0	0	-0.0111971	-0.0487118	FALSE	0.018517221249270285	0	12	0	0	0	0.021692936368943375	0	64	0	0	0	-0.00317572	-0.0123111	FALSE	0.00160497	TRUE
enc_urgent_counts_2	0.0111255	0	12	0	0	0	0.020608	0	15	0	0	0	-0.00948253	-0.0515979	FALSE	0.012551079976649154	0	12	0	0	0	0.015341506129597197	0	11	0	0	0	-0.00279043	-0.0156651	FALSE	0.000146408	TRUE
enc_urgent_counts_3	0.00717206	0	9	0	0	0	0.015399532455269777	0	9	0	0	0	-0.00822748	-0.055178	FALSE	0.00809107	0	9	0	0	0	0.010040863981319323	0	6	0	0	0	-0.0019498	-0.0147562	FALSE	0.000275614	TRUE
enc_urgent_counts_4	0.00509185	0	7	0	0	0	0.010691087967957195	0	9	0	0	0	-0.00559924	-0.0457467	FALSE	0.00574431	0	7	0	0	0	0.00723876	0	8	0	0	0	-0.00149445	-0.0132819	FALSE	0.00580441	TRUE
enc_urgent_counts_5	0.0036326	0	8	0	0	0	0.00736853	0	38	0	0	0	-0.00373592	-0.033253	FALSE	0.00409807	0	8	0	0	0	0.00534734	0	6	0	0	0	-0.00124927	-0.0125807	FALSE	0.00562896	TRUE
enc_ambulatory_counts_1	2.200765847347995	0	199	0	0	2	2.458929926670102	0	185	0	0	3	-0.258164	-0.0454971	FALSE	2.481260945709282	0	199	0	0	2	2.428231173380035	0	174	0	0	2	0.0530298	0.0088495	FALSE	0.000294771	TRUE
enc_ambulatory_counts_2	1.6030944372574385	0	170	0	0	1	1.9188624601178252	0	162	0	0	2	-0.315768	-0.0665671	FALSE	1.8079276123759487	0	170	0	0	1	1.814314068884997	0	140	0	0	1	-0.00638646	-0.00128156	FALSE	0.23490468513703688	TRUE
enc_ambulatory_counts_3	1.132646830530401	0	167	0	0	0	1.4941886880573034	0	178	0	0	1	-0.361542	-0.0902218	FALSE	1.2770110916520725	0	167	0	0	1	1.3309165207238762	0	156	0	0	1	-0.0539054	-0.0129221	FALSE	0.38156543495267536	TRUE
enc_ambulatory_counts_4	0.8264010349288486	0	131	0	0	0	1.1524546098336688	0	184	0	0	1	-0.326054	-0.0954078	FALSE	0.9319556333917105	0	131	0	0	0	0.9898540572095739	0	184	0	0	0	-0.0578984	-0.0162685	FALSE	0.20193373410488202	TRUE
enc_ambulatory_counts_5	0.5856765847347994	0	125	0	0	0	0.8526269566696195	0	155	0	0	0	-0.26695	-0.0948593	FALSE	0.6603969643899591	0	125	0	0	0	0.6868651488616462	0	155	0	0	0	-0.0264682	-0.00919201	FALSE	0.6959434009356957	TRUE
enc_other_patient_counts_1	4.034245795601552	0	191	0	0	4	4.605165836237509	0	241	0	1	6	-0.57092	-0.066217	FALSE	4.546211325160537	0	191	0	1	5	4.818657326328079	0	157	0	1	6	-0.272446	-0.029606	FALSE	6.313886932857335e-07	TRUE
enc_other_patient_counts_2	3.0444398447606726	0	173	0	0	3	3.6335358006766962	0	193	0	0	4	-0.589096	-0.07841	FALSE	3.4306713368359603	0	173	0	0	3	3.7442265032107414	0	158	0	0	4	-0.313555	-0.0387838	FALSE	2.4231219649086454e-15	TRUE
enc_other_patient_counts_3	2.2859301423027167	0	204	0	0	1	2.8666736045363517	0	146	0	0	3	-0.580743	-0.0888947	FALSE	2.5755983654407473	0	204	0	0	2	2.842661996497373	0	146	0	0	2	-0.267064	-0.0378639	FALSE	9.11495899572068e-15	TRUE
enc_other_patient_counts_4	1.6942716688227684	0	165	0	0	0	2.235604978006107	0	208	0	0	2	-0.541333	-0.0957912	FALSE	1.9089200233508465	0	165	0	0	1	2.1556100408639813	0	199	0	0	1	-0.24669	-0.0403101	FALSE	1.1104580054268983e-15	TRUE
enc_other_patient_counts_5	1.2004036222509702	0	130	0	0	0	1.7202498648384534	0	163	0	0	1	-0.519846	-0.10788	TRUE	1.3524576765907763	0	130	0	0	0	1.5907180385288966	0	163	0	0	0	-0.23826	-0.0459544	FALSE	2.496689674319114e-19	TRUE
enc_prescriptions_counts_1	0.7105924967658473	0	68	0	0	0	0.9250075512788948	0	93	0	0	0	-0.214415	-0.0775209	FALSE	0.8012492702860479	0	68	0	0	0	0.81519	0	89	0	0	0	-0.0139405	-0.00497599	FALSE	0.5302941284390232	TRUE
enc_prescriptions_counts_2	0.5109650711513584	0	65	0	0	0	0.7109345056640938	0	87	0	0	0	-0.199969	-0.0851706	FALSE	0.5761120840630473	0	65	0	0	0	0.6030939871570344	0	74	0	0	0	-0.0269819	-0.0114063	FALSE	0.19589786017723398	TRUE
enc_prescriptions_counts_3	0.36421216041397153	0	68	0	0	0	0.5319044706109302	0	91	0	0	0	-0.167692	-0.0846084	FALSE	0.4107764156450671	0	68	0	0	0	0.4345826036193812	0	60	0	0	0	-0.0238062	-0.0120061	FALSE	0.0959132	TRUE
enc_prescriptions_counts_4	0.25491332470892625	0	50	0	0	0	0.39113340254281387	0	63	0	0	0	-0.13622	-0.0823414	FALSE	0.28742556917688267	0	50	0	0	0	0.31074138937536483	0	61	0	0	0	-0.0233158	-0.0141655	FALSE	0.011822379546332385	TRUE
enc_prescriptions_counts_5	0.1699353169469599	0	41	0	0	0	0.2784530919631548	0	61	0	0	0	-0.108518	-0.0804607	FALSE	0.19162872154115587	0	41	0	0	0	0.20758902510215996	0	61	0	0	0	-0.0159603	-0.0121133	FALSE	0.0329692	TRUE
enc_assisted_living_counts_1	0.014820181112548512	0	44	0	0	0	0.022976193800082746	0	60	0	0	0	-0.00815601	-0.0176643	FALSE	0.016719206071220082	0	44	0	0	0	0.030624635143023934	0	36	0	0	0	-0.0139054	-0.0271609	FALSE	4.481762741425149e-10	TRUE
enc_assisted_living_counts_2	0.00866235	0	34	0	0	0	0.013107497214276105	0	39	0	0	0	-0.00444514	-0.0141507	FALSE	0.00977233	0	34	0	0	0	0.016310566258026852	0	25	0	0	0	-0.00653824	-0.0194088	FALSE	2.9889442155195834e-06	TRUE
enc_assisted_living_counts_3	0.00481242	0	15	0	0	0	0.00746752	0	57	0	0	0	-0.0026551	-0.0118767	FALSE	0.0054174	0	15	0	0	0	0.00950379	0	25	0	0	0	-0.0040864	-0.0168009	FALSE	0.000862794	TRUE
enc_assisted_living_counts_4	0.00383959	0	16	0	0	0	0.00420587	0	42	0	0	0	-0.000366286	-0.00201816	FALSE	0.00420315	0	16	0	0	0	0.00504378	0	18	0	0	0	-0.00084063	-0.00453482	FALSE	0.1900314488750683	TRUE
enc_assisted_living_counts_5	0.00268047	0	24	0	0	0	0.00253317	0	27	0	0	0	0.000147297	0.00103086	FALSE	0.00296556	0	24	0	0	0	0.00260362	0	20	0	0	0	0.000361938	0.00250935	FALSE	0.896486	TRUE
enc_rehab_counts_1	0.00463648	0	28	0	0	0	0.00593949	0	46	0	0	0	-0.00130301	-0.00612746	FALSE	0.00523059	0	28	0	0	0	0.00697023	0	20	0	0	0	-0.00173964	-0.00835044	FALSE	0.0958059	TRUE
enc_rehab_counts_2	0.00350841	0	27	0	0	0	0.00426933	0	31	0	0	0	-0.000760919	-0.00445817	FALSE	0.00395797	0	27	0	0	0	0.00539405	0	27	0	0	0	-0.00143608	-0.00737494	FALSE	0.26479850227522894	TRUE
enc_rehab_counts_3	0.0022251	0	26	0	0	0	0.00299513	0	26	0	0	0	-0.000770032	-0.00561928	FALSE	0.00251022	0	26	0	0	0	0.00396964	0	15	0	0	0	-0.00145943	-0.00972333	FALSE	0.00056847	TRUE
enc_rehab_counts_4	0.0014903	0	18	0	0	0	0.00214228	0	22	0	0	0	-0.000651981	-0.00640199	FALSE	0.00168126	0	18	0	0	0	0.00265032	0	19	0	0	0	-0.00096906	-0.0087394	FALSE	0.0476799	TRUE
enc_rehab_counts_5	0.000983182	0	15	0	0	0	0.0015661	0	19	0	0	0	-0.000582915	-0.00700553	FALSE	0.00110917	0	15	0	0	0	0.00205487	0	15	0	0	0	-0.000945709	-0.0100776	FALSE	0.012595288832757226	TRUE
enc_swing_bed_counts_1	0.000165589	0	2	0	0	0	0.000225904	0	9	0	0	0	-6.03152e-05	-0.00281197	FALSE	0.000186807	0	2	0	0	0	0.000373614	0	9	0	0	0	-0.000186807	-0.00667945	FALSE	0.25090965711737256	TRUE
enc_swing_bed_counts_2	9.314359637774902e-05	0	3	0	0	0	0.000134527	0	2	0	0	0	-4.13834e-05	-0.00337953	FALSE	9.340338587273788e-05	0	3	0	0	0	0.000256859	0	2	0	0	0	-0.000163456	-0.0109754	FALSE	0.00972329	TRUE
enc_swing_bed_counts_3	8.279430789133247e-05	0	2	0	0	0	6.345612516593776e-05	0	2	0	0	0	1.9338182725394708e-05	0.00208519	FALSE	9.340338587273788e-05	0	2	0	0	0	8.172796263864565e-05	0	2	0	0	0	1.1675423593260348e-05	0.00110863	FALSE	0.8216570448597916	TRUE
enc_swing_bed_counts_4	1.0349288486416559e-05	0	1	0	0	0	4.315016511283768e-05	0	5	0	0	0	-3.28009e-05	-0.00443621	FALSE	1.1675423234092235e-05	0	1	0	0	0	5.837711617046118e-05	0	2	0	0	0	-4.67017e-05	-0.00683395	FALSE	0.15729920705028516	TRUE
enc_swing_bed_counts_5	1.0349288486416559e-05	0	1	0	0	0	3.0458940079650127e-05	0	3	0	0	0	-2.01097e-05	-0.00363791	FALSE	1.1675423234092235e-05	0	1	0	0	0	8.172796263864565e-05	0	3	0	0	0	-7.00525e-05	-0.0072485	FALSE	0.13079706180685857	TRUE
enc_advice_counts_1	0.0243001	0	40	0	0	0	0.035969469989060164	0	72	0	0	0	-0.0116693	-0.0223882	FALSE	0.0274139	0	40	0	0	0	0.029328663164039696	0	48	0	0	0	-0.00191477	-0.0038003	FALSE	0.0238867	TRUE
enc_advice_counts_2	0.015834411384217335	0	21	0	0	0	0.0285908	0	88	0	0	0	-0.0127564	-0.0297353	FALSE	0.0178634	0	21	0	0	0	0.0224051	0	30	0	0	0	-0.00454174	-0.0113203	FALSE	0.0557548	TRUE
enc_advice_counts_3	0.0114877	0	34	0	0	0	0.021955819307414467	0	73	0	0	0	-0.0104681	-0.0281714	FALSE	0.012959719789842382	0	34	0	0	0	0.017524810274372447	0	28	0	0	0	-0.00456509	-0.0127054	FALSE	0.0199309	TRUE
enc_advice_counts_4	0.00749288	0	25	0	0	0	0.0169149	0	51	0	0	0	-0.00942198	-0.0305998	FALSE	0.00845301	0	25	0	0	0	0.013963806187974314	0	32	0	0	0	-0.0055108	-0.018337	FALSE	2.1080414215950803e-05	TRUE
enc_advice_counts_5	0.0044088	0	15	0	0	0	0.012518624372736202	0	68	0	0	0	-0.00810983	-0.0310301	FALSE	0.00497373	0	15	0	0	0	0.00977233	0	51	0	0	0	-0.0047986	-0.0184442	FALSE	4.405416458947765e-05	TRUE
enc_unknown_counts_1	0.39001293661060804	0	163	0	0	0	0.5385216753432341	0	202	0	0	0	-0.148509	-0.0409239	FALSE	0.4399883245767659	0	163	0	0	0	0.5069468768242849	0	165	0	0	0	-0.0669586	-0.0172972	FALSE	0.15493128544989648	TRUE
enc_unknown_counts_2	0.31771280724450196	0	158	0	0	0	0.4360121125051717	0	201	0	0	0	-0.118299	-0.0360224	FALSE	0.35842381786339755	0	158	0	0	0	0.41266783420899006	0	159	0	0	0	-0.054244	-0.0154305	FALSE	0.011246636879843189	TRUE
enc_unknown_counts_3	0.25868046571798187	0	145	0	0	0	0.3549532582182028	0	184	0	0	0	-0.0962728	-0.0332888	FALSE	0.2918272037361354	0	145	0	0	0	0.35287799182720375	0	184	0	0	0	-0.0610508	-0.0191736	FALSE	0.0081318	TRUE
enc_unknown_counts_4	0.1950633893919793	0	134	0	0	0	0.2815979775263787	0	170	0	0	0	-0.0865346	-0.0340172	FALSE	0.22005837711617046	0	134	0	0	0	0.28923525977816694	0	170	0	0	0	-0.0691769	-0.0245948	FALSE	2.3490134286534365e-07	TRUE
enc_unknown_counts_5	0.14676326002587323	0	193	0	0	0	0.2101260746294797	0	154	0	0	0	-0.0633628	-0.0288516	FALSE	0.16556917688266198	0	193	0	0	0	0.20419147694103912	0	137	0	0	0	-0.0386223	-0.0164187	FALSE	1.5473765927447367e-05	TRUE
enc_observation_counts_1	0.0373816	0	18	0	0	0	0.0451351	0	40	0	0	0	-0.00775344	-0.0250778	FALSE	0.042171628721541156	0	18	0	0	0	0.0439346	0	32	0	0	0	-0.00176299	-0.00554607	FALSE	0.4846931441962997	TRUE
enc_observation_counts_2	0.026783958602846054	0	18	0	0	0	0.034246001629553297	0	73	0	0	0	-0.00746204	-0.0274042	FALSE	0.030215995329830707	0	18	0	0	0	0.0323876	0	36	0	0	0	-0.00217163	-0.00788602	FALSE	0.0548621	TRUE
enc_observation_counts_3	0.018628719275549807	0	17	0	0	0	0.0261566	0	33	0	0	0	-0.0075279	-0.0338391	FALSE	0.021015761821366025	0	17	0	0	0	0.021868067717454757	0	20	0	0	0	-0.000852306	-0.00390404	FALSE	0.34868928284771716	TRUE
enc_observation_counts_4	0.012646830530401035	0	18	0	0	0	0.019133290860033556	0	16	0	0	0	-0.00648646	-0.0353792	FALSE	0.014267367192060712	0	18	0	0	0	0.015178050204319907	0	16	0	0	0	-0.000910683	-0.00497978	FALSE	0.30310621836132734	TRUE
enc_observation_counts_5	0.00760673	0	11	0	0	0	0.0142954	0	56	0	0	0	-0.00668867	-0.0421759	FALSE	0.00858144	0	11	0	0	0	0.010729713952130765	0	15	0	0	0	-0.00214828	-0.0156499	FALSE	0.000448494	TRUE
enc_orders_counts_1	0.5326261319534282	0	251	0	0	0	0.6697590951664201	0	238	0	0	0	-0.137133	-0.0529374	FALSE	0.600502	0	251	0	0	0	0.6200583771161705	0	235	0	0	0	-0.0195563	-0.00701376	FALSE	0.964107	TRUE
enc_orders_counts_2	0.38584217335058213	0	72	0	0	0	0.5201777786802649	0	248	0	0	0	-0.134336	-0.065155	FALSE	0.43469935785172215	0	72	0	0	0	0.4741039112667834	0	248	0	0	0	-0.0394046	-0.0173643	FALSE	0.15277627976360653	TRUE
enc_orders_counts_3	0.29209831824062094	0	87	0	0	0	0.4027890236132933	0	231	0	0	0	-0.110691	-0.0594421	FALSE	0.32879159369527144	0	87	0	0	0	0.3610040863981319	0	165	0	0	0	-0.0322125	-0.0158608	FALSE	0.00834641	TRUE
enc_orders_counts_4	0.22035705045278137	0	75	0	0	0	0.30458940079650126	0	258	0	0	0	-0.0842324	-0.0519795	FALSE	0.24835960303561003	0	75	0	0	0	0.2725627553998832	0	258	0	0	0	-0.0242032	-0.0131342	FALSE	0.000483491	TRUE
enc_orders_counts_5	0.1492470892626132	0	67	0	0	0	0.22299497681313185	0	125	0	0	0	-0.0737479	-0.057097	FALSE	0.16806771745475774	0	67	0	0	0	0.19558669001751314	0	65	0	0	0	-0.027519	-0.0203394	FALSE	6.811350909465164e-07	TRUE
enc_visits_counts_1	0.042183699870633896	0	124	0	0	0	0.061362073035461824	0	175	0	0	0	-0.0191784	-0.0148544	FALSE	0.047589025102159954	0	124	0	0	0	0.0599766	0	175	0	0	0	-0.0123876	-0.00900661	FALSE	0.00158366	TRUE
enc_visits_counts_2	0.0248383	0	84	0	0	0	0.0362817	0	169	0	0	0	-0.0114434	-0.0129321	FALSE	0.028021015761821366	0	84	0	0	0	0.0424985	0	169	0	0	0	-0.0144775	-0.014722	FALSE	5.989292214795421e-06	TRUE
enc_visits_counts_3	0.013578266494178525	0	48	0	0	0	0.0237377	0	171	0	0	0	-0.0101594	-0.0153203	FALSE	0.015318155283129013	0	48	0	0	0	0.023152364273204905	0	171	0	0	0	-0.00783421	-0.0109768	FALSE	0.00240525	TRUE
enc_visits_counts_4	0.00954204	0	67	0	0	0	0.016298071187619455	0	194	0	0	0	-0.00675603	-0.011725	FALSE	0.010753064798598949	0	67	0	0	0	0.016042	0	194	0	0	0	-0.00528897	-0.00784943	FALSE	0.0423287	TRUE
enc_visits_counts_5	0.00336352	0	38	0	0	0	0.00880517	0	139	0	0	0	-0.00544165	-0.0154321	FALSE	0.00379451	0	38	0	0	0	0.00966725	0	139	0	0	0	-0.00587274	-0.012847	FALSE	0.000367137	TRUE
enc_diagnostics_counts_1	1.2539197930142303	0	84	0	0	1	1.2802882431029539	0	334	0	0	1	-0.0263685	-0.00769495	FALSE	1.4139871570344424	0	84	0	0	1	1.4243082311733801	0	83	0	0	1	-0.0103211	-0.00276672	FALSE	0.18188901791555878	TRUE
enc_diagnostics_counts_2	0.9373557567917206	0	74	0	0	0	1.0581791137971384	0	227	0	0	1	-0.120823	-0.040261	FALSE	1.0571278458844133	0	74	0	0	0	1.129620548744892	0	90	0	0	1	-0.0724927	-0.0221925	FALSE	0.000296217	TRUE
enc_diagnostics_counts_3	0.7114928848641656	0	79	0	0	0	0.8605082074152289	0	275	0	0	0	-0.149015	-0.0549659	FALSE	0.802032	0	79	0	0	0	0.8656392294220665	0	275	0	0	0	-0.0636077	-0.021192	FALSE	9.114711765407672e-05	TRUE
enc_diagnostics_counts_4	0.516398	0	73	0	0	0	0.6842930860744264	0	355	0	0	0	-0.167895	-0.071428	FALSE	0.5824868651488616	0	73	0	0	0	0.6593578517221249	0	355	0	0	0	-0.076871	-0.0288736	FALSE	4.908293371600907e-09	TRUE
enc_diagnostics_counts_5	0.3589133247089263	0	103	0	0	0	0.5213631390983646	0	321	0	0	0	-0.16245	-0.0820154	FALSE	0.4047285464098074	0	103	0	0	0	0.4649737302977233	0	321	0	0	0	-0.0602452	-0.0273742	FALSE	5.744025843945484e-10	TRUE
enc_hospice_counts_1	0.000548512	0	13	0	0	0	0.000576182	0	29	0	0	0	-2.76693e-05	-0.000428983	FALSE	0.000618797	0	13	0	0	0	0.000782253	0	28	0	0	0	-0.000163456	-0.00195954	FALSE	0.725658	TRUE
enc_hospice_counts_2	0.000424321	0	16	0	0	0	0.000337587	0	13	0	0	0	8.673424206028998e-05	0.00170452	FALSE	0.000478692	0	16	0	0	0	0.000583771	0	13	0	0	0	-0.000105079	-0.0015977	FALSE	0.5570969203648832	TRUE
enc_hospice_counts_3	0.000113842	0	2	0	0	0	0.000205598	0	15	0	0	0	-9.17557e-05	-0.00369403	FALSE	0.00012843	0	2	0	0	0	0.000385289	0	15	0	0	0	-0.000256859	-0.00578259	FALSE	0.6776849285508402	TRUE
enc_hospice_counts_4	6.209573091849936e-05	0	1	0	0	0	0.000139603	0	12	0	0	0	-7.75077e-05	-0.00448372	FALSE	7.005253940455341e-05	0	1	0	0	0	0.000256859	0	12	0	0	0	-0.000186807	-0.00596516	FALSE	0.27266	TRUE
enc_hospice_counts_5	4.1397153945666236e-05	0	1	0	0	0	8.630033022567536e-05	0	6	0	0	0	-4.49032e-05	-0.00419437	FALSE	4.670169293636894e-05	0	1	0	0	0	9.340338587273788e-05	0	2	0	0	0	-4.67017e-05	-0.00516606	FALSE	0.28504940740261275	TRUE
enc_long_term_counts_1	1.0349288486416559e-05	0	1	0	0	0	3.553543009292515e-05	0	2	0	0	0	-2.51861e-05	-0.00475818	FALSE	1.1675423234092235e-05	0	1	0	0	0	2.335084646818447e-05	0	1	0	0	0	-1.16754e-05	-0.00278992	FALSE	0.5637028616507731	TRUE
enc_long_term_counts_2	0	0	0	0	0	0	2.0305960053100084e-05	0	2	0	0	0	-2.0306e-05	-0.0057	FALSE	0	0	0	0	0	0	3.5026269702276706e-05	0	1	0	0	0	-3.50263e-05	-0.00836984	FALSE	0.0832645	TRUE
enc_long_term_counts_3	0	0	0	0	0	0	1.5229470039825063e-05	0	2	0	0	0	-1.52295e-05	-0.00477958	FALSE	0	0	0	0	0	0	4.670169293636894e-05	0	2	0	0	0	-4.67017e-05	-0.00789114	FALSE	0.10247043485974937	TRUE
enc_long_term_counts_4	0	0	0	0	0	0	2.5382450066375106e-06	0	1	0	0	0	-2.53825e-06	-0.00225311	FALSE	0	0	0	0	0	0	0	0	0	0	0	0	0		FALSE	1	TRUE
enc_long_term_counts_5	0	0	0	0	0	0	1.0152980026550042e-05	0	2	0	0	0	-1.0153e-05	-0.00367932	FALSE	0	0	0	0	0	0	0	0	0	0	0	0	0		FALSE	1	TRUE
enc_inpatient_counts_1	0.21785252263906857	0	102	0	0	0	0.23077469775847584	0	365	0	0	0	-0.0129222	-0.00871519	FALSE	0.24524226503210741	0	102	0	0	0	0.27675423234092233	0	365	0	0	0	-0.031512	-0.0176357	FALSE	0.052899226655780854	TRUE
enc_inpatient_counts_2	0.15373868046571798	0	74	0	0	0	0.17045076693072875	0	131	0	0	0	-0.0167121	-0.0144426	FALSE	0.17311150029188557	0	74	0	0	0	0.19131348511383536	0	131	0	0	0	-0.018202	-0.0144599	FALSE	0.010208491741621905	TRUE
enc_inpatient_counts_3	0.10708408796895214	0	104	0	0	0	0.12876263094171428	0	94	0	0	0	-0.0216785	-0.0220791	FALSE	0.12022183304144775	0	104	0	0	0	0.14444833625218914	0	94	0	0	0	-0.0242265	-0.0218237	FALSE	0.000550491	TRUE
enc_inpatient_counts_4	0.0762639	0	64	0	0	0	0.0949126	0	206	0	0	0	-0.0186487	-0.0234158	FALSE	0.0859545	0	64	0	0	0	0.10052539404553415	0	206	0	0	0	-0.0145709	-0.0151475	FALSE	0.0027196	TRUE
enc_inpatient_counts_5	0.0514256	0	78	0	0	0	0.0717536	0	167	0	0	0	-0.020328	-0.0300665	FALSE	0.057991827203736135	0	78	0	0	0	0.0709632	0	72	0	0	0	-0.0129714	-0.0181437	FALSE	0.000646132	TRUE
enc_clinic_counts_1	3.3223285899094437	0	115	0	0	4	3.6813588748467536	0	138	0	1	5	-0.35903	-0.0571624	FALSE	3.746176298890835	0	115	0	1	5	3.9172796263864567	0	115	0	1	5	-0.171103	-0.0255373	FALSE	0.00170138	TRUE
enc_clinic_counts_2	2.482028460543338	0	134	0	0	3	2.946262814964477	0	144	0	0	4	-0.464234	-0.0834894	FALSE	2.7986923525977816	0	134	0	0	3	2.9721307647402218	0	133	0	0	4	-0.173438	-0.0295207	FALSE	8.479231396183e-08	TRUE
enc_clinic_counts_3	1.8155446313065977	0	101	0	0	1	2.342031052889411	0	158	0	0	3	-0.526486	-0.107671	TRUE	2.047086981903094	0	101	0	0	2	2.2066549912434326	0	158	0	0	2	-0.159568	-0.0308736	FALSE	1.2325126222338532e-07	TRUE
enc_clinic_counts_4	1.3098266494178525	0	124	0	0	0	1.817325045117305	0	142	0	0	2	-0.507498	-0.11974	TRUE	1.4770110916520724	0	124	0	0	0	1.6134500875656743	0	142	0	0	1	-0.136439	-0.0308355	FALSE	9.618432794288434e-08	TRUE
enc_clinic_counts_5	0.9190996119016818	0	149	0	0	0	1.3718402022473621	0	113	0	0	1	-0.452741	-0.124859	TRUE	1.0364973730297724	0	149	0	0	0	1.1821833041447753	0	89	0	0	0	-0.145686	-0.0383989	FALSE	3.199939808062287e-11	TRUE
enc_emergency_counts_1	0.19041655886157827	0	72	0	0	0	0.23174176910600472	0	243	0	0	0	-0.0413252	-0.0435394	FALSE	0.21468768242848804	0	72	0	0	0	0.22427320490367775	0	51	0	0	0	-0.00958552	-0.0104745	FALSE	0.034884976264697456	TRUE
enc_emergency_counts_2	0.1389909443725744	0	41	0	0	0	0.18409383384140537	0	154	0	0	0	-0.0451029	-0.0578617	FALSE	0.15678925861062465	0	41	0	0	0	0.17047285464098075	0	62	0	0	0	-0.0136836	-0.0177726	FALSE	1.2626310431268262e-05	TRUE
enc_emergency_counts_3	0.10284087968952134	0	34	0	0	0	0.1462029123823206	0	104	0	0	0	-0.043362	-0.0638357	FALSE	0.11597197898423818	0	34	0	0	0	0.1272037361354349	0	104	0	0	0	-0.0112318	-0.015706	FALSE	0.000549755	TRUE
enc_emergency_counts_4	0.0781475	0	24	0	0	0	0.11620847113888515	0	103	0	0	0	-0.038061	-0.0659223	FALSE	0.0881611	0	24	0	0	0	0.0945826	0	56	0	0	0	-0.00642148	-0.0113254	FALSE	0.0187168	TRUE
enc_emergency_counts_5	0.057221216041397155	0	27	0	0	0	0.0902371	0	49	0	0	0	-0.0330159	-0.0669416	FALSE	0.0645534	0	27	0	0	0	0.0704145	0	38	0	0	0	-0.00586106	-0.0121547	FALSE	0.000903121	TRUE
enc_psych_counts_1	0.00133506	0	11	0	0	0	0.00233265	0	36	0	0	0	-0.000997589	-0.00886029	FALSE	0.00150613	0	11	0	0	0	0.00232341	0	12	0	0	0	-0.00081728	-0.00996883	FALSE	0.1093184404595159	TRUE
enc_psych_counts_2	0.00105563	0	17	0	0	0	0.00147472	0	16	0	0	0	-0.000419093	-0.00552006	FALSE	0.00119089	0	17	0	0	0	0.00171629	0	12	0	0	0	-0.000525394	-0.00607645	FALSE	0.0530711	TRUE
enc_psych_counts_3	0.000538163	0	8	0	0	0	0.00131989	0	20	0	0	0	-0.000781724	-0.0125189	FALSE	0.000607122	0	8	0	0	0	0.00096906	0	7	0	0	0	-0.000361938	-0.00755746	FALSE	0.1009008607436436	TRUE
enc_psych_counts_4	0.000755498	0	12	0	0	0	0.0010686	0	14	0	0	0	-0.000313103	-0.00469882	FALSE	0.000852306	0	12	0	0	0	0.000770578	0	5	0	0	0	8.172796515282243e-05	0.00138452	FALSE	0.5459335010411326	TRUE
enc_psych_counts_5	0.00057956	0	10	0	0	0	0.00070817	0	14	0	0	0	-0.00012861	-0.00246313	FALSE	0.000653824	0	10	0	0	0	0.000957385	0	14	0	0	0	-0.000303561	-0.00465683	FALSE	0.11962560447734912	TRUE
enc_palliative_counts_1	8.279430789133247e-05	0	4	0	0	0	0.000284283	0	13	0	0	0	-0.000201489	-0.00615819	FALSE	9.340338587273788e-05	0	4	0	0	0	0.000385289	0	11	0	0	0	-0.000291886	-0.0073934	FALSE	0.1963888182074438	TRUE
enc_palliative_counts_2	0	0	0	0	0	0	0.000197983	0	12	0	0	0	-0.000197983	-0.00773673	FALSE	0	0	0	0	0	0	0.00012843	0	8	0	0	0	-0.00012843	-0.00622134	FALSE	0.17971249487899976	TRUE
enc_palliative_counts_3	0	0	0	0	0	0	6.091788015930025e-05	0	11	0	0	0	-6.09179e-05	-0.00400828	FALSE	0	0	0	0	0	0	1.1675423234092235e-05	0	1	0	0	0	-1.16754e-05	-0.00483227	FALSE	0.31731050786291415	TRUE
enc_palliative_counts_4	0	0	0	0	0	0	1.0152980026550042e-05	0	3	0	0	0	-1.0153e-05	-0.00284998	FALSE	0	0	0	0	0	0	0	0	0	0	0	0	0		FALSE	1	TRUE
enc_palliative_counts_5	0	0	0	0	0	0	0	0	0	0	0	0	0		FALSE	0	0	0	0	0	0	0	0	0	0	0	0	0		FALSE	1	TRUE
visits_counts_all		0	4.199999809265137	0	0	0.014925372786819935	0.019834774601476757	0	7.55385	0	0	0.016949152573943138		-0.00138491	FALSE	0.019697047062321487	0	2.8181817531585693	0	0	0.015384615398943424	0.020792188116811952	0	2.5	0	0	0.015873	-0.00109514	-0.0170995	FALSE	0.00276124	TRUE
vaccinations_counts_all		0	1	0	0	0.0377358	0.022421319168891417	0	2	0	0.00671141	0.0344828		0.0364636	FALSE	0.024114760731233278	0	1	0	0	0.0384615	0.024429695911485846	0	1.3333333730697632	0	0	0.0392157	-0.000314935	-0.00751875	FALSE	0.21300085399180868	TRUE
other_procedures_counts_all		0	18.5	0	0.0238095	0.14516128599643707	0.12898614633316868	0	23	0	0.0441176	0.1599999964237213		-0.0180985	FALSE	0.1236910433708421	0	18.5	0	0.025	0.1458333283662796	0.13020271460556682	0	13.666666984558105	0	0.0277778	0.15068493783473969	-0.00651167	-0.0238882	FALSE	1.6768281173058177e-05	TRUE
elective_procedures_counts_all		0	7.641025543212891	0	0	0.0178571	0.040448093047903484	0	20	0	0	0.027272727340459824		-0.0248467	FALSE	0.0368397	0	7.641025543212891	0	0	0.018518518656492233	0.0413876	0	8.692307472229004	0	0	0.0208333	-0.00454794	-0.032288	FALSE	7.412788598224744e-11	TRUE
critical_procedures_counts_all		0	23.5	0	0.033898305147886276	0.18493150174617767	0.17308428436927714	0	23	0	0.0545455	0.20224718749523163		-0.00793838	FALSE	0.16902325280155864	0	23.5	0	0.0350264	0.18518517911434174	0.1867656904288502	0	21.404254913330078	0	0.04	0.2054794579744339	-0.0177424	-0.043938	FALSE	3.248864942773507e-20	TRUE
prescriptions_counts_all		0	14.857142448425293	0	0.0625	0.3137255012989044	0.2541647486820362	0	9.391304016113281	0	0.10101009905338287	0.33636364340782166		-0.0414706	FALSE	0.23650897799664863	0	10.916666984558105	0	0.0625	0.3125	0.24842496997293495	0	9.391304016113281	0	0.0740741	0.3333333432674408	-0.011916	-0.0288617	FALSE	7.720566975788611e-11	TRUE
diagnoses_counts_all		0	19.5	0.047619	0.20000000298023224	0.5	0.3799813648814531	0	20.75	0.0666667	0.21621622145175934	0.4935064911842346		0.011371988030998714	FALSE	0.383552	0	19.5	0.0487805	0.20000000298023224	0.5	0.3984814760694253	0	14.199999809265137	0.047619	0.20000000298023224	0.5095700174570084	-0.0149295	-0.0254598	FALSE	2.444546288630305e-05	TRUE
well_visit_counts_all		0	3.444444417953491	0	0	0.017241379246115685	0.019354567926066997	0	3.931034564971924	0	0	0.025641025975346565		-0.07487	FALSE	0.015845625240288312	0	3.444444417953491	0	0	0.017543859779834747	0.016365496134418088	0	3	0	0	0.018518518656492233	-0.000519871	-0.0116076	FALSE	0.001658	TRUE
enc_reports_counts_all		0	6.333333492279053	0	0	0.0803571	0.11135222822562087	0	12.482142448425293	0	0	0.11363636702299118		-0.0184631	FALSE	0.10552226208035127	0	6.333333492279053	0	0	0.0806452	0.1168397311380506	0	7.020833492279053	0	0	0.0944182	-0.0113175	-0.0399056	FALSE	4.756113498329147e-17	TRUE
enc_surgery_counts_all		0	2	0	0	0	0.00884466	0	4.529411792755127	0	0	0.00763359		-0.0126975	FALSE	0.00835622	0	2	0	0	0	0.00879031	0	4.442623138427734	0	0	0	-0.000434091	-0.0122544	FALSE	6.545775278348691e-07	TRUE
enc_urgent_counts_all		0	0.9655172228813171	0	0	0	0.00171702	0	3.119999885559082	0	0	0		-0.053651	FALSE	0.00103106	0	0.9655172228813171	0	0	0	0.00139702	0	3.119999885559082	0	0	0	-0.000365954	-0.0260727	FALSE	4.53184521329082e-09	TRUE
enc_ambulatory_counts_all		0	10.885714530944824	0	0.037037	0.1818181872367859	0.14876664562558695	0	13.5	0	0.0447761	0.1753246784210205		0.0410732	FALSE	0.16082364594165324	0	10.885714530944824	0	0.037974681705236435	0.1808510571718216	0.16097259776765166	0	7.723404407501221	0	0.0375	0.1785714328289032	-0.000148952	-0.000444034	FALSE	0.29157958537252227	TRUE
enc_other_patient_counts_all		0	13	0	0.0909091	0.36231884360313416	0.27633325070282994	0	11.600000381469727	0.00724638	0.10999999940395355	0.34939759969711304		0.0426371	FALSE	0.29395375296010834	0	13	0	0.0909091	0.35849055647850037	0.3098005995514677	0	10	0	0.10101009905338287	0.38461539149284363	-0.0158468	-0.0297225	FALSE	4.990895467423465e-12	TRUE
enc_prescriptions_counts_all		0	3.375	0	0	0	0.044584077934413976	0	4.865853786468506	0	0	0.012987012974917889		-0.0292966	FALSE	0.0404901	0	3.375	0	0	0	0.042438364657249913	0	4.865853786468506	0	0	0	-0.00194822	-0.0141151	FALSE	0.087695	TRUE
enc_assisted_living_counts_all		0	3.1666667461395264	0	0	0	0.00130883	0	4.5714287757873535	0	0	0		-0.0091543	FALSE	0.00102935	0	3.1666667461395264	0	0	0	0.00178499	0	3.6666667461395264	0	0	0	-0.000755641	-0.0245226	FALSE	8.389063999153022e-13	TRUE
enc_rehab_counts_all		0	1.1818181276321411	0	0	0	0.000344729	0	1.875	0	0	0		-0.00163679	FALSE	0.000327948	0	1.1818181276321411	0	0	0	0.000461768	0	0.8636363744735718	0	0	0	-0.00013382	-0.0149421	FALSE	0.000151161	TRUE
enc_swing_bed_counts_all		0	0.25	0	0	0	1.0835652652624365e-05	0	0.3333333432674408	0	0	0		0.00347438	FALSE	1.2983345055286118e-05	0	0.25	0	0	0	1.958743468475008e-05	0	0.1875	0	0	0	-6.60409e-06	-0.00593387	FALSE	0.0862558	TRUE
enc_advice_counts_all		0	2.75	0	0	0	0.00190342	0	2.5106382369995117	0	0	0		-0.0191429	FALSE	0.00145701	0	2.75	0	0	0	0.00170023	0	2.5	0	0	0	-0.000243226	-0.00967281	FALSE	0.00107128	TRUE
enc_unknown_counts_all		0	9.63889	0	0	0	0.031220082963135606	0	10.73611068725586	0	0	0		-0.01025	FALSE	0.028487319863802044	0	9.63889	0	0	0	0.034749	0	10.375	0	0	0	-0.00626172	-0.0267388	FALSE	0.019529595681888834	TRUE
enc_observation_counts_all		0	1.454545497894287	0	0	0	0.0026826	0	2	0	0	0		-0.00739424	FALSE	0.0025795	0	1.454545497894287	0	0	0	0.00272849	0	1.8571428060531616	0	0	0	-0.000148998	-0.0089663	FALSE	0.0164366	TRUE
enc_orders_counts_all		0	5.857142925262451	0	0	0	0.0362209	0	10.815789222717285	0	0	0.0178571		0.00590171	FALSE	0.0359563	0	5.857142925262451	0	0	0	0.037341537447586455	0	10.5	0	0	0	-0.00138524	-0.00914786	FALSE	0.038670892819390686	TRUE
enc_visits_counts_all		0	8	0	0	0	0.00250367	0	11.100000381469727	0	0	0		-0.00781959	FALSE	0.00212352	0	8	0	0	0	0.00265938	0	8.077519416809082	0	0	0	-0.000535852	-0.0097465	FALSE	4.814463449776741e-07	TRUE
enc_diagnostics_counts_all		0	10.5	0	0	0.10000000149011612	0.0871675	0	16.379032135009766	0	0.00961538	0.0952381		0.0440104	FALSE	0.0956357	0	10.5	0	0	0.10000000149011612	0.10013282143445093	0	16.379032135009766	0	0	0.10526315867900848	-0.00449707	-0.0197363	FALSE	0.0248537	TRUE
enc_hospice_counts_all		0	0.5	0	0	0	2.989117408899872e-05	0	1.8571428060531616	0	0	0		0.00283631	FALSE	3.977966522042228e-05	0	0.5	0	0	0	3.996268132243738e-05	0	0.8023256063461304	0	0	0	-1.83017e-07	-5.72661e-05	FALSE	0.3000140908297887	TRUE
enc_long_term_counts_all		0	0.010309278033673763	0	0	0	1.5667627500907015e-06	0	0.0526316	0	0	0		-0.0112224	FALSE	1.2036518428107138e-07	0	0.010309278033673763	0	0	0	2.6685256463129202e-06	0	0.040816325694322586	0	0	0	-2.54816e-06	-0.0145601	FALSE	0.00216223	TRUE
enc_inpatient_counts_all		0	11.5	0	0	0	0.015807534359367024	0	12	0	0	0		0.0170224	FALSE	0.017444146518338356	0	11.5	0	0	0	0.019778854119239655	0	6.769230842590332	0	0	0	-0.00233471	-0.0226409	FALSE	0.000166189	TRUE
enc_clinic_counts_all		0	9.633333206176758	0	0.10309278219938278	0.3333333432674408	0.2343313418713699	0	10.25	0.00925926	0.11538461595773697	0.3103448152542114		0.039663	FALSE	0.24545763851697971	0	9.633333206176758	0	0.10256410390138626	0.32786884903907776	0.26295008476833354	0	8	0	0.1139240488409996	0.3484848439693451	-0.0174924	-0.0438359	FALSE	3.061198452179615e-17	TRUE
enc_emergency_counts_all		0	4.199999809265137	0	0	0.00970874	0.016218809485484324	0	7.476922988891602	0	0	0.012987012974917889		-0.0191427	FALSE	0.014986061545146517	0	3.909090995788574	0	0	0.010101010091602802	0.016264668149771403	0	2.53398	0	0	0.0117647	-0.00127861	-0.0230446	FALSE	2.2406442058953124e-09	TRUE
enc_psych_counts_all		0	0.5	0	0	0	0.000130151	0	0.9333333373069763	0	0	0		-0.00660562	FALSE	0.000103713	0	0.5	0	0	0	0.000128093	0	0.3855421543121338	0	0	0	-2.43802e-05	-0.00639632	FALSE	0.00853602	TRUE
enc_palliative_counts_all		0	0.081761	0	0	0	8.413933779156209e-06	0	0.3684210479259491	0	0	0		-0.00729278	FALSE	2.717956535244155e-06	0	0.081761	0	0	0	1.0130043379131702e-05	0	0.3684210479259491	0	0	0	-7.41209e-06	-0.00731123	FALSE	0.10355284372800362	TRUE
months_since_chickenpox_diagnosis	-0.970887	-1	164	-1	-1	-1	-0.960754	-1	131	-1	-1	-1	-0.0101338	-0.00698288	FALSE	-0.967157	-1	164	-1	-1	-1	-0.978272	-1	108	-1	-1	-1	0.011115003377199173	0.00872654	FALSE	0.0350748	TRUE
months_since_diabetes_diagnosis	4.561428201811125	-1	171	-1	-1	-1	6.942945328740802	-1	187	-1	-1	-1	-2.38152	-0.119271	TRUE	5.267145359019264	-1	171	-1	-1	-1	5.517022767075306	-1	184	-1	-1	-1	-0.249877	-0.0133636	FALSE	0.00309384	TRUE
months_since_depression_diagnosis	3.2024527813712806	-1	176	-1	-1	-1	5.403385511189853	-1	186	-1	-1	-1	-2.20093	-0.12387	TRUE	3.735808523058961	-1	176	-1	-1	-1	3.9834792761237594	-1	180	-1	-1	-1	-0.247671	-0.0150241	FALSE	0.0182136	TRUE
months_since_mci_diagnosis	-0.947508	-1	158	-1	-1	-1	-0.920568	-1	154	-1	-1	-1	-0.0269402	-0.0146693	FALSE	-0.940841	-1	158	-1	-1	-1	-0.912539	-1	122	-1	-1	-1	-0.0283012	-0.0151397	FALSE	0.000104612	TRUE
months_since_stroke_diagnosis	-0.476109	-1	159	-1	-1	-1	-0.189851	-1	181	-1	-1	-1	-0.286258	-0.0478986	FALSE	-0.409971	-1	159	-1	-1	-1	-0.305908	-1	172	-1	-1	-1	-0.104063	-0.0183637	FALSE	5.829711863360842e-06	TRUE
months_since_hypertension_diagnosis	13.9644	-1	178	-1	-1	20	20.20806501968409	-1	188	-1	-1	34	-6.24365	-0.210586	TRUE	15.859649737302977	-1	178	-1	-1	25	16.13460595446585	-1	184	-1	-1	25	-0.274956	-0.00994511	FALSE	0.060734936780768384	TRUE
months_since_hyperlipidemia_diagnosis	13.250525226390685	-1	178	-1	-1	18	19.646521462130654	-1	188	-1	-1	33	-6.396	-0.218998	TRUE	15.058902510215995	-1	178	-1	-1	23	15.536941039112667	-1	180	-1	-1	24	-0.478039	-0.0175087	FALSE	0.000373581	TRUE
months_since_bacterial_infection_diagnosis	7.505976714100906	-1	173	-1	-1	-1	12.592697976764905	-1	188	-1	-1	13	-5.08672	-0.211071	TRUE	8.589608873321659	-1	173	-1	-1	4	8.916906012842965	-1	178	-1	-1	4	-0.327297	-0.0148573	FALSE	0.0196654	TRUE
months_since_other_infection_diagnosis	0.5318085381630013	-1	171	-1	-1	-1	1.3391044563967582	-1	186	-1	-1	-1	-0.807296	-0.0770703	FALSE	0.7266549912434326	-1	171	-1	-1	-1	0.7831873905429072	-1	168	-1	-1	-1	-0.0565324	-0.00584804	FALSE	0.5481493499305564	TRUE
months_since_atrial_fibrillation_diagnosis	0.8156688227684347	-1	166	-1	-1	-1	1.4464087640523589	-1	184	-1	-1	-1	-0.63074	-0.0579977	FALSE	1.0437361354349095	-1	166	-1	-1	-1	1.3290718038528897	-1	173	-1	-1	-1	-0.285336	-0.0266771	FALSE	1.0278522361931606e-07	TRUE
months_since_atherosclerosis_diagnosis	-0.0503596	-1	157	-1	-1	-1	0.2460447797184071	-1	172	-1	-1	-1	-0.296404	-0.0387392	FALSE	0.0702627	-1	157	-1	-1	-1	0.0591127	-1	172	-1	-1	-1	0.011150029487907887	0.00151734	FALSE	0.46704757092153015	TRUE
months_since_ihd_diagnosis	3.285443725743855	-1	169	-1	-1	-1	4.759031710294868	-1	186	-1	-1	-1	-1.47359	-0.0871164	FALSE	3.8288966725043783	-1	169	-1	-1	-1	4.008371278458844	-1	184	-1	-1	-1	-0.179475	-0.0111448	FALSE	0.011671	TRUE
months_since_heart_failure_diagnosis	0.392124	-1	158	-1	-1	-1	0.8737045432047373	-1	186	-1	-1	-1	-0.48158	-0.0521468	FALSE	0.5682778750729715	-1	158	-1	-1	-1	0.7546526561587857	-1	171	-1	-1	-1	-0.186375	-0.0207214	FALSE	2.8340703943511977e-06	TRUE
months_since_copd_diagnosis	1.7365278137128073	-1	162	-1	-1	-1	2.420835945610486	-1	185	-1	-1	-1	-0.684308	-0.0526058	FALSE	2.0838645650904843	-1	162	-1	-1	-1	2.1390075890251024	-1	167	-1	-1	-1	-0.055143	-0.00433332	FALSE	0.7011869785263496	TRUE
months_since_asthma_diagnosis	2.076119016817594	-1	169	-1	-1	-1	3.362953806479124	-1	187	-1	-1	-1	-1.28683	-0.0841414	FALSE	2.4672971395213077	-1	169	-1	-1	-1	2.5905545826036196	-1	175	-1	-1	-1	-0.123257	-0.0085766	FALSE	0.2324414868905772	TRUE
months_since_b12_deficiency_diagnosis	-0.103358	-1	145	-1	-1	-1	0.1637472618681991	-1	180	-1	-1	-1	-0.267106	-0.0355156	FALSE	0.010040863981319323	-1	145	-1	-1	-1	-0.0894104	-1	164	-1	-1	-1	0.0994513	0.014153682614396253	FALSE	0.00122126	TRUE
months_since_brain_injury_diagnosis	-0.326882	-1	158	-1	-1	-1	0.12246016859023334	-1	184	-1	-1	-1	-0.449342	-0.0637886	FALSE	-0.241506	-1	158	-1	-1	-1	-0.146235	-1	157	-1	-1	-1	-0.0952715	-0.0147884	FALSE	0.000797263	TRUE
months_since_anxiety_diagnosis	3.052812419146184	-1	176	-1	-1	-1	5.3343909354194325	-1	188	-1	-1	-1	-2.28158	-0.131663	TRUE	3.570379451255108	-1	176	-1	-1	-1	3.7625802685347343	-1	178	-1	-1	-1	-0.192201	-0.0120337	FALSE	0.2617122938027936	TRUE
months_since_obesity_diagnosis	2.631772315653299	-1	168	-1	-1	-1	5.556200551814465	-1	185	-1	-1	-1	-2.92443	-0.174815	TRUE	3.0947577349678927	-1	168	-1	-1	-1	3.44585	-1	169	-1	-1	-1	-0.351092	-0.0233985	FALSE	2.9381011183268696e-05	TRUE
months_since_alcohol_disorder_diagnosis	-0.57305	-1	148	-1	-1	-1	-0.22783	-1	182	-1	-1	-1	-0.34522	-0.0570268	FALSE	-0.518447	-1	148	-1	-1	-1	-0.451325	-1	180	-1	-1	-1	-0.067122	-0.0124848	FALSE	0.017710706709343285	TRUE
months_since_tobacco_use_diagnosis	3.738587322121604	-1	176	-1	-1	-1	6.812606447649966	-1	186	-1	-1	-1	-3.07402	-0.165677	TRUE	4.34334	-1	176	-1	-1	-1	4.529281961471104	-1	174	-1	-1	-1	-0.185943	-0.0111545	FALSE	0.034358	TRUE
months_since_substance_use_disorder_diagnosis	-0.574375	-1	147	-1	-1	-1	-0.356093	-1	184	-1	-1	-1	-0.218282	-0.0394011	FALSE	-0.520047	-1	147	-1	-1	-1	-0.566912	-1	148	-1	-1	-1	0.0468652	0.00942578	FALSE	0.028248385765837818	TRUE
months_since_herpes_simplex_diagnosis	-0.370918	-1	171	-1	-1	-1	-0.147939	-1	179	-1	-1	-1	-0.222979	-0.0329508	FALSE	-0.290671	-1	171	-1	-1	-1	-0.205009	-1	171	-1	-1	-1	-0.0856626	-0.012899	FALSE	0.054088168036702036	TRUE
months_since_mobility_problems_diagnosis	-0.0219198	-1	151	-1	-1	-1	0.5205940508613535	-1	188	-1	-1	-1	-0.542514	-0.0701798	FALSE	0.10253356684179801	-1	151	-1	-1	-1	0.23377699941622884	-1	149	-1	-1	-1	-0.131243	-0.0179013	FALSE	0.00039181	TRUE
months_since_falls_fractures_diagnosis	5.410256144890039	-1	174	-1	-1	-1	8.281999020237427	-1	187	-1	-1	-1	-2.87174	-0.138969	TRUE	6.224261529480444	-1	174	-1	-1	-1	6.331115002918856	-1	184	-1	-1	-1	-0.106853	-0.00553872	FALSE	0.5040996241719602	TRUE
months_since_ulcers_weight_loss_diagnosis	-0.0797102	-1	167	-1	-1	-1	0.31337680500948034	-1	178	-1	-1	-1	-0.393087	-0.0506415	FALSE	0.0363923	-1	167	-1	-1	-1	0.12329246935201402	-1	163	-1	-1	-1	-0.0869002	-0.0117785	FALSE	0.016051650456099065	TRUE
months_since_incontinence_diagnosis	0.2041293661060802	-1	167	-1	-1	-1	0.6076304721389537	-1	179	-1	-1	-1	-0.403501	-0.0446514	FALSE	0.35703444249854055	-1	167	-1	-1	-1	0.4182720373613544	-1	159	-1	-1	-1	-0.0612376	-0.00701704	FALSE	0.23920042767346872	TRUE
months_since_dependence_care_diagnosis	-0.960279	-1	86	-1	-1	-1	-0.91055	-1	109	-1	-1	-1	-0.0497297	-0.034777	FALSE	-0.95519	-1	86	-1	-1	-1	-0.938751	-1	92	-1	-1	-1	-0.016439	-0.0128625	FALSE	0.010560062604267237	TRUE
months_since_cognitive_decline_diagnosis	-0.978732	-1	104	-1	-1	-1	-0.976679	-1	114	-1	-1	-1	-0.00205361	-0.00193506	FALSE	-0.976007	-1	104	-1	-1	-1	-0.979159	-1	108	-1	-1	-1	0.00315236	0.00302457	FALSE	0.8229433671186099	TRUE
months_since_general_examination_diagnosis	7.981329883570504	-1	177	-1	-1	1	14.691674302553729	-1	188	-1	-1	20	-6.71034	-0.265787	TRUE	9.127892586106247	-1	177	-1	-1	6	9.759007589025103	-1	187	-1	-1	7	-0.631115	-0.027707	FALSE	1.1592949911476761e-08	TRUE
months_since_immunization_encounter_diagnosis	1.189019404915912	-1	152	-1	-1	-1	3.6718125353767896	-1	170	-1	-1	-1	-2.48279	-0.220063	TRUE	1.46939	-1	152	-1	-1	-1	1.527460595446585	-1	159	-1	-1	-1	-0.0580736	-0.00616104	FALSE	0.331123	TRUE
months_since_drug_therapy_diagnosis	6.11405	-1	171	-1	-1	-1	9.458112611777965	-1	185	-1	-1	5	-3.34406	-0.160958	TRUE	7.017524810274373	-1	171	-1	-1	0	6.996088733216579	-1	184	-1	-1	-1	0.0214361	0.0011136	FALSE	0.5271869908797406	TRUE
months_since_donepezil_first	-0.912973	-1	148	-1	-1	-1	-0.856932	-1	160	-1	-1	-1	-0.056041	-0.0244482	FALSE	-0.901915	-1	148	-1	-1	-1	-0.857922	-1	160	-1	-1	-1	-0.043993	-0.0188594	FALSE	2.6617569468482006e-05	TRUE
months_since_donepezil_last	-0.947125	-1	111	-1	-1	-1	-0.920264	-1	157	-1	-1	-1	-0.0268619	-0.017126	FALSE	-0.940444	-1	111	-1	-1	-1	-0.921051	-1	117	-1	-1	-1	-0.0193929	-0.0120721	FALSE	0.00120362	TRUE
months_since_donepezil_memantine_first	-0.999327	-1	36	-1	-1	-1	-0.998911	-1	48	-1	-1	-1	-0.000416203	-0.00266051	FALSE	-0.999241	-1	36	-1	-1	-1	-0.999043	-1	46	-1	-1	-1	-0.000198482	-0.00122339	FALSE	0.5723052485333482	TRUE
months_since_donepezil_memantine_last	-0.999483	-1	36	-1	-1	-1	-0.999107	-1	48	-1	-1	-1	-0.000375998	-0.00263739	FALSE	-0.999416	-1	36	-1	-1	-1	-0.999089	-1	46	-1	-1	-1	-0.000326912	-0.0021261	FALSE	0.6443034579265754	TRUE
months_since_memantine_first	-0.956285	-1	105	-1	-1	-1	-0.936166	-1	155	-1	-1	-1	-0.0201189	-0.0126444	FALSE	-0.950683	-1	105	-1	-1	-1	-0.933076	-1	155	-1	-1	-1	-0.0176065	-0.0107158	FALSE	0.00372629	TRUE
months_since_memantine_last	-0.973506	-1	105	-1	-1	-1	-0.963485	-1	134	-1	-1	-1	-0.010021	-0.00889147	FALSE	-0.970111	-1	105	-1	-1	-1	-0.962335	-1	134	-1	-1	-1	-0.00777583	-0.00677536	FALSE	0.00860956	TRUE
months_since_galantamine_first	-0.99732	-1	59	-1	-1	-1	-0.993992	-1	113	-1	-1	-1	-0.00332756	-0.00705765	FALSE	-0.996976	-1	59	-1	-1	-1	-0.995423	-1	110	-1	-1	-1	-0.00155283	-0.00368374	FALSE	0.5886881339518899	TRUE
months_since_galantamine_last	-0.997909	-1	48	-1	-1	-1	-0.996426	-1	110	-1	-1	-1	-0.00148329	-0.0041714	FALSE	-0.997642	-1	48	-1	-1	-1	-0.996848	-1	110	-1	-1	-1	-0.000793929	-0.00216214	FALSE	0.7093841057233161	TRUE
months_since_rivastigmine_first	-0.988523	-1	88	-1	-1	-1	-0.980483	-1	157	-1	-1	-1	-0.0080392	-0.00921041	FALSE	-0.987052	-1	88	-1	-1	-1	-0.981681	-1	129	-1	-1	-1	-0.00537069	-0.00608466	FALSE	0.1316554256079826	TRUE
months_since_rivastigmine_last	-0.992528	-1	88	-1	-1	-1	-0.987184	-1	157	-1	-1	-1	-0.00534341	-0.00778902	FALSE	-0.99157	-1	88	-1	-1	-1	-0.989399	-1	79	-1	-1	-1	-0.00217163	-0.00351006	FALSE	0.0794183	TRUE
months_since_antidepressants_first	5.024972833117723	-1	177	-1	-1	-1	8.274927469648935	-1	188	-1	-1	-1	-3.24995	-0.152577	TRUE	5.7907180385288965	-1	177	-1	-1	-1	6.311103327495622	-1	188	-1	-1	-1	-0.520385	-0.0261411	FALSE	2.7945890325071866e-07	TRUE
months_since_antidepressants_last	1.252874514877102	-1	166	-1	-1	-1	2.4353293245983862	-1	188	-1	-1	-1	-1.18245	-0.108002	TRUE	1.5376882661996498	-1	166	-1	-1	-1	1.6304378283712784	-1	188	-1	-1	-1	-0.0927496	-0.0093342	FALSE	0.019690398336295004	TRUE
months_since_antipsychotics_first	-0.596274	-1	139	-1	-1	-1	-0.307107	-1	178	-1	-1	-1	-0.289167	-0.05076	FALSE	-0.544857	-1	139	-1	-1	-1	-0.429691	-1	150	-1	-1	-1	-0.115166	-0.0214656	FALSE	2.390601120262424e-05	TRUE
months_since_antipsychotics_last	-0.770473	-1	126	-1	-1	-1	-0.606344	-1	178	-1	-1	-1	-0.16413	-0.0425126	FALSE	-0.741343	-1	126	-1	-1	-1	-0.670239	-1	142	-1	-1	-1	-0.0711033	-0.0194261	FALSE	3.7412941590250946e-05	TRUE
months_since_angiotensin_antagonist_first	4.983182406209573	-1	178	-1	-1	-1	8.176471484086473	-1	187	-1	-1	-1	-3.19329	-0.154714	TRUE	5.7441214244016345	-1	178	-1	-1	-1	6.285370694687683	-1	180	-1	-1	-1	-0.541249	-0.0279859	FALSE	3.337603969427892e-09	TRUE
months_since_angiotensin_antagonist_last	1.0591875808538163	-1	158	-1	-1	-1	2.0645018821086722	-1	180	-1	-1	-1	-1.00531	-0.102564	TRUE	1.318995913601868	-1	158	-1	-1	-1	1.389095154699358	-1	168	-1	-1	-1	-0.0700992	-0.00789789	FALSE	1.962753568093835e-06	TRUE
months_since_adrenergics_first	5.544279430789134	-1	176	-1	-1	-1	8.431372200633039	-1	188	-1	-1	-1	-2.88709	-0.136599	TRUE	6.374687682428488	-1	176	-1	-1	-1	6.830064214827788	-1	182	-1	-1	-1	-0.455377	-0.0226564	FALSE	7.328711415576714e-07	TRUE
months_since_adrenergics_last	1.2132470892626133	-1	157	-1	-1	-1	2.2066943673805057	-1	185	-1	-1	-1	-0.993447	-0.0980772	FALSE	1.4909281961471104	-1	157	-1	-1	-1	1.5372562755399883	-1	150	-1	-1	-1	-0.0463281	-0.00501386	FALSE	0.00129883	TRUE
months_since_nsaids_first	6.039865459249676	-1	175	-1	-1	-1	10.727839217408299	-1	186	-1	-1	4	-4.68797	-0.202916	TRUE	6.938377116170461	-1	175	-1	-1	-1	7.201973146526561	-1	182	-1	-1	-1	-0.263596	-0.012614	FALSE	0.0165226	TRUE
months_since_nsaids_last	2.9319741267787838	-1	167	-1	-1	-1	5.744497719386861	-1	185	-1	-1	1	-2.81252	-0.184037	TRUE	3.432877991827204	-1	167	-1	-1	-1	3.6651605370694686	-1	177	-1	-1	-1	-0.232283	-0.0170176	FALSE	0.00135409	TRUE
months_since_antidiabetics_first	2.669981888745149	-1	174	-1	-1	-1	4.38218	-1	187	-1	-1	-1	-1.71219	-0.103285	TRUE	3.1357501459427906	-1	174	-1	-1	-1	3.432656158785756	-1	182	-1	-1	-1	-0.296906	-0.0188835	FALSE	3.435783650932572e-05	TRUE
months_since_antidiabetics_last	-0.11288	-1	155	-1	-1	-1	0.28883959053031555	-1	172	-1	-1	-1	-0.401719	-0.0658938	FALSE	-0.00184472	-1	155	-1	-1	-1	0.0487449	-1	147	-1	-1	-1	-0.0505896	-0.00903589	FALSE	0.00379782	TRUE
months_since_antihypertensives_first	5.007565329883571	-1	176	-1	-1	-1	7.787922014960416	-1	188	-1	-1	-1	-2.78036	-0.137048	TRUE	5.767612375948628	-1	176	-1	-1	-1	6.205347343841214	-1	181	-1	-1	-1	-0.437735	-0.0228332	FALSE	1.8113052478524483e-07	TRUE
months_since_antihypertensives_last	1.0760465717981889	-1	161	-1	-1	-1	1.9858239016379295	-1	180	-1	-1	-1	-0.909777	-0.0943101	FALSE	1.334804436660829	-1	161	-1	-1	-1	1.5345359019264448	-1	157	-1	-1	-1	-0.199731	-0.0218709	FALSE	1.5919544699731107e-06	TRUE
months_since_anticholinergics_first	1.9246157826649417	-1	170	-1	-1	-1	3.1365778873171513	-1	188	-1	-1	-1	-1.21196	-0.0847589	FALSE	2.2961587857559835	-1	170	-1	-1	-1	2.3938937536485696	-1	175	-1	-1	-1	-0.097735	-0.00720557	FALSE	0.35307744007526953	TRUE
months_since_anticholinergics_last	0.8275601552393272	-1	164	-1	-1	-1	1.6757214326870116	-1	188	-1	-1	-1	-0.848161	-0.0812589	FALSE	1.0594045534150613	-1	164	-1	-1	-1	1.0955399883245767	-1	170	-1	-1	-1	-0.0361354	-0.00374286	FALSE	0.855371	TRUE
months_since_antivirals_first	2.11116	-1	174	-1	-1	-1	3.5772070674893963	-1	185	-1	-1	-1	-1.46605	-0.101263	TRUE	2.507192060712201	-1	174	-1	-1	-1	2.873391710449504	-1	170	-1	-1	-1	-0.3662	-0.0263007	FALSE	2.961162963613947e-05	TRUE
months_since_antivirals_last	0.9507994825355757	-1	174	-1	-1	-1	2.005104410708348	-1	183	-1	-1	-1	-1.0543	-0.100854	TRUE	1.198633975481611	-1	174	-1	-1	-1	1.4504611792177466	-1	157	-1	-1	-1	-0.251827	-0.025663	FALSE	3.778525646237977e-06	TRUE
months_since_glucocorticoids_first	5.233438551099612	-1	173	-1	-1	-1	8.883986973726627	-1	188	-1	-1	0	-3.65055	-0.175971	TRUE	6.027320490367776	-1	173	-1	-1	-1	6.063058960887332	-1	183	-1	-1	-1	-0.0357385	-0.00188278	FALSE	0.7734167136463272	TRUE
months_since_glucocorticoids_last	2.3675860284605434	-1	161	-1	-1	-1	4.677343371246253	-1	184	-1	-1	0	-2.30976	-0.173161	TRUE	2.795820198482195	-1	161	-1	-1	-1	2.968511383537653	-1	161	-1	-1	-1	-0.172691	-0.0144358	FALSE	0.0667855	TRUE
months_since_statins_first	7.011756791720569	-1	177	-1	-1	-1	10.977500996261165	-1	188	-1	-1	6	-3.96574	-0.169197	TRUE	8.028032691185055	-1	177	-1	-1	-1	8.839462930531232	-1	183	-1	-1	2	-0.81143	-0.0365002	FALSE	4.7078856746936136e-15	TRUE
months_since_statins_last	1.36552	-1	143	-1	-1	-1	2.397154119698558	-1	181	-1	-1	1	-1.03164	-0.105413	TRUE	1.6628371278458844	-1	143	-1	-1	-1	1.7365557501459428	-1	156	-1	-1	0	-0.0737186	-0.00817693	FALSE	2.1164875080191373e-05	TRUE
months_since_nutrition_first	5.345728331177232	-1	175	-1	-1	-1	8.373322537331239	-1	185	-1	-1	-1	-3.02759	-0.144487	TRUE	6.1523876240513715	-1	175	-1	-1	-1	6.498412142440164	-1	183	-1	-1	-1	-0.346025	-0.0176917	FALSE	1.0638624283953585e-05	TRUE
months_since_nutrition_last	2.4359948253557566	-1	162	-1	-1	-1	4.338713566665736	-1	180	-1	-1	-1	-1.90272	-0.1359	TRUE	2.871558669001751	-1	162	-1	-1	-1	3.0143607705779334	-1	155	-1	-1	-1	-0.142802	-0.0113273	FALSE	0.000472509	TRUE
months_since_cancer_treatment_first	-0.165682	-1	160	-1	-1	-1	0.0697916	-1	181	-1	-1	-1	-0.235473	-0.0305605	FALSE	-0.0600934	-1	160	-1	-1	-1	-0.0104612	-1	165	-1	-1	-1	-0.0496322	-0.00656585	FALSE	0.25527684632020164	TRUE
months_since_cancer_treatment_last	-0.574106	-1	159	-1	-1	-1	-0.457861	-1	175	-1	-1	-1	-0.116245	-0.0234551	FALSE	-0.520619	-1	159	-1	-1	-1	-0.513719	-1	164	-1	-1	-1	-0.00690018	-0.00143695	FALSE	0.777771	TRUE
months_since_steroids_first	7.850163001293661	-1	180	-1	-1	-1	13.069771278742452	-1	188	-1	-1	14	-5.21961	-0.208683	TRUE	8.975820198482195	-1	180	-1	-1	3	9.480116754232341	-1	181	-1	-1	4	-0.504297	-0.0219039	FALSE	5.0417623732292e-06	TRUE
months_since_steroids_last	3.1381423027166884	-1	155	-1	-1	-1	5.831475761029309	-1	181	-1	-1	3	-2.69333	-0.186327	TRUE	3.6618447168709864	-1	155	-1	-1	1	3.9047752481027436	-1	157	-1	-1	1	-0.242931	-0.018807	FALSE	3.630679620107126e-05	TRUE
months_since_antibacterial_first	12.318975420439845	-1	179	-1	-1	15	20.81926934079239	-1	188	-1	-1	35	-8.50029	-0.290118	TRUE	14.013905429071803	-1	179	-1	-1	20	14.813800350262698	-1	184	-1	-1	22	-0.799895	-0.0296078	FALSE	3.7008165180796974e-10	TRUE
months_since_antibacterial_last	4.119948253557568	-1	171	-1	-1	3	7.720287938513553	-1	183	-1	-1	9	-3.60034	-0.248017	TRUE	4.7681260945709285	-1	171	-1	-1	5	5.063736135434909	-1	162	-1	-1	5	-0.29561	-0.0230192	FALSE	2.408101618222931e-09	TRUE
months_since_contraceptives_first	-0.65185	-1	176	-1	-1	-1	-0.21617	-1	186	-1	-1	-1	-0.43568	-0.0613473	FALSE	-0.607239	-1	176	-1	-1	-1	-0.561144	-1	160	-1	-1	-1	-0.0460946	-0.00792446	FALSE	0.0620608	TRUE
months_since_contraceptives_last	-0.758768	-1	152	-1	-1	-1	-0.478137	-1	184	-1	-1	-1	-0.280632	-0.0524442	FALSE	-0.727858	-1	152	-1	-1	-1	-0.710216	-1	136	-1	-1	-1	-0.0176416	-0.00404154	FALSE	0.15511602746219075	TRUE
months_since_antiallergics_first	2.764895213454075	-1	176	-1	-1	-1	4.808903148185282	-1	187	-1	-1	-1	-2.04401	-0.118362	TRUE	3.244156450671337	-1	176	-1	-1	-1	3.380875656742557	-1	187	-1	-1	-1	-0.136719	-0.00857879	FALSE	0.13867540896683697	TRUE
months_since_antiallergics_last	1.5405536869340233	-1	173	-1	-1	-1	3.018795704274151	-1	182	-1	-1	-1	-1.47824	-0.112819	TRUE	1.8633274956217163	-1	173	-1	-1	-1	1.9463747810858143	-1	163	-1	-1	-1	-0.0830473	-0.00697578	FALSE	0.377899	TRUE
months_since_analgesics_first	8.980408796895214	-1	178	-1	-1	4	14.615445728514391	-1	188	-1	-1	20	-5.63504	-0.218627	TRUE	10.250075890251022	-1	178	-1	-1	9	10.366094570928196	-1	184	-1	-1	9	-0.116019	-0.00490096	FALSE	0.6701035608411161	TRUE
months_since_analgesics_last	3.607575679172057	-1	154	-1	-1	1	6.902026280988799	-1	186	-1	-1	5	-3.29445	-0.212381	TRUE	4.192644483362522	-1	154	-1	-1	1	4.3510916520723875	-1	166	-1	-1	1	-0.158447	-0.0116512	FALSE	0.0317299	TRUE
months_since_antiarrhythmics_first	-0.470551	-1	151	-1	-1	-1	-0.219835	-1	184	-1	-1	-1	-0.250716	-0.0413225	FALSE	-0.403106	-1	151	-1	-1	-1	-0.338926	-1	160	-1	-1	-1	-0.0641798	-0.0111601	FALSE	0.011346529964878537	TRUE
months_since_antiarrhythmics_last	-0.654261	-1	141	-1	-1	-1	-0.487561	-1	172	-1	-1	-1	-0.1667	-0.0365858	FALSE	-0.610356	-1	141	-1	-1	-1	-0.575073	-1	160	-1	-1	-1	-0.0352831	-0.00825461	FALSE	0.034712403334964434	TRUE
months_since_antifungal_first	2.1407089262613197	-1	177	-1	-1	-1	3.9293784091803245	-1	188	-1	-1	-1	-1.78867	-0.116396	TRUE	2.5411908931698775	-1	177	-1	-1	-1	2.740490367775832	-1	177	-1	-1	-1	-0.199299	-0.0139619	FALSE	0.042856	TRUE
months_since_antifungal_last	1.0302509702457956	-1	167	-1	-1	-1	2.307708903909659	-1	188	-1	-1	-1	-1.27746	-0.114125	TRUE	1.2889200233508464	-1	167	-1	-1	-1	1.3941155866900174	-1	172	-1	-1	-1	-0.105196	-0.0103909	FALSE	0.0621367	TRUE
months_since_diuretic_first	4.182292367399741	-1	177	-1	-1	-1	6.253258472027271	-1	188	-1	-1	-1	-2.07097	-0.109009	TRUE	4.8390192644483365	-1	177	-1	-1	-1	5.281062463514302	-1	180	-1	-1	-1	-0.442043	-0.0242172	FALSE	3.6756618311323187e-07	TRUE
months_since_diuretic_last	0.9746545924967659	-1	170	-1	-1	-1	1.7798478575943022	-1	184	-1	-1	-1	-0.805193	-0.0815989	FALSE	1.222673671920607	-1	170	-1	-1	-1	1.3419381202568592	-1	169	-1	-1	-1	-0.119264	-0.0129219	FALSE	0.000229337	TRUE
months_since_vassopressin_first	-0.987084	-1	93	-1	-1	-1	-0.978689	-1	137	-1	-1	-1	-0.00839519	-0.00847868	FALSE	-0.985429	-1	93	-1	-1	-1	-0.985651	-1	102	-1	-1	-1	0.000221833	0.000251375	FALSE	0.7573675525954177	TRUE
months_since_vassopressin_last	-0.990748	-1	77	-1	-1	-1	-0.986149	-1	106	-1	-1	-1	-0.00459894	-0.00613545	FALSE	-0.989562	-1	77	-1	-1	-1	-0.989819	-1	102	-1	-1	-1	0.000256859	0.000364793	FALSE	0.8388625900369617	TRUE
months_since_antihypotensives_first	-0.86016	-1	141	-1	-1	-1	-0.802009	-1	166	-1	-1	-1	-0.0581511	-0.0186677	FALSE	-0.842358	-1	141	-1	-1	-1	-0.849889	-1	165	-1	-1	-1	0.00753065	0.00264301	FALSE	0.5002829303523308	TRUE
months_since_antihypotensives_last	-0.89036	-1	141	-1	-1	-1	-0.841195	-1	166	-1	-1	-1	-0.0491649	-0.0184574	FALSE	-0.876427	-1	141	-1	-1	-1	-0.882067	-1	116	-1	-1	-1	0.00563923	0.00233029	FALSE	0.49120775283728724	TRUE
months_since_diagnostics_first	-0.546308	-1	165	-1	-1	-1	-0.302008	-1	181	-1	-1	-1	-0.2443	-0.0416991	FALSE	-0.488418	-1	165	-1	-1	-1	-0.48265	-1	158	-1	-1	-1	-0.00576766	-0.00108682	FALSE	0.6293185399092752	TRUE
months_since_diagnostics_last	-0.639917	-1	152	-1	-1	-1	-0.446921	-1	181	-1	-1	-1	-0.192996	-0.0394333	FALSE	-0.593999	-1	152	-1	-1	-1	-0.607379	-1	156	-1	-1	-1	0.013380034826695919	0.00308243	FALSE	0.6354242833613274	TRUE
months_since_antiplatelets_first	1.6438188874514876	-1	164	-1	-1	-1	2.8087838506699696	-1	188	-1	-1	-1	-1.16496	-0.0874595	FALSE	1.978984238178634	-1	164	-1	-1	-1	2.373555166374781	-1	171	-1	-1	-1	-0.394571	-0.0306317	FALSE	7.728198156515038e-12	TRUE
months_since_antiplatelets_last	0.2608848641655886	-1	164	-1	-1	-1	0.8616224969731429	-1	173	-1	-1	-1	-0.600738	-0.0736237	FALSE	0.42046701692936367	-1	164	-1	-1	-1	0.5626503210741389	-1	168	-1	-1	-1	-0.142183	-0.0185266	FALSE	9.595425320179436e-09	TRUE
months_since_sympathomimetics_first	2.9947943078913326	-1	179	-1	-1	-1	5.297601612293228	-1	187	-1	-1	-1	-2.30281	-0.133447	TRUE	3.503304144775248	-1	179	-1	-1	-1	3.8620431990659663	-1	187	-1	-1	-1	-0.358739	-0.0223624	FALSE	1.8744626498333045e-05	TRUE
months_since_sympathomimetics_last	1.0887141009055628	-1	167	-1	-1	-1	2.4077715985613226	-1	185	-1	-1	-1	-1.31906	-0.122633	TRUE	1.3539054290718038	-1	167	-1	-1	-1	1.5163572679509632	-1	161	-1	-1	-1	-0.162452	-0.0168193	FALSE	0.000506716	TRUE
months_since_antiemetics_first	1.7793221216041397	-1	177	-1	-1	-1	3.497133052265003	-1	186	-1	-1	-1	-1.71781	-0.120181	TRUE	2.1336018680677173	-1	177	-1	-1	-1	2.0853940455341506	-1	181	-1	-1	-1	0.0482078	0.00374774	FALSE	0.0989937	TRUE
months_since_antiemetics_last	0.9228771021992238	-1	157	-1	-1	-1	2.2310945166293124	-1	186	-1	-1	-1	-1.30822	-0.119341	TRUE	1.1675656742556917	-1	157	-1	-1	-1	1.1616812609457092	-1	175	-1	-1	-1	0.00588441	0.000607737	FALSE	0.2853298697738712	TRUE
months_since_muscle_relaxants_first	3.044222509702458	-1	174	-1	-1	-1	5.654481398471469	-1	187	-1	-1	-1	-2.61026	-0.146581	TRUE	3.5597081144191476	-1	174	-1	-1	-1	3.7379801517805022	-1	182	-1	-1	-1	-0.178272	-0.0110159	FALSE	0.080885	TRUE
months_since_muscle_relaxants_last	1.4801862871927556	-1	163	-1	-1	-1	3.229652793465542	-1	182	-1	-1	-1	-1.74947	-0.138864	TRUE	1.7958669001751313	-1	163	-1	-1	-1	1.9401984821949796	-1	176	-1	-1	-1	-0.144332	-0.0128331	FALSE	0.0453844	TRUE
months_since_laxatives_first	1.0212574385510995	-1	168	-1	-1	-1	2.468004152568831	-1	187	-1	-1	-1	-1.44675	-0.120181	TRUE	1.2789141856392294	-1	168	-1	-1	-1	1.5340688849970812	-1	187	-1	-1	-1	-0.255155	-0.0231578	FALSE	6.618701660559879e-07	TRUE
months_since_laxatives_last	0.6167761966364812	-1	168	-1	-1	-1	1.8226756655912968	-1	179	-1	-1	-1	-1.2059	-0.118187	TRUE	0.8230239346176299	-1	168	-1	-1	-1	0.9658143607705779	-1	168	-1	-1	-1	-0.14279	-0.015645	FALSE	0.000158749	TRUE
months_since_anxiolytics_first	3.4453091849935316	-1	176	-1	-1	-1	5.559548496978219	-1	188	-1	-1	-1	-2.11424	-0.116369	TRUE	4.010788091068301	-1	176	-1	-1	-1	4.320070052539404	-1	182	-1	-1	-1	-0.309282	-0.0179632	FALSE	0.00600777	TRUE
months_since_anxiolytics_last	1.1017749029754205	-1	173	-1	-1	-1	2.2588629170019265	-1	185	-1	-1	-1	-1.15709	-0.103916	TRUE	1.3687565674255693	-1	173	-1	-1	-1	1.4680910683012258	-1	165	-1	-1	-1	-0.0993345	-0.00976129	FALSE	0.4121554086470762	TRUE
months_since_antiepileptics_first	1.861122897800776	-1	174	-1	-1	-1	2.9614009081840633	-1	187	-1	-1	-1	-1.10028	-0.0792313	FALSE	2.2253590192644483	-1	174	-1	-1	-1	2.238377116170461	-1	184	-1	-1	-1	-0.0130181	-0.000986559	FALSE	0.40911543806684403	TRUE
months_since_antiepileptics_last	0.40559896507115134	-1	174	-1	-1	-1	1.015404608945283	-1	184	-1	-1	-1	-0.609806	-0.0707241	FALSE	0.583923	-1	174	-1	-1	-1	0.5792060712200817	-1	184	-1	-1	-1	0.00471687	0.000591813	FALSE	0.1586241597320016	TRUE
months_since_salicylates_first	1.8974282018111255	-1	174	-1	-1	-1	3.516276496105063	-1	187	-1	-1	-1	-1.61885	-0.110903	TRUE	2.26733	-1	174	-1	-1	-1	2.652130764740222	-1	175	-1	-1	-1	-0.384799	-0.0281009	FALSE	2.803354909752059e-10	TRUE
months_since_salicylates_last	1.2332626131953428	-1	162	-1	-1	-1	2.555972109763867	-1	185	-1	-1	-1	-1.32271	-0.108612	TRUE	1.5180969060128429	-1	162	-1	-1	-1	1.7843549328663164	-1	172	-1	-1	-1	-0.266258	-0.0236917	FALSE	2.54982940029401e-08	TRUE
months_since_antitussives_first	3.287793014230272	-1	179	-1	-1	-1	5.976891817459572	-1	187	-1	-1	-1	-2.6891	-0.147818	TRUE	3.833648569760654	-1	179	-1	-1	-1	4.0048803269118505	-1	183	-1	-1	-1	-0.171232	-0.010302	FALSE	0.041591995431625686	TRUE
months_since_antitussives_last	1.826556274256145	-1	175	-1	-1	-1	3.730643978140634	-1	183	-1	-1	-1	-1.90409	-0.144106	TRUE	2.186059544658494	-1	175	-1	-1	-1	2.3105429071803854	-1	165	-1	-1	-1	-0.124483	-0.0105305	FALSE	0.022679468538557276	TRUE
months_since_ulcer_treatment_first	0.5593893919793014	-1	171	-1	-1	-1	1.403289057879601	-1	187	-1	-1	-1	-0.8439	-0.0780577	FALSE	0.7574547577349678	-1	171	-1	-1	-1	0.8861646234676007	-1	183	-1	-1	-1	-0.12871	-0.0127642	FALSE	0.013132179545483276	TRUE
months_since_ulcer_treatment_last	0.041521345407503234	-1	144	-1	-1	-1	0.6671370880745635	-1	185	-1	-1	-1	-0.625616	-0.0754444	FALSE	0.17350846468184472	-1	144	-1	-1	-1	0.24924693520140104	-1	160	-1	-1	-1	-0.0757385	-0.00999855	FALSE	0.0746195	TRUE
months_since_amebicides_first	0.10722897800776196	-1	169	-1	-1	-1	0.7837795991095836	-1	186	-1	-1	-1	-0.676551	-0.072931	FALSE	0.24790426152948045	-1	169	-1	-1	-1	0.4243666082895505	-1	178	-1	-1	-1	-0.176462	-0.020145	FALSE	0.000135014	TRUE
months_since_amebicides_last	-0.0615058	-1	169	-1	-1	-1	0.5137306363634057	-1	186	-1	-1	-1	-0.575236	-0.0705447	FALSE	0.0577116	-1	169	-1	-1	-1	0.20500875656742557	-1	178	-1	-1	-1	-0.147297	-0.0191999	FALSE	0.000110811	TRUE
months_since_antastmatics_first	-0.00255627	-1	176	-1	-1	-1	0.5011003292103774	-1	184	-1	-1	-1	-0.503657	-0.057301	FALSE	0.12467016929363689	-1	176	-1	-1	-1	0.16638645650904846	-1	169	-1	-1	-1	-0.0417163	-0.00508145	FALSE	0.24225943602069844	TRUE
months_since_antastmatics_last	-0.469216	-1	161	-1	-1	-1	-0.174943	-1	178	-1	-1	-1	-0.294273	-0.0502872	FALSE	-0.401763	-1	161	-1	-1	-1	-0.372353	-1	165	-1	-1	-1	-0.0294104	-0.00547503	FALSE	0.575508	TRUE
months_since_migraine_first	0.0755498	-1	173	-1	-1	-1	0.6139024755503549	-1	186	-1	-1	-1	-0.538353	-0.0553062	FALSE	0.212785	-1	173	-1	-1	-1	0.1504028021015762	-1	170	-1	-1	-1	0.0623818	0.00704369	FALSE	0.055212	TRUE
months_since_migraine_last	-0.476574	-1	155	-1	-1	-1	-0.148942	-1	178	-1	-1	-1	-0.327633	-0.0533516	FALSE	-0.410088	-1	155	-1	-1	-1	-0.403666	-1	162	-1	-1	-1	-0.00642148	-0.0011765	FALSE	0.2370934040524223	TRUE
months_since_ppi_first	5.003694695989651	-1	176	-1	-1	-1	7.83747	-1	187	-1	-1	-1	-2.83377	-0.137653	TRUE	5.767460595446585	-1	176	-1	-1	-1	6.2161704611792175	-1	183	-1	-1	-1	-0.44871	-0.0231822	FALSE	7.639217067837265e-08	TRUE
months_since_ppi_last	1.6764501940491592	-1	165	-1	-1	-1	3.037022841666815	-1	184	-1	-1	-1	-1.36057	-0.113436	TRUE	2.015598365440747	-1	165	-1	-1	-1	2.1728312901342672	-1	159	-1	-1	-1	-0.157233	-0.0143851	FALSE	6.103569341832696e-05	TRUE
months_since_bowel_evacuants_first	1.2889521345407504	-1	167	-1	-1	-1	2.9523876001654936	-1	187	-1	-1	-1	-1.66344	-0.126235	TRUE	1.581389375364857	-1	167	-1	-1	-1	1.9882078225335669	-1	176	-1	-1	-1	-0.406818	-0.033468	FALSE	4.562515039839446e-12	TRUE
months_since_bowel_evacuants_last	0.8230168175937904	-1	151	-1	-1	-1	2.1792889360438408	-1	183	-1	-1	-1	-1.35627	-0.12383	TRUE	1.0559252772913017	-1	151	-1	-1	-1	1.3537419731465266	-1	176	-1	-1	-1	-0.297817	-0.0298875	FALSE	5.249789157119736e-11	TRUE
months_since_glaucoma_first	-0.490194	-1	151	-1	-1	-1	-0.392798	-1	176	-1	-1	-1	-0.0973956	-0.0169169	FALSE	-0.425756	-1	151	-1	-1	-1	-0.448476	-1	170	-1	-1	-1	0.022720374166965485	0.0039993	FALSE	0.2525995751442467	TRUE
months_since_glaucoma_last	-0.749402	-1	145	-1	-1	-1	-0.703563	-1	176	-1	-1	-1	-0.0458389	-0.012815	FALSE	-0.717782	-1	145	-1	-1	-1	-0.730485	-1	148	-1	-1	-1	0.012702860869467258	0.00363363	FALSE	0.35639477231915806	TRUE
months_since_skin_care_first	-0.765744	-1	168	-1	-1	-1	-0.613349	-1	180	-1	-1	-1	-0.152395	-0.032361	FALSE	-0.735762	-1	168	-1	-1	-1	-0.71345	-1	157	-1	-1	-1	-0.0223117	-0.00527436	FALSE	0.2944646810224356	TRUE
months_since_skin_care_last	-0.839534	-1	168	-1	-1	-1	-0.717803	-1	178	-1	-1	-1	-0.121731	-0.033105	FALSE	-0.819008	-1	168	-1	-1	-1	-0.786328	-1	149	-1	-1	-1	-0.0326795	-0.0098151	FALSE	0.0921388	TRUE
months_since_osteoporosis_treatment_first	0.5685795601552394	-1	172	-1	-1	-1	0.8023671672931901	-1	187	-1	-1	-1	-0.233788	-0.0223897	FALSE	0.7647635726795097	-1	172	-1	-1	-1	0.6968593111500292	-1	176	-1	-1	-1	0.0679043	0.00661489	FALSE	0.10880630094706098	TRUE
months_since_osteoporosis_treatment_last	-0.121977	-1	171	-1	-1	-1	0.0329439	-1	179	-1	-1	-1	-0.154921	-0.02214	FALSE	-0.013777	-1	171	-1	-1	-1	-0.0388558	-1	176	-1	-1	-1	0.0250788	0.00366569	FALSE	0.035666313788063085	TRUE
months_since_varivax_vaccination	-0.93244	-1	142	-1	-1	-1	-0.907159	-1	176	-1	-1	-1	-0.0252812	-0.0101601	FALSE	-0.923783	-1	142	-1	-1	-1	-0.928441	-1	132	-1	-1	-1	0.00465849	0.00206885	FALSE	0.7504516811862326	TRUE
months_since_ppsv23_vaccination	5.443115135834411	-1	166	-1	-1	-1	6.602264622194922	-1	188	-1	-1	-1	-1.15915	-0.0585747	FALSE	6.265102159953298	-1	166	-1	-1	-1	6.240922358435493	-1	173	-1	-1	-1	0.0241798	0.0012472	FALSE	0.34169497934013193	TRUE
months_since_prevnar13_vaccination	0.5354411384217335	-1	106	-1	-1	-1	1.5276021453246795	-1	140	-1	-1	-1	-0.992161	-0.11379	TRUE	0.7321190893169878	-1	106	-1	-1	-1	0.6158201984821949	-1	116	-1	-1	-1	0.11629889160394669	0.015190878643737249	FALSE	1.5256888247656225e-05	TRUE
months_since_shingrix_vaccination	-1	-1	-1	-1	-1	-1	-1	-1	-1	-1	-1	-1	0		FALSE	-1	-1	-1	-1	-1	-1	-1	-1	-1	-1	-1	-1	0		FALSE	1	TRUE
months_since_zostavax_vaccination	-1	-1	-1	-1	-1	-1	-1	-1	-1	-1	-1	-1	0		FALSE	-1	-1	-1	-1	-1	-1	-1	-1	-1	-1	-1	-1	0		FALSE	1	TRUE
months_since_influenza_vaccination	4.557319534282018	-1	158	-1	-1	5	6.136169229871083	-1	179	-1	-1	7	-1.57885	-0.109845	TRUE	5.265755983654407	-1	158	-1	-1	6	5.441868067717455	-1	172	-1	-1	7	-0.176112	-0.0128253	FALSE	0.0597506	TRUE
months_since_tdap_vaccination	5.607430789133247	-1	168	-1	-1	-1	10.164897086856206	-1	187	-1	-1	-1	-4.55747	-0.202557	TRUE	6.452994746059544	-1	168	-1	-1	-1	7.019813193228255	-1	180	-1	-1	-1	-0.566818	-0.0277697	FALSE	2.2239597268198633e-10	TRUE
months_since_calmette_guerin_vaccination	-0.992921	-1	156	-1	-1	-1	-0.986809	-1	165	-1	-1	-1	-0.00611235	-0.00801824	FALSE	-0.992014	-1	156	-1	-1	-1	-0.983608	-1	79	-1	-1	-1	-0.0084063	-0.0104725	FALSE	0.0116186	TRUE
months_since_visits_date_1	4.664331177231565	-1	170	-1	-1	1	7.8519238628027805	-1	186	-1	-1	6	-3.18759	-0.183451	TRUE	5.386631640396964	-1	170	-1	-1	3	5.505300642148278	-1	169	-1	-1	3	-0.118669	-0.00759175	FALSE	0.18599572496971684	TRUE
months_since_visits_date_2	3.564574385510996	-1	173	-1	-1	-1	6.043213621238004	-1	186	-1	-1	-1	-2.47864	-0.148231	TRUE	4.147367192060712	-1	173	-1	-1	-1	4.1821366024518385	-1	180	-1	-1	-1	-0.0347694	-0.00229036	FALSE	0.9572328203999388	TRUE
months_since_visits_date_3	2.631078913324709	-1	170	-1	-1	-1	4.583141484314915	-1	185	-1	-1	-1	-1.95206	-0.125035	TRUE	3.094944541739638	-1	170	-1	-1	-1	3.0898190309398714	-1	177	-1	-1	-1	0.00512551	0.000363301	FALSE	0.9780614166990914	TRUE
months_since_visits_date_4	1.8723622250970247	-1	178	-1	-1	-1	3.43731	-1	187	-1	-1	-1	-1.56495	-0.108959	TRUE	2.23949	-1	178	-1	-1	-1	2.2694570928196147	-1	163	-1	-1	-1	-0.0299708	-0.00230732	FALSE	0.44490989887272714	TRUE
months_since_visits_date_5	1.3616558861578267	-1	178	-1	-1	-1	2.5779863087064343	-1	185	-1	-1	-1	-1.21633	-0.0915903	FALSE	1.6634676007005254	-1	178	-1	-1	-1	1.6661529480443666	-1	184	-1	-1	-1	-0.00268535	-0.000222094	FALSE	0.5562016155609352	TRUE
months_since_vaccinations_date_1	7.134654592496766	-1	161	-1	-1	8	9.486373431681866	-1	181	-1	1	10	-2.35172	-0.131719	TRUE	8.170624635143025	-1	161	-1	1	10	8.131091652072387	-1	180	-1	0	10	0.039533	0.00235821	FALSE	0.39089066431276465	TRUE
months_since_vaccinations_date_2	7.431824062095731	-1	171	-1	-1	11	9.766595680414648	-1	185	-1	-1	15	-2.33477	-0.122243	TRUE	8.508429655575014	-1	171	-1	-1	14	8.517419731465266	-1	173	-1	-1	14	-0.00899008	-0.000494692	FALSE	0.9124780109731372	TRUE
months_since_vaccinations_date_3	6.790799482535576	-1	168	-1	-1	-1	9.204653618395168	-1	183	-1	-1	10	-2.41385	-0.121729	TRUE	7.786024518388792	-1	168	-1	-1	-1	7.859474605954466	-1	172	-1	-1	-1	-0.0734501	-0.00387456	FALSE	0.17964030492131522	TRUE
months_since_vaccinations_date_4	5.880507115135835	-1	175	-1	-1	-1	8.291294073451734	-1	188	-1	-1	-1	-2.41079	-0.119166	TRUE	6.7595329830706365	-1	175	-1	-1	-1	7.018879159369527	-1	173	-1	-1	-1	-0.259346	-0.0132754	FALSE	0.0019081	TRUE
months_since_vaccinations_date_5	4.826939197930142	-1	175	-1	-1	-1	7.184994910818761	-1	187	-1	-1	-1	-2.35806	-0.116743	TRUE	5.571278458844133	-1	175	-1	-1	-1	5.642697022767075	-1	174	-1	-1	-1	-0.0714186	-0.00370289	FALSE	0.4533219205381438	TRUE
months_since_prescriptions_date_1	2.567006468305304	-1	154	-1	0	2	4.747594378294959	-1	181	-1	1	4	-2.18059	-0.202507	TRUE	3.006339754816112	-1	154	-1	0	2	3.042907180385289	-1	165	-1	0	2	-0.0365674	-0.00390617	FALSE	5.527770454309711e-08	TRUE
months_since_prescriptions_date_2	3.0265459249676585	-1	155	-1	-1	3	5.622821868503679	-1	183	-1	1	6	-2.59628	-0.22844	TRUE	3.526608289550496	-1	155	-1	1	4	3.609141856392294	-1	152	-1	1	4	-0.0825336	-0.00844933	FALSE	1.3008753969361278e-08	TRUE
months_since_prescriptions_date_3	3.3971332470892626	-1	152	-1	-1	4	6.230058912666604	-1	180	-1	2	7	-2.83293	-0.239096	TRUE	3.947985989492119	-1	152	-1	0	5	4.156847635726795	-1	155	-1	1	5	-0.208862	-0.020239	FALSE	5.2833991081171534e-12	TRUE
months_since_prescriptions_date_4	3.718489003880983	-1	156	-1	-1	4	6.694684661131601	-1	182	-1	2	8	-2.9762	-0.242225	TRUE	4.312714535901926	-1	156	-1	-1	5	4.556544074722709	-1	156	-1	-1	6	-0.24383	-0.0226973	FALSE	1.521732803367257e-15	TRUE
months_since_prescriptions_date_5	3.949091849935317	-1	158	-1	-1	5	7.05953	-1	186	-1	2	9	-3.11044	-0.245194	TRUE	4.575248102743725	-1	158	-1	-1	6	4.863701109165207	-1	157	-1	-1	6	-0.288453	-0.0259007	FALSE	5.534319751335265e-16	TRUE
months_since_enc_date_1	3.6062716688227683	-1	168	0	1	3	5.526609691527084	-1	181	0	1	4	-1.92034	-0.161585	TRUE	4.167320490367776	-1	168	0	1	3	3.9661062463514303	-1	142	0	1	3	0.2012142390012741	0.019250702747758048	FALSE	0.0016862	TRUE
months_since_enc_date_2	4.425366106080207	-1	170	0	1	4	6.7382130247504275	-1	182	1	2	6	-2.31285	-0.184098	TRUE	5.090461179217747	-1	170	0	2	5	4.974897840046702	-1	156	0	2	5	0.11556334048509598	0.010451441981455197	FALSE	0.0961569	TRUE
months_since_enc_date_3	5.088827943078913	-1	170	-1	2	5	7.688181677424595	-1	183	1	3	8	-2.59935	-0.197532	TRUE	5.8398949211908935	-1	170	1	2	6	5.782510215995329	-1	162	1	2	6	0.057384707033634186	0.00497356	FALSE	0.8155327717079958	TRUE
months_since_enc_date_4	5.625573091849935	-1	174	-1	2	6	8.438263535826058	-1	184	1	3	9	-2.81269	-0.206477	TRUE	6.4485464098073555	-1	174	1	3	7	6.332072387624051	-1	162	1	3	7	0.11647402495145798	0.0098043	FALSE	0.0979984	TRUE
months_since_enc_date_5	6.05355	-1	169	-1	2	7	9.026090620423227	-1	182	1	4	10	-2.97254	-0.212686	TRUE	6.933776999416229	-1	169	0	3	8	6.867215411558669	-1	170	0	3	8	0.0665616	0.00542041	FALSE	0.40256213720456746	TRUE
months_since_diagnoses_date_1	2.3347684346701163	-1	159	-1	0	2	4.549060468610793	-1	177	-1	1	4	-2.21429	-0.221291	TRUE	2.753823701109165	-1	159	-1	0	2	2.7554349095154698	-1	140	-1	0	2	-0.00161121	-0.000188808	FALSE	0.22462364494514775	TRUE
months_since_diagnoses_date_2	2.7943285899094437	-1	162	-1	-1	3	5.3611237318293385	-1	177	-1	1	6	-2.5668	-0.247387	TRUE	3.272434325744308	-1	162	-1	0	4	3.2607122008172795	-1	129	-1	0	4	0.011722125113010406	0.00133028	FALSE	0.18105090100849264	TRUE
months_since_diagnoses_date_3	3.2004139715394566	-1	167	-1	-1	4	6.044018244905108	-1	178	-1	2	7	-2.8436	-0.259105	TRUE	3.732037361354349	-1	167	-1	-1	5	3.697863397548161	-1	148	-1	-1	5	0.034174	0.00365657	FALSE	0.025694250289035075	TRUE
months_since_diagnoses_date_4	3.4586908150064684	-1	169	-1	-1	4	6.510626362720288	-1	161	-1	2	8	-3.05194	-0.267662	TRUE	4.024530064214828	-1	169	-1	-1	5	3.9968126094570926	-1	148	-1	-1	5	0.027717454358935356	0.00283814	FALSE	0.0959642	TRUE
months_since_diagnoses_date_5	3.6971384217335057	-1	169	-1	-1	5	6.907346442522711	-1	169	-1	1	9	-3.21021	-0.269309	TRUE	4.293963806187974	-1	169	-1	-1	6	4.22688	-1	149	-1	-1	6	0.067087	0.00658655	FALSE	0.1597709968056943	TRUE
months_since_commercial	3.109888745148771	-1	169	-1	-1	2	5.559738865353717	-1	179	-1	1	5	-2.44985	-0.197222	TRUE	3.6256509048453007	-1	169	-1	0	3	3.550391126678342	-1	175	-1	0	3	0.0752598	0.00681293	FALSE	0.00891405	TRUE
months_since_medicare	1.0850090556274257	-1	152	-1	-1	1	1.6782622159386558	-1	173	-1	-1	1	-0.593253	-0.0772557	FALSE	1.342031523642732	-1	152	-1	-1	1	1.3539404553415062	-1	151	-1	-1	1	-0.0119089	-0.00165696	FALSE	0.853974	TRUE
months_since_medicaid	-0.19378	-1	154	-1	-1	-1	0.4088909646092499	-1	182	-1	-1	-1	-0.602671	-0.0850922	FALSE	-0.0912785	-1	154	-1	-1	-1	0.00225336	-1	151	-1	-1	-1	-0.0935318	-0.0149528	FALSE	0.00356475	TRUE
months_since_other_payor_type	-0.294013	-1	167	-1	-1	-1	0.2162635510555292	-1	184	-1	-1	-1	-0.510276	-0.0731524	FALSE	-0.204297	-1	167	-1	-1	-1	-0.187029	-1	180	-1	-1	-1	-0.017268	-0.00281691	FALSE	0.7674448350293865	TRUE
months_since_uninsured	1.4229650711513584	-1	171	-1	-1	-1	3.401131549623959	-1	185	-1	-1	-1	-1.97817	-0.152085	TRUE	1.7294921190893169	-1	171	-1	-1	-1	2.019906596614127	-1	177	-1	-1	-1	-0.290414	-0.0251569	FALSE	6.166977309549635e-16	TRUE
records_pre_exposure		0	181	28	53	81	71.95602998175002	0	188	39	69	102		-0.370347	TRUE	58.27106830122592	0	181	29	53	81	58.04138937536486	0	188	29	54	81	0.2296789288520813	0.00627113	FALSE	0.0490941	TRUE
bmi		10	100	24.799999237060547	28.399999618530273	32.900001525878906		10	100	25.100000381469727	28.700000762939453	33.20000076293945		-0.0386289	FALSE		10	100	24.899999618530273	28.399999618530273	32.900001525878906		10	100	24.899999618530273	28.5	33.099998474121094	-0.12462	-0.0167076	FALSE	0.021289452975088507	TRUE
smoker_count_log	0.19183824739049046	0	5.1984968185424805	0	0	0	0.26633166142933695	0	5.323009967803955	0	0	0	-0.0744934	-0.117787	TRUE	0.2160251169572152	0	5.1984968185424805	0	0	0	0.23768828452990476	0	4.9904327392578125	0	0	0	-0.0216632	-0.0343346	FALSE	3.0553909459791313e-12	TRUE
non_smoker_count_log	0.8087171132999434	0	5.429345607757568	0	0	1.6094379425048828	1.1394759301577713	0	5.605802059173584	0	0.6931471824645996	2.079441547393799	-0.330759	-0.291303	TRUE	0.9109226083922511	0	5.429345607757568	0	0	1.7917594909667969	0.9422352726864522	0	5.568344593048096	0	0	1.7917594909667969	-0.0313127	-0.0275392	FALSE	7.967936393791621e-09	TRUE
age_first_record	61.996481241914616	36	87	54	62	71	58.79356199536517	35	88	50	58	67	3.202919246549449	0.3204200478042975	TRUE	61.525522475189725	36	87	53	62	71	61.24454173963806	36	87	53	61	71	0.2809807360172272	0.028504144007827643	FALSE	9.017944063224978e-10	TRUE
follow_up_in_days	364.22348253557567	364	365	364	364	364	364.23799600480237	364	365	364	364	364	-0.0145135	-0.0344538	FALSE	364.2255691768827	364	365	364	364	364	364.2300642148278	364	365	364	364	364	-0.00449504	-0.0107173	FALSE	0.0265826	FALSE
gender_Female	0.6679223803363519	0	1	0	1	1	0.6370487317658824	0	1	0	1	1	0.0308736	0.0648699	FALSE	0.6716287215411558	0	1	0	1	1	0.6461529480443666	0	1	0	1	1	0.025475773960351944	0.0537562	FALSE	9.621913207256587e-29	TRUE
gender_Male	0.33172574385510994	0	1	0	0	1	0.36254261078804895	0	1	0	0	1	-0.0308169	-0.064767	FALSE	0.32804436660828956	0	1	0	0	1	0.3534967892586106	0	1	0	0	1	-0.0254524	-0.0537197	FALSE	1.0510922485961694e-28	TRUE
race_Caucasian	0.8703958602846055	0	1	1	1	1	0.8607696466509126	0	1	1	1	1	0.00962621	0.0282238	FALSE	0.8743257443082312	0	1	1	1	1	0.869994	0	1	1	1	1	0.00433158	0.012972438252989382	FALSE	0.00713244	TRUE
race_Other/Unknown	0.0478034	0	1	0	0	0	0.0554302	0	1	0	0	0	-0.00762683	-0.0344762	FALSE	0.0425569	0	1	0	0	0	0.046036193812025686	0	1	0	0	0	-0.00347928	-0.0169105	FALSE	0.000477459	TRUE
race_African American	0.0647658	0	1	0	0	0	0.0655502	0	1	0	0	0	-0.00078433	-0.00317793	FALSE	0.0664799	0	1	0	0	0	0.0667017	0	1	0	0	0	-0.000221833	-0.000889776	FALSE	0.8533743307040529	TRUE
race_Asian	0.017034928848641655	0	1	0	0	0	0.018249981597723702	0	1	0	0	0	-0.00121505	-0.00922963	FALSE	0.016637478108581436	0	1	0	0	0	0.017267950963222416	0	1	0	0	0	-0.000630473	-0.00488381	FALSE	0.31109104720641356	TRUE
ethnicity_Not Hispanic	0.8865407503234153	0	1	1	1	1	0.8853830084802765	0	1	1	1	1	0.00115774	0.00364232	FALSE	0.8942673671920607	0	1	1	1	1	0.8905195563339171	0	1	1	1	1	0.00374781	0.012094434083971454	FALSE	0.012436453398150438	TRUE
ethnicity_Hispanic	0.0344735	0	1	0	0	0	0.0376752	0	1	0	0	0	-0.00320169	-0.0171701	FALSE	0.034442498540572096	0	1	0	0	0	0.0309165	0	1	0	0	0	0.00352598	0.0198324	FALSE	3.807469493241649e-05	TRUE
region_Midwest	0.45865976714100903	0	1	0	0	1	0.5022983808535103	0	1	0	1	1	-0.0436386	-0.087427	FALSE	0.46924693520140104	0	1	0	0	1	0.50202	0	1	0	1	1	-0.0327729	-0.0656078	FALSE	9.008647739809144e-43	TRUE
region_West	0.11044760672703752	0	1	0	0	0	0.11608917362357318	0	1	0	0	0	-0.00564157	-0.0178018	FALSE	0.11000583771161705	0	1	0	0	0	0.1070753064798599	0	1	0	0	0	0.00293053	0.0094211	FALSE	0.0513353	TRUE
region_Other/Unknown	0.0330246	0	1	0	0	0	0.0339516	0	1	0	0	0	-0.000926986	-0.00515258	FALSE	0.032551079976649154	0	1	0	0	0	0.033450087565674254	0	1	0	0	0	-0.000899008	-0.00503255	FALSE	0.2969835237317816	TRUE
region_South	0.2388098318240621	0	1	0	0	0	0.2207714741873174	0	1	0	0	0	0.0180384	0.0428869	FALSE	0.233543	0	1	0	0	0	0.22089900758902511	0	1	0	0	0	0.012644483707845211	0.030178380723028884	FALSE	3.553124655178833e-10	TRUE
region_Northeast	0.1590582147477361	0	1	0	0	0	0.1268894061268158	0	1	0	0	0	0.0321688	0.0919956	FALSE	0.15465265615878576	0	1	0	0	0	0.1365557501459428	0	1	0	0	0	0.018096905201673508	0.0513249	FALSE	1.351711791662101e-26	TRUE
visits_type_1_Inpatient	0.089542	0	1	0	0	0	0.1015881799006531	0	1	0	0	0	-0.0120461	-0.0409826	FALSE	0.10065382370110916	0	1	0	0	0	0.10332749562171628	0	1	0	0	0	-0.00267367	-0.00883465	FALSE	0.0672659	TRUE
visits_type_1_Observation patient	0.026359637774902977	0	1	0	0	0	0.0343526	0	1	0	0	0	-0.00799297	-0.046601	FALSE	0.029678925861062463	0	1	0	0	0	0.030181	0	1	0	0	0	-0.000502043	-0.00294635	FALSE	0.5421829126866566	TRUE
visits_type_1_Emergency patient	0.1547529107373868	0	1	0	0	0	0.21184954298898656	0	1	0	0	0	-0.0570966	-0.147972	TRUE	0.17410391126678343	0	1	0	0	0	0.1757851722124927	0	1	0	0	0	-0.00168126	-0.00442529	FALSE	0.35557146407300955	TRUE
visits_type_1_Inpatient rehab	0.00203881	0	1	0	0	0	0.00246717	0	1	0	0	0	-0.000428364	-0.00903496	FALSE	0.00230006	0	1	0	0	0	0.00237011	0	1	0	0	0	-7.00525e-05	-0.00145137	FALSE	0.7636029845085519	TRUE
visits_type_1_Inpatient psych	0.000890039	0	1	0	0	0	0.00115236	0	1	0	0	0	-0.000262324	-0.0082131	FALSE	0.00100409	0	1	0	0	0	0.00096906	0	1	0	0	0	3.5026270779781044e-05	0.00111568	FALSE	0.8174940863633806	TRUE
visits_type_1_Skilled nursing facility inpatient	0.00232859	0	1	0	0	0	0.00241387	0	1	0	0	0	-8.52811e-05	-0.0017534	FALSE	0.00259194	0	1	0	0	0	0.00307064	0	1	0	0	0	-0.000478692	-0.00900911	FALSE	0.0626434	TRUE
visits_type_2_Inpatient	0.0565382	0	1	0	0	0	0.064908	0	1	0	0	0	-0.00836984	-0.0350517	FALSE	0.0636544	0	1	0	0	0	0.0642265	0	1	0	0	0	-0.000572096	-0.00233844	FALSE	0.6283109333748471	TRUE
visits_type_2_Emergency patient	0.0934127	0	1	0	0	0	0.12969670510415687	0	1	0	0	0	-0.036284	-0.115446	TRUE	0.10514886164623467	0	1	0	0	0	0.10666666666666667	0	1	0	0	0	-0.00151781	-0.00493242	FALSE	0.30313334459075625	TRUE
visits_type_2_Observation patient	0.016041397153945668	0	1	0	0	0	0.022062425597693242	0	1	0	0	0	-0.00602103	-0.0440537	FALSE	0.018061879743140687	0	1	0	0	0	0.0178984	0	1	0	0	0	0.000163456	0.0012301	FALSE	0.7990416848676246	TRUE
visits_type_2_Inpatient rehab	0.00153169	0	1	0	0	0	0.00174124	0	1	0	0	0	-0.000209541	-0.00518409	FALSE	0.00171629	0	1	0	0	0	0.00165791	0	1	0	0	0	5.837711796630174e-05	0.00142245	FALSE	0.7678864240512528	TRUE
visits_type_2_Inpatient psych	0.000610608	0	1	0	0	0	0.000804624	0	1	0	0	0	-0.000194016	-0.00729614	FALSE	0.00068885	0	1	0	0	0	0.000875657	0	1	0	0	0	-0.000186807	-0.00668173	FALSE	0.1669135291082131	TRUE
visits_type_2_Skilled nursing facility inpatient	0.00165589	0	1	0	0	0	0.00184277	0	1	0	0	0	-0.00018688	-0.00447205	FALSE	0.00185639	0	1	0	0	0	0.00238179	0	1	0	0	0	-0.000525394	-0.0114255	FALSE	0.017864192512144276	TRUE
visits_type_3_Emergency patient	0.0628926	0	1	0	0	0	0.089694	0	1	0	0	0	-0.0268013	-0.101088	TRUE	0.0708698	0	1	0	0	0	0.0724694	0	1	0	0	0	-0.00159953	-0.00620118	FALSE	0.1972140437885166	TRUE
visits_type_3_Inpatient	0.038416558861578264	0	1	0	0	0	0.044129927685399764	0	1	0	0	0	-0.00571337	-0.0287246	FALSE	0.0432107	0	1	0	0	0	0.043187390542907184	0	1	0	0	0	2.3350847186520696e-05	0.000114856	FALSE	0.9810501356816408	TRUE
visits_type_3_Observation patient	0.010463130659767141	0	1	0	0	0	0.014008574191632421	0	1	0	0	0	-0.00354544	-0.0322539	FALSE	0.0118039	0	1	0	0	0	0.012002335084646818	0	1	0	0	0	-0.000198482	-0.00183016	FALSE	0.7044805913308434	TRUE
visits_type_3_Inpatient psych	0.000517464	0	1	0	0	0	0.000654867	0	1	0	0	0	-0.000137403	-0.00567692	FALSE	0.000583771	0	1	0	0	0	0.000642148	0	1	0	0	0	-5.83771e-05	-0.00235862	FALSE	0.6255852315243253	TRUE
visits_type_3_Skilled nursing facility inpatient	0.00130401	0	1	0	0	0	0.00153564	0	1	0	0	0	-0.000231628	-0.00615152	FALSE	0.0014711	0	1	0	0	0	0.0019965	0	1	0	0	0	-0.000525394	-0.012629	FALSE	0.00879294	TRUE
visits_type_3_Inpatient rehab	0.00130401	0	1	0	0	0	0.00133766	0	1	0	0	0	-3.36448e-05	-0.000926359	FALSE	0.00144775	0	1	0	0	0	0.0012843	0	1	0	0	0	0.000163456	0.00442555	FALSE	0.35593807492841845	TRUE
visits_type_4_Inpatient	0.026815006468305303	0	1	0	0	0	0.031664606457802946	0	1	0	0	0	-0.0048496	-0.0287877	FALSE	0.030204319906596614	0	1	0	0	0	0.031150029188558085	0	1	0	0	0	-0.000945709	-0.00548422	FALSE	0.25767694877870984	TRUE
visits_type_4_Emergency patient	0.046540750323415266	0	1	0	0	0	0.0654715	0	1	0	0	0	-0.0189307	-0.082401	FALSE	0.052410974897840044	0	1	0	0	0	0.0528897	0	1	0	0	0	-0.000478692	-0.00214338	FALSE	0.6556391092650982	TRUE
visits_type_4_Observation patient	0.00684088	0	1	0	0	0	0.010026067776218167	0	1	0	0	0	-0.00318519	-0.0348366	FALSE	0.00771745	0	1	0	0	0	0.0083129	0	1	0	0	0	-0.000595447	-0.0066778	FALSE	0.16746459631208988	TRUE
visits_type_4_Inpatient rehab	0.000962484	0	1	0	0	0	0.00100261	0	1	0	0	0	-4.01229e-05	-0.00128064	FALSE	0.00107414	0	1	0	0	0	0.00109749	0	1	0	0	0	-2.33508e-05	-0.00070902	FALSE	0.8834105632597351	TRUE
visits_type_4_Inpatient psych	0.00028978	0	1	0	0	0	0.000568567	0	1	0	0	0	-0.000278787	-0.0134604	FALSE	0.000326912	0	1	0	0	0	0.000607122	0	1	0	0	0	-0.00028021	-0.0129696	FALSE	0.00729036	TRUE
visits_type_4_Skilled nursing facility inpatient	0.000993532	0	1	0	0	0	0.00128181	0	1	0	0	0	-0.000288282	-0.00855182	FALSE	0.00110917	0	1	0	0	0	0.00154116	0	1	0	0	0	-0.000431991	-0.011875	FALSE	0.014058065550908707	TRUE
visits_type_5_Emergency patient	0.03526	0	1	0	0	0	0.0502014	0	1	0	0	0	-0.0149414	-0.0739263	FALSE	0.0397198	0	1	0	0	0	0.0402569	0	1	0	0	0	-0.000537069	-0.00274109	FALSE	0.5693654370114989	TRUE
visits_type_5_Inpatient	0.020564036222509702	0	1	0	0	0	0.023707208361994348	0	1	0	0	0	-0.00314317	-0.0213652	FALSE	0.023175715119673087	0	1	0	0	0	0.023829538820782252	0	1	0	0	0	-0.000653824	-0.00431584	FALSE	0.3713373008223533	TRUE
visits_type_5_Inpatient psych	0.000227684	0	1	0	0	0	0.000467037	0	1	0	0	0	-0.000239353	-0.0128449	FALSE	0.000256859	0	1	0	0	0	0.00040864	0	1	0	0	0	-0.000151781	-0.00832206	FALSE	0.0850891	TRUE
visits_type_5_Observation patient	0.00491591	0	1	0	0	0	0.00705124	0	1	0	0	0	-0.00213533	-0.0276904	FALSE	0.00554583	0	1	0	0	0	0.00577933	0	1	0	0	0	-0.000233508	-0.00311191	FALSE	0.520338	TRUE
visits_type_5_Inpatient rehab	0.000714101	0	1	0	0	0	0.000784318	0	1	0	0	0	-7.02168e-05	-0.00256626	FALSE	0.000793929	0	1	0	0	0	0.000852306	0	1	0	0	0	-5.83771e-05	-0.00203558	FALSE	0.6736996149830901	TRUE
visits_type_5_Skilled nursing facility inpatient	0.000858991	0	1	0	0	0	0.00107114	0	1	0	0	0	-0.000212148	-0.00683239	FALSE	0.000945709	0	1	0	0	0	0.00149445	0	1	0	0	0	-0.000548745	-0.01572	FALSE	0.00114976	TRUE
has_chickenpox_diagnosis	0.00087969	0	1	0	0	0	0.000918845	0	1	0	0	0	-3.91552e-05	-0.00130629	FALSE	0.000992411	0	1	0	0	0	0.000513719	0	1	0	0	0	0.000478692	0.0174509	FALSE	0.000306376	FALSE
has_diabetes_diagnosis	0.1515135834411384	0	1	0	0	0	0.17907826170828967	0	1	0	0	0	-0.0275647	-0.0742597	FALSE	0.1696322241681261	0	1	0	0	0	0.17519	0	1	0	0	0	-0.0055575	-0.0147129	FALSE	0.00230445	FALSE
has_depression_diagnosis	0.11839586028460543	0	1	0	0	0	0.15050269942356456	0	1	0	0	0	-0.0321068	-0.094222	FALSE	0.1330881494454174	0	1	0	0	0	0.13493286631640397	0	1	0	0	0	-0.00184472	-0.00541506	FALSE	0.26019429110334347	FALSE
has_mci_diagnosis	0.00193532	0	1	0	0	0	0.00264993	0	1	0	0	0	-0.000714611	-0.0149421	FALSE	0.00215995	0	1	0	0	0	0.00324577	0	1	0	0	0	-0.00108581	-0.0209148	FALSE	1.545675494012237e-05	FALSE
has_stroke_diagnosis	0.0177697	0	1	0	0	0	0.024466143618978965	0	1	0	0	0	-0.00669642	-0.0465873	FALSE	0.019953298307063633	0	1	0	0	0	0.0234442	0	1	0	0	0	-0.00349095	-0.0239618	FALSE	6.09490895866481e-07	FALSE
has_hypertension_diagnosis	0.3982923673997413	0	1	0	0	1	0.46241493706421505	0	1	0	0	1	-0.0641226	-0.12978	TRUE	0.4457443082311734	0	1	0	0	1	0.4499474605954466	0	1	0	0	1	-0.00420315	-0.00845244	FALSE	0.0793821	FALSE
has_hyperlipidemia_diagnosis	0.381765	0	1	0	0	1	0.4568358745396258	0	1	0	0	1	-0.0750713	-0.152579	TRUE	0.42757734967892586	0	1	0	0	1	0.43281961471103325	0	1	0	0	1	-0.00524226	-0.0105883	FALSE	0.027429077007795278	FALSE
has_bacterial_infection_diagnosis	0.24310478654592496	0	1	0	0	0	0.32255763719848823	0	1	0	0	1	-0.0794529	-0.177105	TRUE	0.2732399299474606	0	1	0	0	1	0.27691768826619967	0	1	0	0	1	-0.00367776	-0.00823589	FALSE	0.082817	FALSE
has_other_infection_diagnosis	0.0493558	0	1	0	0	0	0.062984	0	1	0	0	0	-0.0136283	-0.0592148	FALSE	0.0554699	0	1	0	0	0	0.0547811	0	1	0	0	0	0.00068885	0.00301828	FALSE	0.5307613208174717	FALSE
has_atrial_fibrillation_diagnosis	0.058390685640362226	0	1	0	0	0	0.0663294	0	1	0	0	0	-0.00793873	-0.032835	FALSE	0.0653123	0	1	0	0	0	0.0717805	0	1	0	0	0	-0.00646818	-0.0256001	FALSE	1.170132655207807e-07	FALSE
has_atherosclerosis_diagnosis	0.0320414	0	1	0	0	0	0.037147215672139966	0	1	0	0	0	-0.00510582	-0.0279415	FALSE	0.036007005253940454	0	1	0	0	0	0.0352948	0	1	0	0	0	0.000712201	0.00384104	FALSE	0.42784965359055405	FALSE
has_ihd_diagnosis	0.1251746442432083	0	1	0	0	0	0.14153507981511423	0	1	0	0	0	-0.0163604	-0.0481387	FALSE	0.14023350846468186	0	1	0	0	0	0.14429655575014594	0	1	0	0	0	-0.00406305	-0.0116314	FALSE	0.0158292	FALSE
has_heart_failure_diagnosis	0.0481552	0	1	0	0	0	0.0563719	0	1	0	0	0	-0.00821664	-0.0369253	FALSE	0.054080560420315234	0	1	0	0	0	0.060198482194979565	0	1	0	0	0	-0.00611792	-0.0263601	FALSE	5.2563913078097876e-08	FALSE
has_copd_diagnosis	0.0847814	0	1	0	0	0	0.0911712	0	1	0	0	0	-0.00638985	-0.0225596	FALSE	0.0951547	0	1	0	0	0	0.0941389	0	1	0	0	0	0.00101576	0.00346999	FALSE	0.4735823386465572	FALSE
has_asthma_diagnosis	0.083022	0	1	0	0	0	0.0968442	0	1	0	0	0	-0.0138222	-0.0483288	FALSE	0.0932399	0	1	0	0	0	0.0928663	0	1	0	0	0	0.000373614	0.00128607	FALSE	0.7897970822639522	FALSE
has_b12_deficiency_diagnosis	0.029598965071151357	0	1	0	0	0	0.0332815	0	1	0	0	0	-0.0036825	-0.0211038	FALSE	0.0332633	0	1	0	0	0	0.030145942790426154	0	1	0	0	0	0.00311734	0.0177924	FALSE	0.000227175	FALSE
has_brain_injury_diagnosis	0.022478654592496764	0	1	0	0	0	0.0322611	0	1	0	0	0	-0.00978244	-0.0599834	FALSE	0.025242265032107414	0	1	0	0	0	0.028312901342673672	0	1	0	0	0	-0.00307064	-0.0190219	FALSE	7.870547203580605e-05	FALSE
has_anxiety_diagnosis	0.11922380336351876	0	1	0	0	0	0.15371611760196766	0	1	0	0	0	-0.0344923	-0.100603	TRUE	0.13416228838295388	0	1	0	0	0	0.1324927028604787	0	1	0	0	0	0.00166959	0.00491157	FALSE	0.3057771577208187	FALSE
has_obesity_diagnosis	0.1101267787839586	0	1	0	0	0	0.16712058948202035	0	1	0	0	0	-0.0569938	-0.165498	TRUE	0.1239112667834209	0	1	0	0	0	0.1270753064798599	0	1	0	0	0	-0.00316404	-0.00955108	FALSE	0.0435611	FALSE
has_alcohol_disorder_diagnosis	0.012946959896507114	0	1	0	0	0	0.0191891	0	1	0	0	0	-0.00624217	-0.0496597	FALSE	0.014570928196147111	0	1	0	0	0	0.015948628137769993	0	1	0	0	0	-0.0013777	-0.0112389	FALSE	0.0199313	FALSE
has_tobacco_use_diagnosis	0.14265459249676585	0	1	0	0	0	0.1932924337454597	0	1	0	0	0	-0.0506378	-0.135764	TRUE	0.1606187974314069	0	1	0	0	0	0.16248686514886165	0	1	0	0	0	-0.00186807	-0.0050757	FALSE	0.28874310360675637	FALSE
has_substance_use_disorder_diagnosis	0.013091849935316946	0	1	0	0	0	0.017752485576422748	0	1	0	0	0	-0.00466064	-0.0378289	FALSE	0.014722708698190309	0	1	0	0	0	0.0138354	0	1	0	0	0	0.000887332	0.00747929	FALSE	0.12128368320640483	FALSE
has_herpes_simplex_diagnosis	0.0192186	0	1	0	0	0	0.0204126	0	1	0	0	0	-0.00119394	-0.00856696	FALSE	0.021599532983070636	0	1	0	0	0	0.021996497373029774	0	1	0	0	0	-0.000396964	-0.00271848	FALSE	0.5742187849501026	FALSE
has_mobility_problems_diagnosis	0.0378991	0	1	0	0	0	0.0517878	0	1	0	0	0	-0.0138887	-0.0671458	FALSE	0.0425686	0	1	0	0	0	0.0456509	0	1	0	0	0	-0.00308231	-0.0150112	FALSE	0.00177425	FALSE
has_falls_fractures_diagnosis	0.1879948253557568	0	1	0	0	0	0.22791917212600862	0	1	0	0	0	-0.0399243	-0.0984921	FALSE	0.21090484530064216	0	1	0	0	0	0.20957384705195564	0	1	0	0	0	0.001331	0.00326641	FALSE	0.497957	FALSE
has_ulcers_weight_loss_diagnosis	0.0322691	0	1	0	0	0	0.039233653067596005	0	1	0	0	0	-0.00696457	-0.037517	FALSE	0.036228838295388206	0	1	0	0	0	0.038715703444249856	0	1	0	0	0	-0.00248687	-0.0130948	FALSE	0.00659285	FALSE
has_incontinence_diagnosis	0.0370194	0	1	0	0	0	0.0422542	0	1	0	0	0	-0.00523476	-0.0268329	FALSE	0.0415995	0	1	0	0	0	0.0423351	0	1	0	0	0	-0.000735552	-0.00366831	FALSE	0.4488169583604821	FALSE
has_dependence_care_diagnosis	0.00219405	0	1	0	0	0	0.00466022	0	1	0	0	0	-0.00246617	-0.0422083	FALSE	0.00247519	0	1	0	0	0	0.00336252	0	1	0	0	0	-0.000887332	-0.0164485	FALSE	0.000660088	FALSE
has_cognitive_decline_diagnosis	0.000641656	0	1	0	0	0	0.000855389	0	1	0	0	0	-0.000213733	-0.00781508	FALSE	0.000723876	0	1	0	0	0	0.000875657	0	1	0	0	0	-0.000151781	-0.00536917	FALSE	0.26319907816125776	FALSE
has_general_examination_diagnosis	0.2537542043984476	0	1	0	0	1	0.3723376982686631	0	1	0	0	1	-0.118583	-0.25783	TRUE	0.2852305896088733	0	1	0	0	1	0.29724460011675424	0	1	0	0	1	-0.012014	-0.0264454	FALSE	8.988821356808848e-09	FALSE
has_immunization_encounter_diagnosis	0.0959793	0	1	0	0	0	0.17917471501854187	0	1	0	0	0	-0.0831954	-0.243307	TRUE	0.10824284880326912	0	1	0	0	0	0.10921190893169877	0	1	0	0	0	-0.00096906	-0.00311296	FALSE	0.49605075097283424	FALSE
has_drug_therapy_diagnosis	0.2247554980595084	0	1	0	0	0	0.279859	0	1	0	0	1	-0.0551038	-0.127124	TRUE	0.2524693520140105	0	1	0	0	1	0.24957384705195562	0	1	0	0	0	0.0028955	0.00667781	FALSE	0.16336881506069145	FALSE
has_varivax_vaccination	0.00152135	0	1	0	0	0	0.00164478	0	1	0	0	0	-0.000123437	-0.00310485	FALSE	0.00171629	0	1	0	0	0	0.00155283	0	1	0	0	0	0.000163456	0.00404626	FALSE	0.401097	FALSE
has_ppsv23_vaccination	0.1802432082794308	0	1	0	0	0	0.1845278737375404	0	1	0	0	0	-0.00428467	-0.0110956	FALSE	0.20288382953882078	0	1	0	0	0	0.19688266199649737	0	1	0	0	0	0.00600117	0.015006539789938813	FALSE	0.00185245	FALSE
has_prevnar13_vaccination	0.0699094	0	1	0	0	0	0.0967122	0	1	0	0	0	-0.0268028	-0.0971019	FALSE	0.0788558	0	1	0	0	0	0.0707647	0	1	0	0	0	0.00809107	0.030758040067549706	FALSE	9.239402953887596e-11	FALSE
has_shingrix_vaccination	0	0	0	0	0	0	0	0	0	0	0	0	0		FALSE	0	0	0	0	0	0	0	0	0	0	0	0	0		FALSE	1	FALSE
has_zostavax_vaccination	0	0	0	0	0	0	0	0	0	0	0	0	0		FALSE	0	0	0	0	0	0	0	0	0	0	0	0	0		FALSE	1	FALSE
has_influenza_vaccination	0.3598654592496766	0	1	0	0	1	0.4055912461006211	0	1	0	0	1	-0.0457258	-0.0941797	FALSE	0.405569	0	1	0	0	1	0.40457676590776415	0	1	0	0	1	0.000992411	0.00202158	FALSE	0.6738202745228644	FALSE
has_tdap_vaccination	0.17174644243208279	0	1	0	0	0	0.24953232835752703	0	1	0	0	0	-0.0777859	-0.191636	TRUE	0.19356684179801517	0	1	0	0	0	0.20688849970811443	0	1	0	0	0	-0.0133217	-0.0332944	FALSE	2.1751430860061237e-12	FALSE
has_calmette_guerin_vaccination	0.000279431	0	1	0	0	0	0.000395966	0	1	0	0	0	-0.000116535	-0.00634261	FALSE	0.000315236	0	1	0	0	0	0.000490368	0	1	0	0	0	-0.000175131	-0.00872785	FALSE	0.0709515	FALSE
has_donepezil_first	0.00396378	0	1	0	0	0	0.00553084	0	1	0	0	0	-0.00156706	-0.0227993	FALSE	0.00444834	0	1	0	0	0	0.00587274	0	1	0	0	0	-0.0014244	-0.0198805	FALSE	3.9119543361101206e-05	FALSE
has_donepezil_memantine_first	4.1397153945666236e-05	0	1	0	0	0	8.376208521903786e-05	0	1	0	0	0	-4.23649e-05	-0.00535555	FALSE	4.670169293636894e-05	0	1	0	0	0	7.005253940455341e-05	0	1	0	0	0	-2.33508e-05	-0.00305627	FALSE	0.5270892568655381	FALSE
has_memantine_first	0.00161449	0	1	0	0	0	0.00250779	0	1	0	0	0	-0.000893297	-0.0196975	FALSE	0.00182137	0	1	0	0	0	0.00272037	0	1	0	0	0	-0.000899008	-0.0188876	FALSE	9.073075699310372e-05	FALSE
has_galantamine_first	0.000103493	0	1	0	0	0	0.000195445	0	1	0	0	0	-9.1952e-05	-0.00752177	FALSE	0.000116754	0	1	0	0	0	0.000198482	0	1	0	0	0	-8.1728e-05	-0.00651031	FALSE	0.17793172526825463	FALSE
has_rivastigmine_first	0.000465718	0	1	0	0	0	0.000720862	0	1	0	0	0	-0.000255144	-0.0104782	FALSE	0.000525394	0	1	0	0	0	0.000723876	0	1	0	0	0	-0.000198482	-0.0079441	FALSE	0.10028944233421132	FALSE
has_antidepressants_first	0.1607037516170763	0	1	0	0	0	0.21022506618473855	0	1	0	0	0	-0.0495213	-0.12767	TRUE	0.18043199065966142	0	1	0	0	0	0.18757734967892586	0	1	0	0	0	-0.00714536	-0.0184409	FALSE	0.000112186	FALSE
has_antipsychotics_first	0.012253557567917206	0	1	0	0	0	0.018204293187604227	0	1	0	0	0	-0.00595074	-0.0486066	FALSE	0.013765323992994747	0	1	0	0	0	0.016439	0	1	0	0	0	-0.00267367	-0.0219238	FALSE	5.455064918090636e-06	FALSE
has_angiotensin_antagonist_first	0.16692367399741267	0	1	0	0	0	0.21834237371596532	0	1	0	0	0	-0.0514187	-0.13066	TRUE	0.18727378867483946	0	1	0	0	0	0.19948628137769994	0	1	0	0	0	-0.0122125	-0.0309253	FALSE	1.1011713053043329e-10	FALSE
has_adrenergics_first	0.18089521345407503	0	1	0	0	0	0.22494942546824276	0	1	0	0	0	-0.0440542	-0.109704	TRUE	0.20260361938120258	0	1	0	0	0	0.21144191476941038	0	1	0	0	0	-0.0088383	-0.0218149	FALSE	4.964238856871849e-06	FALSE
has_nsaids_first	0.18690815006468306	0	1	0	0	0	0.2658837026902859	0	1	0	0	1	-0.0789756	-0.189557	TRUE	0.21023934617629889	0	1	0	0	0	0.21431406888499707	0	1	0	0	0	-0.00407472	-0.00996467	FALSE	0.0340337	FALSE
has_antidiabetics_first	0.0994981	0	1	0	0	0	0.12604924702961878	0	1	0	0	0	-0.0265512	-0.0840126	FALSE	0.1114302393461763	0	1	0	0	0	0.11767659077641565	0	1	0	0	0	-0.00624635	-0.0196137	FALSE	4.346211573855782e-05	FALSE
has_antihypertensives_first	0.168248	0	1	0	0	0	0.21176324265876087	0	1	0	0	0	-0.0435149	-0.111091	TRUE	0.1885814360770578	0	1	0	0	0	0.19737302977232923	0	1	0	0	0	-0.00879159	-0.022279	FALSE	3.313502662519931e-06	FALSE
has_anticholinergics_first	0.0854644	0	1	0	0	0	0.10468991529876413	0	1	0	0	0	-0.0192255	-0.0655791	FALSE	0.0959486	0	1	0	0	0	0.0957501	0	1	0	0	0	0.000198482	0.000674224	FALSE	0.8882227012519333	FALSE
has_antivirals_first	0.0987219	0	1	0	0	0	0.12385874158889061	0	1	0	0	0	-0.0251369	-0.0799924	FALSE	0.11100992410974898	0	1	0	0	0	0.11301809690601285	0	1	0	0	0	-0.00200817	-0.00636739	FALSE	0.18500186695266285	FALSE
has_glucocorticoids_first	0.18315135834411383	0	1	0	0	0	0.2502734958994652	0	1	0	0	1	-0.0671221	-0.163459	TRUE	0.20607122008172796	0	1	0	0	0	0.203164	0	1	0	0	0	0.00290718	0.00720631	FALSE	0.12850661326345883	FALSE
has_statins_first	0.21730401034928848	0	1	0	0	0	0.27876021960895797	0	1	0	0	1	-0.0614562	-0.142664	TRUE	0.2436077057793345	0	1	0	0	0	0.2589141856392294	0	1	0	0	1	-0.0153065	-0.035295	FALSE	1.3149403978040479e-13	FALSE
has_nutrition_first	0.17751099611901683	0	1	0	0	0	0.22317265396359648	0	1	0	0	0	-0.0456617	-0.114267	TRUE	0.1994045534150613	0	1	0	0	0	0.2084179801517805	0	1	0	0	0	-0.00901343	-0.0223724	FALSE	3.022587742066933e-06	FALSE
has_cancer_treatment_first	0.024310478654592498	0	1	0	0	0	0.026798790780078838	0	1	0	0	0	-0.00248831	-0.015769	FALSE	0.027285464098073555	0	1	0	0	0	0.026830122591943957	0	1	0	0	0	0.000455342	0.00280637	FALSE	0.5619836726796834	FALSE
has_steroids_first	0.23753686934023285	0	1	0	0	0	0.3198239473263396	0	1	0	0	1	-0.0822871	-0.18431	TRUE	0.2667250437828371	0	1	0	0	1	0.2733566841798015	0	1	0	0	1	-0.00663164	-0.0149371	FALSE	0.00148958	FALSE
has_antibacterial_first	0.3545976714100906	0	1	0	0	1	0.48980513893084043	0	1	0	0	1	-0.135207	-0.276349	TRUE	0.3980502043199066	0	1	0	0	1	0.41147694103911264	0	1	0	0	1	-0.0134267	-0.0273567	FALSE	2.450577153413775e-09	FALSE
has_contraceptives_first	0.0058163	0	1	0	0	0	0.011219042929337798	0	1	0	0	0	-0.00540274	-0.0588163	FALSE	0.00656159	0	1	0	0	0	0.00744892	0	1	0	0	0	-0.000887332	-0.0106391	FALSE	0.027195156956906972	FALSE
has_antiallergics_first	0.10053298835705045	0	1	0	0	0	0.13324009513342286	0	1	0	0	0	-0.0327071	-0.101933	TRUE	0.11285464098073555	0	1	0	0	0	0.11327495621716287	0	1	0	0	0	-0.000420315	-0.00132728	FALSE	0.7814354208614032	FALSE
has_analgesics_first	0.2747736093143596	0	1	0	0	1	0.3608775220636947	0	1	0	0	1	-0.0861039	-0.185714	TRUE	0.3083946293053123	0	1	0	0	1	0.30658493870402803	0	1	0	0	1	0.00180969	0.0039217	FALSE	0.4042148963222627	FALSE
has_antiarrhythmics_first	0.017252263906856403	0	1	0	0	0	0.022011660697560494	0	1	0	0	0	-0.0047594	-0.0343114	FALSE	0.019392877991827203	0	1	0	0	0	0.020922358435493286	0	1	0	0	0	-0.00152948	-0.010883	FALSE	0.0241792	FALSE
has_antifungal_first	0.0919431	0	1	0	0	0	0.12360237884322021	0	1	0	0	0	-0.0316593	-0.102229	TRUE	0.10344424985405722	0	1	0	0	0	0.10430823117338003	0	1	0	0	0	-0.000863981	-0.00283178	FALSE	0.5540154097743517	FALSE
has_diuretic_first	0.14348253557567917	0	1	0	0	0	0.1741616811304328	0	1	0	0	0	-0.0306791	-0.0840089	FALSE	0.16066549912434325	0	1	0	0	0	0.1693286631640397	0	1	0	0	0	-0.00866316	-0.0233411	FALSE	1.2779001345100942e-06	FALSE
has_vassopressin_first	0.000382924	0	1	0	0	0	0.000533031	0	1	0	0	0	-0.000150108	-0.00701588	FALSE	0.000431991	0	1	0	0	0	0.000443666	0	1	0	0	0	-1.16754e-05	-0.000558102	FALSE	0.9080725552559752	FALSE
has_antihypotensives_first	0.0044088	0	1	0	0	0	0.00543438	0	1	0	0	0	-0.00102559	-0.0146555	FALSE	0.00495038	0	1	0	0	0	0.00481027	0	1	0	0	0	0.000140105	0.00201043	FALSE	0.6751736149271245	FALSE
has_diagnostics_first	0.013526520051746442	0	1	0	0	0	0.018026616037139603	0	1	0	0	0	-0.0045001	-0.0361192	FALSE	0.015178050204319907	0	1	0	0	0	0.015901926444833625	0	1	0	0	0	-0.000723876	-0.00585247	FALSE	0.2263227712750039	FALSE
has_antiplatelets_first	0.0812937	0	1	0	0	0	0.10277100207374618	0	1	0	0	0	-0.0214773	-0.0743487	FALSE	0.0911734	0	1	0	0	0	0.10138937536485698	0	1	0	0	0	-0.010216	-0.0346382	FALSE	6.352302431380712e-13	FALSE
has_sympathomimetics_first	0.11426649417852523	0	1	0	0	0	0.1545385089841182	0	1	0	0	0	-0.040272	-0.118277	TRUE	0.12846468184471688	0	1	0	0	0	0.13387040280210158	0	1	0	0	0	-0.00540572	-0.0160134	FALSE	0.000816661	FALSE
has_antiemetics_first	0.0852988	0	1	0	0	0	0.11853350356496511	0	1	0	0	0	-0.0332347	-0.110019	TRUE	0.0959603	0	1	0	0	0	0.092913	0	1	0	0	0	0.00304729	0.010420457288637082	FALSE	0.029771705618313826	FALSE
has_muscle_relaxants_first	0.11242432082794308	0	1	0	0	0	0.1582265789787625	0	1	0	0	0	-0.0458023	-0.134198	TRUE	0.1264681844716871	0	1	0	0	0	0.12713368359603036	0	1	0	0	0	-0.000665499	-0.00199999	FALSE	0.6742405714430995	FALSE
has_laxatives_first	0.0656973	0	1	0	0	0	0.0992073	0	1	0	0	0	-0.03351	-0.122058	TRUE	0.0739171	0	1	0	0	0	0.079568	0	1	0	0	0	-0.0056509	-0.0212305	FALSE	9.06667719026658e-06	FALSE
has_anxiolytics_first	0.12242173350582147	0	1	0	0	0	0.15159922126643197	0	1	0	0	0	-0.0291775	-0.0849294	FALSE	0.13748978400467016	0	1	0	0	0	0.13680093403385873	0	1	0	0	0	0.00068885	0.00200246	FALSE	0.6759329287429972	FALSE
has_antiepileptics_first	0.087969	0	1	0	0	0	0.10438024940795436	0	1	0	0	0	-0.0164113	-0.0556849	FALSE	0.0987624	0	1	0	0	0	0.0941856	0	1	0	0	0	0.00457677	0.015502212742806422	FALSE	0.00128073	FALSE
has_salicylates_first	0.0834877	0	1	0	0	0	0.11395958606300431	0	1	0	0	0	-0.0304719	-0.102288	TRUE	0.0938938	0	1	0	0	0	0.10493870402802101	0	1	0	0	0	-0.011045	-0.0369185	FALSE	1.7742153282021e-14	FALSE
has_antitussives_first	0.11868564036222509	0	1	0	0	0	0.16926794475763568	0	1	0	0	0	-0.0505823	-0.144457	TRUE	0.13346176298890836	0	1	0	0	0	0.1364156450671337	0	1	0	0	0	-0.00295388	-0.00864576	FALSE	0.0699714	FALSE
has_ulcer_treatment_first	0.0460854	0	1	0	0	0	0.0622327	0	1	0	0	0	-0.0161473	-0.0713889	FALSE	0.0517805	0	1	0	0	0	0.0544542	0	1	0	0	0	-0.00267367	-0.0119219	FALSE	0.013280926012779358	FALSE
has_amebicides_first	0.0327865	0	1	0	0	0	0.045876240249966366	0	1	0	0	0	-0.0130897	-0.067378	FALSE	0.036894337419731464	0	1	0	0	0	0.040443666082895506	0	1	0	0	0	-0.00354933	-0.0184096	FALSE	0.000133916	FALSE
has_antastmatics_first	0.028429495472186286	0	1	0	0	0	0.0378757	0	1	0	0	0	-0.0094462	-0.05278	FALSE	0.0319556	0	1	0	0	0	0.0322825	0	1	0	0	0	-0.000326912	-0.00185411	FALSE	0.7003113729368902	FALSE
has_migraine_first	0.025976714100905563	0	1	0	0	0	0.0331723	0	1	0	0	0	-0.00719561	-0.0424839	FALSE	0.029165207238762404	0	1	0	0	0	0.026398131932282545	0	1	0	0	0	0.00276708	0.016837311998421717	FALSE	0.000470458	FALSE
has_ppi_first	0.16661319534282018	0	1	0	0	0	0.20853967150033123	0	1	0	0	0	-0.0419265	-0.107556	TRUE	0.18701692936368944	0	1	0	0	0	0.19500291885580853	0	1	0	0	0	-0.00798599	-0.0203165	FALSE	2.2972040914063383e-05	FALSE
has_bowel_evacuants_first	0.0699922	0	1	0	0	0	0.10513664641993233	0	1	0	0	0	-0.0351444	-0.124575	TRUE	0.0787858	0	1	0	0	0	0.0878225	0	1	0	0	0	-0.00903678	-0.0327057	FALSE	9.34311240956651e-12	FALSE
has_glaucoma_first	0.014902975420439845	0	1	0	0	0	0.016003634766849503	0	1	0	0	0	-0.00110066	-0.00892333	FALSE	0.0167075	0	1	0	0	0	0.0160304	0	1	0	0	0	0.000677175	0.00533671	FALSE	0.26767284941849645	FALSE
has_skin_care_first	0.00594049	0	1	0	0	0	0.00814523	0	1	0	0	0	-0.00220474	-0.0263666	FALSE	0.00669002	0	1	0	0	0	0.00709866	0	1	0	0	0	-0.00040864	-0.0049385	FALSE	0.306404	FALSE
has_osteoporosis_treatment_first	0.041966364812419145	0	1	0	0	0	0.0423405	0	1	0	0	0	-0.0003741	-0.00186175	FALSE	0.0468535	0	1	0	0	0	0.044973730297723294	0	1	0	0	0	0.00187974	0.00898123	FALSE	0.0632108	FALSE
Pre- and post-matching characteristics of the ZVL and PPSV23 cohorts in the time-lag analysis (dementia, all).
	Pre-Matching															Post-Matching
	ZVL						PPSV23						difference_in_means	NMD	has_bad_balance	ZVL						PPSV23						difference_in_means	NMD	has_bad_balance	p_value	used_in_matching
Covariate	Mean	Min	Max	25th_percentile	Median	75th_percentile	Mean	Min	Max	25th_percentile	Median	75th_percentile				Mean	Min	Max	25th_percentile	Median	75th_percentile	Mean	Min	Max	25th_percentile	Median	75th_percentile
age_at_exposure	63.70556602004289	50	88	59	61	69	65.79880967891975	50	88	59	66	72	-2.09324	-0.260568	TRUE	65.07745257279339	50	88	59	63	73	64.915	50	88	59	63	72	0.16249175369739532	0.0198841	FALSE	1.3770891097488781e-17	TRUE
index_date	24165.017188939717	24094	24273	24144	24166	24187	24178.491397049565	24094	24273	24143	24178	24215	-13.4742	-0.356486	TRUE	24161.82911096325	24094	24273	24140	24161	24184	24161.849508512056	24094	24273	24141	24162	24184	-0.0203975	-0.000626129	FALSE	0.24269065921355115	TRUE
visits_counts_1	0.10704355129365525	0	50	0	0	0	0.21794347339665504	0	132	0	0	0	-0.1109	-0.15942	TRUE	0.11486260710892349	0	38	0	0	0	0.11071917340531556	0	47	0	0	0	0.00414343	0.00808037	FALSE	0.000194117	TRUE
visits_counts_2	0.0852149	0	38	0	0	0	0.16227068686031978	0	88	0	0	0	-0.0770558	-0.130228	TRUE	0.0874596	0	29	0	0	0	0.0857278	0	47	0	0	0	0.00173176	0.00389033	FALSE	0.24547699534963652	TRUE
visits_counts_3	0.067606	0	41	0	0	0	0.12294634492888863	0	87	0	0	0	-0.0553403	-0.108145	TRUE	0.0668877	0	41	0	0	0	0.0656877	0	45	0	0	0	0.00120003	0.0030935	FALSE	0.13837272593922015	TRUE
visits_counts_4	0.0513854	0	30	0	0	0	0.092444	0	86	0	0	0	-0.0410587	-0.0935249	FALSE	0.0486984	0	25	0	0	0	0.0488379	0	26	0	0	0	-0.00013947	-0.000428446	FALSE	0.9422691177579543	TRUE
visits_counts_5	0.035138253545014965	0	21	0	0	0	0.0685528	0	76	0	0	0	-0.0334146	-0.0920462	FALSE	0.031941631629566564	0	21	0	0	0	0.031633634453842555	0	19	0	0	0	0.000307997	0.00122046	FALSE	0.40199053307374033	TRUE
vaccinations_counts_1	0.4075646012214911	0	37	0	0	1	0.36940569837192494	0	40	0	0	1	0.038158902849566134	0.0608031	FALSE	0.3671093883931555	0	27	0	0	1	0.37584081776155787	0	29	0	0	1	-0.00873143	-0.0144066	FALSE	3.6331412740606293e-10	TRUE
vaccinations_counts_2	0.329898	0	28	0	0	1	0.27432013107871345	0	37	0	0	0	0.0555783	0.0986184	FALSE	0.282631	0	23	0	0	0	0.28981953108882813	0	37	0	0	0	-0.00718854	-0.0130679	FALSE	8.359286663524758e-08	TRUE
vaccinations_counts_3	0.269042	0	36	0	0	0	0.21236163691167254	0	62	0	0	0	0.056680332477663464	0.10939973655692023	TRUE	0.22042137500399525	0	13	0	0	0	0.22734259455658576	0	23	0	0	0	-0.00692122	-0.013926	FALSE	1.1564627540726982e-08	TRUE
vaccinations_counts_4	0.21199148707160156	0	35	0	0	0	0.16318855812687297	0	56	0	0	0	0.048802928944728596	0.10484624942880723	TRUE	0.16568214110338536	0	16	0	0	0	0.17144110716267771	0	24	0	0	0	-0.00575897	-0.0130787	FALSE	1.2849101019900456e-08	TRUE
vaccinations_counts_5	0.15483500085618532	0	27	0	0	0	0.12496478824542466	0	52	0	0	0	0.029870212610760657	0.0729517	FALSE	0.11598708736368946	0	13	0	0	0	0.11906996475466282	0	14	0	0	0	-0.00308288	-0.00822512	FALSE	0.000888867	TRUE
other_procedures_counts_1	1.5400653962507236	0	172	0	0	2	1.789245183723471	0	365	0	0	2	-0.24918	-0.0644375	FALSE	1.3373556989647226	0	172	0	0	1	1.3562132618934852	0	187	0	0	1	-0.0188576	-0.0056297	FALSE	3.74030565868892e-05	TRUE
other_procedures_counts_2	1.1053372962482775	0	93	0	0	1	1.2577798870457866	0	365	0	0	1	-0.152443	-0.0477781	FALSE	0.9036520910393161	0	93	0	0	0	0.9226375018523415	0	125	0	0	0	-0.0189854	-0.00698033	FALSE	3.368937412489023e-06	TRUE
other_procedures_counts_3	0.778478	0	87	0	0	0	0.8855590680367527	0	366	0	0	0	-0.107081	-0.0407405	FALSE	0.6020356869935117	0	87	0	0	0	0.6178132781650342	0	94	0	0	0	-0.0157776	-0.00723612	FALSE	5.498677635561634e-05	TRUE
other_procedures_counts_4	0.5216492575650089	0	134	0	0	0	0.6126102846711131	0	251	0	0	0	-0.090961	-0.042623	FALSE	0.3847640189563545	0	134	0	0	0	0.3931758286140999	0	164	0	0	0	-0.00841181	-0.0048562	FALSE	0.0078429	TRUE
other_procedures_counts_5	0.3202785456265238	0	99	0	0	0	0.4070613488849793	0	223	0	0	0	-0.0867828	-0.0513344	FALSE	0.22926031282052772	0	99	0	0	0	0.23156738600472457	0	73	0	0	0	-0.00230707	-0.00178628	FALSE	0.0658835	TRUE
elective_procedures_counts_1	0.5936340582369105	0	365	0	0	0	0.5666705002289218	0	174	0	0	0	0.026963558007988664	0.0114749	FALSE	0.4614582213453665	0	365	0	0	0	0.4647648325337998	0	122	0	0	0	-0.00330661	-0.00161815	FALSE	0.0563606	TRUE
elective_procedures_counts_2	0.4237261185449742	0	109	0	0	0	0.40712503939713107	0	173	0	0	0	0.016601079147843145	0.00854419	FALSE	0.3052397293111614	0	92	0	0	0	0.3104291911587377	0	105	0	0	0	-0.00518946	-0.0032127	FALSE	0.0452416	TRUE
elective_procedures_counts_3	0.3028123649469573	0	86	0	0	0	0.2900899018874956	0	164	0	0	0	0.012722463059461675	0.007798	FALSE	0.20213041065321552	0	72	0	0	0	0.20917366682260236	0	95	0	0	0	-0.00704326	-0.00537348	FALSE	0.00244542	TRUE
elective_procedures_counts_4	0.19892242960933487	0	133	0	0	0	0.20358945168656115	0	141	0	0	0	-0.00466702	-0.0034802	FALSE	0.12422165336370689	0	133	0	0	0	0.12953896309554597	0	121	0	0	0	-0.00531731	-0.00506354	FALSE	0.00394466	TRUE
elective_procedures_counts_5	0.12152531454618101	0	102	0	0	0	0.13597342031152304	0	165	0	0	0	-0.0144481	-0.0135353	FALSE	0.0731958	0	70	0	0	0	0.0737711	0	143	0	0	0	-0.000575315	-0.000709855	FALSE	0.9769245041172445	TRUE
critical_procedures_counts_1	2.0749488327340035	0	365	0	0	2	2.3423379585989834	0	365	0	0	2	-0.267389	-0.0501386	FALSE	1.8128597537765974	0	365	0	0	1	1.834108653267821	0	365	0	0	2	-0.0212489	-0.00452684	FALSE	2.507434141615064e-05	TRUE
critical_procedures_counts_2	1.5009846131265443	0	173	0	0	1	1.669452792956339	0	365	0	0	1	-0.168468	-0.0380653	FALSE	1.229239973384395	0	173	0	0	0	1.2590924543597581	0	350	0	0	1	-0.0298525	-0.0077832	FALSE	4.6787949726131104e-05	TRUE
critical_procedures_counts_3	1.0696832929703108	0	171	0	0	0	1.191260788262894	0	365	0	0	0	-0.121577	-0.0329437	FALSE	0.8239767084399943	0	171	0	0	0	0.8418347333645204	0	227	0	0	0	-0.017858	-0.00583963	FALSE	5.5866189611368656e-05	TRUE
critical_procedures_counts_4	0.7172223717148984	0	134	0	0	0	0.8364922614208007	0	365	0	0	0	-0.11927	-0.0393973	FALSE	0.5208145072481033	0	134	0	0	0	0.5348109449411463	0	197	0	0	0	-0.0139964	-0.00571665	FALSE	0.000327103	TRUE
critical_procedures_counts_5	0.43117696943010675	0	97	0	0	0	0.5635380188684053	0	365	0	0	0	-0.132361	-0.0553821	FALSE	0.2994023111410714	0	79	0	0	0	0.3030111082377622	0	188	0	0	0	-0.0036088	-0.00201293	FALSE	0.0631596	TRUE
prescriptions_counts_1	3.1565004851716854	0	365	0	1	4	3.895585046486795	0	366	0	0	5	-0.739085	-0.10959	TRUE	2.9496453674028573	0	192	0	0	4	2.981244134251901	0	149	0	0	4	-0.0315988	-0.00532114	FALSE	0.000136192	TRUE
prescriptions_counts_2	2.2958589169663317	0	365	0	0	3	2.8467358794495103	0	365	0	0	3	-0.550877	-0.0959496	FALSE	2.0334787118744533	0	122	0	0	2	2.0530045705618623	0	274	0	0	2	-0.0195259	-0.00405527	FALSE	0.000722179	TRUE
prescriptions_counts_3	1.6387203698720614	0	269	0	0	2	2.057785491810856	0	366	0	0	1	-0.419065	-0.0880959	FALSE	1.382590604923887	0	116	0	0	1	1.3911506019020279	0	366	0	0	1	-0.00856	-0.00223227	FALSE	0.00389186	TRUE
prescriptions_counts_4	1.1477572021494329	0	96	0	0	0	1.445872163315575	0	365	0	0	0	-0.298115	-0.0765513	FALSE	0.9189705920809859	0	96	0	0	0	0.9196505103745652	0	365	0	0	0	-0.000679918	-0.000222428	FALSE	0.1345496046255677	TRUE
prescriptions_counts_5	0.7586943581463995	0	245	0	0	0	0.9726134437205158	0	366	0	0	0	-0.213919	-0.0685902	FALSE	0.5774046298367905	0	87	0	0	0	0.5745222411734111	0	150	0	0	0	0.00288239	0.00123425	FALSE	0.4811017527415432	TRUE
diagnoses_counts_1	4.626739890897527	0	251	0	2	6	5.3101389472213105	0	365	0	2	7	-0.683399	-0.0794553	FALSE	4.109818426948009	0	251	0	1	5	4.1575725173538975	0	258	0	1	5	-0.0477541	-0.00634213	FALSE	2.135311050212479e-05	TRUE
diagnoses_counts_2	3.457500591175583	0	172	0	1	4	3.856898337568449	0	365	0	0	5	-0.399398	-0.0550195	FALSE	2.898497496796539	0	172	0	0	3	2.9455832914437803	0	204	0	0	3	-0.0470858	-0.00753597	FALSE	2.4569663283045653e-06	TRUE
diagnoses_counts_3	2.498587294209741	0	169	0	0	3	2.7943557104185306	0	365	0	0	3	-0.295768	-0.0487456	FALSE	1.9911726847184006	0	169	0	0	2	2.0270282049866486	0	168	0	0	2	-0.0358555	-0.00711158	FALSE	4.019041505287403e-05	TRUE
diagnoses_counts_4	1.7265955625137601	0	150	0	0	1	1.992877217066728	0	364	0	0	1	-0.266282	-0.05349	FALSE	1.3060358729540706	0	150	0	0	1	1.3285138555144569	0	133	0	0	1	-0.022478	-0.00565022	FALSE	3.532292248331479e-05	TRUE
diagnoses_counts_5	1.0901603920513385	0	168	0	0	0	1.3731052072634844	0	365	0	0	0	-0.282945	-0.071659	FALSE	0.7936447978986457	0	162	0	0	0	0.7989272400256858	0	150	0	0	0	-0.00528244	-0.00178115	FALSE	0.047465948924116916	TRUE
well_visit_counts_1	0.3919351419229107	0	76	0	0	1	0.2720603917075681	0	365	0	0	0	0.11987475021534255	0.1292863776976272	TRUE	0.24963752219177765	0	76	0	0	0	0.2603564050337199	0	69	0	0	0	-0.0107189	-0.0136825	FALSE	5.9616336988779635e-12	TRUE
well_visit_counts_2	0.3016503991454455	0	67	0	0	0	0.20301223367357413	0	227	0	0	0	0.0986382	0.13026811248698097	TRUE	0.18082630412106032	0	67	0	0	0	0.18980471235678859	0	67	0	0	0	-0.00897841	-0.0135273	FALSE	6.192727222022612e-12	TRUE
well_visit_counts_3	0.21854742043592065	0	49	0	0	0	0.1514978916620749	0	123	0	0	0	0.0670495	0.10706467811985669	TRUE	0.12558148995086574	0	49	0	0	0	0.13093366728750375	0	46	0	0	0	-0.00535218	-0.0101382	FALSE	3.161793802744559e-08	TRUE
well_visit_counts_4	0.15277200192437845	0	55	0	0	0	0.11049466783032265	0	106	0	0	0	0.042277334094055805	0.0814402	FALSE	0.0850363	0	55	0	0	0	0.0886683	0	57	0	0	0	-0.00363204	-0.00837512	FALSE	1.608912019063566e-05	TRUE
well_visit_counts_5	0.0975562	0	39	0	0	0	0.0780627	0	71	0	0	0	0.019493471300070384	0.0475088	FALSE	0.0536816	0	39	0	0	0	0.0552012	0	20	0	0	0	-0.00151965	-0.00476097	FALSE	0.015670580261427335	TRUE
enc_reports_counts_1	1.2601050254001647	0	123	0	0	1	1.6101314499381656	0	255	0	0	1	-0.350026	-0.0898254	FALSE	1.1635726510130493	0	103	0	0	0	1.1545622808062552	0	126	0	0	0	0.00901037	0.00265288	FALSE	0.6827279670167883	TRUE
enc_reports_counts_2	0.9469674731117036	0	127	0	0	0	1.199674122945253	0	264	0	0	0	-0.252707	-0.0761359	FALSE	0.8391789841323342	0	86	0	0	0	0.8327342885119959	0	103	0	0	0	0.0064447	0.00227456	FALSE	0.9683813149698317	TRUE
enc_reports_counts_3	0.6964150297218621	0	104	0	0	0	0.9017582948703298	0	264	0	0	0	-0.205343	-0.0730875	FALSE	0.5958031026357004	0	75	0	0	0	0.5937371970513629	0	115	0	0	0	0.00206591	0.000890358	FALSE	0.5505346925256309	TRUE
enc_reports_counts_4	0.5031984637588982	0	106	0	0	0	0.6675792000617252	0	199	0	0	0	-0.164381	-0.0696252	FALSE	0.4114203028251477	0	73	0	0	0	0.4091597197806828	0	81	0	0	0	0.00226058	0.00117996	FALSE	0.9233784648547465	TRUE
enc_reports_counts_5	0.34725857612302974	0	136	0	0	0	0.48285451412873925	0	153	0	0	0	-0.135596	-0.0685717	FALSE	0.2706249146470091	0	136	0	0	0	0.26557201758489535	0	145	0	0	0	0.0050529	0.00328341	FALSE	0.4793796194979789	TRUE
enc_surgery_counts_1	0.0949978	0	45	0	0	0	0.11636402148444751	0	190	0	0	0	-0.0213662	-0.0389234	FALSE	0.0892582	0	42	0	0	0	0.0885986	0	26	0	0	0	0.000659579	0.00139998	FALSE	0.9610640035893989	TRUE
enc_surgery_counts_2	0.073316	0	69	0	0	0	0.0875399	0	114	0	0	0	-0.0142239	-0.0308856	FALSE	0.0655308	0	69	0	0	0	0.0659492	0	114	0	0	0	-0.000418411	-0.000958418	FALSE	0.778787	TRUE
enc_surgery_counts_3	0.057819	0	51	0	0	0	0.0675403	0	140	0	0	0	-0.00972132	-0.0234026	FALSE	0.049886825566090094	0	51	0	0	0	0.049973994578087454	0	89	0	0	0	-8.7169e-05	-0.000236632	FALSE	0.9184157363344662	TRUE
enc_surgery_counts_4	0.0414251	0	50	0	0	0	0.0506358	0	111	0	0	0	-0.00921068	-0.0269586	FALSE	0.034606097762952585	0	50	0	0	0	0.034632248466551795	0	66	0	0	0	-2.61507e-05	-8.82325e-05	FALSE	0.7223257520313491	TRUE
enc_surgery_counts_5	0.025970954932035193	0	37	0	0	0	0.0360685	0	71	0	0	0	-0.0100975	-0.0381035	FALSE	0.020798526262570498	0	27	0	0	0	0.021045505129896357	0	29	0	0	0	-0.000246979	-0.00123707	FALSE	0.8410329276746786	TRUE
enc_urgent_counts_1	0.014612229588134087	0	14	0	0	0	0.015601263910917719	0	34	0	0	0	-0.000989034	-0.00576487	FALSE	0.0120061	0	13	0	0	0	0.012866146170810585	0	13	0	0	0	-0.000860068	-0.00564406	FALSE	0.010077781225775823	TRUE
enc_urgent_counts_2	0.010035715159372783	0	8	0	0	0	0.0110811	0	30	0	0	0	-0.00104534	-0.00751276	FALSE	0.00799921	0	8	0	0	0	0.00840309	0	10	0	0	0	-0.000403883	-0.00341516	FALSE	0.0937135	TRUE
enc_urgent_counts_3	0.00699014	0	8	0	0	0	0.00770109	0	16	0	0	0	-0.000710951	-0.00617394	FALSE	0.00545387	0	8	0	0	0	0.0059333	0	8	0	0	0	-0.00047943	-0.00480076	FALSE	0.055329475767524554	TRUE
enc_urgent_counts_4	0.00458875	0	8	0	0	0	0.00531179	0	18	0	0	0	-0.000723043	-0.00757339	FALSE	0.00373664	0	8	0	0	0	0.00379766	0	7	0	0	0	-6.10183e-05	-0.00074006	FALSE	0.7644440803735933	TRUE
enc_urgent_counts_5	0.00230151	0	8	0	0	0	0.00348587	0	28	0	0	0	-0.00118437	-0.0162638	FALSE	0.00190028	0	8	0	0	0	0.00196421	0	6	0	0	0	-6.39239e-05	-0.00110694	FALSE	0.6714434046109667	TRUE
enc_ambulatory_counts_1	1.4697420028213346	0	168	0	0	1	2.1106642665655384	0	363	0	0	2	-0.640922	-0.14375	TRUE	1.4317771727602648	0	168	0	0	1	1.4374780261448923	0	140	0	0	1	-0.00570085	-0.00151096	FALSE	0.00992465	TRUE
enc_ambulatory_counts_2	1.1040611724031084	0	166	0	0	1	1.5699380054752003	0	332	0	0	1	-0.465877	-0.123967	TRUE	1.050159955137015	0	166	0	0	1	1.0552273803677952	0	108	0	0	1	-0.00506743	-0.00158774	FALSE	0.0687599	TRUE
enc_ambulatory_counts_3	0.828416	0	169	0	0	0	1.1714756036222795	0	338	0	0	1	-0.343059	-0.106717	TRUE	0.7726196322048821	0	169	0	0	0	0.7845443530461211	0	130	0	0	0	-0.0119247	-0.00435284	FALSE	0.00619052	TRUE
enc_ambulatory_counts_4	0.60233	0	150	0	0	0	0.8709186209948676	0	333	0	0	0	-0.268588	-0.0995352	FALSE	0.5522098797358198	0	150	0	0	0	0.5670315174091045	0	130	0	0	0	-0.0148216	-0.00649317	FALSE	0.000209979	TRUE
enc_ambulatory_counts_5	0.3951682608022049	0	161	0	0	0	0.6275648169243524	0	303	0	0	0	-0.232397	-0.104991	TRUE	0.3590375378821998	0	161	0	0	0	0.3658163813818613	0	143	0	0	0	-0.00677884	-0.00377616	FALSE	0.022269770103966118	TRUE
enc_other_patient_counts_1	3.1387713332844083	0	150	0	1	4	3.764968180220129	0	315	0	0	4	-0.626197	-0.0911262	FALSE	2.9922506748334348	0	150	0	0	3	2.9603148544713345	0	191	0	0	3	0.0319358	0.00509797	FALSE	0.0604357	TRUE
enc_other_patient_counts_2	2.4006600781167187	0	150	0	0	3	2.823268291369171	0	275	0	0	3	-0.422608	-0.0715803	FALSE	2.185780409636244	0	129	0	0	2	2.1782925915056706	0	198	0	0	2	0.00748782	0.00141797	FALSE	0.9026800165648605	TRUE
enc_other_patient_counts_3	1.8534516499914382	0	142	0	0	2	2.1387823538703086	0	223	0	0	2	-0.285331	-0.0556997	FALSE	1.6089946797846344	0	142	0	0	1	1.60738	0	114	0	0	1	0.00161553	0.000361203	FALSE	0.9621297468232631	TRUE
enc_other_patient_counts_4	1.3942733432813914	0	109	0	0	1	1.6126281180145157	0	218	0	0	1	-0.218355	-0.0493143	FALSE	1.1441572064075034	0	106	0	0	0	1.1410568952141307	0	105	0	0	0	0.00310031	0.000829611	FALSE	0.71061	TRUE
enc_other_patient_counts_5	0.9716113407862228	0	119	0	0	0	1.1840240902993162	0	212	0	0	0	-0.212413	-0.0568155	FALSE	0.7547005889719577	0	105	0	0	0	0.7505658721695495	0	106	0	0	0	0.00413472	0.00136955	FALSE	0.6036401492530163	TRUE
enc_prescriptions_counts_1	0.5533892707747254	0	59	0	0	0	0.8433733843536796	0	106	0	0	0	-0.289984	-0.122679	TRUE	0.533634	0	59	0	0	0	0.5252717493949017	0	57	0	0	0	0.00836241	0.00421692	FALSE	0.18608362393932343	TRUE
enc_prescriptions_counts_2	0.40207889951645914	0	57	0	0	0	0.6045496134531831	0	95	0	0	0	-0.202471	-0.102503	TRUE	0.36957627143268085	0	57	0	0	0	0.3644216771899035	0	56	0	0	0	0.00515459	0.00319448	FALSE	0.20573961450763978	TRUE
enc_prescriptions_counts_3	0.2865020344594209	0	63	0	0	0	0.43007509657301374	0	90	0	0	0	-0.143573	-0.0877821	FALSE	0.2506748334345462	0	63	0	0	0	0.24712705464625362	0	47	0	0	0	0.00354778	0.00273732	FALSE	0.47180903497642535	TRUE
enc_prescriptions_counts_4	0.19832921548961568	0	58	0	0	0	0.299062	0	73	0	0	0	-0.100732	-0.0752834	FALSE	0.1637324608683777	0	58	0	0	0	0.16257020737507955	0	52	0	0	0	0.00116225	0.00112143	FALSE	0.6770306337269424	TRUE
enc_prescriptions_counts_5	0.13156102970555378	0	55	0	0	0	0.19784311170733518	0	66	0	0	0	-0.0662821	-0.0615699	FALSE	0.10352482428179999	0	55	0	0	0	0.10190929192611554	0	50	0	0	0	0.00161553	0.00197502	FALSE	0.5928524161887428	TRUE
enc_assisted_living_counts_1	0.00389768	0	31	0	0	0	0.00815603	0	133	0	0	0	-0.00425834	-0.019186	FALSE	0.00450954	0	31	0	0	0	0.0043323	0	31	0	0	0	0.000177244	0.000998434	FALSE	0.6046724504201082	TRUE
enc_assisted_living_counts_2	0.00233209	0	23	0	0	0	0.00480226	0	46	0	0	0	-0.00247018	-0.0149559	FALSE	0.00249594	0	19	0	0	0	0.00277779	0	36	0	0	0	-0.000281846	-0.00211701	FALSE	0.7991254171648077	TRUE
enc_assisted_living_counts_3	0.00149017	0	37	0	0	0	0.00291302	0	65	0	0	0	-0.00142285	-0.0111455	FALSE	0.00153999	0	14	0	0	0	0.00186251	0	22	0	0	0	-0.000322525	-0.00314673	FALSE	0.7411832057274752	TRUE
enc_assisted_living_counts_4	0.000858224	0	22	0	0	0	0.00172983	0	39	0	0	0	-0.00087161	-0.00956163	FALSE	0.000883313	0	17	0	0	0	0.00114191	0	25	0	0	0	-0.000258601	-0.00318829	FALSE	0.8469973160559732	TRUE
enc_assisted_living_counts_5	0.000360821	0	9	0	0	0	0.00101686	0	28	0	0	0	-0.000656044	-0.0105904	FALSE	0.000406789	0	9	0	0	0	0.000473618	0	17	0	0	0	-6.68296e-05	-0.0013228	FALSE	0.818248	TRUE
enc_rehab_counts_1	0.00256856	0	27	0	0	0	0.00455078	0	93	0	0	0	-0.00198222	-0.0111701	FALSE	0.00292597	0	27	0	0	0	0.0027313	0	22	0	0	0	0.000194677	0.00134123	FALSE	0.4354933775719153	TRUE
enc_rehab_counts_2	0.00188565	0	25	0	0	0	0.00302657	0	63	0	0	0	-0.00114093	-0.00823174	FALSE	0.00197002	0	25	0	0	0	0.0022693	0	47	0	0	0	-0.00029928	-0.00219313	FALSE	0.5202055052471349	TRUE
enc_rehab_counts_3	0.00145348	0	48	0	0	0	0.00209815	0	39	0	0	0	-0.000644671	-0.00524294	FALSE	0.00157485	0	48	0	0	0	0.00146735	0	31	0	0	0	0.000107508	0.000976718	FALSE	0.8841796135820503	TRUE
enc_rehab_counts_4	0.000962189	0	12	0	0	0	0.00144341	0	37	0	0	0	-0.00048122	-0.0054239	FALSE	0.000857162	0	12	0	0	0	0.00111286	0	19	0	0	0	-0.000255696	-0.00372038	FALSE	0.4731593788020819	TRUE
enc_rehab_counts_5	0.00111712	0	21	0	0	0	0.000978286	0	38	0	0	0	0.000138832	0.00163907	FALSE	0.000973387	0	21	0	0	0	0.000839728	0	15	0	0	0	0.000133659	0.00182712	FALSE	0.36969357398972325	TRUE
enc_swing_bed_counts_1	3.05780474082047e-05	0	1	0	0	0	0.000151401	0	8	0	0	0	-0.000120823	-0.0102879	FALSE	3.7773238532190066e-05	0	1	0	0	0	5.52070409316624e-05	0	1	0	0	0	-1.74338e-05	-0.00255695	FALSE	0.2888443663464849	TRUE
enc_swing_bed_counts_2	5.707902182864878e-05	0	16	0	0	0	9.062250014739804e-05	0	16	0	0	0	-3.35435e-05	-0.00157452	FALSE	7.554647706438013e-05	0	16	0	0	0	3.7773238532190066e-05	0	2	0	0	0	3.777323945541866e-05	0.00185634	FALSE	0.8672937288309772	TRUE
enc_swing_bed_counts_3	8.154145975521254e-06	0	1	0	0	0	4.840478923535719e-05	0	5	0	0	0	-4.02506e-05	-0.00604798	FALSE	8.716901199736168e-06	0	1	0	0	0	2.6150703599208507e-05	0	2	0	0	0	-1.74338e-05	-0.00361601	FALSE	0.13028955658185015	TRUE
enc_swing_bed_counts_4	6.11560948164094e-06	0	1	0	0	0	2.620409642816329e-05	0	9	0	0	0	-2.00885e-05	-0.00322817	FALSE	8.716901199736168e-06	0	1	0	0	0	1.1622534932981557e-05	0	1	0	0	0	-2.90563e-06	-0.000911146	FALSE	0.7054569861112734	TRUE
enc_swing_bed_counts_5	0	0	0	0	0	0	1.4193885565255115e-05	0	5	0	0	0	-1.41939e-05	-0.00389438	FALSE	0	0	0	0	0	0	0	0	0	0	0	0	0		FALSE	1	TRUE
enc_advice_counts_1	0.0288718	0	48	0	0	0	0.023714707267487777	0	80	0	0	0	0.00515709	0.011785630853511938	FALSE	0.0226262	0	48	0	0	0	0.022989374097437523	0	52	0	0	0	-0.000363204	-0.000871407	FALSE	0.6347239928385484	TRUE
enc_advice_counts_2	0.019331441571467014	0	38	0	0	0	0.017618615390102565	0	67	0	0	0	0.00171283	0.00476473	FALSE	0.014798392603418769	0	37	0	0	0	0.015670082723392386	0	43	0	0	0	-0.00087169	-0.00255372	FALSE	0.8619386471646113	TRUE
enc_advice_counts_3	0.0109999	0	24	0	0	0	0.013615211769133176	0	64	0	0	0	-0.00261527	-0.00913268	FALSE	0.00888543	0	24	0	0	0	0.00953629	0	41	0	0	0	-0.000650862	-0.00255372	FALSE	0.8698003887110464	TRUE
enc_advice_counts_4	0.00662117	0	41	0	0	0	0.010458346041106948	0	51	0	0	0	-0.00383718	-0.0157935	FALSE	0.00523305	0	41	0	0	0	0.00477686	0	37	0	0	0	0.000456184	0.00244396	FALSE	0.14028283582879372	TRUE
enc_advice_counts_5	0.00363879	0	21	0	0	0	0.0078645	0	68	0	0	0	-0.00422572	-0.0214766	FALSE	0.00289111	0	21	0	0	0	0.00246979	0	33	0	0	0	0.000421317	0.00342066	FALSE	0.0843132	TRUE
enc_unknown_counts_1	0.2985008602624004	0	148	0	0	0	0.4208410641483559	0	216	0	0	0	-0.12234	-0.041268	FALSE	0.3158336699025741	0	148	0	0	0	0.32238587397104246	0	175	0	0	0	-0.0065522	-0.00234678	FALSE	0.7616206314239475	TRUE
enc_unknown_counts_2	0.23501267969699194	0	176	0	0	0	0.32633635432596875	0	221	0	0	0	-0.0913237	-0.0352663	FALSE	0.24142620126162617	0	134	0	0	0	0.24986997289043728	0	176	0	0	0	-0.00844377	-0.00350277	FALSE	0.30825486380839473	TRUE
enc_unknown_counts_3	0.19910385935729022	0	161	0	0	0	0.25078885248622285	0	219	0	0	0	-0.051685	-0.0226681	FALSE	0.19546779250288385	0	136	0	0	0	0.19857972623118966	0	177	0	0	0	-0.00311193	-0.00148543	FALSE	0.3968447255859413	TRUE
enc_unknown_counts_4	0.16186183615059077	0	134	0	0	0	0.18652257810458492	0	220	0	0	0	-0.0246607	-0.0125306	FALSE	0.14985805979213096	0	134	0	0	0	0.15361504420921726	0	171	0	0	0	-0.00375698	-0.00212272	FALSE	0.27358032930560006	TRUE
enc_unknown_counts_5	0.11803126299567016	0	144	0	0	0	0.13712494477122733	0	210	0	0	0	-0.0190937	-0.0114513	FALSE	0.10635491153798099	0	144	0	0	0	0.10727309179768653	0	131	0	0	0	-0.00091818	-0.000623268	FALSE	0.40004708858851323	TRUE
enc_observation_counts_1	0.016754731443202296	0	22	0	0	0	0.030820020803140998	0	54	0	0	0	-0.0140653	-0.0645321	FALSE	0.0182822	0	22	0	0	0	0.0176198	0	34	0	0	0	0.000662484	0.00356181	FALSE	0.0756716	TRUE
enc_observation_counts_2	0.012532922364376167	0	28	0	0	0	0.022215978530110328	0	52	0	0	0	-0.00968306	-0.0529157	FALSE	0.012871957438277076	0	28	0	0	0	0.012636601105884198	0	52	0	0	0	0.000235356	0.0014511	FALSE	0.4590695673111098	TRUE
enc_observation_counts_3	0.00881463	0	11	0	0	0	0.0162524	0	66	0	0	0	-0.00743773	-0.048732	FALSE	0.00897841	0	9	0	0	0	0.0087692	0	49	0	0	0	0.000209206	0.00157039	FALSE	0.16221826813466533	TRUE
enc_observation_counts_4	0.00597903	0	8	0	0	0	0.011865360440985828	0	69	0	0	0	-0.00588633	-0.0455441	FALSE	0.00588391	0	8	0	0	0	0.006035	0	50	0	0	0	-0.000151093	-0.00133601	FALSE	0.8657893560945241	TRUE
enc_observation_counts_5	0.00342474	0	7	0	0	0	0.00812072	0	52	0	0	0	-0.00469598	-0.046199	FALSE	0.0033008	0	7	0	0	0	0.00336763	0	11	0	0	0	-6.68296e-05	-0.0009612	FALSE	0.6699492337021817	TRUE
enc_orders_counts_1	0.3655401714001484	0	123	0	0	0	0.5938401448213063	0	263	0	0	0	-0.2283	-0.116108	TRUE	0.35765736185890823	0	123	0	0	0	0.35381611406355784	0	101	0	0	0	0.00384125	0.00250694	FALSE	0.6278722218432398	TRUE
enc_orders_counts_2	0.2686383391635477	0	99	0	0	0	0.43615335510699643	0	262	0	0	0	-0.167515	-0.102166	TRUE	0.25221772494689954	0	98	0	0	0	0.2537577108255196	0	95	0	0	0	-0.00153999	-0.0012018	FALSE	0.44593495389871696	TRUE
enc_orders_counts_3	0.1990121252150656	0	142	0	0	0	0.3190144930489995	0	261	0	0	0	-0.120002	-0.0876352	FALSE	0.1812795829834466	0	142	0	0	0	0.17790614221914872	0	87	0	0	0	0.00337344	0.00312859	FALSE	0.3265864116739462	TRUE
enc_orders_counts_4	0.1489456689253651	0	145	0	0	0	0.23013893266347898	0	236	0	0	0	-0.0811933	-0.07005	FALSE	0.1285103687539771	0	145	0	0	0	0.1273074363884135	0	83	0	0	0	0.00120293	0.00130874	FALSE	0.8072608642122425	TRUE
enc_orders_counts_5	0.102534	0	79	0	0	0	0.15666919730301618	0	168	0	0	0	-0.0541349	-0.059084	FALSE	0.0823486	0	67	0	0	0	0.0827437	0	92	0	0	0	-0.000395166	-0.000548803	FALSE	0.4458693295926971	TRUE
enc_visits_counts_1	0.015772156853151986	0	251	0	0	0	0.0401887	0	223	0	0	0	-0.0244166	-0.0257062	FALSE	0.0173757	0	251	0	0	0	0.014937863022614547	0	172	0	0	0	0.00243783	0.00313935	FALSE	0.0379832	TRUE
enc_visits_counts_2	0.00765674	0	99	0	0	0	0.024539772359191196	0	218	0	0	0	-0.016883	-0.0261729	FALSE	0.00816193	0	99	0	0	0	0.00769121	0	140	0	0	0	0.000470713	0.00111664	FALSE	0.32727057857976316	TRUE
enc_visits_counts_3	0.00459078	0	88	0	0	0	0.0149043	0	167	0	0	0	-0.0103135	-0.0220403	FALSE	0.00494829	0	88	0	0	0	0.00468388	0	139	0	0	0	0.000264413	0.000735704	FALSE	0.12754820285232019	TRUE
enc_visits_counts_4	0.00235859	0	94	0	0	0	0.00857857	0	268	0	0	0	-0.00621998	-0.0178137	FALSE	0.00237971	0	94	0	0	0	0.00203394	0	32	0	0	0	0.00034577	0.00184027	FALSE	0.9269663363067953	TRUE
enc_visits_counts_5	0.00122924	0	32	0	0	0	0.00505375	0	110	0	0	0	-0.00382451	-0.016373	FALSE	0.000874596	0	16	0	0	0	0.000883313	0	34	0	0	0	-8.7169e-06	-9.66198e-05	FALSE	0.33494036565889385	TRUE
enc_diagnostics_counts_1	0.9404951197436336	0	92	0	0	1	1.0100758390224125	0	324	0	0	1	-0.0695807	-0.0253609	FALSE	0.9205774075354706	0	92	0	0	1	0.9147951964063122	0	110	0	0	1	0.00578221	0.00216382	FALSE	0.8819382696049688	TRUE
enc_diagnostics_counts_2	0.7394098029142918	0	169	0	0	0	0.7790845453334507	0	327	0	0	0	-0.0396747	-0.0166787	FALSE	0.686523	0	169	0	0	0	0.6845150061454154	0	80	0	0	0	0.00200779	0.000890272	FALSE	0.513211	TRUE
enc_diagnostics_counts_3	0.5827829284799857	0	80	0	0	0	0.5999802741385222	0	276	0	0	0	-0.0171973	-0.00830327	FALSE	0.51534	0	80	0	0	0	0.5186120368783034	0	86	0	0	0	-0.00327174	-0.00168929	FALSE	0.2175162999810636	TRUE
enc_diagnostics_counts_4	0.44172639578593736	0	87	0	0	0	0.4623221487941384	0	302	0	0	0	-0.0205958	-0.0114552	FALSE	0.3688905418716349	0	71	0	0	0	0.37204896573967267	0	93	0	0	0	-0.00315842	-0.00194821	FALSE	0.28664226242323665	TRUE
enc_diagnostics_counts_5	0.29766302176341564	0	78	0	0	0	0.34759879490272094	0	260	0	0	0	-0.0499358	-0.0334391	FALSE	0.24150755900615703	0	78	0	0	0	0.23972349989394437	0	114	0	0	0	0.00178406	0.00139411	FALSE	0.673774	TRUE
enc_hospice_counts_1	0.000130466	0	10	0	0	0	0.000316633	0	23	0	0	0	-0.000186166	-0.0061383	FALSE	0.00013947	0	10	0	0	0	0.000153999	0	19	0	0	0	-1.45282e-05	-0.000505306	FALSE	0.5915428738567086	TRUE
enc_hospice_counts_2	9.581121521237473e-05	0	14	0	0	0	0.000161228	0	21	0	0	0	-6.54168e-05	-0.00287453	FALSE	8.13577445308709e-05	0	3	0	0	0	8.13577445308709e-05	0	5	0	0	0	0	0	FALSE	0.5275846515879987	TRUE
enc_hospice_counts_3	4.2809266371486584e-05	0	5	0	0	0	9.24422290660205e-05	0	16	0	0	0	-4.9633e-05	-0.00356421	FALSE	3.486760479894467e-05	0	3	0	0	0	2.9056337332453896e-05	0	2	0	0	0	5.811267328681424e-06	0.000852304	FALSE	0.8150951005009076	TRUE
enc_hospice_counts_4	1.0192682469401567e-05	0	1	0	0	0	5.058846393770413e-05	0	7	0	0	0	-4.03958e-05	-0.00583923	FALSE	1.1622534932981557e-05	0	1	0	0	0	1.7433802399472337e-05	0	1	0	0	0	-5.81127e-06	-0.00152464	FALSE	0.5270892568655381	TRUE
enc_hospice_counts_5	2.0385364938803135e-06	0	1	0	0	0	2.802382534678574e-05	0	5	0	0	0	-2.59853e-05	-0.00579226	FALSE	2.9056337332453893e-06	0	1	0	0	0	0	0	0	0	0	0	2.905633664340712e-06	0.00241066	FALSE	0.31731050786291415	TRUE
enc_long_term_counts_1	4.077072987760627e-06	0	1	0	0	0	2.038096388857145e-05	0	4	0	0	0	-1.63039e-05	-0.00414061	FALSE	5.811267466490779e-06	0	1	0	0	0	0	0	0	0	0	0	5.811267328681424e-06	0.00340919	FALSE	0.15729920705028502	TRUE
enc_long_term_counts_2	0	0	0	0	0	0	1.5285722916428587e-05	0	3	0	0	0	-1.52857e-05	-0.00462604	FALSE	0	0	0	0	0	0	0	0	0	0	0	0	0		FALSE	1	TRUE
enc_long_term_counts_3	0	0	0	0	0	0	9.462590376836743e-06	0	3	0	0	0	-9.46259e-06	-0.00350734	FALSE	0	0	0	0	0	0	0	0	0	0	0	0	0		FALSE	1	TRUE
enc_long_term_counts_4	0	0	0	0	0	0	5.459186755867352e-06	0	1	0	0	0	-5.45919e-06	-0.0033043	FALSE	0	0	0	0	0	0	0	0	0	0	0	0	0		FALSE	1	TRUE
enc_long_term_counts_5	0	0	0	0	0	0	2.911566269795921e-06	0	2	0	0	0	-2.91157e-06	-0.00215836	FALSE	0	0	0	0	0	0	0	0	0	0	0	0	0		FALSE	1	TRUE
enc_inpatient_counts_1	0.0803489	0	75	0	0	0	0.17688529375156042	0	362	0	0	0	-0.0965364	-0.0988021	FALSE	0.0945987	0	75	0	0	0	0.0886887	0	63	0	0	0	0.00591006	0.00803656	FALSE	0.000283721	TRUE
enc_inpatient_counts_2	0.060379412412241006	0	90	0	0	0	0.12402944758125271	0	363	0	0	0	-0.06365	-0.0797162	FALSE	0.0677419	0	61	0	0	0	0.0664809	0	158	0	0	0	0.00126104	0.00200513	FALSE	0.2161616097869904	TRUE
enc_inpatient_counts_3	0.0453269	0	78	0	0	0	0.0887846	0	365	0	0	0	-0.0434577	-0.0663901	FALSE	0.049436452337437056	0	78	0	0	0	0.0465918	0	37	0	0	0	0.00284462	0.00609315	FALSE	0.0692068	TRUE
enc_inpatient_counts_4	0.0340823	0	65	0	0	0	0.0637928	0	120	0	0	0	-0.0297105	-0.056178	FALSE	0.0353383	0	55	0	0	0	0.0353703	0	58	0	0	0	-3.1962e-05	-8.22055e-05	FALSE	0.9118789878637308	TRUE
enc_inpatient_counts_5	0.0219734	0	45	0	0	0	0.0453997	0	134	0	0	0	-0.0234263	-0.0565408	FALSE	0.021862	0	36	0	0	0	0.021153013578026434	0	29	0	0	0	0.000708975	0.00255407	FALSE	0.15434159924056634	TRUE
enc_clinic_counts_1	2.9426661611096163	0	112	0	1	4	2.9172456437509418	0	304	0	0	4	0.025420517358674566	0.00479672	FALSE	2.6385711255553392	0	112	0	0	3	2.6863775173684257	0	109	0	0	3	-0.0478064	-0.00952389	FALSE	2.6346099843588683e-07	TRUE
enc_clinic_counts_2	2.3303183378588845	0	129	0	0	3	2.17916	0	269	0	0	2	0.15116311425423445	0.032324349215059875	FALSE	1.9709930584410114	0	129	0	0	2	2.0154260094897998	0	103	0	0	2	-0.0444329	-0.0101337	FALSE	1.233884574258348e-08	TRUE
enc_clinic_counts_3	1.8101979826642856	0	150	0	0	2	1.6372606965485565	0	294	0	0	1	0.172937	0.0422843	FALSE	1.449754328667854	0	100	0	0	1	1.4870655714364582	0	125	0	0	1	-0.0373112	-0.00990696	FALSE	1.2885401438694225e-08	TRUE
enc_clinic_counts_4	1.3397873398729585	0	137	0	0	1	1.2104618399206306	0	218	0	0	0	0.1293254999523279	0.0369073	FALSE	1.0058664745074224	0	137	0	0	0	1.028690227482065	0	124	0	0	0	-0.0228238	-0.00729335	FALSE	2.63485182295852e-07	TRUE
enc_clinic_counts_5	0.9259420077138221	0	111	0	0	0	0.8719347576230264	0	207	0	0	0	0.054007250090795655	0.018328070009839676	FALSE	0.6521753026943942	0	75	0	0	0	0.6593347842131108	0	149	0	0	0	-0.00715948	-0.00286474	FALSE	0.00223109	TRUE
enc_emergency_counts_1	0.0822142	0	65	0	0	0	0.17672079025731693	0	155	0	0	0	-0.0945066	-0.151554	TRUE	0.0874538	0	38	0	0	0	0.0860562	0	56	0	0	0	0.00139761	0.00320639	FALSE	0.159976	TRUE
enc_emergency_counts_2	0.064852	0	48	0	0	0	0.1335746536509949	0	83	0	0	0	-0.0687227	-0.128562	TRUE	0.0663792	0	36	0	0	0	0.0653855	0	35	0	0	0	0.000993727	0.00266789	FALSE	0.659955	TRUE
enc_emergency_counts_3	0.0512264	0	55	0	0	0	0.1023976020340202	0	101	0	0	0	-0.0511712	-0.109966	TRUE	0.050462141045272677	0	28	0	0	0	0.050151238235815424	0	68	0	0	0	0.000310903	0.000916324	FALSE	0.7232281978571709	TRUE
enc_emergency_counts_4	0.0387077	0	29	0	0	0	0.0774611	0	85	0	0	0	-0.0387534	-0.0971557	FALSE	0.036764983626753914	0	19	0	0	0	0.0365645	0	42	0	0	0	0.000200489	0.000728534	FALSE	0.6367132066904713	TRUE
enc_emergency_counts_5	0.026676288558917783	0	20	0	0	0	0.0578	0	68	0	0	0	-0.0311238	-0.0937988	FALSE	0.024485775470058896	0	20	0	0	0	0.024006345904073408	0	19	0	0	0	0.00047943	0.0022401	FALSE	0.4750812647103434	TRUE
enc_psych_counts_1	0.000786875	0	29	0	0	0	0.0023318	0	41	0	0	0	-0.00154493	-0.016361	FALSE	0.000886218	0	29	0	0	0	0.000950142	0	37	0	0	0	-6.39239e-05	-0.000785939	FALSE	0.6822613631039304	TRUE
enc_psych_counts_2	0.000568752	0	12	0	0	0	0.00172292	0	55	0	0	0	-0.00115417	-0.0144409	FALSE	0.000729314	0	12	0	0	0	0.000749654	0	18	0	0	0	-2.03394e-05	-0.000369412	FALSE	0.659705	TRUE
enc_psych_counts_3	0.000436247	0	10	0	0	0	0.00126326	0	31	0	0	0	-0.000827009	-0.0141026	FALSE	0.00050558	0	10	0	0	0	0.000700258	0	18	0	0	0	-0.000194677	-0.00360728	FALSE	0.6915225801963281	TRUE
enc_psych_counts_4	0.000338397	0	13	0	0	0	0.00091314	0	24	0	0	0	-0.000574743	-0.011477	FALSE	0.000374827	0	13	0	0	0	0.000418411	0	12	0	0	0	-4.35845e-05	-0.00104695	FALSE	0.4042885624410021	TRUE
enc_psych_counts_5	0.000258894	0	18	0	0	0	0.000651099	0	18	0	0	0	-0.000392205	-0.00885369	FALSE	0.000284752	0	18	0	0	0	0.000284752	0	16	0	0	0	0	0	FALSE	0.6070415793790157	TRUE
enc_palliative_counts_1	2.0385364938803134e-05	0	8	0	0	0	0.000144486	0	14	0	0	0	-0.000124101	-0.00540799	FALSE	2.3245069865963114e-05	0	8	0	0	0	2.3245069865963114e-05	0	6	0	0	0	0	0	FALSE	0.7127018566581784	TRUE
enc_palliative_counts_2	1.6308291951042508e-05	0	7	0	0	0	4.1853765128316364e-05	0	11	0	0	0	-2.55455e-05	-0.00200838	FALSE	2.3245069865963114e-05	0	7	0	0	0	2.9056337332453893e-06	0	1	0	0	0	2.0339435650384985e-05	0.00236292	FALSE	0.4142161782425252	TRUE
enc_palliative_counts_3	4.077072987760627e-06	0	1	0	0	0	8.006807241938783e-06	0	5	0	0	0	-3.92973e-06	-0.00106229	FALSE	5.811267466490779e-06	0	1	0	0	0	2.9056337332453893e-06	0	1	0	0	0	2.905633664340712e-06	0.00139179	FALSE	0.5637028616507731	TRUE
enc_palliative_counts_4	0	0	0	0	0	0	4.003403620969392e-06	0	6	0	0	0	-4.0034e-06	-0.00146566	FALSE	0	0	0	0	0	0	0	0	0	0	0	0	0		FALSE	1	TRUE
enc_palliative_counts_5	2.0385364938803135e-06	0	1	0	0	0	5.095240972142862e-06	0	10	0	0	0	-3.0567e-06	-0.000684451	FALSE	2.9056337332453893e-06	0	1	0	0	0	0	0	0	0	0	0	2.905633664340712e-06	0.00241066	FALSE	0.31731050786291415	TRUE
visits_counts_all	0.00836477	0	3.3333332538604736	0	0	0	0.018128	0	8.818181991577148	0	0	0.012820512987673283	-0.00976323	-0.200964	TRUE	0.0091961	0	3.3333332538604736	0	0	0	0.00893222	0	3.2592592239379883	0	0	0	0.000263879	0.00770804	FALSE	0.000211823	TRUE
vaccinations_counts_all	0.0346836	0	4	0	0.0192308	0.0526316	0.030102196223018858	0	3.2857143878936768	0	0.012345679104328156	0.0428571	0.00458138	0.0763216	FALSE	0.033483847401260744	0	4	0	0.016	0.0493827	0.034137	0	3	0	0.016949152573943138	0.05	-0.000653159	-0.0103998	FALSE	1.2320603384766902e-12	TRUE
other_procedures_counts_all	0.0922259	0	9.5	0	0.018518518656492233	0.1111111119389534	0.10349755029179833	0	23	0	0.016129031777381897	0.1195652186870575	-0.0112717	-0.0524294	FALSE	0.0819416	0	9.5	0	0	0.0869565	0.0832642	0	12.600000381469727	0	0	0.0895522	-0.00132263	-0.0070157	FALSE	6.839481925261659e-07	TRUE
elective_procedures_counts_all	0.0336217	0	8.428571701049805	0	0	0.018518518656492233	0.0309167	0	21.799999237060547	0	0	0.012658228166401386	0.00270499	0.0229451	FALSE	0.026828329536029497	0	8.428571701049805	0	0	0	0.0271815	0	6.400000095367432	0	0	0	-0.000353195	-0.00341265	FALSE	6.528749595735101e-05	TRUE
critical_procedures_counts_all	0.1265556303472413	0	12.818181991577148	0	0.025	0.14432989060878754	0.13774049830444524	0	25.66666603088379	0	0.024390242993831635	0.15000000596046448	-0.0111849	-0.0370937	FALSE	0.11243502905954769	0	12.818181991577148	0	0	0.11214952915906906	0.11422465054990749	0	14.800000190734863	0	0.00892857	0.11594203114509583	-0.00178962	-0.00668463	FALSE	1.2439399698900702e-06	TRUE
prescriptions_counts_all	0.1940021480240725	0	18.120689392089844	0	0.0769231	0.26760563254356384	0.2190614350350527	0	28.928571701049805	0	0.0612245	0.2884615361690521	-0.0250593	-0.072481	FALSE	0.1825279844470294	0	12.125	0	0.0412371	0.24561403691768646	0.1844873963101712	0	18.26984214782715	0	0.0444444	0.25	-0.00195941	-0.0061095	FALSE	5.3190547902670144e-05	TRUE
diagnoses_counts_all	0.29036459676642096	0	14.5	0.0263158	0.1627907007932663	0.3888888955116272	0.3212717190547037	0	29.5238	0.020408162847161293	0.15789473056793213	0.4166666567325592	-0.0309071	-0.066435	FALSE	0.2632660647468771	0	14.5	0	0.11666666716337204	0.3448275923728943	0.2668591674875213	0	21.200000762939453	0	0.12121212482452393	0.35185185074806213	-0.0035931	-0.00848	FALSE	5.041261814672984e-07	TRUE
well_visit_counts_all	0.0264422	0	5	0	0	0.0365854	0.017077039746459965	0	12.684210777282715	0	0	0.018018018454313278	0.00936518	0.15798998674719064	TRUE	0.017287493020281777	0	4	0	0	0.017241379246115685	0.018024523620946517	0	5.900000095367432	0	0	0.0188679	-0.000737031	-0.0133481	FALSE	9.432339381860988e-25	TRUE
enc_reports_counts_all	0.0789455	0	6.318181991577148	0	0	0.0689655	0.0976552	0	14.869918823242188	0	0	0.0890411	-0.0187097	-0.0859463	FALSE	0.0748016	0	5.070175647735596	0	0	0.05	0.0743362	0	5.633333206176758	0	0	0.05	0.000465377	0.00235805	FALSE	0.6465611924865409	TRUE
enc_surgery_counts_all	0.00629102	0	3.5	0	0	0	0.00783739	0	10.166666984558105	0	0	0	-0.00154637	-0.0524648	FALSE	0.00612338	0	3.5	0	0	0	0.00605557	0	4.6724138259887695	0	0	0	6.781028787372634e-05	0.00260187	FALSE	0.4267301878539461	TRUE
enc_urgent_counts_all	0.000889605	0	1	0	0	0	0.000911322	0	2.5	0	0	0	-2.17173e-05	-0.00220712	FALSE	0.000779471	0	1	0	0	0	0.000831208	0	1.2999999523162842	0	0	0	-5.17368e-05	-0.00544801	FALSE	0.00104446	TRUE
enc_ambulatory_counts_all	0.10092837288372153	0	10.75	0	0.018518518656492233	0.11312331631779671	0.14242988385701102	0	29.4762	0	0.0344828	0.1656050980091095	-0.0415015	-0.160113	TRUE	0.10284699483960519	0	10.75	0	0.012195121496915817	0.1090909093618393	0.10375939143294728	0	9.800000190734863	0	0.012987012974917889	0.1111111119389534	-0.000912396	-0.00392375	FALSE	0.0228686	TRUE
enc_other_patient_counts_all	0.21373212350761714	0	11.75	0	0.0740741	0.2747252881526947	0.24665599189517115	0	24	0	0.0833333	0.31210190057754517	-0.0329239	-0.081775	FALSE	0.20739711468012367	0	11.75	0	0.054794520139694214	0.2551020383834839	0.20520713713204647	0	13.461538314819336	0	0.0526316	0.25	0.00218998	0.00575417	FALSE	0.000694354	TRUE
enc_prescriptions_counts_all	0.030924278340569173	0	3.615384578704834	0	0	0	0.043317954019593645	0	4.828571319580078	0	0	0.00793651	-0.0123937	-0.104587	TRUE	0.0298774	0	3.615384578704834	0	0	0	0.029484830484773607	0	3.263157844543457	0	0	0	0.000392593	0.00380103	FALSE	0.25908347930730846	TRUE
enc_assisted_living_counts_all	0.000226133	0	1	0	0	0	0.000539813	0	12.454545021057129	0	0	0	-0.000313679	-0.0221256	FALSE	0.000273115	0	1	0	0	0	0.00030934	0	7.199999809265137	0	0	0	-3.62245e-05	-0.0030172	FALSE	0.4248344800081949	TRUE
enc_rehab_counts_all	0.000209649	0	1.04348	0	0	0	0.000344476	0	12.5	0	0	0	-0.000134827	-0.0108612	FALSE	0.000226248	0	1.04348	0	0	0	0.000234636	0	1.2222222089767456	0	0	0	-8.38837e-06	-0.00116397	FALSE	0.5845907261054641	TRUE
enc_swing_bed_counts_all	2.245114338120204e-06	0	0.10191082954406738	0	0	0	1.0421278199915994e-05	0	0.7777777910232544	0	0	0	-8.17616e-06	-0.00987723	FALSE	2.927152689035947e-06	0	0.10191082954406738	0	0	0	3.915038017561867e-06	0	0.1428571492433548	0	0	0	-9.87885e-07	-0.00272322	FALSE	0.3577999946528574	TRUE
enc_advice_counts_all	0.00149057	0	2.5999999046325684	0	0	0	0.00134745	0	4.066666603088379	0	0	0	0.000143125	0.0067784	FALSE	0.00128816	0	2.5999999046325684	0	0	0	0.00131052	0	2	0	0	0	-2.23603e-05	-0.00106192	FALSE	0.3341408731905129	TRUE
enc_unknown_counts_all	0.022944922153058402	0	12	0	0	0	0.025744	0	13.10067081451416	0	0	0	-0.0027991	-0.0149902	FALSE	0.024427170431121227	0	12	0	0	0	0.024757565573845727	0	10.065217018127441	0	0	0	-0.000330395	-0.00168491	FALSE	0.4476732479756812	TRUE
enc_observation_counts_all	0.00112849	0	2	0	0	0	0.00214763	0	6.333333492279053	0	0	0	-0.00101914	-0.0717265	FALSE	0.00126534	0	2	0	0	0	0.00128151	0	4	0	0	0	-1.6166e-05	-0.00120362	FALSE	0.25902305083515265	TRUE
enc_orders_counts_all	0.0242048	0	6.161290168762207	0	0	0	0.0364041	0	14.529411315917969	0	0	0.0151515	-0.0121993	-0.107542	TRUE	0.024204357640993934	0	6.161290168762207	0	0	0	0.024098705102355074	0	14	0	0	0	0.000105652	0.00108052	FALSE	0.8813418482881618	TRUE
enc_visits_counts_all	0.000690357	0	8.800000190734863	0	0	0	0.00190175	0	22.909090042114258	0	0	0	-0.00121139	-0.0319353	FALSE	0.000802135	0	8.800000190734863	0	0	0	0.00074495	0	9	0	0	0	5.718555985367857e-05	0.00199623	FALSE	0.0156379	TRUE
enc_diagnostics_counts_all	0.0673132	0	10.600000381469727	0	0	0.0714286	0.0736947	0	16.33333396911621	0	0	0.0719424	-0.00638153	-0.0372697	FALSE	0.0671547	0	10.600000381469727	0	0	0.0625	0.0672348	0	8.692307472229004	0	0	0.0641026	-8.0112e-05	-0.000478586	FALSE	0.1689848957297545	TRUE
enc_hospice_counts_all	1.0138206226308454e-05	0	0.43209877610206604	0	0	0	1.8495709716850615e-05	0	1.600000023841858	0	0	0	-8.3575e-06	-0.00501522	FALSE	1.1285296456721845e-05	0	0.3333333432674408	0	0	0	8.597610511230125e-06	0	0.4390243887901306	0	0	0	2.6876857646129793e-06	0.00231662	FALSE	0.0796424	TRUE
enc_long_term_counts_all	5.149987000655114e-07	0	0.20000000298023224	0	0	0	1.6168691423981485e-06	0	0.21052631735801697	0	0	0	-1.10187e-06	-0.00342194	FALSE	7.340548476713858e-07	0	0.20000000298023224	0	0	0	3.0267018956666905e-08	0	0.010416666977107525	0	0	0	7.037878049231949e-07	0.00281979	FALSE	0.28504940740261275	TRUE
enc_inpatient_counts_all	0.00625826	0	6	0	0	0	0.014702351149276809	0	22.799999237060547	0	0	0	-0.00844409	-0.121413	TRUE	0.00747257	0	6	0	0	0	0.00715774	0	10.399999618530273	0	0	0	0.000314827	0.00673237	FALSE	1.037019211191992e-05	TRUE
enc_clinic_counts_all	0.20630404561460727	0	8.913043022155762	0	0.10000000149011612	0.28260868787765503	0.2002993152087175	0	21.5	0	0.0754717	0.26249998807907104	0.00600473	0.0185537	FALSE	0.1864911886296408	0	8.913043022155762	0	0.0638298	0.25	0.18992041517586503	0	9.761363983154297	0	0.0684932	0.2545454502105713	-0.00342923	-0.0109846	FALSE	3.796372220058413e-09	TRUE
enc_emergency_counts_all	0.00614775	0	2.1290323734283447	0	0	0	0.013946892080487935	0	8.545454978942871	0	0	0.00806452	-0.00779914	-0.188813	TRUE	0.00668732	0	2	0	0	0	0.00665434	0	3.444444417953491	0	0	0	3.297586226835847e-05	0.00115817	FALSE	0.24508830877780552	TRUE
enc_psych_counts_all	5.088604966250787e-05	0	1.100000023841858	0	0	0	0.000165927	0	2	0	0	0	-0.000115041	-0.0237795	FALSE	6.233705634698223e-05	0	1.100000023841858	0	0	0	5.6062539437733556e-05	0	0.5593220591545105	0	0	0	6.274517090787413e-06	0.00185334	FALSE	0.17999527454165176	TRUE
enc_palliative_counts_all	1.3565668433275732e-06	0	0.5757575631141663	0	0	0	4.63385387548046e-06	0	0.4000000059604645	0	0	0	-3.27729e-06	-0.00415705	FALSE	1.8550557276700143e-06	0	0.5757575631141663	0	0	0	8.074991184453693e-07	0	0.0833333	0	0	0	1.0475565659362474e-06	0.00146997	FALSE	0.6496440323317323	TRUE
months_since_chickenpox_diagnosis	-0.975597	-1	117	-1	-1	-1	-0.977059	-1	168	-1	-1	-1	0.00146236	0.00128516	FALSE	-0.985533	-1	117	-1	-1	-1	-0.984397	-1	112	-1	-1	-1	-0.0011361	-0.00132207	FALSE	0.7221954552674617	TRUE
months_since_diabetes_diagnosis	2.2045630600879016	-1	182	-1	-1	-1	6.036502670270215	-1	186	-1	-1	-1	-3.83194	-0.23343	TRUE	2.894946812374513	-1	182	-1	-1	-1	2.7902684515006144	-1	180	-1	-1	-1	0.10467836260795593	0.00773142	FALSE	0.0015155	TRUE
months_since_depression_diagnosis	2.461763170984287	-1	179	-1	-1	-1	3.8299110298137107	-1	187	-1	-1	-1	-1.36815	-0.0893411	FALSE	1.9295964946434643	-1	179	-1	-1	-1	1.9069122120880175	-1	180	-1	-1	-1	0.022684281691908836	0.00188443	FALSE	0.7109128888690719	TRUE
months_since_mci_diagnosis	-0.956402	-1	94	-1	-1	-1	-0.943566	-1	157	-1	-1	-1	-0.012836	-0.00860726	FALSE	-0.957052	-1	94	-1	-1	-1	-0.957613	-1	115	-1	-1	-1	0.000560787	0.000451892	FALSE	0.6519489148935016	TRUE
months_since_stroke_diagnosis	-0.741901	-1	157	-1	-1	-1	-0.388092	-1	184	-1	-1	-1	-0.353809	-0.0762506	FALSE	-0.712427	-1	157	-1	-1	-1	-0.726653	-1	134	-1	-1	-1	0.014225983060896397	0.00408627	FALSE	0.0631896	TRUE
months_since_hypertension_diagnosis	11.888008920635697	-1	179	-1	-1	17	16.972543930075826	-1	187	-1	-1	26	-5.08454	-0.191251	TRUE	11.04032438494998	-1	178	-1	-1	15	11.0683	-1	180	-1	-1	15	-0.0279522	-0.00125771	FALSE	0.28043838361134055	TRUE
months_since_hyperlipidemia_diagnosis	13.972848732438008	-1	183	-1	-1	23	16.091109823551804	-1	187	-1	-1	24	-2.11826	-0.0785028	FALSE	11.313593426294242	-1	181	-1	-1	16	11.418207863226009	-1	178	-1	-1	16	-0.104614	-0.00466067	FALSE	0.010025069390445165	TRUE
months_since_bacterial_infection_diagnosis	6.8472911927069315	-1	171	-1	-1	-1	7.895212002058478	-1	188	-1	-1	-1	-1.04792	-0.0506644	FALSE	5.008115435016954	-1	171	-1	-1	-1	5.05813	-1	170	-1	-1	-1	-0.0500176	-0.00300418	FALSE	0.0380672	TRUE
months_since_viral_infection_diagnosis	6.052045875225258	-1	179	-1	-1	-1	7.322742025765906	-1	187	-1	-1	-1	-1.2707	-0.0641172	FALSE	4.447749441391915	-1	179	-1	-1	-1	4.562603331599639	-1	184	-1	-1	-1	-0.114854	-0.00722481	FALSE	5.689163653646907e-05	TRUE
months_since_other_infection_diagnosis	0.0752974	-1	165	-1	-1	-1	0.4218288130053842	-1	185	-1	-1	-1	-0.346531	-0.0422103	FALSE	-0.173025	-1	165	-1	-1	-1	-0.167481	-1	164	-1	-1	-1	-0.00554395	-0.000881447	FALSE	0.446708	TRUE
months_since_atrial_fibrillation_diagnosis	0.0480177	-1	166	-1	-1	-1	0.729065	-1	182	-1	-1	-1	-0.681047	-0.0812318	FALSE	0.14290778390220799	-1	164	-1	-1	-1	0.10770312559020685	-1	168	-1	-1	-1	0.0352047	0.00496485	FALSE	0.026234	TRUE
months_since_atherosclerosis_diagnosis	-0.595122	-1	149	-1	-1	-1	-0.0969399	-1	181	-1	-1	-1	-0.498182	-0.0881788	FALSE	-0.553459	-1	149	-1	-1	-1	-0.56444	-1	151	-1	-1	-1	0.010980390012264252	0.00254109	FALSE	0.4830988280544476	TRUE
months_since_ihd_diagnosis	1.4627763236217455	-1	182	-1	-1	-1	3.509095369081059	-1	182	-1	-1	-1	-2.04632	-0.151815	TRUE	1.7343873035428392	-1	182	-1	-1	-1	1.6958963734785375	-1	167	-1	-1	-1	0.0384909	0.003456	FALSE	0.1728643074594587	TRUE
months_since_heart_failure_diagnosis	-0.493662	-1	168	-1	-1	-1	0.2904724089061901	-1	179	-1	-1	-1	-0.784135	-0.120252	TRUE	-0.378799	-1	138	-1	-1	-1	-0.397421	-1	158	-1	-1	-1	0.018622206524014473	0.00365326	FALSE	0.0691451	TRUE
months_since_copd_diagnosis	-0.11448	-1	158	-1	-1	-1	1.66655	-1	180	-1	-1	-1	-1.78103	-0.190296	TRUE	0.11875325067773906	-1	147	-1	-1	-1	0.0722951	-1	158	-1	-1	-1	0.046458177268505096	0.00671008	FALSE	0.00645404	TRUE
months_since_asthma_diagnosis	0.6554730627787698	-1	177	-1	-1	-1	2.368182476592827	-1	184	-1	-1	-1	-1.71271	-0.140554	TRUE	0.7845937488195863	-1	168	-1	-1	-1	0.756906	-1	177	-1	-1	-1	0.027687784284353256	0.00292728	FALSE	0.384308	TRUE
months_since_b12_deficiency_diagnosis	-0.52178	-1	159	-1	-1	-1	-0.214267	-1	184	-1	-1	-1	-0.307513	-0.0547016	FALSE	-0.558155	-1	159	-1	-1	-1	-0.554773	-1	138	-1	-1	-1	-0.00338216	-0.000767555	FALSE	0.909501	TRUE
months_since_brain_injury_diagnosis	-0.576775	-1	175	-1	-1	-1	-0.226248	-1	175	-1	-1	-1	-0.350528	-0.0624978	FALSE	-0.623726	-1	165	-1	-1	-1	-0.625894	-1	152	-1	-1	-1	0.0021676	0.000522984	FALSE	0.7117962884166078	TRUE
months_since_anxiety_diagnosis	2.040128590882034	-1	178	-1	-1	-1	3.410036605666927	-1	184	-1	-1	-1	-1.36991	-0.0956416	FALSE	1.537649749098527	-1	170	-1	-1	-1	1.5144918482445613	-1	172	-1	-1	-1	0.0231579	0.00209682	FALSE	0.9194921622044043	TRUE
months_since_obesity_diagnosis	2.0564205745411255	-1	181	-1	-1	-1	4.213035300557347	-1	187	-1	-1	-1	-2.15661	-0.147647	TRUE	1.7105088055230286	-1	181	-1	-1	-1	1.6752779965074283	-1	177	-1	-1	-1	0.0352308	0.00315039	FALSE	0.5298126490941941	TRUE
months_since_alcohol_disorder_diagnosis	-0.677569	-1	173	-1	-1	-1	-0.150527	-1	184	-1	-1	-1	-0.527042	-0.0911304	FALSE	-0.673619	-1	173	-1	-1	-1	-0.67565	-1	145	-1	-1	-1	0.00203104	0.000502269	FALSE	0.8513440720761871	TRUE
months_since_tobacco_use_diagnosis	1.7137853991862162	-1	184	-1	-1	-1	5.8359856488898565	-1	186	-1	-1	-1	-4.1222	-0.262582	TRUE	1.95551	-1	170	-1	-1	-1	1.8847625661394878	-1	182	-1	-1	-1	0.0707493	0.00610564	FALSE	0.017945019743377012	TRUE
months_since_substance_use_disorder_diagnosis	-0.863538	-1	127	-1	-1	-1	-0.445415	-1	184	-1	-1	-1	-0.418123	-0.0977483	FALSE	-0.855032	-1	127	-1	-1	-1	-0.84934	-1	154	-1	-1	-1	-0.00569214	-0.00217385	FALSE	0.5496414836005773	TRUE
months_since_herpes_simplex_diagnosis	-0.388849	-1	163	-1	-1	-1	-0.460962	-1	178	-1	-1	-1	0.0721133	0.012337873332935184	FALSE	-0.602024	-1	163	-1	-1	-1	-0.595809	-1	161	-1	-1	-1	-0.00621515	-0.0013443	FALSE	0.3358736324824725	TRUE
months_since_herpes_zoster_diagnosis	-0.464309	-1	163	-1	-1	-1	-0.28718	-1	181	-1	-1	-1	-0.177129	-0.030739	FALSE	-0.562101	-1	163	-1	-1	-1	-0.565863	-1	158	-1	-1	-1	0.0037628	0.000847541	FALSE	0.497828	TRUE
months_since_mobility_problems_diagnosis	-0.4619	-1	140	-1	-1	-1	0.025687657361058238	-1	183	-1	-1	-1	-0.487587	-0.0831626	FALSE	-0.490855	-1	129	-1	-1	-1	-0.51428	-1	139	-1	-1	-1	0.0234252	0.005301	FALSE	0.023871895481117567	TRUE
months_since_falls_fractures_diagnosis	4.021944845356622	-1	170	-1	-1	-1	5.481438037138483	-1	188	-1	-1	-1	-1.45949	-0.0850253	FALSE	3.1849174364174697	-1	170	-1	-1	-1	3.1667049241774876	-1	175	-1	-1	-1	0.018212512135505676	0.00133428	FALSE	0.886271	TRUE
months_since_ulcers_weight_loss_diagnosis	-0.475809	-1	144	-1	-1	-1	-0.0702874	-1	182	-1	-1	-1	-0.405521	-0.0673632	FALSE	-0.506039	-1	144	-1	-1	-1	-0.504671	-1	139	-1	-1	-1	-0.00136855	-0.000295427	FALSE	0.9945114707645022	TRUE
months_since_incontinence_diagnosis	-0.104665	-1	159	-1	-1	-1	0.0944377	-1	185	-1	-1	-1	-0.199102	-0.0271723	FALSE	-0.244544	-1	158	-1	-1	-1	-0.245288	-1	163	-1	-1	-1	0.000743842	0.000125734	FALSE	0.9008482963976222	TRUE
months_since_dependence_care_diagnosis	-0.993511	-1	106	-1	-1	-1	-0.945019	-1	140	-1	-1	-1	-0.0484926	-0.0508923	FALSE	-0.992913	-1	106	-1	-1	-1	-0.993817	-1	86	-1	-1	-1	0.000903652	0.00200176	FALSE	0.2368256295992297	TRUE
months_since_cognitive_decline_diagnosis	-0.992614	-1	75	-1	-1	-1	-0.98918	-1	142	-1	-1	-1	-0.00343449	-0.00577744	FALSE	-0.991957	-1	75	-1	-1	-1	-0.992248	-1	84	-1	-1	-1	0.000290563	0.000555838	FALSE	0.6719728156919451	TRUE
months_since_general_examination_diagnosis	13.530708513743813	-1	184	-1	-1	22	10.782166802175814	-1	187	-1	-1	8	2.7485417115679986	0.11061757218203683	TRUE	7.830116312518342	-1	184	-1	-1	2	8.114307631065873	-1	180	-1	-1	4	-0.284191	-0.0143462	FALSE	2.870462696786633e-13	TRUE
months_since_immunization_encounter_diagnosis	1.0311080668966135	-1	145	-1	-1	-1	2.8621999357999637	-1	173	-1	-1	-1	-1.83109	-0.181504	TRUE	0.2987543548185577	-1	145	-1	-1	-1	0.27499789341554337	-1	134	-1	-1	-1	0.0237565	0.00355263	FALSE	0.12447228484627632	TRUE
months_since_drug_therapy_diagnosis	3.8610390828216605	-1	171	-1	-1	-1	6.653994923684208	-1	184	-1	-1	-1	-2.79296	-0.163817	TRUE	3.570649031406995	-1	171	-1	-1	-1	3.539826068764728	-1	177	-1	-1	-1	0.030822962522506714	0.00221906	FALSE	0.4601329180933076	TRUE
months_since_donepezil_first	-0.932749	-1	128	-1	-1	-1	-0.89219	-1	160	-1	-1	-1	-0.0405589	-0.0219329	FALSE	-0.920377	-1	107	-1	-1	-1	-0.920519	-1	160	-1	-1	-1	0.000142376	8.458722566763553e-05	FALSE	0.7689593968790951	TRUE
months_since_donepezil_last	-0.965192	-1	102	-1	-1	-1	-0.941878	-1	158	-1	-1	-1	-0.0233141	-0.0196822	FALSE	-0.958522	-1	87	-1	-1	-1	-0.957377	-1	125	-1	-1	-1	-0.00114482	-0.00109871	FALSE	0.8018562733685667	TRUE
months_since_donepezil_memantine_first	-0.999931	-1	16	-1	-1	-1	-0.998878	-1	61	-1	-1	-1	-0.00105237	-0.00865551	FALSE	-0.999901	-1	16	-1	-1	-1	-0.999736	-1	50	-1	-1	-1	-0.000165621	-0.00229877	FALSE	0.5143004874563052	TRUE
months_since_donepezil_memantine_last	-0.999931	-1	16	-1	-1	-1	-0.999276	-1	61	-1	-1	-1	-0.000654942	-0.00723472	FALSE	-0.999901	-1	16	-1	-1	-1	-0.999834	-1	31	-1	-1	-1	-6.68296e-05	-0.00135636	FALSE	0.6781357416657017	TRUE
months_since_memantine_first	-0.968568	-1	100	-1	-1	-1	-0.951643	-1	147	-1	-1	-1	-0.0169249	-0.0136532	FALSE	-0.964156	-1	100	-1	-1	-1	-0.965045	-1	141	-1	-1	-1	0.000889124	0.000807136	FALSE	0.4727602935805151	TRUE
months_since_memantine_last	-0.983343	-1	78	-1	-1	-1	-0.973048	-1	141	-1	-1	-1	-0.0102948	-0.012589	FALSE	-0.981503	-1	68	-1	-1	-1	-0.980489	-1	141	-1	-1	-1	-0.00101407	-0.00142112	FALSE	0.712323	TRUE
months_since_galantamine_first	-0.996647	-1	77	-1	-1	-1	-0.994753	-1	135	-1	-1	-1	-0.00189398	-0.00454539	FALSE	-0.996016	-1	77	-1	-1	-1	-0.996005	-1	75	-1	-1	-1	-1.16225e-05	-3.33666e-05	FALSE	0.9246316826581261	TRUE
months_since_galantamine_last	-0.998139	-1	47	-1	-1	-1	-0.996813	-1	135	-1	-1	-1	-0.00132625	-0.0046716	FALSE	-0.99785	-1	47	-1	-1	-1	-0.997978	-1	53	-1	-1	-1	0.000127848	0.000640703	FALSE	0.8296453994400728	TRUE
months_since_rivastigmine_first	-0.991526	-1	83	-1	-1	-1	-0.986829	-1	129	-1	-1	-1	-0.00469664	-0.00735649	FALSE	-0.989493	-1	72	-1	-1	-1	-0.990565	-1	76	-1	-1	-1	0.00107218	0.00191579	FALSE	0.3029320610311488	TRUE
months_since_rivastigmine_last	-0.994384	-1	72	-1	-1	-1	-0.991154	-1	129	-1	-1	-1	-0.00322953	-0.00657005	FALSE	-0.993006	-1	72	-1	-1	-1	-0.994267	-1	74	-1	-1	-1	0.00126104	0.00307354	FALSE	0.15370827453604494	TRUE
months_since_antidepressants_first	5.444625194680235	-1	181	-1	-1	-1	5.80554	-1	188	-1	-1	-1	-0.360914	-0.018707	FALSE	3.990457898820022	-1	175	-1	-1	-1	4.0032891773860335	-1	184	-1	-1	-1	-0.0128313	-0.000809077	FALSE	0.4379845656681427	TRUE
months_since_antidepressants_last	1.3304834593148887	-1	165	-1	-1	-1	1.480347655570445	-1	182	-1	-1	-1	-0.149864	-0.0153632	FALSE	0.8739013072446166	-1	165	-1	-1	-1	0.8959463503787494	-1	154	-1	-1	-1	-0.022045	-0.00272544	FALSE	0.0697376	TRUE
months_since_antipsychotics_first	-0.68598	-1	150	-1	-1	-1	-0.402018	-1	184	-1	-1	-1	-0.283962	-0.0558613	FALSE	-0.705985	-1	135	-1	-1	-1	-0.70203	-1	175	-1	-1	-1	-0.00395457	-0.00103179	FALSE	0.9088790493575781	TRUE
months_since_antipsychotics_last	-0.822853	-1	122	-1	-1	-1	-0.671951	-1	172	-1	-1	-1	-0.150902	-0.0443357	FALSE	-0.833005	-1	122	-1	-1	-1	-0.833992	-1	172	-1	-1	-1	0.000987915	0.000380205	FALSE	0.8744476399708845	TRUE
months_since_angiotensin_antagonist_first	4.771551407813303	-1	182	-1	-1	-1	6.699831347523822	-1	185	-1	-1	-1	-1.92828	-0.103643	TRUE	4.374861619193454	-1	181	-1	-1	-1	4.378284455731217	-1	176	-1	-1	-1	-0.00342284	-0.000217294	FALSE	0.525979	TRUE
months_since_angiotensin_antagonist_last	0.8836811076591893	-1	181	-1	-1	-1	1.5394346175038998	-1	178	-1	-1	-1	-0.655754	-0.0755138	FALSE	0.8475559261852806	-1	181	-1	-1	-1	0.856961	-1	167	-1	-1	-1	-0.00940554	-0.00126791	FALSE	0.1410691410855248	TRUE
months_since_adrenergics_first	4.880753769253977	-1	181	-1	-1	-1	6.6011478122127105	-1	187	-1	-1	-1	-1.72039	-0.092512	FALSE	4.437411196569028	-1	181	-1	-1	-1	4.464680569155536	-1	180	-1	-1	-1	-0.0272694	-0.00172649	FALSE	0.33589399088705374	TRUE
months_since_adrenergics_last	1.0611662874988788	-1	169	-1	-1	-1	1.584221057757468	-1	178	-1	-1	-1	-0.523055	-0.0580312	FALSE	0.917291	-1	169	-1	-1	-1	0.9290589524028138	-1	178	-1	-1	-1	-0.0117678	-0.00154615	FALSE	0.37780599991864383	TRUE
months_since_nsaids_first	6.473578528502817	-1	181	-1	-1	-1	7.308775970261262	-1	187	-1	-1	-1	-0.835197	-0.0408066	FALSE	4.763280925386232	-1	181	-1	-1	-1	4.808158438396206	-1	184	-1	-1	-1	-0.0448775	-0.00270354	FALSE	0.1041491465716474	TRUE
months_since_nsaids_last	3.5346816213703858	-1	168	-1	-1	-1	3.7616719232569364	-1	183	-1	-1	-1	-0.22699	-0.0162873	FALSE	2.4608247931915193	-1	168	-1	-1	-1	2.4791128519085657	-1	158	-1	-1	-1	-0.0182881	-0.00160279	FALSE	0.15937602206192703	TRUE
months_since_antidiabetics_first	1.4564935541476063	-1	175	-1	-1	-1	3.7428402765696798	-1	186	-1	-1	-1	-2.28635	-0.164975	TRUE	1.8930436222792373	-1	175	-1	-1	-1	1.8197984071315874	-1	176	-1	-1	-1	0.0732452	0.00615948	FALSE	0.015277963649353243	TRUE
months_since_antidiabetics_last	-0.381853	-1	154	-1	-1	-1	0.1739173158852872	-1	186	-1	-1	-1	-0.55577	-0.106721	TRUE	-0.272871	-1	148	-1	-1	-1	-0.290392	-1	176	-1	-1	-1	0.017520971596240997	0.00401523	FALSE	0.1222454576786147	TRUE
months_since_antihypertensives_first	4.5192050523088465	-1	184	-1	-1	-1	6.233150584023799	-1	185	-1	-1	-1	-1.71395	-0.0949235	FALSE	4.1430094810828715	-1	169	-1	-1	-1	4.2116667005657265	-1	175	-1	-1	-1	-0.0686572	-0.00444895	FALSE	0.040441	TRUE
months_since_antihypertensives_last	0.7999319128811044	-1	144	-1	-1	-1	1.3654314104136536	-1	177	-1	-1	-1	-0.565499	-0.0681101	FALSE	0.7263183586656168	-1	143	-1	-1	-1	0.7484970609514788	-1	159	-1	-1	-1	-0.0221787	-0.00313368	FALSE	0.16853290780271557	TRUE
months_since_anticholinergics_first	1.3139081190831479	-1	182	-1	-1	-1	1.7548661371012884	-1	182	-1	-1	-1	-0.440958	-0.0379273	FALSE	0.9594460699850941	-1	168	-1	-1	-1	0.9543292489808489	-1	181	-1	-1	-1	0.00511682	0.000529795	FALSE	0.9799500346713971	TRUE
months_since_anticholinergics_last	0.5615189543123201	-1	168	-1	-1	-1	0.7889551189338426	-1	182	-1	-1	-1	-0.227436	-0.0259653	FALSE	0.27967	-1	168	-1	-1	-1	0.28615843258493895	-1	160	-1	-1	-1	-0.00648828	-0.000899723	FALSE	0.6801298904463111	TRUE
months_since_antivirals_first	2.1045850762820355	-1	179	-1	-1	-1	2.299001842293557	-1	187	-1	-1	-1	-0.194417	-0.0153923	FALSE	1.2399588562263373	-1	176	-1	-1	-1	1.2935677986047147	-1	184	-1	-1	-1	-0.0536089	-0.00532183	FALSE	0.00379901	TRUE
months_since_antivirals_last	0.9948812348638665	-1	163	-1	-1	-1	1.2030238799386532	-1	180	-1	-1	-1	-0.208143	-0.0226549	FALSE	0.5209626945684989	-1	163	-1	-1	-1	0.560465	-1	156	-1	-1	-1	-0.0395021	-0.00529283	FALSE	0.00677456	TRUE
months_since_glucocorticoids_first	4.014451185205117	-1	180	-1	-1	-1	5.455448304776934	-1	186	-1	-1	-1	-1.441	-0.0844359	FALSE	3.157688742703227	-1	161	-1	-1	-1	3.1871489631246024	-1	177	-1	-1	-1	-0.0294602	-0.00213196	FALSE	0.0831148	TRUE
months_since_glucocorticoids_last	2.433594673711849	-1	168	-1	-1	-1	2.9229272013806646	-1	182	-1	-1	-1	-0.489333	-0.0404786	FALSE	1.7499469721843683	-1	161	-1	-1	-1	1.7774604180044689	-1	177	-1	-1	-1	-0.0275134	-0.00275136	FALSE	0.12663817819075052	TRUE
months_since_statins_first	8.204622177646224	-1	188	-1	-1	1	9.208160610730141	-1	185	-1	-1	4	-1.00354	-0.0457193	FALSE	6.762615535261318	-1	169	-1	-1	-1	6.875211748058311	-1	176	-1	-1	-1	-0.112596	-0.00600579	FALSE	0.00426335	TRUE
months_since_statins_last	1.451629606073208	-1	163	-1	-1	0	1.7994098255171123	-1	176	-1	-1	0	-0.34778	-0.0400133	FALSE	1.2691023625707885	-1	163	-1	-1	-1	1.3167954346682784	-1	176	-1	-1	-1	-0.0476931	-0.00624488	FALSE	0.000631621	TRUE
months_since_nutrition_first	5.831731043649143	-1	183	-1	-1	-1	5.735658170473661	-1	186	-1	-1	-1	0.0960729	0.00515463	FALSE	4.177909047852882	-1	183	-1	-1	-1	4.239246975961692	-1	165	-1	-1	-1	-0.0613379	-0.00399252	FALSE	0.0516687	TRUE
months_since_nutrition_last	3.224075931407324	-1	164	-1	-1	-1	2.8988063306185405	-1	180	-1	-1	-1	0.32526960078878364	0.024957973341420834	FALSE	2.109492995969886	-1	164	-1	-1	-1	2.161986174994697	-1	165	-1	-1	-1	-0.0524932	-0.00490105	FALSE	0.014280283856064488	TRUE
months_since_cancer_treatment_first	-0.547616	-1	154	-1	-1	-1	-0.335969	-1	183	-1	-1	-1	-0.211647	-0.0372343	FALSE	-0.588818	-1	154	-1	-1	-1	-0.588513	-1	162	-1	-1	-1	-0.000305092	-6.69978e-05	FALSE	0.9047928734281745	TRUE
months_since_cancer_treatment_last	-0.744771	-1	139	-1	-1	-1	-0.656604	-1	169	-1	-1	-1	-0.0881675	-0.0233682	FALSE	-0.775621	-1	133	-1	-1	-1	-0.781726	-1	153	-1	-1	-1	0.00610474	0.00204092	FALSE	0.49062531732806647	TRUE
months_since_steroids_first	9.617929336170976	-1	181	-1	-1	7	8.649491822502185	-1	188	-1	-1	-1	0.9684375136687908	0.0424925	FALSE	6.612109519146673	-1	181	-1	-1	-1	6.758698740988903	-1	187	-1	-1	-1	-0.146589	-0.00777462	FALSE	0.000138453	TRUE
months_since_steroids_last	4.041041855231293	-1	174	-1	-1	1	3.7957394322882507	-1	181	-1	-1	-1	0.24530242294304205	0.0183201	FALSE	2.7958588908033786	-1	174	-1	-1	-1	2.899377903817712	-1	172	-1	-1	-1	-0.103519	-0.00923085	FALSE	1.2477094047212098e-06	TRUE
months_since_antibacterial_first	13.31514347219844	-1	187	-1	-1	20	13.99143708360053	-1	188	-1	-1	19	-0.676294	-0.0257764	FALSE	9.933237253711221	-1	176	-1	-1	11	10.064496351976848	-1	185	-1	-1	11	-0.131259	-0.00602894	FALSE	0.0024263	TRUE
months_since_antibacterial_last	5.726809608845618	-1	176	-1	-1	6	5.47136	-1	181	-1	-1	5	0.2554455910006279	0.0179412	FALSE	4.170005724098455	-1	176	-1	-1	3	4.252729116483951	-1	170	-1	-1	3	-0.0827234	-0.00677353	FALSE	0.00094647	TRUE
months_since_contraceptives_first	-0.513279	-1	171	-1	-1	-1	-0.740694	-1	187	-1	-1	-1	0.22741506156192026	0.040997	FALSE	-0.715341	-1	162	-1	-1	-1	-0.709564	-1	160	-1	-1	-1	-0.0057764	-0.0012415	FALSE	0.4402593931987101	TRUE
months_since_contraceptives_last	-0.659108	-1	160	-1	-1	-1	-0.817671	-1	187	-1	-1	-1	0.15856303186813014	0.0366815	FALSE	-0.811195	-1	160	-1	-1	-1	-0.809861	-1	144	-1	-1	-1	-0.00133369	-0.000387557	FALSE	0.5162670294649019	TRUE
months_since_antiallergics_first	3.041851154219363	-1	170	-1	-1	-1	2.889965723586089	-1	185	-1	-1	-1	0.15188543063327398	0.00996937	FALSE	1.9945141635116328	-1	170	-1	-1	-1	2.0563082761165625	-1	177	-1	-1	-1	-0.0617941	-0.00489737	FALSE	0.0383088	TRUE
months_since_antiallergics_last	1.8125484152417297	-1	170	-1	-1	-1	1.6936613746523408	-1	183	-1	-1	-1	0.11888704058938893	0.010183302056672018	FALSE	1.1005610778738897	-1	170	-1	-1	-1	1.1556344596538228	-1	163	-1	-1	-1	-0.0550734	-0.00565065	FALSE	0.0113073	TRUE
months_since_analgesics_first	7.742791734957639	-1	184	-1	-1	1	10.258405509848009	-1	188	-1	-1	7	-2.51561	-0.113212	TRUE	6.282070205922262	-1	173	-1	-1	-1	6.256747607937029	-1	184	-1	-1	-1	0.025322597473859787	0.00141304	FALSE	0.7645816938875605	TRUE
months_since_analgesics_last	4.070474245129937	-1	169	-1	-1	0	4.8780930842294286	-1	187	-1	-1	1	-0.807619	-0.0559066	FALSE	3.0868726373565707	-1	169	-1	-1	-1	3.079782891047452	-1	178	-1	-1	-1	0.00708975	0.000599706	FALSE	0.2827390027307821	TRUE
months_since_antiarrhythmics_first	-0.485867	-1	162	-1	-1	-1	-0.480002	-1	181	-1	-1	-1	-0.00586528	-0.00113167	FALSE	-0.597532	-1	162	-1	-1	-1	-0.587266	-1	167	-1	-1	-1	-0.0102656	-0.00236416	FALSE	0.21494232731481977	TRUE
months_since_antiarrhythmics_last	-0.64442	-1	137	-1	-1	-1	-0.655538	-1	181	-1	-1	-1	0.011118299844033341	0.0028012	FALSE	-0.730348	-1	137	-1	-1	-1	-0.722701	-1	167	-1	-1	-1	-0.00764763	-0.00231478	FALSE	0.10894217622275455	TRUE
months_since_antifungal_first	1.8196384451674454	-1	170	-1	-1	-1	2.0631427737472805	-1	184	-1	-1	-1	-0.243504	-0.0191823	FALSE	1.1148190226029249	-1	170	-1	-1	-1	1.1321365996530672	-1	183	-1	-1	-1	-0.0173176	-0.00169647	FALSE	0.25443168977142316	TRUE
months_since_antifungal_last	1.0415025644789093	-1	170	-1	-1	-1	1.1330472962103781	-1	184	-1	-1	-1	-0.0915447	-0.00936122	FALSE	0.5294006549298435	-1	170	-1	-1	-1	0.544185	-1	168	-1	-1	-1	-0.0147839	-0.00185876	FALSE	0.13494638159867844	TRUE
months_since_diuretic_first	3.6434742369757904	-1	182	-1	-1	-1	4.612651046598891	-1	187	-1	-1	-1	-0.969177	-0.0584526	FALSE	3.211361609023736	-1	176	-1	-1	-1	3.210115092152174	-1	180	-1	-1	-1	0.00124652	8.79918053845997e-05	FALSE	0.7937089447339095	TRUE
months_since_diuretic_last	0.7476210279116416	-1	153	-1	-1	-1	1.1855122646089657	-1	180	-1	-1	-1	-0.437891	-0.0506383	FALSE	0.6374844185391054	-1	150	-1	-1	-1	0.6395793804607754	-1	148	-1	-1	-1	-0.00209496	-0.000286508	FALSE	0.5569830158311018	TRUE
months_since_vassopressin_first	-0.983598	-1	116	-1	-1	-1	-0.985796	-1	170	-1	-1	-1	0.00219835	0.0023829	FALSE	-0.988935	-1	106	-1	-1	-1	-0.987291	-1	104	-1	-1	-1	-0.00164459	-0.00219985	FALSE	0.2513386177341145	TRUE
months_since_vassopressin_last	-0.987704	-1	106	-1	-1	-1	-0.991017	-1	165	-1	-1	-1	0.00331318	0.00461142	FALSE	-0.991966	-1	106	-1	-1	-1	-0.991919	-1	95	-1	-1	-1	-4.64901e-05	-8.14003e-05	FALSE	0.3001137900745343	TRUE
months_since_antihypotensives_first	-0.811547	-1	152	-1	-1	-1	-0.881995	-1	180	-1	-1	-1	0.0704478	0.025139869837317252	FALSE	-0.891646	-1	152	-1	-1	-1	-0.882453	-1	119	-1	-1	-1	-0.00919343	-0.00399665	FALSE	0.0704425	TRUE
months_since_antihypotensives_last	-0.859769	-1	111	-1	-1	-1	-0.905134	-1	180	-1	-1	-1	0.0453652	0.019569718301463857	FALSE	-0.916283	-1	106	-1	-1	-1	-0.910884	-1	104	-1	-1	-1	-0.00539867	-0.00289566	FALSE	0.079741	TRUE
months_since_diagnostics_first	-0.470767	-1	145	-1	-1	-1	-0.557596	-1	176	-1	-1	-1	0.0868289	0.016713662820649913	FALSE	-0.634367	-1	145	-1	-1	-1	-0.625905	-1	150	-1	-1	-1	-0.00846121	-0.00198941	FALSE	0.3930943480874215	TRUE
months_since_diagnostics_last	-0.563295	-1	144	-1	-1	-1	-0.647927	-1	175	-1	-1	-1	0.0846327	0.019088291148293392	FALSE	-0.702536	-1	144	-1	-1	-1	-0.692552	-1	132	-1	-1	-1	-0.00998376	-0.00274302	FALSE	0.2425001996105839	TRUE
months_since_antiplatelets_first	0.7789839118699903	-1	165	-1	-1	-1	1.7896251431216794	-1	185	-1	-1	-1	-1.01064	-0.0942542	FALSE	0.8203533831746374	-1	163	-1	-1	-1	0.7827021812592435	-1	162	-1	-1	-1	0.0376512	0.0042003	FALSE	0.16239297702754318	TRUE
months_since_antiplatelets_last	-0.0856817	-1	160	-1	-1	-1	0.3883898383425618	-1	178	-1	-1	-1	-0.474072	-0.0703361	FALSE	-0.0967024	-1	142	-1	-1	-1	-0.125948	-1	162	-1	-1	-1	0.029245203360915184	0.00534968	FALSE	0.063809	TRUE
months_since_sympathomimetics_first	1.7777016724153396	-1	163	-1	-1	-1	3.6008843154652936	-1	188	-1	-1	-1	-1.82318	-0.128702	TRUE	1.6329603468164424	-1	163	-1	-1	-1	1.5755014397415148	-1	178	-1	-1	-1	0.0574589	0.00512424	FALSE	0.0921899	TRUE
months_since_sympathomimetics_last	0.7318916803248612	-1	160	-1	-1	-1	1.4442471453912453	-1	182	-1	-1	-1	-0.712355	-0.0770818	FALSE	0.5677114357026839	-1	160	-1	-1	-1	0.529953	-1	144	-1	-1	-1	0.037758711725473404	0.00499822	FALSE	0.023021905683684424	TRUE
months_since_antiemetics_first	1.02507	-1	168	-1	-1	-1	1.7093554447381083	-1	185	-1	-1	-1	-0.684286	-0.0613679	FALSE	0.6319666200796725	-1	168	-1	-1	-1	0.613466	-1	182	-1	-1	-1	0.0185002	0.00212489	FALSE	0.43652684038780953	TRUE
months_since_antiemetics_last	0.5960252615442322	-1	157	-1	-1	-1	1.0284147031185058	-1	179	-1	-1	-1	-0.432389	-0.047672	FALSE	0.27443710610502703	-1	155	-1	-1	-1	0.2621898599193977	-1	167	-1	-1	-1	0.012247245758771896	0.0017035	FALSE	0.44472109337620436	TRUE
months_since_muscle_relaxants_first	2.5439691936365043	-1	175	-1	-1	-1	3.52345	-1	185	-1	-1	-1	-0.979484	-0.065297	FALSE	1.8175494466220554	-1	171	-1	-1	-1	1.820975188793552	-1	184	-1	-1	-1	-0.00342574	-0.000290681	FALSE	0.4220630200350052	TRUE
months_since_muscle_relaxants_last	1.442293108931236	-1	154	-1	-1	-1	1.8924915073251367	-1	174	-1	-1	-1	-0.450198	-0.0407322	FALSE	0.9001914812630208	-1	152	-1	-1	-1	0.9047620431254159	-1	162	-1	-1	-1	-0.00457056	-0.000520592	FALSE	0.25318424970578657	TRUE
months_since_laxatives_first	1.470567610101356	-1	174	-1	-1	-1	1.3940994197976315	-1	184	-1	-1	-1	0.0764682	0.00679991	FALSE	0.5964888321967463	-1	171	-1	-1	-1	0.6036395968142632	-1	159	-1	-1	-1	-0.00715076	-0.000835338	FALSE	0.7708181697279175	TRUE
months_since_laxatives_last	1.0897506462160687	-1	174	-1	-1	-1	0.9850065255479021	-1	177	-1	-1	-1	0.10474412066816652	0.010691	FALSE	0.35261899296546073	-1	171	-1	-1	-1	0.35495802812072325	-1	159	-1	-1	-1	-0.00233904	-0.000311907	FALSE	0.9914388435155523	TRUE
months_since_anxiolytics_first	2.882115511631889	-1	181	-1	-1	-1	3.5037752096145742	-1	186	-1	-1	-1	-0.62166	-0.0404851	FALSE	2.1187474394102725	-1	176	-1	-1	-1	2.155186992058903	-1	171	-1	-1	-1	-0.0364396	-0.00292602	FALSE	0.0556607	TRUE
months_since_anxiolytics_last	0.955052	-1	165	-1	-1	-1	1.2402082206617844	-1	185	-1	-1	-1	-0.285156	-0.0297329	FALSE	0.5581983908600385	-1	165	-1	-1	-1	0.5849796169793613	-1	169	-1	-1	-1	-0.0267812	-0.00346151	FALSE	0.015596271840339876	TRUE
months_since_antiepileptics_first	0.8707098999486289	-1	170	-1	-1	-1	1.8855834524042623	-1	182	-1	-1	-1	-1.01487	-0.0904203	FALSE	0.6719219895455298	-1	170	-1	-1	-1	0.6512280660973562	-1	174	-1	-1	-1	0.0206939	0.00233952	FALSE	0.470468	TRUE
months_since_antiepileptics_last	0.00329835	-1	156	-1	-1	-1	0.48385572897976536	-1	177	-1	-1	-1	-0.480557	-0.0669053	FALSE	-0.109478	-1	151	-1	-1	-1	-0.123487	-1	172	-1	-1	-1	0.014008060097694397	0.00247123	FALSE	0.7033108435815922	TRUE
months_since_salicylates_first	2.2121321460896795	-1	178	-1	-1	-1	2.5582764546731003	-1	182	-1	-1	-1	-0.346144	-0.025932	FALSE	1.5232813902876288	-1	178	-1	-1	-1	1.5340816308741019	-1	182	-1	-1	-1	-0.0108002	-0.000994451	FALSE	0.693278	TRUE
months_since_salicylates_last	1.6682179929385095	-1	171	-1	-1	-1	1.8396629570886085	-1	177	-1	-1	-1	-0.171445	-0.0148961	FALSE	1.0819098149401876	-1	171	-1	-1	-1	1.1029146411978183	-1	163	-1	-1	-1	-0.0210048	-0.00222113	FALSE	0.307258	TRUE
months_since_antitussives_first	2.9282883632182783	-1	172	-1	-1	-1	3.54694	-1	184	-1	-1	-1	-0.618649	-0.040497	FALSE	2.125055570245148	-1	172	-1	-1	-1	2.1377066995196987	-1	184	-1	-1	-1	-0.0126511	-0.00101515	FALSE	0.4575837890168478	TRUE
months_since_antitussives_last	1.8977531250764452	-1	168	-1	-1	-1	2.1483715973798816	-1	183	-1	-1	-1	-0.250618	-0.0215296	FALSE	1.2698636386088988	-1	163	-1	-1	-1	1.2843656565715265	-1	173	-1	-1	-1	-0.014502	-0.00150042	FALSE	0.4475051842129577	TRUE
months_since_ulcer_treatment_first	0.2724177858232018	-1	180	-1	-1	-1	0.6203037345932652	-1	183	-1	-1	-1	-0.347886	-0.0390803	FALSE	0.00968448	-1	160	-1	-1	-1	0.00597398	-1	182	-1	-1	-1	0.00371049	0.000531508	FALSE	0.9368366170634052	TRUE
months_since_ulcer_treatment_last	-0.127095	-1	159	-1	-1	-1	0.0918344	-1	176	-1	-1	-1	-0.218929	-0.0319934	FALSE	-0.31923	-1	159	-1	-1	-1	-0.318353	-1	149	-1	-1	-1	-0.000877501	-0.000164254	FALSE	0.7484233016277211	TRUE
months_since_amebicides_first	-0.135216	-1	168	-1	-1	-1	0.0759784	-1	184	-1	-1	-1	-0.211195	-0.0287539	FALSE	-0.315107	-1	168	-1	-1	-1	-0.335967	-1	162	-1	-1	-1	0.020859545096755028	0.00362206	FALSE	0.17310877217259135	TRUE
months_since_amebicides_last	-0.247723	-1	168	-1	-1	-1	-0.0717872	-1	184	-1	-1	-1	-0.175936	-0.0268776	FALSE	-0.399557	-1	168	-1	-1	-1	-0.41844	-1	162	-1	-1	-1	0.018883714452385902	0.00363777	FALSE	0.13426907520777492	TRUE
months_since_antastmatics_first	-0.25972	-1	165	-1	-1	-1	0.052131594060695965	-1	183	-1	-1	-1	-0.311851	-0.0433902	FALSE	-0.311275	-1	165	-1	-1	-1	-0.302105	-1	172	-1	-1	-1	-0.00917018	-0.00151834	FALSE	0.49231294024686056	TRUE
months_since_antastmatics_last	-0.585437	-1	165	-1	-1	-1	-0.452283	-1	181	-1	-1	-1	-0.133154	-0.0280266	FALSE	-0.621942	-1	165	-1	-1	-1	-0.617863	-1	168	-1	-1	-1	-0.00407951	-0.00101655	FALSE	0.4891185853586987	TRUE
months_since_migraine_first	0.2390122882979851	-1	173	-1	-1	-1	-0.0671258	-1	187	-1	-1	-1	0.3061380847023463	0.036046651363885025	FALSE	-0.254656	-1	173	-1	-1	-1	-0.231195	-1	187	-1	-1	-1	-0.0234601	-0.00351157	FALSE	0.18235008821429888	TRUE
months_since_migraine_last	-0.455052	-1	160	-1	-1	-1	-0.501851	-1	183	-1	-1	-1	0.046798719409589795	0.00910506	FALSE	-0.632466	-1	160	-1	-1	-1	-0.616738	-1	159	-1	-1	-1	-0.0157282	-0.0038588	FALSE	0.0997597	TRUE
months_since_ppi_first	4.498517983968949	-1	181	-1	-1	-1	5.179864189991346	-1	188	-1	-1	-1	-0.681346	-0.0384499	FALSE	3.5307459633483362	-1	179	-1	-1	-1	3.568423315967329	-1	176	-1	-1	-1	-0.0376774	-0.00254976	FALSE	0.211339	TRUE
months_since_ppi_last	1.5079584464721087	-1	171	-1	-1	-1	1.8407624373012401	-1	185	-1	-1	-1	-0.332804	-0.0319182	FALSE	1.1078542185443356	-1	171	-1	-1	-1	1.113804956430022	-1	167	-1	-1	-1	-0.00595074	-0.000687458	FALSE	0.0782051	TRUE
months_since_bowel_evacuants_first	2.488455767835156	-1	162	-1	-1	-1	1.7211316384620816	-1	186	-1	-1	-1	0.7673241293730744	0.0597005	FALSE	1.125750016707394	-1	162	-1	-1	-1	1.1294343602811492	-1	183	-1	-1	-1	-0.00368434	-0.000368783	FALSE	0.5960391387831627	TRUE
months_since_bowel_evacuants_last	1.9050857408449327	-1	162	-1	-1	-1	1.2011732156284143	-1	186	-1	-1	-1	0.7039125252165184	0.0644061	FALSE	0.767811	-1	162	-1	-1	-1	0.7753160603093338	-1	149	-1	-1	-1	-0.00750525	-0.000874944	FALSE	0.5508372406826689	TRUE
months_since_glaucoma_first	-0.624369	-1	156	-1	-1	-1	-0.555145	-1	181	-1	-1	-1	-0.0692236	-0.0149824	FALSE	-0.664783	-1	156	-1	-1	-1	-0.664484	-1	127	-1	-1	-1	-0.00029928	-7.76806e-05	FALSE	0.6658536812934461	TRUE
months_since_glaucoma_last	-0.813323	-1	119	-1	-1	-1	-0.78157	-1	173	-1	-1	-1	-0.0317535	-0.0113474	FALSE	-0.827487	-1	119	-1	-1	-1	-0.826502	-1	121	-1	-1	-1	-0.00098501	-0.000414479	FALSE	0.5811815889869114	TRUE
months_since_skin_care_first	-0.584754	-1	170	-1	-1	-1	-0.78561	-1	180	-1	-1	-1	0.200856	0.045612	FALSE	-0.796321	-1	151	-1	-1	-1	-0.787906	-1	163	-1	-1	-1	-0.00841472	-0.00250192	FALSE	0.27283331017957013	TRUE
months_since_skin_care_last	-0.726496	-1	144	-1	-1	-1	-0.84401	-1	180	-1	-1	-1	0.11751388735807011	0.0352859	FALSE	-0.855971	-1	144	-1	-1	-1	-0.849671	-1	153	-1	-1	-1	-0.00629941	-0.00242805	FALSE	0.1006950385721351	TRUE
months_since_osteoporosis_treatment_first	0.6159580713813939	-1	172	-1	-1	-1	0.2681712670626882	-1	182	-1	-1	-1	0.34778680431870573	0.0382871	FALSE	0.28683835087851833	-1	172	-1	-1	-1	0.3001868322490477	-1	179	-1	-1	-1	-0.0133485	-0.00165345	FALSE	0.44776596944197267	TRUE
months_since_osteoporosis_treatment_last	-0.15498	-1	153	-1	-1	-1	-0.284729	-1	179	-1	-1	-1	0.12974960749176676	0.0218645	FALSE	-0.311281	-1	153	-1	-1	-1	-0.301413	-1	166	-1	-1	-1	-0.00986753	-0.00190576	FALSE	0.24517635241521485	TRUE
months_since_varivax_vaccination	-0.938322	-1	153	-1	-1	-1	-0.882917	-1	169	-1	-1	-1	-0.0554052	-0.022087	FALSE	-0.939371	-1	153	-1	-1	-1	-0.937607	-1	163	-1	-1	-1	-0.00176372	-0.000874608	FALSE	0.5892198939030078	TRUE
months_since_prevnar13_vaccination	-0.625341	-1	119	-1	-1	-1	1.4728711173353928	-1	137	-1	-1	-1	-2.09821	-0.336484	TRUE	-0.514166	-1	119	-1	-1	-1	-0.548165	-1	122	-1	-1	-1	0.033998820930719376	0.00898056	FALSE	2.142921850917797e-06	TRUE
months_since_shingrix_vaccination	-0.993045	-1	49	-1	-1	-1	-0.787376	-1	55	-1	-1	-1	-0.205669	-0.147036	TRUE	-0.990815	-1	49	-1	-1	-1	-0.992794	-1	50	-1	-1	-1	0.00197874	0.0048949	FALSE	0.00335172	TRUE
months_since_influenza_vaccination	6.214745549874834	-1	173	-1	-1	8	5.704711860483568	-1	176	-1	-1	7	0.5100336893912667	0.036505667989569716	FALSE	5.574467034132479	-1	171	-1	-1	7	5.643902963455845	-1	162	-1	-1	7	-0.0694359	-0.00529188	FALSE	0.00020912	TRUE
months_since_tdap_vaccination	11.254676402716962	-1	180	-1	-1	14	8.781490590909653	-1	185	-1	-1	-1	2.4731858118073085	0.10533799908952202	TRUE	7.36267	-1	179	-1	-1	-1	7.605266751704881	-1	177	-1	-1	0	-0.242594	-0.0121843	FALSE	3.2417593943266796e-10	TRUE
months_since_calmette_guerin_vaccination	-0.983182	-1	106	-1	-1	-1	-0.989759	-1	174	-1	-1	-1	0.00657686	0.00785618	FALSE	-0.989609	-1	106	-1	-1	-1	-0.987732	-1	118	-1	-1	-1	-0.00187704	-0.00247574	FALSE	0.14121596857593835	TRUE
months_since_visits_date_1	4.420305454308243	-1	179	-1	-1	-1	6.341375322001032	-1	187	-1	-1	3	-1.92107	-0.116883	TRUE	3.832022408247351	-1	179	-1	-1	-1	3.783024706603634	-1	182	-1	-1	-1	0.048997700214385986	0.00356954	FALSE	0.0618719	TRUE
months_since_visits_date_2	2.3269934848373657	-1	176	-1	-1	-1	4.553572091472677	-1	187	-1	-1	-1	-2.22658	-0.149919	TRUE	2.081363555798337	-1	176	-1	-1	-1	2.0317614823381054	-1	185	-1	-1	-1	0.049602072685956955	0.0041818	FALSE	0.10223581491987459	TRUE
months_since_visits_date_3	1.053175224442868	-1	182	-1	-1	-1	3.1574222011295423	-1	183	-1	-1	-1	-2.10425	-0.161718	TRUE	0.9883919932356847	-1	182	-1	-1	-1	0.9571273742659643	-1	177	-1	-1	-1	0.031264618039131165	0.00313448	FALSE	0.14785695901374854	TRUE
months_since_visits_date_4	0.3154349829170642	-1	175	-1	-1	-1	2.1496439518397823	-1	183	-1	-1	-1	-1.83421	-0.161476	TRUE	0.31611842200843215	-1	175	-1	-1	-1	0.2730598357154687	-1	180	-1	-1	-1	0.0430586	0.0051886	FALSE	0.018014369097574673	TRUE
months_since_visits_date_5	-0.105928	-1	175	-1	-1	-1	1.436675617306641	-1	181	-1	-1	-1	-1.5426	-0.153763	TRUE	-0.0792366	-1	175	-1	-1	-1	-0.122112	-1	153	-1	-1	-1	0.0428755	0.00607869	FALSE	0.017170407523173947	TRUE
months_since_vaccinations_date_1	10.670884398672506	-1	176	-1	3	13	7.533806195958601	-1	179	-1	1	9	3.137078202713905	0.18125295591580443	TRUE	9.21492	-1	176	-1	2	12	9.403848221316311	-1	162	-1	2	12	-0.18893	-0.0110218	FALSE	1.1808572622360318e-10	TRUE
months_since_vaccinations_date_2	10.239464843399627	-1	173	-1	-1	17	8.98592	-1	184	-1	-1	13	1.2535429942056577	0.0657196	FALSE	8.452465284940972	-1	169	-1	-1	14	8.657521668763566	-1	184	-1	-1	14	-0.205056	-0.0116515	FALSE	8.10956365111806e-09	TRUE
months_since_vaccinations_date_3	9.015959702210589	-1	167	-1	-1	14	8.504886336092286	-1	185	-1	-1	8	0.5110733661183033	0.025606	FALSE	7.10648	-1	167	-1	-1	-1	7.3324597061242045	-1	169	-1	-1	-1	-0.22598	-0.0125919	FALSE	2.749978813787198e-09	TRUE
months_since_vaccinations_date_4	7.424419220952894	-1	175	-1	-1	-1	7.468707577569584	-1	183	-1	-1	-1	-0.0442884	-0.00217921	FALSE	5.580719957926424	-1	175	-1	-1	-1	5.742770056863252	-1	170	-1	-1	-1	-0.16205	-0.00912603	FALSE	3.085913735633715e-05	TRUE
months_since_vaccinations_date_5	5.627520650374683	-1	176	-1	-1	-1	6.1568344286888275	-1	185	-1	-1	-1	-0.529314	-0.0265813	FALSE	3.977940428697201	-1	176	-1	-1	-1	4.0817	-1	169	-1	-1	-1	-0.103757	-0.00618078	FALSE	0.015894986914234535	TRUE
months_since_prescriptions_date_1	3.3372330536461265	-1	169	-1	1	3	3.252348724115266	-1	177	-1	0	2	0.0848843	0.00861595	FALSE	2.869191274963026	-1	169	-1	0	2	2.943072823898256	-1	176	-1	0	2	-0.0738816	-0.00806769	FALSE	1.3594175604065327e-07	TRUE
months_since_prescriptions_date_2	4.474524409435977	-1	176	-1	1	5	3.874002697566149	-1	182	-1	1	4	0.6005217118698285	0.0565682	FALSE	3.450355794850636	-1	176	-1	0	4	3.556890855680078	-1	178	-1	0	4	-0.106535	-0.0110901	FALSE	2.3304100901184854e-11	TRUE
months_since_prescriptions_date_3	5.326021102929785	-1	156	-1	1	7	4.367352316260152	-1	181	-1	1	5	0.9586687866696328	0.0852044	FALSE	3.9174770963420977	-1	156	-1	-1	5	4.022971940295038	-1	148	-1	-1	5	-0.105495	-0.0105184	FALSE	3.759468936070379e-12	TRUE
months_since_prescriptions_date_4	5.952534716276491	-1	168	-1	1	8	4.778819228857116	-1	182	-1	-1	6	1.1737154874193747	0.0990518	FALSE	4.281401910163616	-1	162	-1	-1	6	4.401971181924634	-1	146	-1	-1	6	-0.120569	-0.0114683	FALSE	2.388571062927688e-10	TRUE
months_since_prescriptions_date_5	6.414407968231448	-1	168	-1	-1	10	5.107758159482498	-1	183	-1	-1	7	1.3066498087489498	0.10526937847899495	TRUE	4.557695716224187	-1	162	-1	-1	6	4.691337434151076	-1	154	-1	-1	7	-0.133642	-0.0121529	FALSE	2.2119970850477475e-11	TRUE
months_since_enc_date_1	4.126907050890025	-1	178	0	1	3	4.823126352513519	-1	186	0	1	3	-0.696219	-0.0617809	FALSE	4.654793278688048	-1	178	0	1	4	4.56683	-1	182	0	1	4	0.0879622	0.00789787	FALSE	0.034418845323707876	TRUE
months_since_enc_date_2	5.171318606945701	-1	176	0	2	5	5.614662938891319	-1	185	0	1	5	-0.443344	-0.0375355	FALSE	5.409729223992399	-1	176	0	1	5	5.329211207610435	-1	185	0	1	5	0.080518	0.00701399	FALSE	0.12651706340831562	TRUE
months_since_enc_date_3	6.129728385397556	-1	170	0	2	7	6.241384129488998	-1	182	0	2	6	-0.111656	-0.00908115	FALSE	6.051824883266165	-1	170	-1	2	7	6.000153998587862	-1	168	-1	2	7	0.0516709	0.00435095	FALSE	0.8385761960998797	TRUE
months_since_enc_date_4	6.941606122132798	-1	183	0	3	9	6.766555711728735	-1	183	0	2	7	0.17505041040406333	0.013745423606711651	FALSE	6.564064865367461	-1	183	-1	2	8	6.5574080584845955	-1	169	-1	2	8	0.00665681	0.000541924	FALSE	0.0728634	TRUE
months_since_enc_date_5	7.652598726322399	-1	174	-1	4	10	7.222354496295396	-1	181	-1	3	8	0.43024423002700285	0.0326316	FALSE	6.990251598824962	-1	174	-1	3	9	7.003181668937904	-1	176	-1	3	9	-0.0129301	-0.00102104	FALSE	0.00560704	TRUE
months_since_diagnoses_date_1	2.7573652323523894	-1	168	-1	0	3	2.942774620750296	-1	173	-1	0	2	-0.185409	-0.0207881	FALSE	2.3745913952562625	-1	147	-1	0	2	2.3984553651074068	-1	142	-1	0	2	-0.023864	-0.0029907	FALSE	3.2529554989547835e-05	TRUE
months_since_diagnoses_date_2	3.626228218237563	-1	156	-1	0	4	3.556692926568115	-1	169	-1	0	4	0.0695353	0.00738555	FALSE	2.8688658439849024	-1	156	-1	-1	3	2.9327142396392367	-1	140	-1	-1	3	-0.0638484	-0.00761872	FALSE	1.5861082668719593e-08	TRUE
months_since_diagnoses_date_3	4.356904930812071	-1	144	-1	-1	6	4.099942423777015	-1	172	-1	-1	5	0.2569625070350563	0.0254621	FALSE	3.269250549891184	-1	135	-1	-1	4	3.3621988673839707	-1	146	-1	-1	4	-0.0929483	-0.0103812	FALSE	3.92896062832959e-10	TRUE
months_since_diagnoses_date_4	4.884620872982868	-1	144	-1	-1	7	4.507640677783512	-1	174	-1	-1	6	0.3769801951993559	0.0352459	FALSE	3.54439	-1	142	-1	-1	5	3.6530934829540995	-1	153	-1	-1	5	-0.108708	-0.0115082	FALSE	2.8148690821002646e-10	TRUE
months_since_diagnoses_date_5	5.25886	-1	144	-1	-1	8	4.831338425177478	-1	179	-1	-1	6	0.4275190158884321	0.0379268	FALSE	3.7251212375675196	-1	134	-1	-1	5	3.8632172920074734	-1	149	-1	-1	5	-0.138096	-0.0139438	FALSE	1.077010403938729e-11	TRUE
months_since_commercial	3.1479141694594617	-1	153	-1	0	3	3.9650171673226184	-1	182	-1	0	2	-0.817103	-0.0754029	FALSE	2.9703451021184977	-1	153	-1	0	2	2.9792712089470275	-1	168	-1	0	2	-0.00892611	-0.000919468	FALSE	0.000786268	TRUE
months_since_medicare	0.32717899165830866	-1	153	-1	-1	-1	1.285164623596352	-1	175	-1	-1	1	-0.957986	-0.151169	TRUE	0.5933914266371066	-1	153	-1	-1	0	0.5545227641874831	-1	159	-1	-1	0	0.0388687	0.00693598	FALSE	2.380062557395546e-05	TRUE
months_since_medicaid	-0.591013	-1	151	-1	-1	-1	0.15346974991829418	-1	177	-1	-1	-1	-0.744482	-0.132482	TRUE	-0.566764	-1	151	-1	-1	-1	-0.584666	-1	156	-1	-1	-1	0.0179016	0.0046063	FALSE	0.13201115835085905	TRUE
months_since_other_payor_type	-0.299267	-1	169	-1	-1	-1	-0.141864	-1	185	-1	-1	-1	-0.157404	-0.0262915	FALSE	-0.425364	-1	169	-1	-1	-1	-0.413864	-1	185	-1	-1	-1	-0.0115005	-0.00237357	FALSE	0.24806228768903105	TRUE
months_since_uninsured	1.4101922747621027	-1	158	-1	-1	-1	2.5068873100112024	-1	188	-1	-1	-1	-1.0967	-0.0940543	FALSE	0.8417737150561223	-1	158	-1	-1	-1	0.8858405562545218	-1	173	-1	-1	-1	-0.0440668	-0.00507424	FALSE	0.00494876	TRUE
records_pre_exposure	56.8568	0	188	32	56	80	61.83449565485129	0	188	27	56	92	-4.9777	-0.135503	TRUE	51.677201526038836	0	188	26	49	73	51.82491522813583	0	188	26	50	73	-0.147714	-0.00470628	FALSE	0.00934285	TRUE
bmi		10	100	24.799999237060547	28.100000381469727	32.20000076293945		10	100	25.5	29.200000762939453	33.900001525878906		-0.183207	TRUE		10	100	25.200000762939453	28.700000762939453	32.900001525878906		10	100	25.299999237060547	28.700000762939453	32.900001525878906	-0.0223531	0.000191139	FALSE	0.3752611733373096	TRUE
smoker_count_log	0.14940296658385807	0	4.905274868011475	0	0	0	0.2801179086175227	0	5.529428958892822	0	0	0	-0.130715	-0.219489	TRUE	0.15393197941003994	0	4.905274868011475	0	0	0	0.15097153879174147	0	4.919981002807617	0	0	0	0.00296044	0.00598564	FALSE	0.011467507005417654	TRUE
non_smoker_count_log	0.930722	0	5.283203601837158	0	0.6931471824645996	1.7917594909667969	0.9002288335461406	0	5.837730407714844	0	0	1.7917594909667969	0.030493221870318443	0.028237776019853472	FALSE	0.751963	0	5.2781147956848145	0	0	1.3862943649291992	0.7676635702703118	0	5.683579921722412	0	0	1.3862943649291992	-0.0157005	-0.0155906	FALSE	3.2121960557752024e-11	TRUE
age_first_record	59.09970278137919	35	87	53	57	66	60.7804	35	87	54	61	68	-1.68066	-0.190762	TRUE	60.892180649060464	35	87	54	60	69	60.71906008559997	35	86	54	59	69	0.17312055826187134	0.0194637	FALSE	2.8700529396697404e-17	TRUE
follow_up_in_days	363.28886673679233	1	365	364	364	365	360.00585734344327	1	365	364	364	364	3.2830093933490616	0.1315403530492589	TRUE	362.9980386972301	1	365	364	364	365	363.62431608646006	1	365	364	364	365	-0.626277	-0.046875	FALSE	1.2011123892132007e-58	FALSE
gender_Female	0.5875245643647513	0	1	0	1	1	0.5505804571304622	0	1	0	1	1	0.0369441	0.074655	FALSE	0.5757745693124399	0	1	0	1	1	0.5731856496561183	0	1	0	1	1	0.00258892	0.00523627	FALSE	0.029452375471226446	TRUE
gender_Male	0.4122002332085749	0	1	0	0	1	0.4490930835015369	0	1	0	0	1	-0.0368929	-0.0745576	FALSE	0.42392905604676906	0	1	0	0	1	0.42653250387175695	0	1	0	0	1	-0.00260345	-0.00526612	FALSE	0.028537836196839673	TRUE
race_Caucasian	0.9080579270530101	0	1	1	1	1	0.8345415120200373	0	1	1	1	1	0.0735164	0.22087315120890533	TRUE	0.8980878024401512	0	1	1	1	1	0.9021644065678945	0	1	1	1	1	-0.0040766	-0.0135966	FALSE	1.3530154454704146e-08	TRUE
race_Other/Unknown	0.043418788783156796	0	1	0	0	0	0.0566354	0	1	0	0	0	-0.0132166	-0.0606544	FALSE	0.0470596	0	1	0	0	0	0.045693996089016996	0	1	0	0	0	0.00136565	0.00649384	FALSE	0.00701051	TRUE
race_African American	0.0349629	0	1	0	0	0	0.0904726	0	1	0	0	0	-0.0555096	-0.230463	TRUE	0.041562184920342055	0	1	0	0	0	0.0389006	0	1	0	0	0	0.00266156	0.013545024957598201	FALSE	1.293521340667748e-08	TRUE
race_Asian	0.013560344757291846	0	1	0	0	0	0.018350510361172516	0	1	0	0	0	-0.00479017	-0.0382356	FALSE	0.013290368695864412	0	1	0	0	0	0.013241	0	1	0	0	0	4.939577411278151e-05	0.000431742	FALSE	0.8578074574718493	TRUE
ethnicity_Not Hispanic	0.9164138881414255	0	1	1	1	1	0.8740252622047399	0	1	1	1	1	0.0423886	0.13873518875073437	TRUE	0.9077316008007926	0	1	1	1	1	0.9100996922933876	0	1	1	1	1	-0.00236809	-0.00823034	FALSE	0.000629417	TRUE
ethnicity_Hispanic	0.018000277240963168	0	1	0	0	0	0.036838956174376616	0	1	0	0	0	-0.0188387	-0.115553	TRUE	0.020711357250573135	0	1	0	0	0	0.020656150209641472	0	1	0	0	0	5.5207041441462934e-05	0.000387898	FALSE	0.8716728138208569	TRUE
region_Midwest	0.5388300431354323	0	1	0	1	1	0.5001699626809993	0	1	0	1	1	0.0386601	0.077437	FALSE	0.5252194479877034	0	1	0	1	1	0.5250218648938427	0	1	0	1	1	0.000197583	0.000395665	FALSE	0.8694616654039836	TRUE
region_South	0.19619894485351078	0	1	0	0	0	0.20455427195921477	0	1	0	0	0	-0.00835533	-0.0208747	FALSE	0.2037488486426332	0	1	0	0	0	0.20791552741610708	0	1	0	0	0	-0.00416668	-0.0103058	FALSE	1.834874993082634e-05	TRUE
region_West	0.13681433825028336	0	1	0	0	0	0.11935747555558143	0	1	0	0	0	0.017456862694701925	0.0522548	FALSE	0.13540253196923516	0	1	0	0	0	0.13227316443852988	0	1	0	0	0	0.00312937	0.00919118	FALSE	0.000134972	TRUE
region_Other/Unknown	0.0335849	0	1	0	0	0	0.0350989	0	1	0	0	0	-0.00151404	-0.00831415	FALSE	0.0349373	0	1	0	0	0	0.033368297792590054	0	1	0	0	0	0.00156904	0.00863914	FALSE	0.000338439	TRUE
region_Northeast	0.0945718	0	1	0	0	0	0.14081935842181462	0	1	0	0	0	-0.0462476	-0.143887	TRUE	0.10069183139188573	0	1	0	0	0	0.10142114545893031	0	1	0	0	0	-0.000729314	-0.00241972	FALSE	0.31532053460053533	TRUE
visits_type_1_Inpatient	0.0657387	0	1	0	0	0	0.0979724	0	1	0	0	0	-0.0322337	-0.117783	TRUE	0.0678611	0	1	0	0	0	0.0661526	0	1	0	0	0	0.00170851	0.00683316	FALSE	0.00451581	TRUE
visits_type_1_Emergency patient	0.12380235980984532	0	1	0	0	0	0.1740850948915842	0	1	0	0	0	-0.0502827	-0.141584	TRUE	0.11471441978852798	0	1	0	0	0	0.11449940289226782	0	1	0	0	0	0.000215017	0.000674992	FALSE	0.7785911326313057	TRUE
visits_type_1_Observation patient	0.020144817632525257	0	1	0	0	0	0.0269538	0	1	0	0	0	-0.00680901	-0.0449137	FALSE	0.0193922	0	1	0	0	0	0.018828506591430125	0	1	0	0	0	0.000563693	0.00411717	FALSE	0.0879418	TRUE
visits_type_1_Inpatient psych	0.000589137	0	1	0	0	0	0.00149254	0	1	0	0	0	-0.000903405	-0.0280194	FALSE	0.00068573	0	1	0	0	0	0.000674107	0	1	0	0	0	1.1622534657362849e-05	0.000445882	FALSE	0.8533074196871153	TRUE
visits_type_1_Inpatient rehab	0.000841916	0	1	0	0	0	0.00218222	0	1	0	0	0	-0.0013403	-0.0344993	FALSE	0.00089203	0	1	0	0	0	0.000979199	0	1	0	0	0	-8.7169e-05	-0.00285113	FALSE	0.23713999549699472	TRUE
visits_type_1_Skilled nursing facility inpatient	0.000848031	0	1	0	0	0	0.00148308	0	1	0	0	0	-0.000635048	-0.0186128	FALSE	0.00105184	0	1	0	0	0	0.00105765	0	1	0	0	0	-5.81127e-06	-0.00017903	FALSE	0.9406664141570474	TRUE
visits_type_2_Emergency patient	0.0572462	0	1	0	0	0	0.10301776564948673	0	1	0	0	0	-0.0457716	-0.169191	TRUE	0.0558463	0	1	0	0	0	0.0557853	0	1	0	0	0	6.101830877014436e-05	0.000265799	FALSE	0.9119080954996117	TRUE
visits_type_2_Inpatient	0.0327471	0	1	0	0	0	0.056741	0	1	0	0	0	-0.0239939	-0.116254	TRUE	0.0341354	0	1	0	0	0	0.032961509069935696	0	1	0	0	0	0.00117388	0.00651925	FALSE	0.00672573	TRUE
visits_type_2_Observation patient	0.00921622	0	1	0	0	0	0.015890236863194962	0	1	0	0	0	-0.00667401	-0.0599718	FALSE	0.00940554	0	1	0	0	0	0.00896679	0	1	0	0	0	0.000438751	0.00459891	FALSE	0.0564264	TRUE
visits_type_2_Inpatient psych	0.000415861	0	1	0	0	0	0.00101759	0	1	0	0	0	-0.000601731	-0.0224858	FALSE	0.000482335	0	1	0	0	0	0.000432939	0	1	0	0	0	4.939577411278151e-05	0.00230955	FALSE	0.338143	TRUE
visits_type_2_Skilled nursing facility inpatient	0.000621754	0	1	0	0	0	0.00114861	0	1	0	0	0	-0.000526859	-0.0177169	FALSE	0.000755465	0	1	0	0	0	0.000677013	0	1	0	0	0	7.845211075618863e-05	0.00293245	FALSE	0.22397774423527472	TRUE
visits_type_2_Inpatient rehab	0.000572829	0	1	0	0	0	0.00145469	0	1	0	0	0	-0.000881863	-0.0277137	FALSE	0.000604372	0	1	0	0	0	0.000598561	0	1	0	0	0	5.811267328681424e-06	0.000237026	FALSE	0.9216983362681825	TRUE
visits_type_3_Inpatient	0.0176313	0	1	0	0	0	0.035758401142498605	0	1	0	0	0	-0.0181271	-0.112636	TRUE	0.018979599545558883	0	1	0	0	0	0.0185031	0	1	0	0	0	0.000476524	0.00351393	FALSE	0.1449931027324055	TRUE
visits_type_3_Emergency patient	0.0313221	0	1	0	0	0	0.0677325	0	1	0	0	0	-0.0364104	-0.16841	TRUE	0.0316743	0	1	0	0	0	0.0307416	0	1	0	0	0	0.000932708	0.00536412	FALSE	0.025328844405220395	TRUE
visits_type_3_Inpatient psych	0.000273164	0	1	0	0	0	0.000778844	0	1	0	0	0	-0.00050568	-0.0220558	FALSE	0.000313808	0	1	0	0	0	0.000241168	0	1	0	0	0	7.26408397895284e-05	0.00436133	FALSE	0.0704609	TRUE
visits_type_3_Skilled nursing facility inpatient	0.00048721	0	1	0	0	0	0.000912048	0	1	0	0	0	-0.000424838	-0.0160678	FALSE	0.000581127	0	1	0	0	0	0.00055207	0	1	0	0	0	2.905633664340712e-05	0.00122103	FALSE	0.6125971528470968	TRUE
visits_type_3_Observation patient	0.00457244	0	1	0	0	0	0.00956158	0	1	0	0	0	-0.00498915	-0.0595855	FALSE	0.0048989	0	1	0	0	0	0.00487565	0	1	0	0	0	2.3245069314725697e-05	0.000333319	FALSE	0.8900347586360486	TRUE
visits_type_3_Inpatient rehab	0.000395476	0	1	0	0	0	0.00112568	0	1	0	0	0	-0.000730208	-0.0264897	FALSE	0.0004126	0	1	0	0	0	0.000427128	0	1	0	0	0	-1.45282e-05	-0.000709165	FALSE	0.7686680065608087	TRUE
visits_type_4_Inpatient	0.0105352	0	1	0	0	0	0.024133608864554665	0	1	0	0	0	-0.0135985	-0.104333	TRUE	0.011515026484851478	0	1	0	0	0	0.010765372981674168	0	1	0	0	0	0.000749653	0.00714248	FALSE	0.00298149	TRUE
visits_type_4_Emergency patient	0.018642416236535467	0	1	0	0	0	0.047618666342512286	0	1	0	0	0	-0.0289763	-0.162432	TRUE	0.019444500942878147	0	1	0	0	0	0.018773299550498463	0	1	0	0	0	0.000671201	0.00490259	FALSE	0.0413881	TRUE
visits_type_4_Skilled nursing facility inpatient	0.000328204	0	1	0	0	0	0.000710422	0	1	0	0	0	-0.000382218	-0.0167774	FALSE	0.000377732	0	1	0	0	0	0.000377732	0	1	0	0	0	0	0	FALSE	1	TRUE
visits_type_4_Inpatient psych	0.000197738	0	1	0	0	0	0.000612157	0	1	0	0	0	-0.000414419	-0.0205992	FALSE	0.000229545	0	1	0	0	0	0.000197583	0	1	0	0	0	3.196197212673724e-05	0.00218734	FALSE	0.3642668319810519	TRUE
visits_type_4_Observation patient	0.00257059	0	1	0	0	0	0.0063887	0	1	0	0	0	-0.00381811	-0.0571977	FALSE	0.00284462	0	1	0	0	0	0.00271386	0	1	0	0	0	0.000130754	0.00248367	FALSE	0.30177119100459726	TRUE
visits_type_4_Inpatient rehab	0.000289472	0	1	0	0	0	0.000830888	0	1	0	0	0	-0.000541416	-0.0228832	FALSE	0.00029928	0	1	0	0	0	0.000316714	0	1	0	0	0	-1.74338e-05	-0.000993539	FALSE	0.6802795473344503	TRUE
visits_type_5_Emergency patient	0.011829627273987458	0	1	0	0	0	0.0349137	0	1	0	0	0	-0.0230841	-0.153241	TRUE	0.012616261669751482	0	1	0	0	0	0.011988644783370478	0	1	0	0	0	0.000627617	0.00569361	FALSE	0.017744446556864447	TRUE
visits_type_5_Inpatient	0.00695345	0	1	0	0	0	0.017129472256776853	0	1	0	0	0	-0.010176	-0.093399	FALSE	0.0077377	0	1	0	0	0	0.00721469	0	1	0	0	0	0.000523014	0.00607161	FALSE	0.011620142397185958	TRUE
visits_type_5_Observation patient	0.00154929	0	1	0	0	0	0.00450929	0	1	0	0	0	-0.00296	-0.0538813	FALSE	0.00179568	0	1	0	0	0	0.00176081	0	1	0	0	0	3.4867603972088546e-05	0.000827584	FALSE	0.7316005889599013	TRUE
visits_type_5_Inpatient psych	0.00015289	0	1	0	0	0	0.00049533	0	1	0	0	0	-0.00034244	-0.0190251	FALSE	0.000188866	0	1	0	0	0	0.000168527	0	1	0	0	0	2.0339435650384985e-05	0.00152167	FALSE	0.5279301962697656	TRUE
visits_type_5_Skilled nursing facility inpatient	0.000228316	0	1	0	0	0	0.000561932	0	1	0	0	0	-0.000333616	-0.0167873	FALSE	0.00025279	0	1	0	0	0	0.000284752	0	1	0	0	0	-3.1962e-05	-0.00194985	FALSE	0.4186669676401321	TRUE
visits_type_5_Inpatient rehab	0.000238509	0	1	0	0	0	0.000624167	0	1	0	0	0	-0.000385658	-0.018574	FALSE	0.000249885	0	1	0	0	0	0.000191772	0	1	0	0	0	5.811267328681424e-05	0.00391104	FALSE	0.10475748984973063	TRUE
has_chickenpox_diagnosis	0.000809299	0	1	0	0	0	0.000585225	0	1	0	0	0	0.000224074	0.00848885	FALSE	0.000523014	0	1	0	0	0	0.000546259	0	1	0	0	0	-2.32451e-05	-0.00100558	FALSE	0.6758252416875944	FALSE
has_diabetes_diagnosis	0.0934098	0	1	0	0	0	0.1925142175420412	0	1	0	0	0	-0.0991044	-0.286008	TRUE	0.1184161971646826	0	1	0	0	0	0.11584180567702719	0	1	0	0	0	0.00257439	0.00800565	FALSE	0.000811305	FALSE
has_depression_diagnosis	0.0996457	0	1	0	0	0	0.12464560779309827	0	1	0	0	0	-0.0249999	-0.0792898	FALSE	0.0903478	0	1	0	0	0	0.0909144	0	1	0	0	0	-0.000566599	-0.00197363	FALSE	0.4115945249917986	FALSE
has_mci_diagnosis	0.00192846	0	1	0	0	0	0.0020199	0	1	0	0	0	-9.14436e-05	-0.0020601	FALSE	0.00202523	0	1	0	0	0	0.00200779	0	1	0	0	0	1.7433801986044273e-05	0.000388624	FALSE	0.8719637673702084	FALSE
has_stroke_diagnosis	0.00953831	0	1	0	0	0	0.0207194	0	1	0	0	0	-0.0111811	-0.0916955	FALSE	0.011160539169395542	0	1	0	0	0	0.010951333540601873	0	1	0	0	0	0.000209206	0.00200073	FALSE	0.40538055645894233	FALSE
has_hypertension_diagnosis	0.35524352356955896	0	1	0	0	1	0.4442256725900056	0	1	0	0	1	-0.0889821	-0.182408	TRUE	0.3566200506161396	0	1	0	0	1	0.3574714012999805	0	1	0	0	1	-0.000851351	-0.00177687	FALSE	0.4597859726869794	FALSE
has_hyperlipidemia_diagnosis	0.40945024747833036	0	1	0	0	1	0.42408382108134113	0	1	0	0	1	-0.0146336	-0.0296845	FALSE	0.366772	0	1	0	0	1	0.3704159995815887	0	1	0	0	1	-0.00364366	-0.00755288	FALSE	0.00163827	FALSE
has_bacterial_infection_diagnosis	0.2275292122279573	0	1	0	0	0	0.22690454648351943	0	1	0	0	0	0.000624666	0.00149073	FALSE	0.18546660119305322	0	1	0	0	0	0.18887490956215006	0	1	0	0	0	-0.00340831	-0.00873824	FALSE	0.00026232	FALSE
has_viral_infection_diagnosis	0.21070517054396307	0	1	0	0	0	0.2134753110098695	0	1	0	0	0	-0.00277014	-0.0067765	FALSE	0.17187114095519804	0	1	0	0	0	0.17721169575690307	0	1	0	0	0	-0.00534055	-0.0140702	FALSE	4.313616685644401e-09	FALSE
has_other_infection_diagnosis	0.0336807	0	1	0	0	0	0.0422334	0	1	0	0	0	-0.00855266	-0.0447679	FALSE	0.028504266923137272	0	1	0	0	0	0.029044714797520913	0	1	0	0	0	-0.000540448	-0.00323288	FALSE	0.17898715501321882	FALSE
has_atrial_fibrillation_diagnosis	0.0353421	0	1	0	0	0	0.0544073	0	1	0	0	0	-0.0190652	-0.0921875	FALSE	0.0407079	0	1	0	0	0	0.0399263	0	1	0	0	0	0.000781615	0.00397361	FALSE	0.0991976	FALSE
has_atherosclerosis_diagnosis	0.015278831021632949	0	1	0	0	0	0.030672622760732578	0	1	0	0	0	-0.0153938	-0.10288	TRUE	0.0173379	0	1	0	0	0	0.017282709445343578	0	1	0	0	0	5.5207041441462934e-05	0.000423285	FALSE	0.8606415487936276	FALSE
has_ihd_diagnosis	0.0772748	0	1	0	0	0	0.12892415442656338	0	1	0	0	0	-0.0516494	-0.170465	TRUE	0.0900398	0	1	0	0	0	0.0887293	0	1	0	0	0	0.00131044	0.00459324	FALSE	0.0561104	FALSE
has_heart_failure_diagnosis	0.018899271834764385	0	1	0	0	0	0.0458222	0	1	0	0	0	-0.026923	-0.152587	TRUE	0.0239366	0	1	0	0	0	0.022879	0	1	0	0	0	0.00105765	0.00699532	FALSE	0.00361377	FALSE
has_copd_diagnosis	0.031263	0	1	0	0	0	0.086257	0	1	0	0	0	-0.054994	-0.235458	TRUE	0.040737	0	1	0	0	0	0.0392115	0	1	0	0	0	0.00152546	0.00778702	FALSE	0.00115869	FALSE
has_asthma_diagnosis	0.0487822	0	1	0	0	0	0.0845777	0	1	0	0	0	-0.0357955	-0.143859	TRUE	0.0547538	0	1	0	0	0	0.0543441	0	1	0	0	0	0.000409694	0.00180404	FALSE	0.4529285208259274	FALSE
has_b12_deficiency_diagnosis	0.0171889	0	1	0	0	0	0.0258329	0	1	0	0	0	-0.00864393	-0.0596069	FALSE	0.0170532	0	1	0	0	0	0.016887543257622203	0	1	0	0	0	0.000165621	0.00128229	FALSE	0.5949089571514627	FALSE
has_brain_injury_diagnosis	0.014824237383497639	0	1	0	0	0	0.023780217508558184	0	1	0	0	0	-0.00895598	-0.0651286	FALSE	0.013859872907580508	0	1	0	0	0	0.013804665866648845	0	1	0	0	0	5.5207041441462934e-05	0.000472685	FALSE	0.8445110898838428	FALSE
has_anxiety_diagnosis	0.0936932	0	1	0	0	0	0.11690375308171093	0	1	0	0	0	-0.0232106	-0.0756739	FALSE	0.082273	0	1	0	0	0	0.0829849	0	1	0	0	0	-0.00071188	-0.00258564	FALSE	0.2822236948677317	FALSE
has_obesity_diagnosis	0.0985408	0	1	0	0	0	0.14984885331601921	0	1	0	0	0	-0.051308	-0.156044	TRUE	0.0918732	0	1	0	0	0	0.0918703	0	1	0	0	0	2.905633664340712e-06	1.0059481228742283e-05	FALSE	0.9966621064909849	FALSE
has_alcohol_disorder_diagnosis	0.010125410765103517	0	1	0	0	0	0.024183105491141197	0	1	0	0	0	-0.0140577	-0.108423	TRUE	0.010695637772076279	0	1	0	0	0	0.0105998	0	1	0	0	0	9.588591638021171e-05	0.000934224	FALSE	0.6973236828807317	FALSE
has_tobacco_use_diagnosis	0.0904213	0	1	0	0	0	0.18873318479492746	0	1	0	0	0	-0.0983119	-0.286587	TRUE	0.0998056	0	1	0	0	0	0.0981174	0	1	0	0	0	0.00168817	0.00565345	FALSE	0.018025526017418858	FALSE
has_substance_use_disorder_diagnosis	0.00533893	0	1	0	0	0	0.0175873	0	1	0	0	0	-0.0122484	-0.115253	TRUE	0.00566599	0	1	0	0	0	0.00560206	0	1	0	0	0	6.392394425347447e-05	0.000854044	FALSE	0.7223639858201256	FALSE
has_herpes_simplex_diagnosis	0.018361098200379983	0	1	0	0	0	0.013067473364627819	0	1	0	0	0	0.00529362	0.0425739	FALSE	0.012212378580830373	0	1	0	0	0	0.012543620826420347	0	1	0	0	0	-0.000331242	-0.00299588	FALSE	0.2137212132264985	FALSE
has_herpes_zoster_diagnosis	0.019624990826585777	0	1	0	0	0	0.020465399310395527	0	1	0	0	0	-0.000840408	-0.00599631	FALSE	0.016678337628828536	0	1	0	0	0	0.016931127763620886	0	1	0	0	0	-0.00025279	-0.00196664	FALSE	0.4143702999431479	FALSE
has_mobility_problems_diagnosis	0.022091619984180955	0	1	0	0	0	0.0394827	0	1	0	0	0	-0.017391	-0.100805	TRUE	0.022161268483462587	0	1	0	0	0	0.0213942	0	1	0	0	0	0.000767087	0.00525558	FALSE	0.029150464778820884	FALSE
has_falls_fractures_diagnosis	0.15508981791792037	0	1	0	0	0	0.17666146709456987	0	1	0	0	0	-0.0215716	-0.0580175	FALSE	0.13912174314778925	0	1	0	0	0	0.1388428023093977	0	1	0	0	0	0.000278941	0.000806354	FALSE	0.7373774183023508	FALSE
has_ulcers_weight_loss_diagnosis	0.018648531846017107	0	1	0	0	0	0.0311345	0	1	0	0	0	-0.0124859	-0.080208	FALSE	0.0189389	0	1	0	0	0	0.019180088273152818	0	1	0	0	0	-0.000241168	-0.00176377	FALSE	0.46437984071592775	FALSE
has_incontinence_diagnosis	0.029028759672855665	0	1	0	0	0	0.0319563	0	1	0	0	0	-0.0029275	-0.0170271	FALSE	0.026606888095328032	0	1	0	0	0	0.0271125	0	1	0	0	0	-0.00050558	-0.00312717	FALSE	0.19468370406516244	FALSE
has_dependence_care_diagnosis	0.000419939	0	1	0	0	0	0.00322201	0	1	0	0	0	-0.00280207	-0.0657594	FALSE	0.000485241	0	1	0	0	0	0.000427128	0	1	0	0	0	5.811267328681424e-05	0.00272144	FALSE	0.25903905435221686	FALSE
has_cognitive_decline_diagnosis	0.000371014	0	1	0	0	0	0.000487687	0	1	0	0	0	-0.000116674	-0.00563199	FALSE	0.000409694	0	1	0	0	0	0.000415506	0	1	0	0	0	-5.81127e-06	-0.000286151	FALSE	0.9055303354286192	FALSE
has_general_examination_diagnosis	0.4056218759428231	0	1	0	0	1	0.3096658177024685	0	1	0	0	1	0.0959561	0.20120813640870816	TRUE	0.275384	0	1	0	0	1	0.2855802114720231	0	1	0	0	1	-0.0101959	-0.0226975	FALSE	8.123453157103498e-23	FALSE
has_immunization_encounter_diagnosis	0.0967632	0	1	0	0	0	0.19987283734316666	0	1	0	0	0	-0.10311	-0.293212	TRUE	0.069433	0	1	0	0	0	0.0685236	0	1	0	0	0	0.000909463	0.0035888	FALSE	0.13150963508422073	FALSE
has_drug_therapy_diagnosis	0.16076510351688317	0	1	0	0	0	0.2319593894736689	0	1	0	0	0	-0.0711943	-0.179944	TRUE	0.1584965088810695	0	1	0	0	0	0.15723836947457426	0	1	0	0	0	0.00125814	0.00345058	FALSE	0.1513290182779417	FALSE
has_varivax_vaccination	0.00146163	0	1	0	0	0	0.00250686	0	1	0	0	0	-0.00104523	-0.0234895	FALSE	0.0014441	0	1	0	0	0	0.00151384	0	1	0	0	0	-6.97352e-05	-0.00181465	FALSE	0.4519266033538675	FALSE
has_prevnar13_vaccination	0.023296395052064222	0	1	0	0	0	0.20111680403193696	0	1	0	0	0	-0.17782	-0.587179	TRUE	0.030668964054405085	0	1	0	0	0	0.0282515	0	1	0	0	0	0.00241749	0.014297167182666697	FALSE	5.721437929507532e-10	FALSE
has_shingrix_vaccination	0.000721642	0	1	0	0	0	0.021543770667571193	0	1	0	0	0	-0.0208221	-0.199436	TRUE	0.000976293	0	1	0	0	0	0.000767087	0	1	0	0	0	0.000209206	0.00708898	FALSE	0.00313485	FALSE
has_influenza_vaccination	0.48448469874507694	0	1	0	0	1	0.4640290545198063	0	1	0	0	1	0.0204556	0.0409742	FALSE	0.4481358906784364	0	1	0	0	1	0.45441205954224645	0	1	0	0	1	-0.00627617	-0.0126126	FALSE	1.2634860671088822e-07	FALSE
has_tdap_vaccination	0.33576734590702645	0	1	0	0	1	0.23971471017905405	0	1	0	0	0	0.0960526	0.21337663249305125	TRUE	0.24118793929550003	0	1	0	0	0	0.2500065376758998	0	1	0	0	1	-0.0088186	-0.0204884	FALSE	2.100173394356889e-18	FALSE
has_calmette_guerin_vaccination	0.000523904	0	1	0	0	0	0.000327187	0	1	0	0	0	0.000196717	0.00953817	FALSE	0.000342865	0	1	0	0	0	0.000456184	0	1	0	0	0	-0.00011332	-0.0056705	FALSE	0.0186834	FALSE
has_donepezil_first	0.0032535	0	1	0	0	0	0.00503082	0	1	0	0	0	-0.00177732	-0.0276754	FALSE	0.00405045	0	1	0	0	0	0.00401849	0	1	0	0	0	3.196197212673724e-05	0.000504217	FALSE	0.8342392495521712	FALSE
has_donepezil_memantine_first	6.11560948164094e-06	0	1	0	0	0	7.242521096117354e-05	0	1	0	0	0	-6.63096e-05	-0.0105818	FALSE	8.716901199736168e-06	0	1	0	0	0	1.7433802399472337e-05	0	1	0	0	0	-8.7169e-06	-0.00241067	FALSE	0.31731050786291415	FALSE
has_memantine_first	0.00157987	0	1	0	0	0	0.0022834	0	1	0	0	0	-0.00070353	-0.0160234	FALSE	0.00194968	0	1	0	0	0	0.00185089	0	1	0	0	0	9.879154822556302e-05	0.00226842	FALSE	0.3467962354842693	FALSE
has_galantamine_first	0.000189584	0	1	0	0	0	0.000212544	0	1	0	0	0	-2.29604e-05	-0.00161941	FALSE	0.000232451	0	1	0	0	0	0.000229545	0	1	0	0	0	2.905633664340712e-06	0.000191199	FALSE	0.9367899032803851	FALSE
has_rivastigmine_first	0.000458671	0	1	0	0	0	0.000623075	0	1	0	0	0	-0.000164404	-0.00707108	FALSE	0.000586938	0	1	0	0	0	0.00052592	0	1	0	0	0	6.101830877014436e-05	0.00258747	FALSE	0.28324873965734976	FALSE
has_antidepressants_first	0.17027487626083482	0	1	0	0	0	0.17233779118392292	0	1	0	0	0	-0.00206291	-0.00547519	FALSE	0.14592673735104994	0	1	0	0	0	0.14778924857406026	0	1	0	0	0	-0.00186251	-0.00526187	FALSE	0.028135017471841002	FALSE
has_antipsychotics_first	0.00983798	0	1	0	0	0	0.017210632166547415	0	1	0	0	0	-0.00737266	-0.0638623	FALSE	0.00985591	0	1	0	0	0	0.00982685	0	1	0	0	0	2.905633664340712e-05	0.000294347	FALSE	0.9028513533103246	FALSE
has_angiotensin_antagonist_first	0.16847077146375075	0	1	0	0	0	0.21315030742500352	0	1	0	0	0	-0.0446795	-0.11389	TRUE	0.16891611144848748	0	1	0	0	0	0.1711331099869537	0	1	0	0	0	-0.002217	-0.00590171	FALSE	0.014169195956188568	FALSE
has_adrenergics_first	0.17133899231064034	0	1	0	0	0	0.20946280874430698	0	1	0	0	0	-0.0381238	-0.0972163	FALSE	0.17176363250706794	0	1	0	0	0	0.1732629395134226	0	1	0	0	0	-0.00149931	-0.00396825	FALSE	0.0993564	FALSE
has_nsaids_first	0.20904784037443838	0	1	0	0	0	0.2075728382894257	0	1	0	0	0	0.001475	0.00363212	FALSE	0.1735593141542136	0	1	0	0	0	0.1759971408564065	0	1	0	0	0	-0.00243783	-0.00641912	FALSE	0.00740396	FALSE
has_antidiabetics_first	0.0719094	0	1	0	0	0	0.13761699947082284	0	1	0	0	0	-0.0657076	-0.215802	TRUE	0.0891623	0	1	0	0	0	0.0880029	0	1	0	0	0	0.00115935	0.0040802	FALSE	0.0895609	FALSE
has_antihypertensives_first	0.16210849906635028	0	1	0	0	0	0.20067169833844192	0	1	0	0	0	-0.0385632	-0.100201	TRUE	0.1623174172402872	0	1	0	0	0	0.16428162564396107	0	1	0	0	0	-0.00196421	-0.00531387	FALSE	0.027185515528791077	FALSE
has_anticholinergics_first	0.0705741	0	1	0	0	0	0.0804608	0	1	0	0	0	-0.00988664	-0.0374241	FALSE	0.0646562	0	1	0	0	0	0.0648305	0	1	0	0	0	-0.000174338	-0.000708482	FALSE	0.7685815536245124	FALSE
has_antivirals_first	0.10720051860368404	0	1	0	0	0	0.10458600803155556	0	1	0	0	0	0.00261451	0.00849699	FALSE	0.0841965	0	1	0	0	0	0.0858934	0	1	0	0	0	-0.00169689	-0.00608318	FALSE	0.011170848233176628	FALSE
has_glucocorticoids_first	0.15623751396397498	0	1	0	0	0	0.1803966426729343	0	1	0	0	0	-0.0241591	-0.0646048	FALSE	0.1368088586961259	0	1	0	0	0	0.13940940088738055	0	1	0	0	0	-0.00260054	-0.00753753	FALSE	0.00170175	FALSE
has_statins_first	0.2568678294478828	0	1	0	0	1	0.2749599477665011	0	1	0	0	1	-0.0180921	-0.0409578	FALSE	0.23760819853614173	0	1	0	0	0	0.24106009141123724	0	1	0	0	0	-0.00345189	-0.00809023	FALSE	0.00075487	FALSE
has_nutrition_first	0.1975525330854473	0	1	0	0	0	0.18187790201269297	0	1	0	0	0	0.015674631072754325	0.0399865	FALSE	0.1653508988577954	0	1	0	0	0	0.16735869176746795	0	1	0	0	0	-0.00200779	-0.00539152	FALSE	0.024775112694588406	FALSE
has_cancer_treatment_first	0.013093519900193253	0	1	0	0	0	0.018771959578725475	0	1	0	0	0	-0.00567844	-0.045361	FALSE	0.0132032	0	1	0	0	0	0.013313613765730375	0	1	0	0	0	-0.000110414	-0.000965332	FALSE	0.6888786673511949	FALSE
has_steroids_first	0.2896984596818252	0	1	0	0	1	0.24103874494024374	0	1	0	0	0	0.0486597	0.11037485218852663	TRUE	0.22810968186216254	0	1	0	0	0	0.23323521976760742	0	1	0	0	0	-0.00512554	-0.0121673	FALSE	3.178396022737109e-07	FALSE
has_antibacterial_first	0.38905061278407005	0	1	0	0	1	0.37641602205802605	0	1	0	0	1	0.012634590726044004	0.025996390072146398	FALSE	0.3241960837868543	0	1	0	0	1	0.32960056253069075	0	1	0	0	1	-0.00540448	-0.0115216	FALSE	1.3095023340889483e-06	FALSE
has_contraceptives_first	0.0082683	0	1	0	0	0	0.00378795	0	1	0	0	0	0.00448036	0.057905	FALSE	0.00511682	0	1	0	0	0	0.00526791	0	1	0	0	0	-0.000151093	-0.00210228	FALSE	0.38266604219108824	FALSE
has_antiallergics_first	0.10678873423192022	0	1	0	0	0	0.09939	0	1	0	0	0	0.00739878	0.024333833236372778	FALSE	0.0871254	0	1	0	0	0	0.0885782	0	1	0	0	0	-0.00145282	-0.0051322	FALSE	0.0327643	FALSE
has_analgesics_first	0.2559851431460326	0	1	0	0	1	0.2890162618255084	0	1	0	0	1	-0.0330311	-0.0742373	FALSE	0.22869080860881164	0	1	0	0	0	0.2301290973067681	0	1	0	0	0	-0.00143829	-0.0034208	FALSE	0.1544646331427559	FALSE
has_antiarrhythmics_first	0.017082935818717025	0	1	0	0	0	0.016205413911900373	0	1	0	0	0	0.000877522	0.0068592	FALSE	0.014458433456629059	0	1	0	0	0	0.014865222179283412	0	1	0	0	0	-0.000406789	-0.0033844	FALSE	0.16025364719767565	FALSE
has_antifungal_first	0.0838246	0	1	0	0	0	0.085813	0	1	0	0	0	-0.00198834	-0.00713662	FALSE	0.0682243	0	1	0	0	0	0.0698572	0	1	0	0	0	-0.00163297	-0.00644111	FALSE	0.00744104	FALSE
has_diuretic_first	0.13145502580787202	0	1	0	0	0	0.15595659145848362	0	1	0	0	0	-0.0245016	-0.0698892	FALSE	0.1306634433503119	0	1	0	0	0	0.13183731937854307	0	1	0	0	0	-0.00117388	-0.00347636	FALSE	0.14858859545717182	FALSE
has_vassopressin_first	0.000511673	0	1	0	0	0	0.000402888	0	1	0	0	0	0.000108785	0.00508835	FALSE	0.000386449	0	1	0	0	0	0.000453279	0	1	0	0	0	-6.68296e-05	-0.00326216	FALSE	0.17607442340583546	FALSE
has_antihypotensives_first	0.00618696	0	1	0	0	0	0.00355502	0	1	0	0	0	0.00263194	0.0378098	FALSE	0.00387902	0	1	0	0	0	0.00418411	0	1	0	0	0	-0.000305092	-0.00481472	FALSE	0.045608027805392935	FALSE
has_diagnostics_first	0.015627420762086484	0	1	0	0	0	0.012568867640925267	0	1	0	0	0	0.00305855	0.025945048419600356	FALSE	0.011953777178571533	0	1	0	0	0	0.012139737737499236	0	1	0	0	0	-0.000185961	-0.00170458	FALSE	0.48030283479589475	FALSE
has_antiplatelets_first	0.058809739311953164	0	1	0	0	0	0.0867654	0	1	0	0	0	-0.0279557	-0.107766	TRUE	0.0640256	0	1	0	0	0	0.0633661	0	1	0	0	0	0.000659579	0.00270086	FALSE	0.2623672898758822	FALSE
has_sympathomimetics_first	0.0841651	0	1	0	0	0	0.12813475602166496	0	1	0	0	0	-0.0439697	-0.14311	TRUE	0.0850711	0	1	0	0	0	0.0836445	0	1	0	0	0	0.00142667	0.00513331	FALSE	0.0328035	FALSE
has_antiemetics_first	0.0648499	0	1	0	0	0	0.0788041	0	1	0	0	0	-0.0139542	-0.0540635	FALSE	0.056151371894967154	0	1	0	0	0	0.0561223	0	1	0	0	0	2.905633664340712e-05	0.00012623	FALSE	0.9582226996608086	FALSE
has_muscle_relaxants_first	0.10356580803509545	0	1	0	0	0	0.1173492227209897	0	1	0	0	0	-0.0137834	-0.0439826	FALSE	0.0879187	0	1	0	0	0	0.0889676	0	1	0	0	0	-0.00104893	-0.00369423	FALSE	0.12438750160451227	FALSE
has_laxatives_first	0.0729837	0	1	0	0	0	0.0766215	0	1	0	0	0	-0.00363782	-0.0138285	FALSE	0.0566395	0	1	0	0	0	0.0568633	0	1	0	0	0	-0.000223734	-0.000967007	FALSE	0.6874440578520085	FALSE
has_anxiolytics_first	0.1119054608315598	0	1	0	0	0	0.11503197991601587	0	1	0	0	0	-0.00312652	-0.00985782	FALSE	0.0967808	0	1	0	0	0	0.0985068	0	1	0	0	0	-0.00172595	-0.00581456	FALSE	0.015642490976214268	FALSE
has_antiepileptics_first	0.0600186	0	1	0	0	0	0.0858617	0	1	0	0	0	-0.0258431	-0.0995049	FALSE	0.0577349	0	1	0	0	0	0.057488	0	1	0	0	0	0.000246979	0.00105996	FALSE	0.6596540416883432	FALSE
has_salicylates_first	0.0973136	0	1	0	0	0	0.10163841112917091	0	1	0	0	0	-0.00432479	-0.0144501	FALSE	0.0841472	0	1	0	0	0	0.0844406	0	1	0	0	0	-0.000293469	-0.0010563	FALSE	0.6608583590941215	FALSE
has_antitussives_first	0.1144536314489102	0	1	0	0	0	0.12011448278572838	0	1	0	0	0	-0.00566085	-0.0175942	FALSE	0.0963741	0	1	0	0	0	0.0974288	0	1	0	0	0	-0.00105475	-0.00356545	FALSE	0.13777390373361267	FALSE
has_ulcer_treatment_first	0.0389462	0	1	0	0	0	0.0476656	0	1	0	0	0	-0.00871938	-0.0428474	FALSE	0.034016254115103776	0	1	0	0	0	0.0341354	0	1	0	0	0	-0.000119131	-0.000656643	FALSE	0.7850948154667435	FALSE
has_amebicides_first	0.026916835865195658	0	1	0	0	0	0.030314864055331407	0	1	0	0	0	-0.00339803	-0.0203822	FALSE	0.022797602271043327	0	1	0	0	0	0.022385	0	1	0	0	0	0.0004126	0.00277664	FALSE	0.24838505699376756	FALSE
has_antastmatics_first	0.021745068780221304	0	1	0	0	0	0.030210411615402475	0	1	0	0	0	-0.00846534	-0.0532369	FALSE	0.0216615	0	1	0	0	0	0.022050854401599262	0	1	0	0	0	-0.000389355	-0.00266291	FALSE	0.26883905381078976	FALSE
has_migraine_first	0.029110301132610875	0	1	0	0	0	0.0204297	0	1	0	0	0	0.00868057	0.0558728	FALSE	0.0197322	0	1	0	0	0	0.020086645997925378	0	1	0	0	0	-0.000354487	-0.00253769	FALSE	0.29170362041514974	FALSE
has_ppi_first	0.15607850811745233	0	1	0	0	0	0.16480957264758184	0	1	0	0	0	-0.00873106	-0.0237909	FALSE	0.14056874874694544	0	1	0	0	0	0.1426143148951502	0	1	0	0	0	-0.00204557	-0.00586745	FALSE	0.0147729	FALSE
has_bowel_evacuants_first	0.10088717108213671	0	1	0	0	0	0.0804924	0	1	0	0	0	0.020394737878926122	0.0710651	FALSE	0.0703483	0	1	0	0	0	0.071159	0	1	0	0	0	-0.000810672	-0.00316159	FALSE	0.18730040077423782	FALSE
has_glaucoma_first	0.012689889674404951	0	1	0	0	0	0.013516946407527564	0	1	0	0	0	-0.000827057	-0.00727294	FALSE	0.012401244773491322	0	1	0	0	0	0.012430301110823777	0	1	0	0	0	-2.90563e-05	-0.000262401	FALSE	0.9133009306692093	FALSE
has_skin_care_first	0.011138563402562033	0	1	0	0	0	0.00487505	0	1	0	0	0	0.00626351	0.0703237	FALSE	0.00587229	0	1	0	0	0	0.00620643	0	1	0	0	0	-0.000334148	-0.0043128	FALSE	0.0735054	FALSE
has_osteoporosis_treatment_first	0.0448661	0	1	0	0	0	0.034402703098124876	0	1	0	0	0	0.010463446595686945	0.053650787799434684	FALSE	0.0393626	0	1	0	0	0	0.039560203278135975	0	1	0	0	0	-0.000197583	-0.00101486	FALSE	0.6737623180690092	FALSE
Pre- and post-matching characteristics of the RZV (2+ doses) and PPSV23 cohorts in the time-lag analysis (dementia, all).
	Pre-Matching															Post-Matching
	RZV (2+ doses)						PPSV23						difference_in_means	NMD	has_bad_balance	RZV (2+ doses)						PPSV23						difference_in_means	NMD	has_bad_balance	p_value	used_in_matching
Covariate	Mean	Min	Max	25th_percentile	Median	75th_percentile	Mean	Min	Max	25th_percentile	Median	75th_percentile				Mean	Min	Max	25th_percentile	Median	75th_percentile	Mean	Min	Max	25th_percentile	Median	75th_percentile
age_at_exposure	60.61222046403447	50	88	55	59	63	66.31292593103095	50	88	61	66	73	-5.70071	-0.700058	TRUE	64.88678672549236	50	88	58	64	71	64.56687234721808	50	88	58	64	70	0.3199143707752228	0.0349393	FALSE	2.2861363151516406e-26	TRUE
index_date	24234.03225363659	24203	24273	24222	24234	24246	24170.715157897946	24094	24273	24137	24167	24204	63.31709573864282	1.973639751919693	TRUE	24230.664390049875	24203	24273	24218	24228	24240	24231.028465560285	24144	24273	24219	24229	24241	-0.364076	-0.0233374	FALSE	2.1255155509732937e-13	TRUE
visits_counts_1	0.11065906621165615	0	35	0	0	0	0.2117833501529698	0	132	0	0	0	-0.101124	-0.147246	TRUE	0.15352770930482068	0	35	0	0	0	0.15138193255980698	0	50	0	0	0	0.00214578	0.00347745	FALSE	0.2563749762180568	TRUE
visits_counts_2	0.0994433	0	32	0	0	0	0.1565130088401793	0	88	0	0	0	-0.0570697	-0.0961008	FALSE	0.13431515703422253	0	32	0	0	0	0.13068303737315057	0	52	0	0	0	0.00363212	0.00638152	FALSE	0.00544538	TRUE
visits_counts_3	0.0885993	0	40	0	0	0	0.11694588186727749	0	87	0	0	0	-0.0283466	-0.0542327	FALSE	0.11707043904685643	0	40	0	0	0	0.11199907888608018	0	68	0	0	0	0.00507136	0.0095338	FALSE	0.00291492	TRUE
visits_counts_4	0.0776886	0	50	0	0	0	0.0861393	0	86	0	0	0	-0.00845068	-0.0183961	FALSE	0.10029674522302995	0	39	0	0	0	0.0958901	0	32	0	0	0	0.00440669	0.00935307	FALSE	0.00889023	TRUE
visits_counts_5	0.0684537	0	42	0	0	0	0.0625445	0	76	0	0	0	0.0059092	0.014880946038103594	FALSE	0.0864591	0	25	0	0	0	0.0852344	0	27	0	0	0	0.00122466	0.00284553	FALSE	0.3522665273357263	TRUE
vaccinations_counts_1	0.6689855680323337	0	11	0	1	1	0.3603219811753982	0	52	0	0	1	0.30866358685693546	0.434487	TRUE	0.5393069664473787	0	11	0	0	1	0.550125	0	17	0	0	1	-0.0108179	-0.014883	FALSE	5.706689448795858e-07	TRUE
vaccinations_counts_2	0.5105561169046575	0	17	0	0	1	0.2715859889773084	0	37	0	0	0	0.23897012792734912	0.3985996773242241	TRUE	0.41771469543054224	0	17	0	0	1	0.4233617517912002	0	15	0	0	1	-0.00564706	-0.00918157	FALSE	0.00811512	TRUE
vaccinations_counts_3	0.43400949421386764	0	10	0	0	1	0.21039391196115115	0	40	0	0	0	0.2236155822527165	0.3993211117943615	TRUE	0.3512113171405693	0	9	0	0	1	0.3536920444018778	0	13	0	0	1	-0.00248073	-0.00428607	FALSE	0.25764766056641686	TRUE
vaccinations_counts_4	0.3727584694869693	0	17	0	0	1	0.15983630118531683	0	25	0	0	0	0.21292216830165245	0.4102005736554796	TRUE	0.2978652138188022	0	7	0	0	1	0.30241321379786784	0	15	0	0	1	-0.004548	-0.00832818	FALSE	0.0104966	TRUE
vaccinations_counts_5	0.32274989037805274	0	10	0	0	1	0.11949757194637017	0	25	0	0	0	0.20325231843168257	0.4214281555294156	TRUE	0.25037027732856026	0	10	0	0	0	0.2553107974439089	0	14	0	0	0	-0.00494052	-0.00962704	FALSE	0.00379394	TRUE
other_procedures_counts_1	2.280750386059901	0	123	0	1	3	1.7556940299179429	0	365	0	0	2	0.5250563561419583	0.13006028379877876	TRUE	2.3376039524160923	0	123	0	1	3	2.3158478696623805	0	177	0	1	3	0.021756082773208618	0.00493361	FALSE	0.48525081838678286	TRUE
other_procedures_counts_2	1.9362667530932454	0	126	0	1	3	1.237311333202655	0	365	0	0	1	0.6989554198905903	0.1995450148674892	TRUE	1.8946737634307307	0	107	0	0	2	1.8596086312561169	0	106	0	0	2	0.0350651	0.00906275	FALSE	0.12953548898490994	TRUE
other_procedures_counts_3	1.6044	0	135	0	0	2	0.8693945415719768	0	366	0	0	0	0.7350036815992431	0.24212857792124828	TRUE	1.5109670126077468	0	132	0	0	2	1.4938007986476374	0	124	0	0	2	0.0171662	0.00497503	FALSE	0.3545095646335489	TRUE
other_procedures_counts_4	1.2571216136350638	0	135	0	0	1	0.5993005016800012	0	251	0	0	0	0.6578211119550627	0.25536432693488637	TRUE	1.1696890717160457	0	133	0	0	1	1.151832022316078	0	101	0	0	1	0.017857	0.00602619	FALSE	0.6089810043251597	TRUE
other_procedures_counts_5	0.9624235029454941	0	131	0	0	1	0.39452529490929517	0	223	0	0	0	0.567898	0.2604356477328754	TRUE	0.8741789787149414	0	117	0	0	0	0.8657162445766802	0	123	0	0	0	0.00846273	0.00333352	FALSE	0.9624911711180727	TRUE
elective_procedures_counts_1	0.9070272434369817	0	145	0	0	1	0.5471442750782858	0	169	0	0	0	0.35988296835869593	0.13909372980307827	TRUE	0.8295834576313765	0	117	0	0	0	0.8275004841081681	0	133	0	0	0	0.00208297	0.000747607	FALSE	0.8614394364899943	TRUE
elective_procedures_counts_2	0.7796560730558786	0	150	0	0	0	0.3913800113454624	0	173	0	0	0	0.3882760617104162	0.16914703571879108	TRUE	0.687559	0	121	0	0	0	0.6795308599331146	0	115	0	0	0	0.00802835	0.00319859	FALSE	0.9712878360645737	TRUE
elective_procedures_counts_3	0.6595066059138658	0	113	0	0	0	0.2777047810942207	0	162	0	0	0	0.3818018248196451	0.1880738374752423	TRUE	0.5562795371402552	0	92	0	0	0	0.5521188236956556	0	134	0	0	0	0.00416071	0.001874	FALSE	0.28672407709353753	TRUE
elective_procedures_counts_4	0.533813	0	130	0	0	0	0.1949324293904273	0	141	0	0	0	0.33888069855268366	0.19038359294907406	TRUE	0.4405331993531268	0	95	0	0	0	0.4318872891512668	0	121	0	0	0	0.00864591	0.00445281	FALSE	0.33032745474541014	TRUE
elective_procedures_counts_5	0.42004079842906983	0	108	0	0	0	0.12905013267541657	0	165	0	0	0	0.2909906657536533	0.19125864807148643	TRUE	0.3335060421932978	0	83	0	0	0	0.3300309305867391	0	95	0	0	0	0.00347511	0.00211138	FALSE	0.8828614018005503	TRUE
critical_procedures_counts_1	2.934385068537548	0	255	0	1	4	2.303914669378126	0	365	0	0	2	0.6304703991594218	0.11289389889398768	TRUE	3.03704	0	255	0	1	4	3.0117128008666842	0	193	0	1	4	0.0253306	0.00424167	FALSE	0.3194320989754582	TRUE
critical_procedures_counts_2	2.5205002573732673	0	254	0	1	3	1.6404932574845073	0	365	0	0	1	0.8800069998887601	0.1810032136564749	TRUE	2.5045663175854256	0	254	0	0	3	2.4680305433002045	0	173	0	0	3	0.0365358	0.00685549	FALSE	0.2543556674306726	TRUE
critical_procedures_counts_3	2.1106914761786744	0	254	0	0	2	1.1658047901678201	0	365	0	0	0	0.9448866860108542	0.22210966241324925	TRUE	2.004924819309897	0	254	0	0	2	1.9843044281504973	0	220	0	0	2	0.0206204	0.00436875	FALSE	0.3263427980114789	TRUE
critical_procedures_counts_4	1.7027014660743904	0	261	0	0	2	0.812228	0	365	0	0	0	0.8904730247040414	0.24430810887301666	TRUE	1.5767690882542273	0	261	0	0	1	1.559456333443239	0	142	0	0	1	0.017312753945589066	0.00427305	FALSE	0.9845070838923469	TRUE
critical_procedures_counts_5	1.3596229005014013	0	253	0	0	1	0.5394718888116978	0	365	0	0	0	0.8201510116897035	0.2622898106887339	TRUE	1.2121963856745852	0	200	0	0	1	1.2100820105404742	0	146	0	0	1	0.00211438	0.000603002	FALSE	0.44001463964382925	TRUE
prescriptions_counts_1	4.790717404152288	0	210	0	2	6	3.7350093402662097	0	366	0	0	5	1.0557080638860787	0.1406123184464375	TRUE	5.291276109131065	0	210	0	2	7	5.205628215394117	0	136	0	2	7	0.0856479	0.00970215	FALSE	0.044736724777372394	TRUE
prescriptions_counts_2	4.112167082912322	0	180	0	1	5	2.717720323962129	0	366	0	0	3	1.3944467589501928	0.20846952275433386	TRUE	4.37814	0	177	0	1	6	4.307992233334903	0	130	0	1	6	0.0701512	0.00879394	FALSE	0.060568174529347305	TRUE
prescriptions_counts_3	3.438428688540217	0	365	0	1	4	1.9523137332043174	0	366	0	0	1	1.4861149553358994	0.25253062809824117	TRUE	3.532194501577931	0	365	0	0	4	3.4758338436095104	0	137	0	0	4	0.0563607	0.00790648	FALSE	0.2645707354864779	TRUE
prescriptions_counts_4	2.7556040645911577	0	273	0	0	3	1.3623102076607498	0	365	0	0	0	1.3932938569304079	0.27554809968035604	TRUE	2.7349390023708215	0	273	0	0	3	2.6890664824438826	0	134	0	0	3	0.0458725	0.00743977	FALSE	0.5339261272977933	TRUE
prescriptions_counts_5	2.1015404266676834	0	140	0	0	2	0.9094648723566215	0	366	0	0	0	1.192075554311062	0.28369186205304087	TRUE	1.9910348400872966	0	140	0	0	2	1.9749886169160478	0	109	0	0	2	0.016046222299337387	0.00314232	FALSE	0.8803849433612756	TRUE
diagnoses_counts_1	6.588454425866967	0	317	1	4	9	5.203631656195086	0	365	0	2	7	1.3848227696718807	0.15109054504177982	TRUE	6.671758961234711	0	270	0	3	9	6.621437879763232	0	315	0	3	9	0.050321079790592194	0.00507391	FALSE	0.544648	TRUE
diagnoses_counts_2	5.667773053972128	0	262	0	3	8	3.768088151056728	0	365	0	0	4	1.8996849029153995	0.2365326965745978	TRUE	5.531681608599855	0	258	0	2	7	5.44129	0	315	0	2	7	0.0903948	0.010132577070768792	FALSE	0.0740607	TRUE
diagnoses_counts_3	4.836989304710884	0	313	0	2	6	2.7056655969978163	0	365	0	0	3	2.131323707713068	0.30079188400327606	TRUE	4.5311320804090585	0	264	0	1	6	4.483129484542557	0	177	0	1	6	0.0480026	0.00603634	FALSE	0.12054940781241001	TRUE
diagnoses_counts_4	3.9915905667931293	0	264	0	2	5	1.9065228789768858	0	284	0	0	1	2.0850676878162435	0.34057024563874433	TRUE	3.6304135068795698	0	264	0	1	5	3.5876392792283576	0	228	0	1	4	0.042774226516485214	0.00615442	FALSE	0.14967320924810062	TRUE
diagnoses_counts_5	3.2166091548624482	0	258	0	1	4	1.292446609486829	0	365	0	0	0	1.9241625453756193	0.36874888274087014	TRUE	2.8256111538521926	0	197	0	0	3	2.8009085532754496	0	159	0	0	3	0.0247026	0.00413025	FALSE	0.424331	TRUE
well_visit_counts_1	0.652199	0	181	0	0	1	0.2712292787735264	0	365	0	0	0	0.3809698328120835	0.3924502266986309	TRUE	0.423451	0	181	0	0	1	0.4357967897086454	0	70	0	0	1	-0.0123461	-0.0139585	FALSE	2.447882950614243e-07	TRUE
well_visit_counts_2	0.5775875545726651	0	214	0	0	1	0.2027707032178031	0	178	0	0	0	0.374817	0.44118208882358656	TRUE	0.358319	0	214	0	0	0	0.3675087531990391	0	74	0	0	1	-0.0091902	-0.0108741	FALSE	1.593377993387888e-05	TRUE
well_visit_counts_3	0.49549501458448514	0	94	0	0	1	0.15102417386955766	0	97	0	0	0	0.3444708407149275	0.45946179891114597	TRUE	0.2966405509935993	0	94	0	0	0	0.3037320814557787	0	32	0	0	0	-0.00709153	-0.00999062	FALSE	0.000308866	TRUE
well_visit_counts_4	0.4089127409299754	0	38	0	0	1	0.10904076816676583	0	106	0	0	0	0.2998719727632096	0.4496929719481783	TRUE	0.23779916576387036	0	38	0	0	0	0.24609965824580135	0	34	0	0	0	-0.00830049	-0.0130515	FALSE	7.361054586390419e-06	TRUE
well_visit_counts_5	0.324643	0	37	0	0	0	0.0755962	0	53	0	0	0	0.24904677090841448	0.43090790159502956	TRUE	0.18235962171526066	0	28	0	0	0	0.18915283687386497	0	27	0	0	0	-0.00679321	-0.0123378	FALSE	6.88637876513291e-05	TRUE
enc_reports_counts_1	2.051630983928469	0	141	0	0	3	1.5246046923668866	0	255	0	0	1	0.5270262915615826	0.1266419844739354	TRUE	1.9856860990302136	0	141	0	0	2	1.9894176571258106	0	156	0	0	2	-0.00373156	-0.000847889	FALSE	0.7076184219655428	TRUE
enc_reports_counts_2	1.756936686176196	0	115	0	0	2	1.1332627762859055	0	165	0	0	0	0.6236739098902904	0.16989761838944473	TRUE	1.6364373825710592	0	92	0	0	1	1.622662542588435	0	147	0	0	1	0.013774840161204338	0.00352404	FALSE	0.34078066314372735	TRUE
enc_reports_counts_3	1.541480944845862	0	181	0	0	2	0.8433598915046867	0	146	0	0	0	0.6981210533411752	0.21166168828108428	TRUE	1.3658968038393704	0	181	0	0	1	1.3590774206716805	0	139	0	0	1	0.00681938	0.00190341	FALSE	0.40375265331941046	TRUE
enc_reports_counts_4	1.3176958419918785	0	161	0	0	1	0.6130709008283296	0	161	0	0	0	0.7046249411635489	0.23855806775202806	TRUE	1.1137837371057135	0	161	0	0	0	1.113605794643932	0	136	0	0	0	0.000177942	5.49771049111012e-05	FALSE	0.620761	TRUE
enc_reports_counts_5	1.0967742550473758	0	149	0	0	0	0.43510887280268246	0	145	0	0	0	0.6616653822446934	0.2519676262794426	TRUE	0.8842013261947005	0	149	0	0	0	0.8858708451743574	0	143	0	0	0	-0.00166952	-0.000577949	FALSE	0.8262839696953477	TRUE
enc_surgery_counts_1	0.12763807599184032	0	52	0	0	0	0.11402813092857554	0	190	0	0	0	0.0136099	0.024661059929400153	FALSE	0.13280264610907874	0	24	0	0	0	0.13392787049975663	0	110	0	0	0	-0.00112522	-0.00198395	FALSE	0.991786	TRUE
enc_surgery_counts_2	0.11672735591863191	0	79	0	0	0	0.0851876	0	114	0	0	0	0.031539764446707086	0.063652	FALSE	0.11731641833226045	0	30	0	0	0	0.11811192580846064	0	40	0	0	0	-0.000795507	-0.00148048	FALSE	0.7544505290331056	TRUE
enc_surgery_counts_3	0.10436009379825749	0	34	0	0	0	0.0652496	0	140	0	0	0	0.0391105	0.084668	FALSE	0.10302345176974245	0	34	0	0	0	0.10280364049342398	0	52	0	0	0	0.000219811	0.000430235	FALSE	0.34513189282342727	TRUE
enc_surgery_counts_4	0.0919147	0	38	0	0	0	0.048161764960529846	0	111	0	0	0	0.0437529	0.10601524722350195	TRUE	0.0883223	0	35	0	0	0	0.0883955	0	50	0	0	0	-7.32704e-05	-0.000152629	FALSE	0.5801608641055618	TRUE
enc_surgery_counts_5	0.0785217	0	41	0	0	0	0.0337891	0	75	0	0	0	0.044732609897438914	0.12007590324440705	TRUE	0.0760756	0	39	0	0	0	0.0741811	0	34	0	0	0	0.00189456	0.00416437	FALSE	0.11731472392978733	TRUE
enc_urgent_counts_1	0.027954549787428746	0	11	0	0	0	0.014895941053465665	0	34	0	0	0	0.0130586	0.0647408	FALSE	0.0244619	0	9	0	0	0	0.0241688	0	14	0	0	0	0.000293082	0.00135851	FALSE	0.7984488763916944	TRUE
enc_urgent_counts_2	0.021581225096753285	0	12	0	0	0	0.010644163216736427	0	30	0	0	0	0.010937061880016858	0.0637507	FALSE	0.018568819247094043	0	12	0	0	0	0.019364326723294238	0	8	0	0	0	-0.000795507	-0.00428799	FALSE	0.1302469645884397	TRUE
enc_urgent_counts_3	0.016422320934932226	0	13	0	0	0	0.00733957	0	16	0	0	0	0.00908275	0.0621836	FALSE	0.014204	0	8	0	0	0	0.014245864146164031	0	9	0	0	0	-4.18688e-05	-0.000264704	FALSE	0.9929794973916805	TRUE
enc_urgent_counts_4	0.0116314	0	22	0	0	0	0.00498563	0	18	0	0	0	0.00664573	0.0540101	FALSE	0.00999095	0	8	0	0	0	0.010221224348809094	0	9	0	0	0	-0.000230278	-0.0017099	FALSE	0.19713696932353952	TRUE
enc_urgent_counts_5	0.00865727	0	10	0	0	0	0.00309576	0	15	0	0	0	0.00556151	0.0538815	FALSE	0.00783994	0	8	0	0	0	0.00795507	0	10	0	0	0	-0.000115139	-0.000962358	FALSE	0.5473225590132965	TRUE
enc_ambulatory_counts_1	2.4206546813337653	0	193	0	1	3	1.9869842334089929	0	363	0	0	2	0.4336704479247724	0.0875437	FALSE	2.557478031956373	0	193	0	0	3	2.5451476660752697	0	184	0	0	3	0.012330366298556328	0.00226364	FALSE	0.4195722105790809	TRUE
enc_ambulatory_counts_2	2.1285569938802356	0	211	0	0	2	1.462082051658564	0	333	0	0	1	0.6664749422216716	0.15343997201885962	TRUE	2.1883416285922133	0	211	0	0	2	2.1488593364839614	0	112	0	0	2	0.0394823	0.0080859	FALSE	0.0799403	TRUE
enc_ambulatory_counts_3	1.8183783577679065	0	198	0	0	2	1.0712855905008418	0	297	0	0	0	0.7470927672670646	0.1951200609434414	TRUE	1.803138067649537	0	153	0	0	2	1.7708310436325383	0	121	0	0	2	0.032307	0.0074374	FALSE	0.016206118273160004	TRUE
enc_ambulatory_counts_4	1.483316492860275	0	222	0	0	2	0.7815163854658947	0	252	0	0	0	0.7018001073943801	0.2140047994415273	TRUE	1.45263	0	222	0	0	1	1.424235763294657	0	136	0	0	1	0.028392290696501732	0.00755653	FALSE	0.054049104164922895	TRUE
enc_ambulatory_counts_5	1.2112424456179818	0	254	0	0	1	0.549319	0	252	0	0	0	0.6619236235789708	0.23411505146227116	TRUE	1.1623672627739137	0	124	0	0	1	1.1386904481533235	0	154	0	0	1	0.023676814511418343	0.00723611	FALSE	0.00381015	TRUE
enc_other_patient_counts_1	4.697798028711418	0	264	0	2	6	3.6363865879733943	0	315	0	0	4	1.0614114407380235	0.14281063365158864	TRUE	4.553306851308139	0	201	0	1	6	4.506879569588587	0	201	0	1	6	0.0464273	0.00587859	FALSE	0.0175802	TRUE
enc_other_patient_counts_2	3.9722322841400874	0	310	0	1	5	2.725753229958947	0	275	0	0	3	1.2464790541811404	0.19176955718525118	TRUE	3.7642628733520698	0	167	0	1	5	3.68471	0	172	0	1	5	0.0795508	0.011273888906639827	FALSE	0.000275519	TRUE
enc_other_patient_counts_3	3.353030331916192	0	140	0	1	4	2.049725056086619	0	223	0	0	1	1.303305275829573	0.227003	TRUE	3.1029449477424857	0	140	0	0	4	3.0616518294055153	0	152	0	0	4	0.0412931	0.00649036	FALSE	0.011398861290669814	TRUE
enc_other_patient_counts_4	2.8377518921701332	0	140	0	0	4	1.5294427909560457	0	218	0	0	0	1.3083091012140875	0.2544701206310229	TRUE	2.5755862942435614	0	119	0	0	3	2.5308023634945807	0	218	0	0	3	0.044783931225538254	0.00776418	FALSE	0.030141357621710822	TRUE
enc_other_patient_counts_5	2.390036794844909	0	138	0	0	3	1.1109670032671883	0	227	0	0	0	1.2790697915777205	0.2782789569359612	TRUE	2.1032589638515122	0	138	0	0	2	2.0851821031752262	0	148	0	0	2	0.018076861277222633	0.00345207	FALSE	0.2702646294164758	TRUE
enc_prescriptions_counts_1	1.173574438068366	0	96	0	0	1	0.7722062491471856	0	99	0	0	0	0.4013681889211803	0.147887	TRUE	1.269954415328173	0	66	0	0	1	1.233805927577418	0	99	0	0	1	0.0361485	0.011548582886772536	FALSE	0.0021417	TRUE
enc_prescriptions_counts_2	0.9726841172096925	0	91	0	0	1	0.5514940616409085	0	95	0	0	0	0.42119005556878397	0.17810231606585908	TRUE	1.01217	0	60	0	0	0	0.9834722854615775	0	95	0	0	0	0.028701072558760643	0.010366662285571007	FALSE	0.00328245	TRUE
enc_prescriptions_counts_3	0.7852858749737861	0	72	0	0	0	0.39046711028024955	0	90	0	0	0	0.39481876469353655	0.19298003366458302	TRUE	0.7845012115788207	0	72	0	0	0	0.7677379849586283	0	78	0	0	0	0.016763227060437202	0.0069252	FALSE	0.0463514	TRUE
enc_prescriptions_counts_4	0.599441	0	67	0	0	0	0.2696659876474373	0	73	0	0	0	0.32977541703866264	0.19099373644199194	TRUE	0.5756752654744521	0	58	0	0	0	0.5656005819765221	0	59	0	0	0	0.010074683465063572	0.00493175	FALSE	0.3344162939760478	TRUE
enc_prescriptions_counts_5	0.4353192381751282	0	62	0	0	0	0.17742938696407756	0	66	0	0	0	0.2578898512110506	0.18152130570856603	TRUE	0.39886326168532443	0	44	0	0	0	0.39404834801358646	0	55	0	0	0	0.00481491	0.00289535	FALSE	0.7250602382367046	TRUE
enc_assisted_living_counts_1	0.00289783	0	28	0	0	0	0.00813265	0	133	0	0	0	-0.00523481	-0.0249918	FALSE	0.00568369	0	28	0	0	0	0.0045794	0	31	0	0	0	0.00110429	0.00603786	FALSE	0.039780108247571354	TRUE
enc_assisted_living_counts_2	0.00223247	0	41	0	0	0	0.00480832	0	46	0	0	0	-0.00257584	-0.0150328	FALSE	0.00390427	0	41	0	0	0	0.00357455	0	41	0	0	0	0.000329717	0.0018362	FALSE	0.39285033338608877	TRUE
enc_assisted_living_counts_3	0.00187978	0	43	0	0	0	0.00279758	0	65	0	0	0	-0.0009178	-0.00680364	FALSE	0.00276858	0	18	0	0	0	0.00271624	0	20	0	0	0	5.233601768850349e-05	0.000387381	FALSE	0.7941374343886816	TRUE
enc_assisted_living_counts_4	0.00133453	0	21	0	0	0	0.00163844	0	39	0	0	0	-0.000303915	-0.00312556	FALSE	0.00188933	0	15	0	0	0	0.00186316	0	25	0	0	0	2.6168008844251744e-05	0.00024256	FALSE	0.4488466769232291	TRUE
enc_assisted_living_counts_5	0.00101615	0	25	0	0	0	0.000994286	0	32	0	0	0	2.186138648066537e-05	0.000281145	FALSE	0.00127177	0	12	0	0	0	0.00128747	0	14	0	0	0	-1.57008e-05	-0.000202718	FALSE	0.7844704313731762	TRUE
enc_rehab_counts_1	0.00440394	0	25	0	0	0	0.00422269	0	93	0	0	0	0.000181256	0.00105118	FALSE	0.00422875	0	25	0	0	0	0.00443286	0	30	0	0	0	-0.00020411	-0.0013214	FALSE	0.7960074541427593	TRUE
enc_rehab_counts_2	0.00317999	0	31	0	0	0	0.00284779	0	63	0	0	0	0.000332196	0.00236248	FALSE	0.0031611	0	31	0	0	0	0.00306166	0	28	0	0	0	9.943843178916723e-05	0.000737602	FALSE	0.8594189838093791	TRUE
enc_rehab_counts_3	0.00233161	0	22	0	0	0	0.00202736	0	39	0	0	0	0.00030425	0.00253465	FALSE	0.00189456	0	20	0	0	0	0.0025069	0	28	0	0	0	-0.000612331	-0.00507415	FALSE	0.22550960832701228	TRUE
enc_rehab_counts_4	0.00146607	0	36	0	0	0	0.00137143	0	37	0	0	0	9.46448690701848e-05	0.000964399	FALSE	0.00164858	0	36	0	0	0	0.00131887	0	17	0	0	0	0.000329717	0.00304583	FALSE	0.6864221900150259	TRUE
enc_rehab_counts_5	0.000684422	0	26	0	0	0	0.000958269	0	38	0	0	0	-0.000273847	-0.0038371	FALSE	0.000774573	0	26	0	0	0	0.000638499	0	11	0	0	0	0.000136074	0.00214226	FALSE	0.7952571208010916	TRUE
enc_swing_bed_counts_1	6.672640268430785e-05	0	9	0	0	0	0.00015342	0	8	0	0	0	-8.66936e-05	-0.00533815	FALSE	0.000167475	0	9	0	0	0	0.000125606	0	2	0	0	0	4.186881415080279e-05	0.00196219	FALSE	0.6043889357312202	TRUE
enc_swing_bed_counts_2	8.007168322116943e-05	0	25	0	0	0	9.212127592815648e-05	0	16	0	0	0	-1.20496e-05	-0.000429133	FALSE	0.000209344	0	25	0	0	0	9.943843452502446e-05	0	5	0	0	0	0.000109906	0.00259592	FALSE	0.9905260697310936	TRUE
enc_swing_bed_counts_3	3.0503498369969305e-05	0	3	0	0	0	4.536799679168609e-05	0	5	0	0	0	-1.48645e-05	-0.00188495	FALSE	5.756961998817206e-05	0	3	0	0	0	3.6635212719745854e-05	0	1	0	0	0	2.0934407075401396e-05	0.00244569	FALSE	0.48501677600440185	TRUE
enc_swing_bed_counts_4	1.143881188873849e-05	0	1	0	0	0	2.6320364550901855e-05	0	9	0	0	0	-1.48816e-05	-0.00234272	FALSE	2.6168009085532756e-05	0	1	0	0	0	2.6168009085532756e-05	0	1	0	0	0	0	0	FALSE	1	TRUE
enc_swing_bed_counts_5	1.5251749184984653e-05	0	3	0	0	0	1.2813861689254849e-05	0	5	0	0	0	2.4378874957298036e-06	0.000481459	FALSE	2.0934407268426204e-05	0	1	0	0	0	0	0	0	0	0	0	2.0934407075401396e-05	0.00647066	FALSE	0.0455003	TRUE
enc_advice_counts_1	0.0487789	0	81	0	0	0	0.024938891732565704	0	80	0	0	0	0.023840015098311466	0.0442857	FALSE	0.037514457825019755	0	81	0	0	0	0.0384513	0	49	0	0	0	-0.000936815	-0.00173318	FALSE	0.3483014915963413	TRUE
enc_advice_counts_2	0.0407203	0	53	0	0	0	0.018587025861143455	0	58	0	0	0	0.022133237994117448	0.0486849	FALSE	0.030208349688339013	0	53	0	0	0	0.031176566024503725	0	44	0	0	0	-0.000968216	-0.00212693	FALSE	0.1102043180519105	TRUE
enc_advice_counts_3	0.035494633290755535	0	49	0	0	0	0.014522607461546294	0	64	0	0	0	0.020972	0.0513598	FALSE	0.0270106	0	49	0	0	0	0.028135843368764818	0	40	0	0	0	-0.00112522	-0.00265782	FALSE	0.8802628228209988	TRUE
enc_advice_counts_4	0.029870550778792443	0	51	0	0	0	0.011146328066720739	0	51	0	0	0	0.018724222712071706	0.0522747	FALSE	0.02554	0	51	0	0	0	0.027183327838051427	0	31	0	0	0	-0.00164335	-0.00386779	FALSE	0.6620293417823975	TRUE
enc_advice_counts_5	0.023299	0	57	0	0	0	0.00816001	0	68	0	0	0	0.015138947696760215	0.047313932532441684	FALSE	0.024545592522229723	0	57	0	0	0	0.024032699544153283	0	35	0	0	0	0.000512893	0.00118961	FALSE	0.49752972095505943	TRUE
enc_unknown_counts_1	0.7478142336949268	0	263	0	0	0	0.37874242683458137	0	216	0	0	0	0.36907180686034546	0.10376802363583006	TRUE	0.6906156285817462	0	197	0	0	0	0.70102	0	216	0	0	0	-0.0104044	-0.00260271	FALSE	0.0154958	TRUE
enc_unknown_counts_2	0.6479667511867767	0	188	0	0	0	0.29516591872964065	0	215	0	0	0	0.35280083245713606	0.10854406712154763	TRUE	0.5806838224134231	0	156	0	0	0	0.57891	0	187	0	0	0	0.00177419	0.000485743	FALSE	0.030205451232266808	TRUE
enc_unknown_counts_3	0.5441728785770118	0	165	0	0	0	0.22920500724156345	0	219	0	0	0	0.31496787133544835	0.10826230380288775	TRUE	0.4681142809292783	0	165	0	0	0	0.46676401166046483	0	174	0	0	0	0.00135027	0.000415884	FALSE	0.00688432	TRUE
enc_unknown_counts_4	0.4336320134215393	0	167	0	0	0	0.1728177820382906	0	220	0	0	0	0.26081423138324866	0.10162650227913322	TRUE	0.3635469166234894	0	139	0	0	0	0.3589622814317041	0	174	0	0	0	0.00458464	0.00158951	FALSE	0.0044552	TRUE
enc_unknown_counts_5	0.36019484109583816	0	154	0	0	0	0.126859	0	210	0	0	0	0.23333587876928416	0.10255307816883452	TRUE	0.2796418122916372	0	124	0	0	0	0.2838600953562251	0	174	0	0	0	-0.00421828	-0.00167358	FALSE	0.00996244	TRUE
enc_observation_counts_1	0.0196118	0	12	0	0	0	0.0299938	0	54	0	0	0	-0.0103819	-0.0471886	FALSE	0.027895097685177915	0	12	0	0	0	0.0276491	0	25	0	0	0	0.000245979	0.00108813	FALSE	0.30994024288971855	TRUE
enc_observation_counts_2	0.0173412	0	21	0	0	0	0.0213673	0	52	0	0	0	-0.00402605	-0.0211911	FALSE	0.023436068937003136	0	14	0	0	0	0.023127286429793847	0	16	0	0	0	0.000308783	0.00152429	FALSE	0.5146994822903699	TRUE
enc_observation_counts_3	0.014984843574247422	0	19	0	0	0	0.0155162	0	66	0	0	0	-0.000531358	-0.00310809	FALSE	0.0199505	0	19	0	0	0	0.0188619	0	66	0	0	0	0.00108859	0.00505073	FALSE	0.015483444741393805	TRUE
enc_observation_counts_4	0.0128439	0	18	0	0	0	0.0111578	0	50	0	0	0	0.00168612	0.0114018	FALSE	0.0166586	0	15	0	0	0	0.016124727198505284	0	27	0	0	0	0.000533827	0.00309002	FALSE	0.25423394452203296	TRUE
enc_observation_counts_5	0.010729605551636703	0	18	0	0	0	0.00742477	0	52	0	0	0	0.00330484	0.0257793	FALSE	0.012874660470082115	0	12	0	0	0	0.012733353221020238	0	8	0	0	0	0.000141307	0.000963224	FALSE	0.867429	TRUE
enc_orders_counts_1	0.9399386117095304	0	262	0	0	1	0.5095681451554253	0	262	0	0	0	0.43037046655410516	0.18517067944870283	TRUE	0.8973638347647235	0	223	0	0	1	0.8800406127501007	0	262	0	0	1	0.017323222011327744	0.00668191	FALSE	0.10996036261060352	TRUE
enc_orders_counts_2	0.7934550931309935	0	260	0	0	1	0.3708757547191375	0	261	0	0	0	0.422579	0.2122738909921683	TRUE	0.7268426203597578	0	176	0	0	0	0.7129421739335228	0	261	0	0	0	0.013900446705520153	0.00590434	FALSE	0.10624504865051582	TRUE
enc_orders_counts_3	0.6657865136407832	0	263	0	0	0	0.26797247998093854	0	261	0	0	0	0.3978140336598447	0.22398100186867895	TRUE	0.5716244576680117	0	218	0	0	0	0.5638891941823282	0	152	0	0	0	0.00773526	0.00383425	FALSE	0.7856776097089169	TRUE
enc_orders_counts_4	0.5322822336186681	0	256	0	0	0	0.19055701510442605	0	236	0	0	0	0.3417252185142421	0.2280849289985009	TRUE	0.4259262166815824	0	207	0	0	0	0.42434043533099913	0	185	0	0	0	0.00158578	0.0009268	FALSE	0.6218024166067788	TRUE
enc_orders_counts_5	0.4068079995424475	0	105	0	0	0	0.12901827118148654	0	168	0	0	0	0.27778972836096094	0.22564349725430155	TRUE	0.3070920538223611	0	105	0	0	0	0.30706065221145845	0	97	0	0	0	3.140161061310209e-05	2.247385827229269e-05	FALSE	0.5738795051032692	TRUE
enc_visits_counts_1	0.026456065430004002	0	95	0	0	0	0.038656303831206114	0	354	0	0	0	-0.0122002	-0.0133272	FALSE	0.0406494	0	95	0	0	0	0.041685638473253676	0	104	0	0	0	-0.00103625	-0.0011414	FALSE	0.9046924661919511	TRUE
enc_visits_counts_2	0.0196671	0	127	0	0	0	0.0231709	0	218	0	0	0	-0.00350379	-0.00501959	FALSE	0.027465942336175178	0	108	0	0	0	0.029988538412020538	0	112	0	0	0	-0.0025226	-0.0032686	FALSE	0.48897156168769285	TRUE
enc_visits_counts_3	0.015964768459382685	0	164	0	0	0	0.013728148036812493	0	176	0	0	0	0.00223662	0.00387021	FALSE	0.020447682299435294	0	158	0	0	0	0.0235983	0	71	0	0	0	-0.00315063	-0.00484877	FALSE	0.16582524022492284	TRUE
enc_visits_counts_4	0.010367376508493318	0	137	0	0	0	0.00802321	0	268	0	0	0	0.00234417	0.00541113	FALSE	0.013706803159002056	0	81	0	0	0	0.0122623	0	43	0	0	0	0.00144447	0.00327718	FALSE	0.4874713472466615	TRUE
enc_visits_counts_5	0.00603397	0	136	0	0	0	0.00457663	0	110	0	0	0	0.00145735	0.0048242	FALSE	0.00703396	0	46	0	0	0	0.00762536	0	46	0	0	0	-0.000591397	-0.00195336	FALSE	0.17330636300311586	TRUE
enc_diagnostics_counts_1	0.9441900367948449	0	214	0	0	1	1.0143324774597247	0	324	0	0	1	-0.0701424	-0.0265509	FALSE	1.0679164507805916	0	93	0	0	1	1.0659904853118964	0	91	0	0	1	0.00192597	0.000720793	FALSE	0.7784504020507613	TRUE
enc_diagnostics_counts_2	0.8498331839932892	0	108	0	0	1	0.7819447840310192	0	327	0	0	0	0.0678884	0.0285089	FALSE	0.9391541452743193	0	108	0	0	1	0.9249082811281553	0	93	0	0	1	0.014245864003896713	0.00564344	FALSE	0.18832017823777003	TRUE
enc_diagnostics_counts_3	0.7592606714582578	0	89	0	0	1	0.5974078596764396	0	276	0	0	0	0.1618528117818182	0.0760821	FALSE	0.8188755083135765	0	75	0	0	1	0.8109256671533916	0	235	0	0	0	0.00794984	0.00338075	FALSE	0.15847489112146318	TRUE
enc_diagnostics_counts_4	0.6947858082473833	0	73	0	0	1	0.45653607379121997	0	302	0	0	0	0.23824973445616338	0.12383686886140532	TRUE	0.7230901278568924	0	73	0	0	0	0.7171552233962936	0	302	0	0	0	0.0059349	0.00265501	FALSE	0.4929540423146733	TRUE
enc_diagnostics_counts_5	0.6273425733513812	0	89	0	0	0	0.33670222455565335	0	260	0	0	0	0.29064034879572787	0.16630857769748758	TRUE	0.6260277485568343	0	89	0	0	0	0.6185646323656404	0	260	0	0	0	0.00746312	0.00358861	FALSE	0.41670504444425727	TRUE
enc_hospice_counts_1	0.000183021	0	12	0	0	0	0.000315498	0	23	0	0	0	-0.000132477	-0.0042064	FALSE	0.000361119	0	12	0	0	0	0.000402987	0	7	0	0	0	-4.18688e-05	-0.00131407	FALSE	0.3229793127093207	TRUE
enc_hospice_counts_2	9.722990105427716e-05	0	7	0	0	0	0.000154459	0	21	0	0	0	-5.72291e-05	-0.00301342	FALSE	0.00018841	0	7	0	0	0	0.000177942	0	2	0	0	0	1.0467203537700698e-05	0.000581107	FALSE	0.7441427037528805	TRUE
enc_hospice_counts_3	8.197815186929251e-05	0	2	0	0	0	9.073599358337218e-05	0	16	0	0	0	-8.75784e-06	-0.000623134	FALSE	0.00013084	0	2	0	0	0	0.000125606	0	2	0	0	0	5.233601768850349e-06	0.000428549	FALSE	0.8956787871537957	TRUE
enc_hospice_counts_4	5.719405944369245e-05	0	2	0	0	0	4.8138561481254705e-05	0	7	0	0	0	9.055497962437744e-06	0.00106166	FALSE	8.373762907370482e-05	0	2	0	0	0	0.000177942	0	7	0	0	0	-9.42048e-05	-0.00555271	FALSE	0.12735681704069735	TRUE
enc_hospice_counts_5	5.338112214744629e-05	0	2	0	0	0	2.909092924047047e-05	0	5	0	0	0	2.4290192906975817e-05	0.00343874	FALSE	7.850402725659827e-05	0	2	0	0	0	9.420483270791791e-05	0	1	0	0	0	-1.57008e-05	-0.00164066	FALSE	0.6120898800892568	TRUE
enc_long_term_counts_1	3.812937296246163e-06	0	1	0	0	0	1.9047632240784234e-05	0	4	0	0	0	-1.52347e-05	-0.00399436	FALSE	1.0467203634213102e-05	0	1	0	0	0	1.0467203634213102e-05	0	1	0	0	0	0	0	FALSE	1	TRUE
enc_long_term_counts_2	7.625874592492326e-06	0	2	0	0	0	1.385282344784308e-05	0	3	0	0	0	-6.22695e-06	-0.00158594	FALSE	1.5700805451319653e-05	0	2	0	0	0	1.0467203634213102e-05	0	1	0	0	0	5.233601768850349e-06	0.00122283	FALSE	0.7054569861112734	TRUE
enc_long_term_counts_3	7.625874592492326e-06	0	1	0	0	0	7.965373482509772e-06	0	2	0	0	0	-3.39499e-07	-0.000112046	FALSE	2.0934407268426204e-05	0	1	0	0	0	0	0	0	0	0	0	2.0934407075401396e-05	0.00647066	FALSE	0.0455003	TRUE
enc_long_term_counts_4	3.812937296246163e-06	0	1	0	0	0	4.848488206745078e-06	0	1	0	0	0	-1.03555e-06	-0.000497614	FALSE	1.0467203634213102e-05	0	1	0	0	0	0	0	0	0	0	0	1.0467203537700698e-05	0.00457543	FALSE	0.15729920705028502	TRUE
enc_long_term_counts_5	1.9064686481230816e-06	0	1	0	0	0	3.116885275764693e-06	0	2	0	0	0	-1.21042e-06	-0.000715986	FALSE	0	0	0	0	0	0	2.0934407268426204e-05	0	2	0	0	0	-2.09344e-05	-0.00528326	FALSE	0.10247043485974937	TRUE
enc_inpatient_counts_1	0.0727947	0	164	0	0	0	0.17067925241852983	0	362	0	0	0	-0.0978846	-0.102728	TRUE	0.1161702595343141	0	164	0	0	0	0.11660464848513395	0	169	0	0	0	-0.000434389	-0.000462161	FALSE	0.5914406484731465	TRUE
enc_inpatient_counts_2	0.0636074	0	51	0	0	0	0.11950726892278367	0	363	0	0	0	-0.0558998	-0.0714041	FALSE	0.0971723	0	51	0	0	0	0.0953091	0	92	0	0	0	0.00186316	0.00243974	FALSE	0.14195973512519525	TRUE
enc_inpatient_counts_3	0.0568242	0	93	0	0	0	0.0843343	0	365	0	0	0	-0.0275101	-0.0406272	FALSE	0.0826281	0	51	0	0	0	0.0820838	0	106	0	0	0	0.000544295	0.000735526	FALSE	0.1748604358172754	TRUE
enc_inpatient_counts_4	0.047779917259260674	0	48	0	0	0	0.059196577798495444	0	120	0	0	0	-0.0114167	-0.0212073	FALSE	0.0671785	0	47	0	0	0	0.0628556	0	53	0	0	0	0.00432295	0.00750541	FALSE	0.023136678468888765	TRUE
enc_inpatient_counts_5	0.0434885	0	47	0	0	0	0.041532496299564535	0	134	0	0	0	0.00195596	0.00416388	FALSE	0.0582866	0	47	0	0	0	0.056481	0	77	0	0	0	0.00180559	0.00331884	FALSE	0.24503344168227004	TRUE
enc_clinic_counts_1	2.9548071606962423	0	140	0	1	4	3.0715678417785917	0	304	0	1	4	-0.116761	-0.0220073	FALSE	2.972743401736509	0	112	0	1	4	2.97632	0	143	0	1	4	-0.00357978	-0.000677776	FALSE	0.12969747522037597	TRUE
enc_clinic_counts_2	2.6252225802146683	0	136	0	1	3	2.2816819267060966	0	269	0	0	3	0.34354065350857166	0.0721521	FALSE	2.534942142531912	0	136	0	0	3	2.53516	0	118	0	0	3	-0.000219811	-4.50832e-05	FALSE	0.10006623430751761	TRUE
enc_clinic_counts_3	2.3438259012830533	0	133	0	1	3	1.7013289706174688	0	294	0	0	1	0.6424969306655846	0.14914096674388302	TRUE	2.1440705908213094	0	133	0	0	3	2.1538469590156644	0	135	0	0	3	-0.00977637	-0.00220097	FALSE	0.18454066668796099	TRUE
enc_clinic_counts_4	2.0530455836653765	0	132	0	0	3	1.2364323715548895	0	218	0	0	0	0.816613	0.21304236798349238	TRUE	1.8070842034196355	0	126	0	0	2	1.8154108639106519	0	154	0	0	2	-0.00832666	-0.00207204	FALSE	0.10156378637082897	TRUE
enc_clinic_counts_5	1.7595523611614208	0	131	0	0	2	0.876128	0	207	0	0	0	0.8834246547526198	0.2606276028971223	TRUE	1.5009917675443416	0	119	0	0	1	1.5030485730584646	0	207	0	0	1	-0.00205681	-0.000566409	FALSE	0.6755444203015492	TRUE
enc_emergency_counts_1	0.0990525	0	33	0	0	0	0.16869691338314347	0	155	0	0	0	-0.0696444	-0.112376	TRUE	0.1343674930523936	0	33	0	0	0	0.1337289936307066	0	58	0	0	0	0.000638499	0.00112676	FALSE	0.8888199409870696	TRUE
enc_emergency_counts_2	0.0902427	0	27	0	0	0	0.12597861539644356	0	83	0	0	0	-0.0357359	-0.0659011	FALSE	0.1191167773573451	0	27	0	0	0	0.11674072213237872	0	56	0	0	0	0.00237606	0.00452693	FALSE	0.0469566	TRUE
enc_emergency_counts_3	0.0804263	0	57	0	0	0	0.0950726	0	101	0	0	0	-0.0146463	-0.0302414	FALSE	0.10399690170772427	0	55	0	0	0	0.10012926996488253	0	32	0	0	0	0.00386763	0.00796533	FALSE	0.0315641	TRUE
enc_emergency_counts_4	0.0702591	0	57	0	0	0	0.0703682	0	85	0	0	0	-0.000109098	-0.000254008	FALSE	0.0877099	0	35	0	0	0	0.0837743	0	31	0	0	0	0.00393567	0.00891164	FALSE	0.013059738420574127	TRUE
enc_emergency_counts_5	0.0621566	0	38	0	0	0	0.0514231	0	68	0	0	0	0.010733531414018525	0.0287374	FALSE	0.0755732	0	37	0	0	0	0.074605	0	27	0	0	0	0.000968216	0.00236837	FALSE	0.6012041019366703	TRUE
enc_psych_counts_1	0.00197701	0	36	0	0	0	0.0020613	0	41	0	0	0	-8.42921e-05	-0.000658096	FALSE	0.00197307	0	21	0	0	0	0.00213531	0	22	0	0	0	-0.000162242	-0.00135269	FALSE	0.38610960722907417	TRUE
enc_psych_counts_2	0.00165291	0	33	0	0	0	0.00145212	0	49	0	0	0	0.000200786	0.00186275	FALSE	0.00146017	0	18	0	0	0	0.00150728	0	20	0	0	0	-4.71024e-05	-0.000585861	FALSE	0.619976	TRUE
enc_psych_counts_3	0.00127924	0	48	0	0	0	0.00103619	0	31	0	0	0	0.000243049	0.00268532	FALSE	0.00152298	0	25	0	0	0	0.00109906	0	14	0	0	0	0.000423922	0.00505992	FALSE	0.2810352432668617	TRUE
enc_psych_counts_4	0.00112482	0	21	0	0	0	0.000738355	0	24	0	0	0	0.000386461	0.00556074	FALSE	0.00108859	0	18	0	0	0	0.000879245	0	9	0	0	0	0.000209344	0.00323164	FALSE	0.6583497493800259	TRUE
enc_psych_counts_5	0.00093417	0	21	0	0	0	0.00053749	0	16	0	0	0	0.00039668	0.00689612	FALSE	0.00097345	0	9	0	0	0	0.000978684	0	12	0	0	0	-5.2336e-06	-8.88256e-05	FALSE	0.6434425728949048	TRUE
enc_palliative_counts_1	4.1942310258707796e-05	0	10	0	0	0	0.00013645	0	14	0	0	0	-9.4508e-05	-0.00397608	FALSE	7.327042543949171e-05	0	10	0	0	0	0.000298315	0	13	0	0	0	-0.000225045	-0.00572263	FALSE	0.035248264545411516	TRUE
enc_palliative_counts_2	9.532343240615409e-06	0	3	0	0	0	4.051950858494101e-05	0	11	0	0	0	-3.09872e-05	-0.00277605	FALSE	5.233601817106551e-06	0	1	0	0	0	4.710241635395896e-05	0	7	0	0	0	-4.18688e-05	-0.00352216	FALSE	0.28504940740261275	TRUE
enc_palliative_counts_3	1.7158217833107733e-05	0	3	0	0	0	7.619052896313694e-06	0	5	0	0	0	9.539164936794038e-06	0.0017655	FALSE	2.6168009085532756e-05	0	3	0	0	0	2.6168009085532756e-05	0	3	0	0	0	0	0	FALSE	1	TRUE
enc_palliative_counts_4	1.143881188873849e-05	0	4	0	0	0	1.385282344784308e-06	0	1	0	0	0	1.0053529543954181e-05	0.00237952	FALSE	2.6168009085532756e-05	0	4	0	0	0	0	0	0	0	0	0	2.6168008844251744e-05	0.00392339	FALSE	0.17971249487899976	TRUE
enc_palliative_counts_5	1.9064686481230816e-06	0	1	0	0	0	1.731602930980385e-06	0	1	0	0	0	1.7486571714269652e-07	0.000129653	FALSE	5.233601817106551e-06	0	1	0	0	0	1.0467203634213102e-05	0	1	0	0	0	-5.2336e-06	-0.00186791	FALSE	0.5637028616507731	TRUE
visits_counts_all	0.00683077	0	1.5958904027938843	0	0	0.00719424	0.017816656894352703	0	8.818181991577148	0	0	0.012345679104328156	-0.0109859	-0.242294	TRUE	0.00957707	0	1.1428571939468384	0	0	0.00877193	0.00924218	0	2.9489049911499023	0	0	0.00847458	0.000334893	0.011912891272223669	FALSE	4.0864275313293065e-06	TRUE
vaccinations_counts_all	0.038451245827835795	0	2	0.011904762126505375	0.029999999329447746	0.0555556	0.0306002	0	4	0	0.012195121496915817	0.0444444	0.00785103	0.14298499920194246	TRUE	0.0339116	0	2	0.00645161	0.022900763899087906	0.0493827	0.0341249	0	2	0.00684932	0.023255813866853714	0.0496894	-0.000213276	-0.00416205	FALSE	0.000438791	TRUE
other_procedures_counts_all	0.10422239577095295	0	13.800000190734863	0.00740741	0.0538462	0.14049586653709412	0.10539720761184662	0	23	0	0.014925372786819935	0.12295082211494446	-0.00117481	-0.00570073	FALSE	0.10919421934104119	0	13.800000190734863	0	0.043103449046611786	0.14393939077854156	0.10808659959969144	0	8.272727012634277	0	0.0428571	0.1428571492433548	0.00110762	0.00577357	FALSE	0.122889	TRUE
elective_procedures_counts_all	0.041760830870440094	0	7	0	0	0.0387597	0.0311768	0	21.799999237060547	0	0	0.012048192322254181	0.010583997013884384	0.091039	FALSE	0.0392888	0	7	0	0	0.0319149	0.0392145	0	7.028571605682373	0	0	0.0319149	7.433936116285622e-05	0.000664498	FALSE	0.9973401086605675	TRUE
critical_procedures_counts_all	0.141196	0	14.296052932739258	0.011904762126505375	0.0684932	0.1826086938381195	0.14010544210641543	0	25.66666603088379	0	0.0222222	0.15306122601032257	0.00109061	0.00378666	FALSE	0.148222	0	12.600000381469727	0	0.0597015	0.18867924809455872	0.14744550763396327	0	10	0	0.0592105	0.1869918704032898	0.000776599	0.00298149	FALSE	0.22513645132049476	TRUE
prescriptions_counts_all	0.22294523582276984	0	9.324324607849121	0.0192308	0.11304347962141037	0.29139071702957153	0.21943169281478767	0	30.15217399597168	0	0.0634921	0.29629629850387573	0.00351354	0.00994609	FALSE	0.24626013722515333	0	9.324324607849121	0.00729927	0.10606060922145844	0.32499998807907104	0.24278392329016477	0	11.954545021057129	0.00735294	0.10596026480197906	0.3211009204387665	0.00347621	0.00905077	FALSE	0.0395894	TRUE
diagnoses_counts_all	0.32325790440224694	0	15.211538314819336	0.0865385	0.2222222238779068	0.4285714328289032	0.3242167881151185	0	29.5238	0.017094017937779427	0.1599999964237213	0.4252873659133911	-0.000958884	-0.00213105	FALSE	0.3277001107070518	0	15.199999809265137	0.0537634	0.20000000298023224	0.442748	0.32442099673073527	0	10.857142448425293	0.0545455	0.20000000298023224	0.4375	0.00327911	0.00766303	FALSE	0.0601443	TRUE
well_visit_counts_all	0.0338079	0	3.3172414302825928	0	0.021276595070958138	0.0514706	0.017762807007769547	0	12.684210777282715	0	0	0.0188679	0.016045082001083642	0.3061310861720008	TRUE	0.0221034	0	3.3172414302825928	0	0.00694444	0.032258063554763794	0.022755723231152148	0	2	0	0.00740741	0.0333333	-0.000652321	-0.0155909	FALSE	1.2881535678039826e-12	TRUE
enc_reports_counts_all	0.10648118054604594	0	8.052631378173828	0	0.029629629105329514	0.1349206417798996	0.0947847	0	11.5	0	0	0.0833333	0.011696470430575673	0.0545026	FALSE	0.10059409119714913	0	8.052631378173828	0	0.015873	0.11999999731779099	0.10061741104310705	0	9.286821365356445	0	0.016129031777381897	0.11949685215950012	-2.33195e-05	-0.00011626	FALSE	0.9118489387385432	TRUE
enc_surgery_counts_all	0.00704007	0	1.840000033378601	0	0	0.00819672	0.00789122	0	10.166666984558105	0	0	0	-0.000851149	-0.0309846	FALSE	0.00747426	0	1.840000033378601	0	0	0.008	0.007478	0	2	0	0	0.00793651	-3.74542e-06	-0.000160645	FALSE	0.3148760636756538	TRUE
enc_urgent_counts_all	0.00116673	0	1	0	0	0	0.000905016	0	2.5	0	0	0	0.000261712	0.028317873560324672	FALSE	0.00109954	0	1	0	0	0	0.00109919	0	1	0	0	0	3.515968387546309e-07	4.224691089951414e-05	FALSE	0.16021407098255736	TRUE
enc_ambulatory_counts_all	0.12880560097253382	0	10.057692527770996	0	0.0551181	0.1666666716337204	0.1359433258556608	0	29.4762	0	0.0285714	0.1538461595773697	-0.00713772	-0.0280343	FALSE	0.1376584201757343	0	8.491525650024414	0	0.0495868	0.17525772750377655	0.1353462084429464	0	8.363636016845703	0	0.0483871	0.17241379618644714	0.00231221	0.00955204	FALSE	0.00106731	TRUE
enc_other_patient_counts_all	0.2447785538112591	0	9.384614944458008	0.0238095	0.13664595782756805	0.3380281627178192	0.24639884111696045	0	24	0	0.08	0.3125	-0.00162029	-0.00417781	FALSE	0.2393681594226985	0	9.384614944458008	0.00934579	0.10526315867900848	0.3216783106327057	0.23560629741666622	0	9	0.00925926	0.1034482792019844	0.31506848335266113	0.00376186	0.0102302	FALSE	0.000586373	TRUE
enc_prescriptions_counts_all	0.049381223327669865	0	3.799999952316284	0	0	0.048913	0.0415374	0	4.828571319580078	0	0	0	0.0078438	0.0636592	FALSE	0.052341746450147095	0	3.799999952316284	0	0	0.0454545	0.051450817493858776	0	3.153846263885498	0	0	0.0438596	0.000890929	0.00711444	FALSE	0.046933	TRUE
enc_assisted_living_counts_all	0.000123653	0	1.1538461446762085	0	0	0	0.00053398	0	12.454545021057129	0	0	0	-0.000410327	-0.0304541	FALSE	0.000224729	0	1.100000023841858	0	0	0	0.000199003	0	1	0	0	0	2.5725617888383567e-05	0.00422626	FALSE	0.24251918659747795	TRUE
enc_rehab_counts_all	0.000223168	0	1	0	0	0	0.000330461	0	10.5	0	0	0	-0.000107293	-0.0101483	FALSE	0.000228059	0	1	0	0	0	0.000205491	0	0.46739131212234497	0	0	0	2.2568319764104672e-05	0.00461626	FALSE	0.6753474170448046	TRUE
enc_swing_bed_counts_all	2.817702130678657e-06	0	0.4000000059604645	0	0	0	1.0655446699364087e-05	0	0.7777777910232544	0	0	0	-7.83774e-06	-0.00822593	FALSE	6.92344660448691e-06	0	0.4000000059604645	0	0	0	3.4193909227614717e-06	0	0.0526316	0	0	0	3.5040557122556493e-06	0.00398141	FALSE	0.6273823429864949	TRUE
enc_advice_counts_all	0.00214076	0	1.615384578704834	0	0	0	0.00140041	0	4.066666603088379	0	0	0	0.000740355	0.0360012	FALSE	0.00197076	0	1.3529411554336548	0	0	0	0.00204506	0	1.736842155456543	0	0	0	-7.4299e-05	-0.00363425	FALSE	0.5712788596743557	TRUE
enc_unknown_counts_all	0.0376508	0	9.405594825744629	0	0	0	0.025368710985341117	0	13.10067081451416	0	0	0	0.012282068712396593	0.0633539	FALSE	0.0335184	0	8.470588684082031	0	0	0	0.0333146	0	12.800000190734863	0	0	0	0.000203854	0.00109026	FALSE	0.00559909	TRUE
enc_observation_counts_all	0.00104927	0	1	0	0	0	0.00210816	0	6.333333492279053	0	0	0	-0.00105889	-0.0830657	FALSE	0.00150262	0	1	0	0	0	0.00143121	0	1.4431818723678589	0	0	0	7.141203241189942e-05	0.00846693	FALSE	0.00577533	TRUE
enc_orders_counts_all	0.0459605	0	7.692307472229004	0	0.00724638	0.05625	0.032595845351008845	0	14	0	0	0.00714286	0.013364697479940943	0.1164218743704482	TRUE	0.0425594	0	6.142857074737549	0	0	0.0451128	0.041964238518967314	0	7.333333492279053	0	0	0.0451128	0.000595152	0.00544828	FALSE	0.5584046797193802	TRUE
enc_visits_counts_all	0.000995745	0	8.538461685180664	0	0	0	0.00183205	0	22.909090042114258	0	0	0	-0.000836302	-0.0216252	FALSE	0.00155257	0	8.538461685180664	0	0	0	0.00150371	0	3.8888888359069824	0	0	0	4.886114766122773e-05	0.0015699	FALSE	0.24631450093656582	TRUE
enc_diagnostics_counts_all	0.062215779309320436	0	6.666666507720947	0	0.013698630034923553	0.0763889	0.075253	0	16.33333396911621	0	0	0.0743147	-0.0130372	-0.0827378	FALSE	0.068769	0	6.666666507720947	0	0.00980392	0.0802469	0.0686481	0	12.938931465148926	0	0.01	0.08	0.000120847	0.000841641	FALSE	0.9479562789806322	TRUE
enc_hospice_counts_all	6.986947948858774e-06	0	0.25	0	0	0	1.8231951692183724e-05	0	1.600000023841858	0	0	0	-1.1245e-05	-0.00781164	FALSE	1.1887694918616718e-05	0	0.1355932205915451	0	0	0	1.639173513928901e-05	0	0.25	0	0	0	-4.50404e-06	-0.00559917	FALSE	0.3617854846582499	TRUE
enc_long_term_counts_all	3.053343209276967e-07	0	0.027027027681469917	0	0	0	1.47030589721738e-06	0	0.21052631735801697	0	0	0	-1.16497e-06	-0.00483598	FALSE	7.320800345534004e-07	0	0.027027027681469917	0	0	0	5.84544772611688e-07	0	0.016393441706895828	0	0	0	1.4753528887467837e-07	0.00165343	FALSE	0.967803	TRUE
enc_inpatient_counts_all	0.00468789	0	8.5	0	0	0	0.014306982247632667	0	22.799999237060547	0	0	0	-0.00961909	-0.14514	TRUE	0.007278	0	8.5	0	0	0	0.00699912	0	3.5999999046325684	0	0	0	0.000278882	0.00685996	FALSE	0.000317955	TRUE
enc_clinic_counts_all	0.17032254065941166	0	8.865385055541992	0.019607843831181526	0.0990991	0.2295081913471222	0.2178934947820179	0	21.5	0	0.0869565	0.28985506296157837	-0.047571	-0.15737	TRUE	0.16536174088858863	0	8.538461685180664	0	0.079646	0.22429905831813812	0.16577073863365702	0	7.609523773193359	0	0.0810811	0.2240000069141388	-0.000408998	-0.00163	FALSE	0.26366834076676626	TRUE
enc_emergency_counts_all	0.00613781	0	2.0718562602996826	0	0	0.00684932	0.013436194826044136	0	8.545454978942871	0	0	0.00653595	-0.00729838	-0.186908	TRUE	0.00835187	0	2	0	0	0.00787402	0.00813719	0	2.802919626235962	0	0	0.00769231	0.000214675	0.00803987	FALSE	5.284620690478494e-05	TRUE
enc_psych_counts_all	9.823149384626865e-05	0	1	0	0	0	0.000151024	0	2	0	0	0	-5.27928e-05	-0.010359	FALSE	0.000106782	0	1	0	0	0	9.58407155107313e-05	0	0.9090909361839294	0	0	0	1.094102844945155e-05	0.00281827	FALSE	0.8490893407950519	TRUE
enc_palliative_counts_all	1.289085665524507e-06	0	0.1649484485387802	0	0	0	4.3253167225320275e-06	0	0.4000000059604645	0	0	0	-3.03623e-06	-0.00543482	FALSE	2.8859800161101608e-06	0	0.1649484485387802	0	0	0	4.3444865214868536e-06	0	0.1551724076271057	0	0	0	-1.45851e-06	-0.00258875	FALSE	0.5008349818286697	TRUE
months_since_chickenpox_diagnosis	-0.901988	-1	173	-1	-1	-1	-0.977059	-1	163	-1	-1	-1	0.0750702	0.035514179210749404	FALSE	-0.941917	-1	161	-1	-1	-1	-0.941703	-1	134	-1	-1	-1	-0.000214578	-0.000105192	FALSE	0.8446331245203471	TRUE
months_since_diabetes_diagnosis	4.205425809772558	-1	186	-1	-1	-1	5.560253548227566	-1	186	-1	-1	-1	-1.35483	-0.070296	FALSE	8.206444657277585	-1	179	-1	-1	-1	7.781073202388616	-1	186	-1	-1	-1	0.4253714680671692	0.0172164	FALSE	1.0694907022282928e-08	TRUE
months_since_depression_diagnosis	7.9567441328427355	-1	185	-1	-1	-1	3.3907285823228275	-1	187	-1	-1	-1	4.566015550519908	0.20998493167575727	TRUE	7.104719138758485	-1	184	-1	-1	-1	7.13416	-1	186	-1	-1	-1	-0.029439	-0.00122077	FALSE	0.8946408349285552	TRUE
months_since_mci_diagnosis	-0.945368	-1	144	-1	-1	-1	-0.940493	-1	157	-1	-1	-1	-0.00487512	-0.00267692	FALSE	-0.922271	-1	144	-1	-1	-1	-0.926578	-1	157	-1	-1	-1	0.00430725	0.00188965	FALSE	0.5197741224342334	TRUE
months_since_stroke_diagnosis	-0.442306	-1	178	-1	-1	-1	-0.427026	-1	184	-1	-1	-1	-0.0152807	-0.00267791	FALSE	-0.18852	-1	178	-1	-1	-1	-0.233738	-1	176	-1	-1	-1	0.045218318700790405	0.0065166	FALSE	0.018236	TRUE
months_since_hypertension_diagnosis	23.55305130307132	-1	186	-1	-1	41	16.11394016549968	-1	188	-1	-1	25	7.43911	0.21763613082629543	TRUE	26.525406520021143	-1	184	-1	-1	49	26.042680022818505	-1	184	-1	-1	48	0.48272648453712463	0.012412448575314835	FALSE	0.000168124	TRUE
months_since_hyperlipidemia_diagnosis	29.310132880864774	-1	186	-1	-1	54	15.392103821370613	-1	187	-1	-1	23	13.918029059494161	0.3923608132913046	TRUE	27.624054680671787	-1	184	-1	1	51	27.46823988737289	-1	185	-1	1	50	0.15581479668617249	0.00397066	FALSE	0.13321336658960997	TRUE
months_since_bacterial_infection_diagnosis	20.272548757935677	-1	186	-1	-1	32	7.280994480342497	-1	186	-1	-1	-1	12.991554277593181	0.4335619617863719	TRUE	15.532424780057884	-1	185	-1	-1	17	15.733578265898373	-1	183	-1	-1	18	-0.201153	-0.0062787	FALSE	0.12643697380916333	TRUE
months_since_viral_infection_diagnosis	18.938024517186815	-1	185	-1	-1	29	6.684622811859956	-1	188	-1	-1	-1	12.253401705326858	0.42650575359076387	TRUE	14.488970184170448	-1	185	-1	-1	14	14.774792880208087	-1	184	-1	-1	15	-0.285823	-0.00926403	FALSE	0.00996234	TRUE
months_since_other_infection_diagnosis	2.1248260347358587	-1	182	-1	-1	-1	0.31423433020559666	-1	185	-1	-1	-1	1.8105917045302622	0.1487166516013248	TRUE	1.6447064734420875	-1	176	-1	-1	-1	1.6269331616711937	-1	182	-1	-1	-1	0.017773311585187912	0.0013491	FALSE	0.6470993580018656	TRUE
months_since_atrial_fibrillation_diagnosis	0.7447219415476712	-1	181	-1	-1	-1	0.7037442103856003	-1	179	-1	-1	-1	0.0409777	0.00396897	FALSE	1.5589905428815165	-1	180	-1	-1	-1	1.4351739910924097	-1	179	-1	-1	-1	0.12381654977798462	0.0095948	FALSE	0.00497429	TRUE
months_since_atherosclerosis_diagnosis	-0.220094	-1	179	-1	-1	-1	-0.122873	-1	176	-1	-1	-1	-0.097221	-0.0141588	FALSE	0.20633475163942577	-1	179	-1	-1	-1	0.15231351368325194	-1	168	-1	-1	-1	0.054021239280700684	0.00630835	FALSE	0.032329676744086766	TRUE
months_since_ihd_diagnosis	2.945677082340381	-1	185	-1	-1	-1	3.3770873607531504	-1	182	-1	-1	-1	-0.43141	-0.0268065	FALSE	5.080466627938013	-1	179	-1	-1	-1	4.856772019071245	-1	182	-1	-1	-1	0.2236946076154709	0.0110956	FALSE	0.000277657	TRUE
months_since_heart_failure_diagnosis	-0.245755	-1	174	-1	-1	-1	0.23997384586933046	-1	179	-1	-1	-1	-0.485729	-0.0657085	FALSE	0.3549428752361663	-1	173	-1	-1	-1	0.2694048871373768	-1	174	-1	-1	-1	0.085538	0.00942727	FALSE	0.000931374	TRUE
months_since_copd_diagnosis	0.40292452290622083	-1	184	-1	-1	-1	1.520549970943703	-1	180	-1	-1	-1	-1.11763	-0.106012	TRUE	1.6644947219125674	-1	175	-1	-1	-1	1.6124779534523455	-1	176	-1	-1	-1	0.0520168	0.00397769	FALSE	0.13463096057831478	TRUE
months_since_asthma_diagnosis	3.5948944769603264	-1	185	-1	-1	-1	1.921727045352066	-1	184	-1	-1	-1	1.6731674316082603	0.10176726197430269	TRUE	4.979322039220612	-1	180	-1	-1	-1	4.992652023048782	-1	181	-1	-1	-1	-0.01333	-0.000632075	FALSE	0.9063857503598927	TRUE
months_since_b12_deficiency_diagnosis	0.5562331992450384	-1	181	-1	-1	-1	-0.278911	-1	184	-1	-1	-1	0.8351445612615662	0.0999229	FALSE	0.5621254703699633	-1	173	-1	-1	-1	0.517268	-1	184	-1	-1	-1	0.0448572	0.00460293	FALSE	0.12496622659020072	TRUE
months_since_brain_injury_diagnosis	0.3385240119726231	-1	179	-1	-1	-1	-0.304582	-1	175	-1	-1	-1	0.6431056947997627	0.0797078	FALSE	0.36044862434776237	-1	175	-1	-1	-1	0.3525354184002973	-1	175	-1	-1	-1	0.00791321	0.000839195	FALSE	0.5692954591832798	TRUE
months_since_anxiety_diagnosis	8.745707585838751	-1	184	-1	-1	-1	2.932202204122739	-1	184	-1	-1	-1	5.813505381716013	0.27086424613778093	TRUE	7.2015198379676875	-1	182	-1	-1	-1	7.296064854793718	-1	180	-1	-1	-1	-0.094545	-0.00399328	FALSE	0.1716420178253104	TRUE
months_since_obesity_diagnosis	10.12718242998494	-1	185	-1	-1	-1	3.5201745594282663	-1	184	-1	-1	-1	6.607007870556673	0.30912535842235794	TRUE	9.49157	-1	180	-1	-1	-1	9.440501797742224	-1	179	-1	-1	-1	0.051069486886262894	0.00207883	FALSE	0.3076926417664231	TRUE
months_since_alcohol_disorder_diagnosis	-0.0804244	-1	183	-1	-1	-1	-0.257267	-1	177	-1	-1	-1	0.17684263809937317	0.0236282	FALSE	0.1810355204555327	-1	176	-1	-1	-1	0.13199143782742723	-1	173	-1	-1	-1	0.049044083803892136	0.0053761	FALSE	0.0685064	TRUE
months_since_tobacco_use_diagnosis	6.896619831086878	-1	185	-1	-1	-1	5.0619297398647545	-1	184	-1	-1	-1	1.8346900912221233	0.0894005	FALSE	9.639943895788521	-1	184	-1	-1	-1	9.414051174158567	-1	182	-1	-1	-1	0.22589272260665894	0.00889295	FALSE	0.00427242	TRUE
months_since_substance_use_disorder_diagnosis	-0.451095	-1	183	-1	-1	-1	-0.523833	-1	181	-1	-1	-1	0.0727378	0.013119097095424349	FALSE	-0.259409	-1	168	-1	-1	-1	-0.290962	-1	171	-1	-1	-1	0.0315534	0.00465775	FALSE	0.14371	TRUE
months_since_herpes_simplex_diagnosis	1.2585876880254705	-1	183	-1	-1	-1	-0.534096	-1	181	-1	-1	-1	1.7926839886982329	0.1738990337953672	TRUE	0.24880019678342832	-1	173	-1	-1	-1	0.3478879799867067	-1	176	-1	-1	-1	-0.0990878	-0.00993596	FALSE	0.00223695	TRUE
months_since_herpes_zoster_diagnosis	0.4467370789087374	-1	181	-1	-1	-1	-0.315987	-1	188	-1	-1	-1	0.7627237912804862	0.0913537	FALSE	0.29178900210914155	-1	181	-1	-1	-1	0.3104834277998461	-1	171	-1	-1	-1	-0.0186944	-0.00198705	FALSE	0.338071	TRUE
months_since_mobility_problems_diagnosis	0.6375726841172097	-1	175	-1	-1	-1	-0.0425857	-1	183	-1	-1	-1	0.6801583413193965	0.0840566	FALSE	0.8903822099407033	-1	173	-1	-1	-1	0.8804750017009206	-1	183	-1	-1	-1	0.00990721	0.00100784	FALSE	0.6414783497618528	TRUE
months_since_falls_fractures_diagnosis	10.466402303014126	-1	185	-1	-1	-1	5.18159	-1	187	-1	-1	-1	5.284811527886316	0.2228399189314623	TRUE	10.152067534397847	-1	182	-1	-1	-1	10.109204335515745	-1	183	-1	-1	-1	0.0428632	0.00159408	FALSE	0.6153918332711977	TRUE
months_since_ulcers_weight_loss_diagnosis	0.29830514937181857	-1	179	-1	-1	-1	-0.122252	-1	182	-1	-1	-1	0.42055666261961994	0.0511049	FALSE	0.4046516252950443	-1	171	-1	-1	-1	0.36523737001041484	-1	176	-1	-1	-1	0.0394143	0.00419532	FALSE	0.1827353352363339	TRUE
months_since_incontinence_diagnosis	0.8729567422263741	-1	181	-1	-1	-1	0.081048	-1	180	-1	-1	-1	0.791909	0.0782414	FALSE	0.8033160101113187	-1	173	-1	-1	-1	0.894737	-1	180	-1	-1	-1	-0.0914206	-0.00792474	FALSE	0.0189095	TRUE
months_since_dependence_care_diagnosis	-0.928727	-1	103	-1	-1	-1	-0.954678	-1	140	-1	-1	-1	0.025951740576945603	0.0195332	FALSE	-0.889754	-1	88	-1	-1	-1	-0.895684	-1	108	-1	-1	-1	0.00592967	0.00325739	FALSE	0.26906561337780366	TRUE
months_since_cognitive_decline_diagnosis	-0.991777	-1	113	-1	-1	-1	-0.988082	-1	134	-1	-1	-1	-0.00369568	-0.00514723	FALSE	-0.985069	-1	113	-1	-1	-1	-0.985555	-1	99	-1	-1	-1	0.000486725	0.000543286	FALSE	0.8122852173837987	TRUE
months_since_general_examination_diagnosis	36.64536251501344	-1	185	-1	23	65	10.283723486561723	-1	187	-1	-1	7	26.361639028451716	0.7652474473357733	TRUE	23.184159980740347	-1	182	-1	-1	40	23.877983807235978	-1	185	-1	-1	42	-0.693824	-0.0191186	FALSE	4.9749690624983284e-09	TRUE
months_since_immunization_encounter_diagnosis	12.214771319085658	-1	180	-1	-1	22	2.4272169192844464	-1	164	-1	-1	-1	9.787554399801213	0.6010457193395969	TRUE	8.920909809339886	-1	169	-1	-1	14	8.973523208407258	-1	164	-1	-1	14	-0.0526134	-0.00294464	FALSE	0.3553426994017558	TRUE
months_since_drug_therapy_diagnosis	10.74142184431777	-1	183	-1	-1	3	6.248838267593605	-1	181	-1	-1	-1	4.492583576724165	0.1981337805914959	TRUE	11.7105	-1	180	-1	-1	10	11.514473525825208	-1	179	-1	-1	9	0.19601409137248993	0.00747601	FALSE	0.00575613	TRUE
months_since_donepezil_first	-0.937405	-1	174	-1	-1	-1	-0.888833	-1	160	-1	-1	-1	-0.0485717	-0.0243448	FALSE	-0.891047	-1	140	-1	-1	-1	-0.90265	-1	143	-1	-1	-1	0.011602895334362984	0.00507838	FALSE	0.0356454	TRUE
months_since_donepezil_last	-0.965432	-1	140	-1	-1	-1	-0.939946	-1	158	-1	-1	-1	-0.0254856	-0.0187986	FALSE	-0.942137	-1	140	-1	-1	-1	-0.950616	-1	143	-1	-1	-1	0.00847843	0.00547016	FALSE	0.010627521647789167	TRUE
months_since_donepezil_memantine_first	-0.999184	-1	47	-1	-1	-1	-0.998966	-1	61	-1	-1	-1	-0.000218491	-0.00147717	FALSE	-0.998482	-1	47	-1	-1	-1	-0.997111	-1	50	-1	-1	-1	-0.0013712	-0.00578819	FALSE	0.0317655	TRUE
months_since_donepezil_memantine_last	-0.999359	-1	41	-1	-1	-1	-0.999355	-1	61	-1	-1	-1	-3.92915e-06	-3.56884e-05	FALSE	-0.998765	-1	41	-1	-1	-1	-0.998247	-1	33	-1	-1	-1	-0.000518127	-0.00296924	FALSE	0.25049573556307214	TRUE
months_since_memantine_first	-0.964807	-1	157	-1	-1	-1	-0.951813	-1	147	-1	-1	-1	-0.0129933	-0.00932594	FALSE	-0.951129	-1	130	-1	-1	-1	-0.949564	-1	137	-1	-1	-1	-0.00156485	-0.000985239	FALSE	0.9979436441335092	TRUE
months_since_memantine_last	-0.979517	-1	138	-1	-1	-1	-0.973585	-1	137	-1	-1	-1	-0.00593146	-0.00603786	FALSE	-0.973413	-1	107	-1	-1	-1	-0.973921	-1	137	-1	-1	-1	0.000507659	0.000472351	FALSE	0.6645289456556509	TRUE
months_since_galantamine_first	-0.997998	-1	115	-1	-1	-1	-0.99442	-1	130	-1	-1	-1	-0.00357813	-0.00830776	FALSE	-0.995583	-1	115	-1	-1	-1	-0.993233	-1	112	-1	-1	-1	-0.00234989	-0.00396871	FALSE	0.1630282833429676	TRUE
months_since_galantamine_last	-0.998917	-1	110	-1	-1	-1	-0.996694	-1	110	-1	-1	-1	-0.00222276	-0.00744835	FALSE	-0.997666	-1	110	-1	-1	-1	-0.997059	-1	81	-1	-1	-1	-0.000607098	-0.00161592	FALSE	0.695	TRUE
months_since_rivastigmine_first	-0.994244	-1	175	-1	-1	-1	-0.985598	-1	143	-1	-1	-1	-0.00864646	-0.0128102	FALSE	-0.990313	-1	175	-1	-1	-1	-0.989831	-1	121	-1	-1	-1	-0.000481491	-0.000672962	FALSE	0.8795187851356691	TRUE
months_since_rivastigmine_last	-0.996498	-1	175	-1	-1	-1	-0.990465	-1	129	-1	-1	-1	-0.00603272	-0.0116502	FALSE	-0.994149	-1	175	-1	-1	-1	-0.993636	-1	121	-1	-1	-1	-0.000512893	-0.000893285	FALSE	0.9832816064331971	TRUE
months_since_antidepressants_first	12.62250967532839	-1	185	-1	-1	-1	5.5291504963812965	-1	188	-1	-1	-1	7.093359178947093	0.27091508629060135	TRUE	10.409178690866842	-1	185	-1	-1	-1	10.554050022766168	-1	185	-1	-1	-1	-0.144871	-0.00513095	FALSE	0.0996255	TRUE
months_since_antidepressants_last	3.6732922807084436	-1	185	-1	-1	-1	1.3600241454712696	-1	188	-1	-1	-1	2.3132681352371742	0.17155941670877672	TRUE	2.971754250993076	-1	185	-1	-1	-1	3.032704777755099	-1	179	-1	-1	-1	-0.0609505	-0.00417222	FALSE	0.0677586	TRUE
months_since_antipsychotics_first	-0.221856	-1	182	-1	-1	-1	-0.465387	-1	184	-1	-1	-1	0.24353088610996387	0.036243694893651396	FALSE	-0.16858	-1	177	-1	-1	-1	-0.146996	-1	176	-1	-1	-1	-0.0215834	-0.00277738	FALSE	0.5735387430639498	TRUE
months_since_antipsychotics_last	-0.580095	-1	179	-1	-1	-1	-0.70319	-1	171	-1	-1	-1	0.12309553660273964	0.027364400548043722	FALSE	-0.55686	-1	166	-1	-1	-1	-0.536983	-1	164	-1	-1	-1	-0.0198772	-0.00384111	FALSE	0.38203143382699545	TRUE
months_since_angiotensin_antagonist_first	9.384685337349627	-1	184	-1	-1	-1	6.5546840205603605	-1	185	-1	-1	-1	2.830001316789266	0.12066719385313357	TRUE	10.874576732453042	-1	184	-1	-1	-1	10.680813092378306	-1	183	-1	-1	-1	0.1937636435031891	0.00709592	FALSE	0.016870762157737678	TRUE
months_since_angiotensin_antagonist_last	1.9106819438354337	-1	180	-1	-1	-1	1.4810261340440756	-1	178	-1	-1	-1	0.4296558097913581	0.040178137114382326	FALSE	2.4913619402008655	-1	180	-1	-1	-1	2.447127537642681	-1	178	-1	-1	-1	0.0442344	0.00348548	FALSE	0.0504236	TRUE
months_since_adrenergics_first	8.643095723790822	-1	185	-1	-1	-1	6.560379955241528	-1	187	-1	-1	-1	2.082715768549294	0.0900256	FALSE	10.290313126396718	-1	182	-1	-1	-1	10.181537946229975	-1	182	-1	-1	-1	0.10877518355846405	0.00404389	FALSE	0.12494140254919396	TRUE
months_since_adrenergics_last	2.4240005338112214	-1	181	-1	-1	-1	1.5265918798904796	-1	178	-1	-1	-1	0.8974086539207418	0.0768908	FALSE	2.749017391258838	-1	175	-1	-1	-1	2.6854657643937134	-1	178	-1	-1	-1	0.0635516	0.00473184	FALSE	0.020109037247771494	TRUE
months_since_nsaids_first	17.070384916020057	-1	185	-1	-1	21	6.803570426715447	-1	187	-1	-1	-1	10.266814489304611	0.3618163387229686	TRUE	13.885671968305308	-1	181	-1	-1	11	14.102097104248115	-1	183	-1	-1	12	-0.216425	-0.00703138	FALSE	0.0655789	TRUE
months_since_nsaids_last	9.452134291651573	-1	185	-1	-1	5	3.493059042811458	-1	183	-1	-1	-1	5.959075248840115	0.3076912024688793	TRUE	7.405253489504012	-1	177	-1	-1	2	7.574895458803703	-1	183	-1	-1	2	-0.169642	-0.00817081	FALSE	0.0141149	TRUE
months_since_antidiabetics_first	2.839359045240501	-1	186	-1	-1	-1	3.508023901661577	-1	184	-1	-1	-1	-0.668665	-0.0413611	FALSE	5.367990244566213	-1	183	-1	-1	-1	5.12587	-1	183	-1	-1	-1	0.24211688339710236	0.011830135571134862	FALSE	9.916233033701764e-05	TRUE
months_since_antidiabetics_last	-0.0342611	-1	175	-1	-1	-1	0.11336942917363059	-1	182	-1	-1	-1	-0.147631	-0.0232805	FALSE	0.45233497145070206	-1	175	-1	-1	-1	0.4052168542912918	-1	182	-1	-1	-1	0.0471181	0.00606034	FALSE	0.000392894	TRUE
months_since_antihypertensives_first	8.47598	-1	185	-1	-1	-1	6.157546429469388	-1	186	-1	-1	-1	2.318432065564261	0.10321041544219747	TRUE	9.905842269708437	-1	184	-1	-1	-1	9.82831	-1	182	-1	-1	-1	0.0775306	0.00296046	FALSE	0.22184356285251405	TRUE
months_since_antihypertensives_last	1.7890206470554593	-1	177	-1	-1	-1	1.326238494364325	-1	181	-1	-1	-1	0.4627821526911342	0.0449504	FALSE	2.3062285095225383	-1	177	-1	-1	-1	2.253646512066069	-1	181	-1	-1	-1	0.052581995725631714	0.00434108	FALSE	0.0717665	TRUE
months_since_anticholinergics_first	3.699260290164528	-1	185	-1	-1	-1	1.7214619715753916	-1	182	-1	-1	-1	1.9777983185891366	0.12586018168452368	TRUE	3.2883976281316567	-1	175	-1	-1	-1	3.381110884321699	-1	182	-1	-1	-1	-0.0927133	-0.00540299	FALSE	0.0983877	TRUE
months_since_anticholinergics_last	2.3496310983165882	-1	179	-1	-1	-1	0.7402706426117005	-1	182	-1	-1	-1	1.6093604557048877	0.13188916959215505	TRUE	1.8815531236752445	-1	175	-1	-1	-1	1.9801960507240688	-1	182	-1	-1	-1	-0.0986429	-0.00750207	FALSE	0.0602073	TRUE
months_since_antivirals_first	7.894747678874421	-1	184	-1	-1	-1	2.323090786556389	-1	188	-1	-1	-1	5.571656892318032	0.29029458393986984	TRUE	5.965855981745197	-1	181	-1	-1	-1	6.065393854704746	-1	183	-1	-1	-1	-0.0995379	-0.00483288	FALSE	0.19626994976876222	TRUE
months_since_antivirals_last	4.446433950393685	-1	183	-1	-1	-1	1.2576008710655384	-1	188	-1	-1	-1	3.188833079328147	0.2320328750161142	TRUE	3.516671638588393	-1	181	-1	-1	-1	3.575722367890806	-1	180	-1	-1	-1	-0.0590507	-0.00390678	FALSE	0.41413312325873797	TRUE
months_since_glucocorticoids_first	12.858435170533621	-1	184	-1	-1	9	4.996918439424027	-1	184	-1	-1	-1	7.861516731109594	0.32636150469840586	TRUE	10.94870546859054	-1	182	-1	-1	4	11.209087626195224	-1	183	-1	-1	4	-0.260382	-0.00977072	FALSE	0.00364931	TRUE
months_since_glucocorticoids_last	7.672529693249195	-1	182	-1	-1	3	2.6840004737665617	-1	181	-1	-1	-1	4.988529219482633	0.29445508634971646	TRUE	6.129693886629718	-1	176	-1	-1	1	6.252479418860855	-1	177	-1	-1	1	-0.122786	-0.00674659	FALSE	0.0875576	TRUE
months_since_statins_first	14.183526204411569	-1	184	-1	-1	9	9.224582320057019	-1	186	-1	-1	4	4.95894	0.17972309256669963	TRUE	15.29455757747039	-1	184	-1	-1	18	15.000978683539799	-1	185	-1	-1	16	0.2935788929462433	0.00935807	FALSE	0.0022938	TRUE
months_since_statins_last	2.3776275904142756	-1	181	-1	-1	1	1.7598173228171934	-1	176	-1	-1	0	0.6178102675970822	0.0580567	FALSE	2.964741224558153	-1	177	-1	-1	1	2.9104897081220265	-1	176	-1	-1	1	0.0542515	0.00424099	FALSE	0.00551658	TRUE
months_since_nutrition_first	10.936236249594876	-1	184	-1	-1	-1	5.824987584406985	-1	185	-1	-1	-1	5.11125	0.20551867848025476	TRUE	9.710754528373972	-1	181	-1	-1	-1	9.712879370711718	-1	185	-1	-1	-1	-0.00212484	-7.84301e-05	FALSE	0.9422472130038532	TRUE
months_since_nutrition_last	6.58435	-1	184	-1	-1	-1	2.894121831426377	-1	185	-1	-1	-1	3.690226060972533	0.20516072413332487	TRUE	5.345967248119829	-1	181	-1	-1	-1	5.399873346836026	-1	180	-1	-1	-1	-0.0539061	-0.00279449	FALSE	0.679691	TRUE
months_since_cancer_treatment_first	-0.0146474	-1	181	-1	-1	-1	-0.383396	-1	183	-1	-1	-1	0.3687488842483546	0.049226564274391996	FALSE	0.0803724	-1	181	-1	-1	-1	0.0672675	-1	183	-1	-1	-1	0.0131049	0.00148434	FALSE	0.6452216904029668	TRUE
months_since_cancer_treatment_last	-0.461125	-1	181	-1	-1	-1	-0.676181	-1	180	-1	-1	-1	0.21505535713413226	0.042092906817907054	FALSE	-0.440151	-1	181	-1	-1	-1	-0.452016	-1	169	-1	-1	-1	0.011864575557410717	0.00202682	FALSE	0.7312128167554023	TRUE
months_since_steroids_first	22.491289344746725	-1	185	-1	-1	38	8.380557493026835	-1	188	-1	-1	-1	14.11073185171989	0.4494484092333151	TRUE	17.238673177267327	-1	183	-1	-1	24	17.47337928435729	-1	184	-1	-1	24	-0.234706	-0.00697602	FALSE	0.0697805	TRUE
months_since_steroids_last	10.179253808171124	-1	182	-1	-1	10	3.6050379948315117	-1	179	-1	-1	-1	6.574215813339612	0.35116041506586215	TRUE	7.758573948176875	-1	180	-1	-1	5	7.865407462069471	-1	178	-1	-1	5	-0.106834	-0.00534027	FALSE	0.022218005764446578	TRUE
months_since_antibacterial_first	32.158591500962764	-1	186	-1	11	57	13.311724544917434	-1	188	-1	-1	18	18.846866956045332	0.5327112559775214	TRUE	25.78375804012079	-1	183	-1	0	46	26.018877601754305	-1	185	-1	0	46	-0.23512	-0.00620192	FALSE	0.14316973901231977	TRUE
months_since_antibacterial_last	12.852839685051379	-1	185	-1	2	18	5.18516	-1	181	-1	-1	5	7.6676773057181284	0.40393688038591086	TRUE	10.01995049012681	-1	181	-1	0	12	10.044851967572603	-1	178	-1	0	13	-0.0249015	-0.00123659	FALSE	0.9411136978028394	TRUE
months_since_contraceptives_first	1.837265742664862	-1	186	-1	-1	-1	-0.819832	-1	184	-1	-1	-1	2.6570976525051457	0.20911023522002223	TRUE	-0.188404	-1	181	-1	-1	-1	-0.124131	-1	184	-1	-1	-1	-0.0642739	-0.00680942	FALSE	0.0378209	TRUE
months_since_contraceptives_last	0.8628924942329323	-1	184	-1	-1	-1	-0.872233	-1	183	-1	-1	-1	1.735125133008786	0.18346536989692566	TRUE	-0.445338	-1	181	-1	-1	-1	-0.386685	-1	183	-1	-1	-1	-0.058653	-0.0080793	FALSE	0.00943258	TRUE
months_since_antiallergics_first	7.420940651630984	-1	186	-1	-1	-1	2.822548448518406	-1	186	-1	-1	-1	4.598392203112578	0.2171026620594522	TRUE	5.741135586922276	-1	182	-1	-1	-1	5.847859195176713	-1	184	-1	-1	-1	-0.106724	-0.0047441	FALSE	0.259359	TRUE
months_since_antiallergics_last	4.997197491087259	-1	182	-1	-1	-1	1.6352745525711188	-1	183	-1	-1	-1	3.36192	0.2028612836995343	TRUE	3.684895301795649	-1	182	-1	-1	-1	3.7709775844834175	-1	183	-1	-1	-1	-0.0860823	-0.00492418	FALSE	0.27077303577987155	TRUE
months_since_analgesics_first	19.313547366213562	-1	185	-1	-1	30	9.585567851475568	-1	187	-1	-1	5	9.727979514737994	0.3247812428481306	TRUE	18.079592616434557	-1	183	-1	-1	28	18.046851203466737	-1	182	-1	-1	28	0.0327414	0.000984591	FALSE	0.5074752578254115	TRUE
months_since_analgesics_last	10.916582464301374	-1	183	-1	-1	10	4.506855416003751	-1	187	-1	-1	1	6.409727048297623	0.3183285341497627	TRUE	9.327215252809136	-1	181	-1	-1	8	9.412737540102475	-1	182	-1	-1	8	-0.0855223	-0.00389849	FALSE	0.7504068813016979	TRUE
months_since_antiarrhythmics_first	-0.18325	-1	182	-1	-1	-1	-0.452777	-1	181	-1	-1	-1	0.2695269973704709	0.0405005	FALSE	-0.0918445	-1	175	-1	-1	-1	-0.169108	-1	173	-1	-1	-1	0.0772637	0.0101809	FALSE	0.00129051	TRUE
months_since_antiarrhythmics_last	-0.429272	-1	175	-1	-1	-1	-0.640745	-1	181	-1	-1	-1	0.21147311292739013	0.040766861066294235	FALSE	-0.400266	-1	175	-1	-1	-1	-0.452523	-1	167	-1	-1	-1	0.052257515490055084	0.00901111	FALSE	0.00888871	TRUE
months_since_antifungal_first	6.698776047127905	-1	185	-1	-1	-1	1.8737796528343915	-1	183	-1	-1	-1	4.824996394293513	0.2547155509839117	TRUE	4.907056465330005	-1	177	-1	-1	-1	4.959188373030203	-1	183	-1	-1	-1	-0.0521319	-0.00261023	FALSE	0.49428754116508566	TRUE
months_since_antifungal_last	4.288031189827083	-1	183	-1	-1	-1	1.0130078012175248	-1	183	-1	-1	-1	3.2750233886095583	0.22794898544939543	TRUE	3.0357402668090208	-1	174	-1	-1	-1	3.0752644277318093	-1	182	-1	-1	-1	-0.0395242	-0.00262045	FALSE	0.43201317826485963	TRUE
months_since_diuretic_first	6.1009875507597275	-1	186	-1	-1	-1	4.678917526522962	-1	187	-1	-1	-1	1.4220700242367652	0.069386	FALSE	6.992667723854233	-1	179	-1	-1	-1	6.90014	-1	185	-1	-1	-1	0.0925301	0.00394427	FALSE	0.17725716982852502	TRUE
months_since_diuretic_last	1.6901893123367586	-1	184	-1	-1	-1	1.1721161365306574	-1	187	-1	-1	-1	0.5180731758061012	0.0473522	FALSE	1.9790341911206712	-1	172	-1	-1	-1	1.9815149183819796	-1	169	-1	-1	-1	-0.00248073	-0.000197608	FALSE	0.2659914912810888	TRUE
months_since_vassopressin_first	-0.962891	-1	167	-1	-1	-1	-0.986188	-1	170	-1	-1	-1	0.0232971	0.017229082659917926	FALSE	-0.97547	-1	150	-1	-1	-1	-0.977987	-1	121	-1	-1	-1	0.00251736	0.00199613	FALSE	0.41268462457936095	TRUE
months_since_vassopressin_last	-0.974385	-1	167	-1	-1	-1	-0.991248	-1	165	-1	-1	-1	0.0168634	0.0159624	FALSE	-0.98734	-1	127	-1	-1	-1	-0.984765	-1	114	-1	-1	-1	-0.00257493	-0.00287019	FALSE	0.9905194104105535	TRUE
months_since_antihypotensives_first	-0.774657	-1	171	-1	-1	-1	-0.858899	-1	180	-1	-1	-1	0.0842416	0.024040093419884098	FALSE	-0.79669	-1	151	-1	-1	-1	-0.808058	-1	159	-1	-1	-1	0.011367383413016796	0.00309615	FALSE	0.42089758831994173	TRUE
months_since_antihypotensives_last	-0.815503	-1	171	-1	-1	-1	-0.890998	-1	180	-1	-1	-1	0.075495	0.0250455	FALSE	-0.833357	-1	148	-1	-1	-1	-0.844703	-1	151	-1	-1	-1	0.0113464	0.00357564	FALSE	0.387215	TRUE
months_since_diagnostics_first	-0.265994	-1	180	-1	-1	-1	-0.510231	-1	176	-1	-1	-1	0.24423703035456212	0.038038406154868594	FALSE	-0.322945	-1	165	-1	-1	-1	-0.297133	-1	172	-1	-1	-1	-0.0258121	-0.00367786	FALSE	0.24777476265588028	TRUE
months_since_diagnostics_last	-0.410099	-1	170	-1	-1	-1	-0.611532	-1	175	-1	-1	-1	0.20143328771416624	0.0369416	FALSE	-0.464126	-1	154	-1	-1	-1	-0.446196	-1	172	-1	-1	-1	-0.0179303	-0.00302897	FALSE	0.3923439445511908	TRUE
months_since_antiplatelets_first	1.9046594093760127	-1	183	-1	-1	-1	1.7652528244175407	-1	185	-1	-1	-1	0.13940658495847202	0.010727469461897234	FALSE	3.035991479696242	-1	177	-1	-1	-1	2.8421127003815294	-1	181	-1	-1	-1	0.19387878477573395	0.012367432350638705	FALSE	0.000128081	TRUE
months_since_antiplatelets_last	0.5840657350389873	-1	183	-1	-1	-1	0.36277219932273547	-1	175	-1	-1	-1	0.22129353571625182	0.026019098512317717	FALSE	1.0486881977045421	-1	175	-1	-1	-1	0.9528400140260529	-1	174	-1	-1	-1	0.0958482	0.00943517	FALSE	0.000211023	TRUE
months_since_sympathomimetics_first	6.449188797590224	-1	186	-1	-1	-1	3.1990834279365736	-1	188	-1	-1	-1	3.25011	0.16614775329012954	TRUE	6.745322468375961	-1	181	-1	-1	-1	6.832770721137995	-1	184	-1	-1	-1	-0.0874483	-0.00386015	FALSE	0.3914916836066037	TRUE
months_since_sympathomimetics_last	3.662703753836768	-1	183	-1	-1	-1	1.2481664056563848	-1	182	-1	-1	-1	2.4145373481803833	0.17897436511963688	TRUE	3.2540652002114374	-1	173	-1	-1	-1	3.2617795292898526	-1	181	-1	-1	-1	-0.00771433	-0.000527664	FALSE	0.7255655724903424	TRUE
months_since_antiemetics_first	4.644590395210951	-1	180	-1	-1	-1	1.4958559278655776	-1	185	-1	-1	-1	3.148734467345373	0.19722077598703885	TRUE	4.052288915754712	-1	179	-1	-1	-1	4.061500054952819	-1	179	-1	-1	-1	-0.00921114	-0.000517307	FALSE	0.9828825394513271	TRUE
months_since_antiemetics_last	3.360166244066116	-1	180	-1	-1	-1	0.876712	-1	179	-1	-1	-1	2.483453948507816	0.19046460571609544	TRUE	2.8098684795863362	-1	173	-1	-1	-1	2.8076232644067973	-1	179	-1	-1	-1	0.00224522	0.000155725	FALSE	0.8396783204870323	TRUE
months_since_muscle_relaxants_first	8.967601471793797	-1	185	-1	-1	-1	3.1387484943712516	-1	184	-1	-1	-1	5.828852977422546	0.2678127579876609	TRUE	7.200902272953269	-1	181	-1	-1	-1	7.382220407906925	-1	183	-1	-1	-1	-0.181318	-0.00769653	FALSE	0.019112933871173153	TRUE
months_since_muscle_relaxants_last	5.548155491582941	-1	185	-1	-1	-1	1.6805497354457042	-1	180	-1	-1	-1	3.8676057561372366	0.24098060052219944	TRUE	4.2255577711136585	-1	177	-1	-1	-1	4.35539	-1	173	-1	-1	-1	-0.12983	-0.00757544	FALSE	0.0409247	TRUE
months_since_laxatives_first	4.221840504832898	-1	186	-1	-1	-1	1.3618059648872485	-1	184	-1	-1	-1	2.8600345399456497	0.19666817092126002	TRUE	3.4906240023446538	-1	173	-1	-1	-1	3.519340775515117	-1	174	-1	-1	-1	-0.0287168	-0.00179463	FALSE	0.6473412900195823	TRUE
months_since_laxatives_last	3.4192667721579317	-1	181	-1	-1	-1	0.9519438628182599	-1	177	-1	-1	-1	2.467322909339672	0.19458458225749586	TRUE	2.7574173221752942	-1	173	-1	-1	-1	2.7659847283498977	-1	171	-1	-1	-1	-0.00856741	-0.000616979	FALSE	0.933784	TRUE
months_since_anxiolytics_first	8.034272586887308	-1	184	-1	-1	-1	3.254705284644353	-1	186	-1	-1	-1	4.779567302242955	0.22219562561827866	TRUE	6.789656309368671	-1	182	-1	-1	-1	6.820984649845871	-1	185	-1	-1	-1	-0.0313283	-0.0013283	FALSE	0.7769831625803093	TRUE
months_since_anxiolytics_last	3.6886984538539265	-1	184	-1	-1	-1	1.0970473399462095	-1	185	-1	-1	-1	2.5916511139077167	0.18794154267230703	TRUE	2.9392797517179297	-1	180	-1	-1	-1	2.987093937919015	-1	185	-1	-1	-1	-0.0478142	-0.00317556	FALSE	0.6878316870624752	TRUE
months_since_antiepileptics_first	3.7238728004117974	-1	181	-1	-1	-1	1.6662602017386678	-1	182	-1	-1	-1	2.0576125986731295	0.13460063718389306	TRUE	3.90811	-1	181	-1	-1	-1	3.883730302031161	-1	180	-1	-1	-1	0.0243834	0.00137988	FALSE	0.6053150507389171	TRUE
months_since_antiepileptics_last	1.5705355270432577	-1	181	-1	-1	-1	0.3755133336888891	-1	169	-1	-1	-1	1.1950221933543685	0.11917571163372939	TRUE	1.5526107822664637	-1	181	-1	-1	-1	1.541918533754115	-1	169	-1	-1	-1	0.010692248120903969	0.000934211	FALSE	0.8315371681105991	TRUE
months_since_salicylates_first	3.5731645473090197	-1	182	-1	-1	-1	2.6905694826455293	-1	182	-1	-1	-1	0.8825950646634904	0.053638784215479775	FALSE	4.075803488718972	-1	178	-1	-1	-1	4.047306526824826	-1	177	-1	-1	-1	0.028496962040662766	0.00152216	FALSE	0.5409368024971447	TRUE
months_since_salicylates_last	2.7329838140811775	-1	182	-1	-1	-1	1.9466773656639762	-1	179	-1	-1	-1	0.7863064484172013	0.0553238	FALSE	3.057585320793623	-1	177	-1	-1	-1	3.0137800735844413	-1	173	-1	-1	-1	0.0438052	0.00272447	FALSE	0.24937174935507977	TRUE
months_since_antitussives_first	9.312449240272244	-1	185	-1	-1	-1	3.2713484130551778	-1	187	-1	-1	-1	6.0411008272170665	0.27433854889687537	TRUE	7.40766	-1	181	-1	-1	-1	7.540186211552653	-1	185	-1	-1	-1	-0.132525	-0.00559748	FALSE	0.17191918300359577	TRUE
months_since_antitussives_last	6.289560177682878	-1	185	-1	-1	-1	1.9751009351348467	-1	183	-1	-1	-1	4.314459242548031	0.2581463722019221	TRUE	4.785772976820377	-1	181	-1	-1	-1	4.843567641686685	-1	180	-1	-1	-1	-0.0577947	-0.00327283	FALSE	0.36916926178481724	TRUE
months_since_ulcer_treatment_first	1.8537319123787008	-1	183	-1	-1	-1	0.5487318086454086	-1	182	-1	-1	-1	1.3050001037332923	0.10826929101957186	TRUE	1.7223207883897778	-1	181	-1	-1	-1	1.707258482360145	-1	171	-1	-1	-1	0.015062306076288223	0.00112477	FALSE	0.5778626817530209	TRUE
months_since_ulcer_treatment_last	1.0373095914437687	-1	183	-1	-1	-1	0.034835695124290994	-1	176	-1	-1	-1	1.0024738963194777	0.10543805487700637	TRUE	0.8873467208867815	-1	175	-1	-1	-1	0.874404	-1	170	-1	-1	-1	0.012942696921527386	0.00123043	FALSE	0.5388532281055953	TRUE
months_since_amebicides_first	1.4660801098125942	-1	184	-1	-1	-1	-0.00237853	-1	182	-1	-1	-1	1.4684586395985888	0.13412912458670204	TRUE	1.039246780026482	-1	178	-1	-1	-1	1.091164110052179	-1	182	-1	-1	-1	-0.0519173	-0.00435975	FALSE	0.18342727814859716	TRUE
months_since_amebicides_last	1.1045717118181992	-1	180	-1	-1	-1	-0.136668	-1	182	-1	-1	-1	1.2412402047487572	0.12785410189758686	TRUE	0.745076	-1	174	-1	-1	-1	0.775871	-1	182	-1	-1	-1	-0.0307945	-0.00292912	FALSE	0.3024626776407675	TRUE
months_since_antastmatics_first	0.9433530970583188	-1	179	-1	-1	-1	-0.0342525	-1	183	-1	-1	-1	0.9776055883154556	0.0985969	FALSE	1.0007222370507607	-1	179	-1	-1	-1	1.0290726580940268	-1	183	-1	-1	-1	-0.0283504	-0.0024221	FALSE	0.6882427880252884	TRUE
months_since_antastmatics_last	0.0686405	-1	179	-1	-1	-1	-0.492674	-1	179	-1	-1	-1	0.5613140852060454	0.0831197	FALSE	0.0247968	-1	179	-1	-1	-1	0.0434546	-1	172	-1	-1	-1	-0.0186578	-0.00242599	FALSE	0.5586876678974702	TRUE
months_since_migraine_first	2.091697329037424	-1	186	-1	-1	-1	-0.147191	-1	187	-1	-1	-1	2.2388887729795495	0.17329661675165592	TRUE	0.9066168427773678	-1	179	-1	-1	-1	0.9751403913687439	-1	183	-1	-1	-1	-0.0685235	-0.00534796	FALSE	0.14157530840740798	TRUE
months_since_migraine_last	0.4113167978952586	-1	186	-1	-1	-1	-0.55357	-1	183	-1	-1	-1	0.9648863588092402	0.12372920974023387	TRUE	-0.0370434	-1	172	-1	-1	-1	0.0013241	-1	183	-1	-1	-1	-0.0383675	-0.00473549	FALSE	0.33474392186778157	TRUE
months_since_ppi_first	9.817831201265895	-1	185	-1	-1	-1	5.078290270677244	-1	185	-1	-1	-1	4.7395409305886504	0.20177946865721894	TRUE	9.356460619763126	-1	184	-1	-1	-1	9.318721117059972	-1	182	-1	-1	-1	0.037739504128694534	0.00143755	FALSE	0.5043931083505734	TRUE
months_since_ppi_last	4.149911349207862	-1	184	-1	-1	-1	1.7352070893209277	-1	185	-1	-1	-1	2.4147042598869346	0.1686255928241733	TRUE	3.6587900959319213	-1	184	-1	-1	-1	3.729161105964736	-1	174	-1	-1	-1	-0.070371	-0.0044527	FALSE	0.4181289943783152	TRUE
months_since_bowel_evacuants_first	5.644971688940576	-1	183	-1	-1	-1	1.749238614191248	-1	183	-1	-1	-1	3.8957330747493275	0.22480604978741717	TRUE	4.011765136884856	-1	178	-1	-1	-1	4.117782208893983	-1	174	-1	-1	-1	-0.106017	-0.00585157	FALSE	0.11723896667863681	TRUE
months_since_bowel_evacuants_last	4.29184	-1	181	-1	-1	-1	1.216602054789302	-1	178	-1	-1	-1	3.075242072334028	0.21442464566872976	TRUE	2.98001	-1	178	-1	-1	-1	3.053581615403537	-1	171	-1	-1	-1	-0.0735687	-0.00492491	FALSE	0.12899804551015043	TRUE
months_since_glaucoma_first	-0.40611	-1	185	-1	-1	-1	-0.546352	-1	179	-1	-1	-1	0.1402416615598347	0.024001069333553213	FALSE	-0.295939	-1	174	-1	-1	-1	-0.307406	-1	175	-1	-1	-1	0.011466821655631065	0.00164702	FALSE	0.5622134323275831	TRUE
months_since_glaucoma_last	-0.736204	-1	168	-1	-1	-1	-0.773812	-1	179	-1	-1	-1	0.0376083	0.0107566	FALSE	-0.686727	-1	149	-1	-1	-1	-0.68768	-1	161	-1	-1	-1	0.000952516	0.000230663	FALSE	0.5099246434556968	TRUE
months_since_skin_care_first	0.024608697309972737	-1	182	-1	-1	-1	-0.784735	-1	180	-1	-1	-1	0.8093437863039737	0.11227918036652441	TRUE	-0.510564	-1	173	-1	-1	-1	-0.468339	-1	180	-1	-1	-1	-0.0422247	-0.00644706	FALSE	0.055382257520756616	TRUE
months_since_skin_care_last	-0.293653	-1	180	-1	-1	-1	-0.846217	-1	180	-1	-1	-1	0.5525633241498199	0.0999054	FALSE	-0.645983	-1	173	-1	-1	-1	-0.614022	-1	180	-1	-1	-1	-0.0319616	-0.00617989	FALSE	0.0680426	TRUE
months_since_osteoporosis_treatment_first	0.643294	-1	184	-1	-1	-1	0.4555875017056289	-1	184	-1	-1	-1	0.1877064948245981	0.017563878136153645	FALSE	0.866543	-1	184	-1	-1	-1	0.8334510893742182	-1	182	-1	-1	-1	0.033092062920331955	0.00268388	FALSE	0.2703884944975955	TRUE
months_since_osteoporosis_treatment_last	-0.0854136	-1	178	-1	-1	-1	-0.200275	-1	180	-1	-1	-1	0.11486116237987767	0.0160135	FALSE	0.060641744254813605	-1	176	-1	-1	-1	0.0844023	-1	180	-1	-1	-1	-0.0237606	-0.00276797	FALSE	0.9103361671974867	TRUE
months_since_varivax_vaccination	-0.681172	-1	182	-1	-1	-1	-0.89385	-1	169	-1	-1	-1	0.21267860045566256	0.0489115	FALSE	-0.737749	-1	182	-1	-1	-1	-0.738618	-1	169	-1	-1	-1	0.000868778	0.000179183	FALSE	0.9415297140707506	TRUE
months_since_prevnar13_vaccination	2.1995901092406536	-1	144	-1	-1	-1	1.1812274848328899	-1	137	-1	-1	-1	1.0183626244077637	0.10743345109207059	TRUE	4.828725146933371	-1	141	-1	-1	-1	4.623929074228174	-1	137	-1	-1	-1	0.20479607582092285	0.014693378657830186	FALSE	1.3045806996366265e-06	TRUE
months_since_zostavax_vaccination	4.433088669856824	-1	184	-1	-1	-1	2.5263515334036595	-1	184	-1	-1	-1	1.9067371364531644	0.11453368866273762	TRUE	5.541751058495968	-1	176	-1	-1	-1	5.384737770380954	-1	177	-1	-1	-1	0.15701328217983246	0.00746807	FALSE	0.0189613	TRUE
months_since_influenza_vaccination	10.945677082340382	-1	176	-1	5	11	5.331408021754474	-1	176	-1	-1	7	5.614269060585907	0.32610078224345074	TRUE	10.010205523543357	-1	174	-1	3	11	10.060699313874801	-1	176	-1	3	11	-0.0504938	-0.00252807	FALSE	0.00517795	TRUE
months_since_tdap_vaccination	31.496787600327913	-1	184	-1	12	60	7.989704235292977	-1	185	-1	-1	-1	23.507083365034937	0.730802	TRUE	20.592600733750974	-1	182	-1	-1	35	21.28942341408781	-1	182	-1	-1	36	-0.696823	-0.0198023	FALSE	2.1237480754174194e-10	TRUE
months_since_calmette_guerin_vaccination	-0.994568	-1	141	-1	-1	-1	-0.986908	-1	174	-1	-1	-1	-0.00766008	-0.0100834	FALSE	-0.99597	-1	140	-1	-1	-1	-0.995112	-1	101	-1	-1	-1	-0.000858311	-0.00146068	FALSE	0.5176192946295733	TRUE
months_since_visits_date_1	10.780079309095761	-1	185	-1	-1	5	5.746765192564635	-1	182	-1	-1	3	5.033314116531126	0.22706099833885274	TRUE	10.487332066801693	-1	182	-1	-1	7	10.364818681865046	-1	182	-1	-1	7	0.12251338362693787	0.00487991	FALSE	0.0780514	TRUE
months_since_visits_date_2	6.968646216612968	-1	185	-1	-1	-1	4.054005232211416	-1	185	-1	-1	-1	2.9146409844015517	0.14579192406988187	TRUE	7.554871698251453	-1	182	-1	-1	-1	7.44592	-1	180	-1	-1	-1	0.10895312577486038	0.00468836	FALSE	0.0573808	TRUE
months_since_visits_date_3	4.4190951899796005	-1	184	-1	-1	-1	2.7497113417914054	-1	183	-1	-1	-1	1.669383848188195	0.0953285	FALSE	5.31957	-1	182	-1	-1	-1	5.19777	-1	183	-1	-1	-1	0.12180161476135254	0.00582775	FALSE	0.0464859	TRUE
months_since_visits_date_4	2.7034144853487883	-1	183	-1	-1	-1	1.8283981495398438	-1	183	-1	-1	-1	0.8750163358089444	0.0578758	FALSE	3.64846	-1	178	-1	-1	-1	3.5243179308431856	-1	183	-1	-1	-1	0.12414626777172089	0.00676198	FALSE	0.0277825	TRUE
months_since_visits_date_5	1.6344460755342878	-1	186	-1	-1	-1	1.1782415087387073	-1	181	-1	-1	-1	0.4562045667955805	0.0345625	FALSE	2.5393959376782695	-1	181	-1	-1	-1	2.425402856499872	-1	181	-1	-1	-1	0.1139930784702301	0.00695855	FALSE	0.028706429600011737	TRUE
months_since_vaccinations_date_1	14.863058357005318	-1	181	1	6	14	7.1590750885368575	-1	179	-1	1	9	7.703983268468461	0.3786848735976804	TRUE	13.629476692154308	-1	180	0	5	13	13.760510380849205	-1	170	0	5	13	-0.131034	-0.00553575	FALSE	0.00113212	TRUE
months_since_vaccinations_date_2	20.17315501496578	-1	185	-1	13	24	8.407390065724721	-1	184	-1	-1	13	11.765764949241058	0.4967281721366083	TRUE	16.794549727067665	-1	179	-1	8	22	17.064054052639566	-1	176	-1	9	23	-0.269504	-0.0102493	FALSE	0.00107438	TRUE
months_since_vaccinations_date_3	22.335952185766306	-1	184	-1	12	34	7.837966987336442	-1	185	-1	-1	-1	14.497985198429864	0.5698330938948455	TRUE	17.56934784087757	-1	174	-1	-1	29	17.793089552160694	-1	185	-1	-1	29	-0.223742	-0.00796897	FALSE	0.00271482	TRUE
months_since_vaccinations_date_4	22.598970506930012	-1	182	-1	-1	40	6.75628	-1	182	-1	-1	-1	15.842690848900812	0.5832986337623863	TRUE	16.996451617968003	-1	182	-1	-1	33	17.233387239432048	-1	178	-1	-1	34	-0.236936	-0.00796387	FALSE	0.013850585869043955	TRUE
months_since_vaccinations_date_5	21.243905972966274	-1	185	-1	-1	43	5.478371240430296	-1	185	-1	-1	-1	15.76553473253598	0.5607706453172845	TRUE	15.538260246083958	-1	179	-1	-1	28	15.82348107791263	-1	178	-1	-1	30	-0.285221	-0.00926401	FALSE	0.00730973	TRUE
months_since_prescriptions_date_1	6.062442567631975	-1	181	0	1	5	3.0092114349516432	-1	177	-1	0	2	3.053231132680332	0.24312874575629306	TRUE	5.527374354304376	-1	175	0	1	3	5.46361	-1	176	0	1	3	0.0637662	0.0042962	FALSE	0.9394959838720683	TRUE
months_since_prescriptions_date_2	7.946224238842392	-1	184	0	2	8	3.6618210644648066	-1	179	-1	1	4	4.284403174377585	0.3139686229336913	TRUE	6.535538773139062	-1	177	-1	2	6	6.507727413082958	-1	178	-1	2	6	0.027811359614133835	0.00179991	FALSE	0.39677206356057304	TRUE
months_since_prescriptions_date_3	9.356223666901798	-1	185	-1	3	11	4.190093984480682	-1	181	-1	0	5	5.166129682421116	0.35683034812612097	TRUE	7.287926603968117	-1	173	-1	2	7	7.342554939735075	-1	169	-1	2	7	-0.0546283	-0.00343783	FALSE	0.12737773480396541	TRUE
months_since_prescriptions_date_4	10.425508550511887	-1	184	-1	4	13	4.626080433648785	-1	182	-1	-1	6	5.799428116863102	0.3820300462420288	TRUE	7.930618140710618	-1	175	-1	3	9	7.995357795188227	-1	178	-1	3	9	-0.0647397	-0.00397998	FALSE	0.0471755	TRUE
months_since_prescriptions_date_5	11.29153909213963	-1	183	-1	5	14	4.98001	-1	183	-1	-1	7	6.31153	0.39866372738064865	TRUE	8.47851	-1	176	-1	3	10	8.605909783171876	-1	178	-1	3	11	-0.127396	-0.00763498	FALSE	0.00298746	TRUE
months_since_enc_date_1	4.790843231083064	-1	181	0	1	3	4.5472433227659375	-1	186	0	1	3	0.24359990831712697	0.0191256	FALSE	6.156819644847781	-1	177	0	1	3	6.069920920276544	-1	182	0	1	3	0.0868987	0.00519401	FALSE	0.24970465787286222	TRUE
months_since_enc_date_2	6.2042533315539625	-1	182	1	2	5	5.339626209264907	-1	185	0	1	5	0.8646271222890558	0.0639035	FALSE	7.175927525082037	-1	182	0	1	5	7.175043046374945	-1	178	0	1	5	0.000884479	5.079478648253188e-05	FALSE	0.34622633688142423	TRUE
months_since_enc_date_3	7.4310125254990185	-1	181	1	2	7	5.980457129320955	-1	180	0	2	6	1.4505553961780633	0.10264145306822878	TRUE	8.015643235831332	-1	177	1	2	7	8.004249684675491	-1	180	1	2	7	0.011393550783395767	0.000638055	FALSE	0.8628194668169968	TRUE
months_since_enc_date_4	8.518473681200312	-1	184	1	3	9	6.513737845013226	-1	183	0	2	7	2.004735836187086	0.13728723913466007	TRUE	8.714219172776897	-1	177	1	3	8	8.686826500866161	-1	183	1	3	8	0.0273927	0.0015168	FALSE	0.8074670721571006	TRUE
months_since_enc_date_5	9.554910110003242	-1	182	1	4	10	6.975419550074148	-1	178	-1	3	8	2.579490559929094	0.17062727933966587	TRUE	9.363290470134451	-1	179	1	3	9	9.340131782093755	-1	172	1	3	9	0.023158688098192215	0.00126231	FALSE	0.5805345232188459	TRUE
months_since_diagnoses_date_1	6.016153508855547	-1	180	0	1	5	2.68395	-1	173	-1	0	2	3.332205675818087	0.2780499371145968	TRUE	5.800228185039225	-1	165	0	1	4	5.846304815437032	-1	173	0	1	4	-0.0460766	-0.00323115	FALSE	0.062293366656138154	TRUE
months_since_diagnoses_date_2	7.719638533544316	-1	182	0	3	8	3.2754332643693607	-1	169	-1	0	3	4.444205269174955	0.3572344910646326	TRUE	6.902602670183647	-1	182	-1	2	7	6.968153532942907	-1	163	-1	2	7	-0.0655509	-0.00452213	FALSE	0.019866361675491242	TRUE
months_since_diagnoses_date_3	9.284082893256821	-1	179	-1	4	11	3.810333028802098	-1	172	-1	-1	5	5.473749864454723	0.4170647926548974	TRUE	7.922485123486835	-1	162	-1	3	9	7.956168584781732	-1	160	-1	3	9	-0.0336835	-0.00224448	FALSE	0.026435	TRUE
months_since_diagnoses_date_4	10.554288601223952	-1	172	-1	5	14	4.205388886849446	-1	170	-1	-1	5	6.3488997143745065	0.46175976293591753	TRUE	8.695556148697095	-1	160	-1	3	11	8.76846	-1	166	-1	3	11	-0.0729041	-0.0047072	FALSE	0.0255698	TRUE
months_since_diagnoses_date_5	11.625968009456084	-1	171	-1	6	16	4.521031702879101	-1	172	-1	-1	6	7.104936306576983	0.4930019801877814	TRUE	9.347976951217598	-1	164	-1	4	13	9.441820665400135	-1	168	-1	4	13	-0.0938437	-0.0058668	FALSE	0.014798591781389706	TRUE
months_since_commercial	6.137770956856614	-1	180	0	1	5	3.6645143996636533	-1	179	-1	0	2	2.473256557192961	0.18634169870976375	TRUE	6.841898122707028	-1	175	-1	1	5	6.794570661474934	-1	179	-1	1	5	0.0473275	0.00286427	FALSE	0.7646730681869923	TRUE
months_since_medicare	0.8754160867824529	-1	182	-1	-1	-1	1.2202664729118426	-1	175	-1	-1	1	-0.34485	-0.0437682	FALSE	1.9439899933533258	-1	177	-1	-1	1	1.8750268222093127	-1	170	-1	-1	1	0.0689632	0.00713701	FALSE	2.2451013082003937e-12	TRUE
months_since_medicaid	0.4290145463557852	-1	183	-1	-1	-1	0.00861438	-1	176	-1	-1	-1	0.42040016809474395	0.051312766739026044	FALSE	0.5414736775996608	-1	166	-1	-1	-1	0.4959570425962852	-1	176	-1	-1	-1	0.0455166	0.00489827	FALSE	0.00980393	TRUE
months_since_other_payor_type	0.5558747831391913	-1	180	-1	-1	-1	-0.178762	-1	185	-1	-1	-1	0.7346364653983651	0.0866706	FALSE	0.4756873027586315	-1	175	-1	-1	-1	0.456506	-1	171	-1	-1	-1	0.019181150943040848	0.00201603	FALSE	0.32009131819557857	TRUE
months_since_uninsured	6.64427	-1	185	-1	-1	-1	2.0381641822782215	-1	188	-1	-1	-1	4.606102113262548	0.26632763141676774	TRUE	5.396366833618565	-1	181	-1	-1	-1	5.45612	-1	179	-1	-1	-1	-0.059752	-0.0031419	FALSE	0.44209204738525676	TRUE
records_pre_exposure	108.14466856042553	0	187	83	118	138	57.69548030855779	0	188	25	51	84	50.44918825186774	1.2676082389695869	TRUE	97.86908145054508	0	187	68	106	131	98.09899357837057	0	187	68	106	131	-0.229912	-0.0054257	FALSE	0.11253338816879907	TRUE
bmi		10	100	24.799999237060547	28.200000762939453	32.400001525878906		10	100	25.399999618530273	29.100000381469727	33.70000076293945		-0.155153	TRUE		10	100	25.5	29.100000381469727	33.5		10	100	25.399999618530273	29	33.5	0.0297108	0.00565372	FALSE	0.29715833020334936	TRUE
smoker_count_log	0.18309767363062487	0	5.393627643585205	0	0	0	0.26293822259413135	0	5.529428958892822	0	0	0	-0.0798405	-0.131666	TRUE	0.25565249578134724	0	5.393627643585205	0	0	0	0.25389319691189827	0	5.20949	0	0	0	0.0017593	0.00267318	FALSE	0.5317453753067545	TRUE
non_smoker_count_log	1.5518399159928704	0	5.765191078186035	0.6931471824645996	1.7917594909667969	2.397895336151123	0.8669333998995078	0	5.837730407714844	0	0	1.6094379425048828	0.6849065160933626	0.6161795714446211	TRUE	1.3226298820800684	0	5.379897117614746	0	1.3862943649291992	2.3025851249694824	1.3338822204631091	0	5.666426658630371	0	1.3862943649291992	2.3025851249694824	-0.0112523	-0.00934641	FALSE	0.00239393	TRUE
age_first_record	51.68715040131165	35	87	46	50	56	61.65054278825475	35	87	55	61	69	-9.96339	-1.13289	TRUE	56.809528295468226	35	87	50	55	64	56.47250527285383	35	87	49	55	63	0.3370230197906494	0.0349566	FALSE	9.505226255071717e-28	TRUE
follow_up_in_days	363.68334699635864	1	365	364	364	364	360.3713384390223	1	365	364	364	364	3.3120085573363554	0.14004386101929772	TRUE	363.49242959497155	1	365	364	364	364	363.38929100396183	1	365	364	364	364	0.1031385910097188	0.00719012	FALSE	0.000148028	FALSE
gender_Female	0.5793720092273082	0	1	0	1	1	0.5536447124811862	0	1	0	1	1	0.025727296746122064	0.051933400048584225	FALSE	0.554149	0	1	0	1	1	0.556264	0	1	0	1	1	-0.00211438	-0.00425476	FALSE	0.1887701595285688	TRUE
gender_Male	0.4203496463500658	0	1	0	0	1	0.4460397894647892	0	1	0	0	1	-0.0256901	-0.0518625	FALSE	0.44553128908846357	0	1	0	0	1	0.4434797171761578	0	1	0	0	1	0.00205157	0.00412865	FALSE	0.20222304403123226	TRUE
race_Caucasian	0.8610050902712905	0	1	1	1	1	0.8499531428246877	0	1	1	1	1	0.011051947446602761	0.0314356	FALSE	0.8486337682456443	0	1	1	1	1	0.8478173263621757	0	1	1	1	1	0.000816442	0.00227546	FALSE	0.4805890786519199	TRUE
race_African American	0.0466818	0	1	0	0	0	0.0825511	0	1	0	0	0	-0.0358693	-0.14629	TRUE	0.060793518707509694	0	1	0	0	0	0.060353896154872744	0	1	0	0	0	0.000439623	0.00184292	FALSE	0.5679687877754143	TRUE
race_Other/Unknown	0.0593121	0	1	0	0	0	0.051914494832550534	0	1	0	0	0	0.00739765	0.0322839	FALSE	0.0654567	0	1	0	0	0	0.0656817	0	1	0	0	0	-0.000225045	-0.000909169	FALSE	0.7783430611320461	TRUE
race_Asian	0.033001	0	1	0	0	0	0.0155813	0	1	0	0	0	0.0174197	0.11333172633574448	TRUE	0.0251161	0	1	0	0	0	0.0261471	0	1	0	0	0	-0.00103102	-0.00652407	FALSE	0.0435589	TRUE
ethnicity_Not Hispanic	0.8427163365298458	0	1	1	1	1	0.8893183648958372	0	1	1	1	1	-0.046602	-0.137131	TRUE	0.8344559409231027	0	1	1	1	1	0.8321636233272101	0	1	1	1	1	0.00229232	0.0061506	FALSE	0.0570477	TRUE
ethnicity_Hispanic	0.0276724	0	1	0	0	0	0.0339405	0	1	0	0	0	-0.00626806	-0.036281	FALSE	0.0323541	0	1	0	0	0	0.032369827238804015	0	1	0	0	0	-1.57008e-05	-8.87252e-05	FALSE	0.9780960328902024	TRUE
region_Midwest	0.46825157760280633	0	1	0	0	1	0.5181510082431225	0	1	0	1	1	-0.0498994	-0.0999325	FALSE	0.4450707321285582	0	1	0	0	1	0.4438774709142579	0	1	0	0	1	0.00119326	0.00240137	FALSE	0.45764031991797194	TRUE
region_South	0.11492002364021124	0	1	0	0	0	0.21247772292829295	0	1	0	0	0	-0.0975577	-0.265989	TRUE	0.1505079210563502	0	1	0	0	0	0.1497333479874184	0	1	0	0	0	0.000774573	0.00216852	FALSE	0.5012976055933334	TRUE
region_Other/Unknown	0.0299678	0	1	0	0	0	0.034403833353304485	0	1	0	0	0	-0.00443605	-0.0251364	FALSE	0.0353739	0	1	0	0	0	0.0353477	0	1	0	0	0	2.6168008844251744e-05	0.000141686	FALSE	0.9650605829708357	TRUE
region_West	0.14980458696356738	0	1	0	0	0	0.12208943521346162	0	1	0	0	0	0.027715151750105763	0.0809314	FALSE	0.14297676804153386	0	1	0	0	0	0.14613786353906622	0	1	0	0	0	-0.0031611	-0.00898929	FALSE	0.00550087	TRUE
region_Northeast	0.23705603111356835	0	1	0	0	0	0.11287800026181836	0	1	0	0	0	0.12417803085174998	0.3312902166376036	TRUE	0.22607066409173457	0	1	0	0	0	0.2249035708865198	0	1	0	0	0	0.00116709	0.00279273	FALSE	0.3862958986938393	TRUE
visits_type_1_Emergency patient	0.19258002402150495	0	1	0	0	0	0.16476167256219745	0	1	0	0	0	0.0278184	0.0726661	FALSE	0.20138376432044297	0	1	0	0	0	0.19825407043381327	0	1	0	0	0	0.00312969	0.00782693	FALSE	0.015405592995078278	TRUE
visits_type_1_Skilled nursing facility inpatient	0.000758775	0	1	0	0	0	0.00147983	0	1	0	0	0	-0.000721053	-0.0215656	FALSE	0.00134504	0	1	0	0	0	0.0013712	0	1	0	0	0	-2.6168e-05	-0.000710552	FALSE	0.8259492321343035	TRUE
visits_type_1_Observation patient	0.0261644	0	1	0	0	0	0.026567637449445854	0	1	0	0	0	-0.000403262	-0.00251691	FALSE	0.0311975	0	1	0	0	0	0.0303287	0	1	0	0	0	0.000868778	0.00503128	FALSE	0.11968477990561273	TRUE
visits_type_1_Inpatient	0.0675538	0	1	0	0	0	0.0970577	0	1	0	0	0	-0.0295039	-0.107508	TRUE	0.0846221	0	1	0	0	0	0.0836905	0	1	0	0	0	0.000931581	0.00335557	FALSE	0.29822739229090656	TRUE
visits_type_1_Inpatient rehab	0.00359179	0	1	0	0	0	0.00184935	0	1	0	0	0	0.00174244	0.033456361581960484	FALSE	0.00311399	0	1	0	0	0	0.00295175	0	1	0	0	0	0.000162242	0.00295049	FALSE	0.3612687867187945	TRUE
visits_type_1_Inpatient psych	0.00132881	0	1	0	0	0	0.00133403	0	1	0	0	0	-5.21825e-06	-0.000143106	FALSE	0.00135027	0	1	0	0	0	0.00135027	0	1	0	0	0	0	0	FALSE	1	TRUE
visits_type_2_Inpatient	0.0382571	0	1	0	0	0	0.0553905	0	1	0	0	0	-0.0171334	-0.0811673	FALSE	0.0518912	0	1	0	0	0	0.0511323	0	1	0	0	0	0.000758872	0.0034332	FALSE	0.28781167726494095	TRUE
visits_type_2_Emergency patient	0.1005528759079557	0	1	0	0	0	0.0962456	0	1	0	0	0	0.00430727	0.014461388515684074	FALSE	0.11734258634134598	0	1	0	0	0	0.11508167035635594	0	1	0	0	0	0.00226092	0.00705483	FALSE	0.029057233870702498	TRUE
visits_type_2_Observation patient	0.0153051	0	1	0	0	0	0.015220097122145193	0	1	0	0	0	8.503318498690599e-05	0.000693607	FALSE	0.0192126	0	1	0	0	0	0.0188933	0	1	0	0	0	0.00031925	0.00233521	FALSE	0.47013447754247883	TRUE
visits_type_2_Inpatient rehab	0.00300078	0	1	0	0	0	0.00120762	0	1	0	0	0	0.00179316	0.039139576221197216	FALSE	0.00234465	0	1	0	0	0	0.00230278	0	1	0	0	0	4.186881415080279e-05	0.000869567	FALSE	0.7874064906662692	TRUE
visits_type_2_Inpatient psych	0.000972299	0	1	0	0	0	0.000895239	0	1	0	0	0	7.706029522591262e-05	0.00252298	FALSE	0.00113569	0	1	0	0	0	0.00111476	0	1	0	0	0	2.0934407075401396e-05	0.000624431	FALSE	0.8466869868023941	TRUE
visits_type_2_Skilled nursing facility inpatient	0.000568128	0	1	0	0	0	0.00113628	0	1	0	0	0	-0.00056815	-0.0194714	FALSE	0.00103102	0	1	0	0	0	0.00107289	0	1	0	0	0	-4.18688e-05	-0.00129158	FALSE	0.6898904526001084	TRUE
visits_type_3_Emergency patient	0.060396926772539224	0	1	0	0	0	0.0625503	0	1	0	0	0	-0.00215342	-0.00896531	FALSE	0.0764891	0	1	0	0	0	0.0751179	0	1	0	0	0	0.0013712	0.00518055	FALSE	0.10897577615164716	TRUE
visits_type_3_Inpatient	0.023129277639029226	0	1	0	0	0	0.0345628	0	1	0	0	0	-0.0114335	-0.0683512	FALSE	0.033092064289564724	0	1	0	0	0	0.032087212740680264	0	1	0	0	0	0.00100485	0.00565923	FALSE	0.0803036	TRUE
visits_type_3_Observation patient	0.00865537	0	1	0	0	0	0.00903689	0	1	0	0	0	-0.000381522	-0.00407449	FALSE	0.011827940106660806	0	1	0	0	0	0.011178973481339593	0	1	0	0	0	0.000648967	0.00608585	FALSE	0.0602146	TRUE
visits_type_3_Skilled nursing facility inpatient	0.000449927	0	1	0	0	0	0.00089039	0	1	0	0	0	-0.000440464	-0.0170209	FALSE	0.000826909	0	1	0	0	0	0.000769339	0	1	0	0	0	5.756962127634324e-05	0.00203859	FALSE	0.5287873843924933	TRUE
visits_type_3_Inpatient psych	0.000794997	0	1	0	0	0	0.000674633	0	1	0	0	0	0.000120365	0.00444193	FALSE	0.000894946	0	1	0	0	0	0.000863544	0	1	0	0	0	3.140161061310209e-05	0.00105947	FALSE	0.7434206976952524	TRUE
visits_type_3_Inpatient rehab	0.00216384	0	1	0	0	0	0.000933334	0	1	0	0	0	0.00123051	0.0312972	FALSE	0.00177419	0	1	0	0	0	0.00162242	0	1	0	0	0	0.000151774	0.00368604	FALSE	0.25350644521393595	TRUE
visits_type_4_Emergency patient	0.0388786	0	1	0	0	0	0.0436457	0	1	0	0	0	-0.00476713	-0.0239697	FALSE	0.052671	0	1	0	0	0	0.0515457	0	1	0	0	0	0.00112522	0.00506298	FALSE	0.1172492122145801	TRUE
visits_type_4_Inpatient	0.014784664366194498	0	1	0	0	0	0.023159842881276455	0	1	0	0	0	-0.00837518	-0.0614184	FALSE	0.022426	0	1	0	0	0	0.021421132237417113	0	1	0	0	0	0.00100485	0.00686217	FALSE	0.033938415068082727	TRUE
visits_type_4_Observation patient	0.00517988	0	1	0	0	0	0.00599897	0	1	0	0	0	-0.00081909	-0.0109868	FALSE	0.00762012	0	1	0	0	0	0.00728517	0	1	0	0	0	0.000334951	0.00389448	FALSE	0.22878913224106512	TRUE
visits_type_4_Inpatient psych	0.000594818	0	1	0	0	0	0.000527793	0	1	0	0	0	6.702564485158019e-05	0.00282985	FALSE	0.000622799	0	1	0	0	0	0.000601864	0	1	0	0	0	2.0934407075401396e-05	0.000846251	FALSE	0.7937160633795738	TRUE
visits_type_4_Skilled nursing facility inpatient	0.000387013	0	1	0	0	0	0.000692295	0	1	0	0	0	-0.000305282	-0.0131453	FALSE	0.000690835	0	1	0	0	0	0.000586163	0	1	0	0	0	0.000104672	0.00414371	FALSE	0.20041546169285496	TRUE
visits_type_4_Inpatient rehab	0.00145654	0	1	0	0	0	0.000680866	0	1	0	0	0	0.000775676	0.023741817399596032	FALSE	0.00128223	0	1	0	0	0	0.00131363	0	1	0	0	0	-3.14016e-05	-0.000872181	FALSE	0.7871965949178951	TRUE
visits_type_5_Emergency patient	0.026246353878710466	0	1	0	0	0	0.0318231	0	1	0	0	0	-0.0055767	-0.0332182	FALSE	0.0383571	0	1	0	0	0	0.0370225	0	1	0	0	0	0.00133457	0.00700766	FALSE	0.030341003378995667	TRUE
visits_type_5_Inpatient	0.00983928	0	1	0	0	0	0.016266677933629736	0	1	0	0	0	-0.00642739	-0.0566509	FALSE	0.015088474038718186	0	1	0	0	0	0.0150675	0	1	0	0	0	2.0934407075401396e-05	0.000171786	FALSE	0.9575979102270926	TRUE
visits_type_5_Observation patient	0.00357844	0	1	0	0	0	0.00422442	0	1	0	0	0	-0.000645977	-0.0103624	FALSE	0.00549005	0	1	0	0	0	0.00488818	0	1	0	0	0	0.000601864	0.00837692	FALSE	0.00955192	TRUE
visits_type_5_Inpatient rehab	0.00105237	0	1	0	0	0	0.000522598	0	1	0	0	0	0.000529773	0.018886825131338287	FALSE	0.000947282	0	1	0	0	0	0.000983917	0	1	0	0	0	-3.66352e-05	-0.00117953	FALSE	0.7155552705176893	TRUE
visits_type_5_Inpatient psych	0.000524279	0	1	0	0	0	0.00042355	0	1	0	0	0	0.000100729	0.00462815	FALSE	0.000554762	0	1	0	0	0	0.000554762	0	1	0	0	0	0	0	FALSE	1	TRUE
visits_type_5_Skilled nursing facility inpatient	0.000295503	0	1	0	0	0	0.000539221	0	1	0	0	0	-0.000243719	-0.0119325	FALSE	0.000554762	0	1	0	0	0	0.000539061	0	1	0	0	0	1.5700805306551047e-05	0.000671554	FALSE	0.8356081953650434	TRUE
has_chickenpox_diagnosis	0.00164719	0	1	0	0	0	0.000634459	0	1	0	0	0	0.00101273	0.0300041	FALSE	0.00107812	0	1	0	0	0	0.00106765	0	1	0	0	0	1.0467203537700698e-05	0.000319731	FALSE	0.9213185385439016	FALSE
has_diabetes_diagnosis	0.0945761	0	1	0	0	0	0.18474817991215925	0	1	0	0	0	-0.0901721	-0.262363	TRUE	0.1799940336939285	0	1	0	0	0	0.17332119137711766	0	1	0	0	0	0.00667284	0.017497255580993465	FALSE	4.138258768076513e-08	FALSE
has_depression_diagnosis	0.15247745600823595	0	1	0	0	0	0.11884406500021819	0	1	0	0	0	0.033633391008017766	0.0983389	FALSE	0.15302528353037845	0	1	0	0	0	0.1532293940012456	0	1	0	0	0	-0.00020411	-0.000566799	FALSE	0.8608460517860582	FALSE
has_mci_diagnosis	0.00101996	0	1	0	0	0	0.00225316	0	1	0	0	0	-0.0012332	-0.0305122	FALSE	0.00149158	0	1	0	0	0	0.00149158	0	1	0	0	0	0	0	FALSE	1	FALSE
has_stroke_diagnosis	0.0137342	0	1	0	0	0	0.0198736	0	1	0	0	0	-0.00613941	-0.0477777	FALSE	0.021557205884661885	0	1	0	0	0	0.020431981493983974	0	1	0	0	0	0.00112522	0.00784865	FALSE	0.015103709090883275	FALSE
has_hypertension_diagnosis	0.401596	0	1	0	0	1	0.4396068845761971	0	1	0	0	1	-0.0380112	-0.0770565	FALSE	0.4814966007756198	0	1	0	0	1	0.47246863764111097	0	1	0	0	1	0.00902796	0.0180758	FALSE	1.6303926743873706e-08	FALSE
has_hyperlipidemia_diagnosis	0.49715745524564847	0	1	0	0	1	0.42256825805593634	0	1	0	0	1	0.0745892	0.1500820881503881	TRUE	0.5092346904062846	0	1	0	1	1	0.5050425753507821	0	1	0	1	1	0.00419212	0.00838514	FALSE	0.00912017	FALSE
has_bacterial_infection_diagnosis	0.35968772043543745	0	1	0	0	1	0.2211585947418838	0	1	0	0	0	0.13852912569355366	0.30877387408959583	TRUE	0.31314733112475335	0	1	0	0	1	0.31498432536255777	0	1	0	0	1	-0.00183699	-0.00395782	FALSE	0.22042116707709303	FALSE
has_viral_infection_diagnosis	0.3534573808933712	0	1	0	0	1	0.206045	0	1	0	0	0	0.1474122165330842	0.33292086740950555	TRUE	0.3019945256524993	0	1	0	0	1	0.3052498259827396	0	1	0	0	1	-0.0032553	-0.00707951	FALSE	0.0281917	FALSE
has_other_infection_diagnosis	0.0638534	0	1	0	0	0	0.0401857	0	1	0	0	0	0.023667698891738385	0.10673097599714265	TRUE	0.0607569	0	1	0	0	0	0.0605214	0	1	0	0	0	0.000235512	0.000986778	FALSE	0.7603056136919315	FALSE
has_atrial_fibrillation_diagnosis	0.036756715535813014	0	1	0	0	0	0.0547315	0	1	0	0	0	-0.0179748	-0.0861122	FALSE	0.058098213771699825	0	1	0	0	0	0.0555076	0	1	0	0	0	0.00259063	0.0111924	FALSE	0.000521055	FALSE
has_atherosclerosis_diagnosis	0.019836806283720664	0	1	0	0	0	0.030268765554123327	0	1	0	0	0	-0.010432	-0.0667866	FALSE	0.031935438287984175	0	1	0	0	0	0.030857316313660225	0	1	0	0	0	0.00107812	0.00618238	FALSE	0.0556857	FALSE
has_ihd_diagnosis	0.0797972	0	1	0	0	0	0.1280419934489998	0	1	0	0	0	-0.0482448	-0.158595	TRUE	0.12666886477942985	0	1	0	0	0	0.12233020887304852	0	1	0	0	0	0.00433866	0.013141695060858456	FALSE	4.367662024762709e-05	FALSE
has_heart_failure_diagnosis	0.0187082	0	1	0	0	0	0.0448101	0	1	0	0	0	-0.0261019	-0.149263	TRUE	0.0356042	0	1	0	0	0	0.0335945	0	1	0	0	0	0.0020097	0.010996376707312294	FALSE	0.00064102	FALSE
has_copd_diagnosis	0.031041122528740014	0	1	0	0	0	0.0832801	0	1	0	0	0	-0.0522389	-0.226461	TRUE	0.0625206	0	1	0	0	0	0.0611756	0	1	0	0	0	0.00134504	0.00558386	FALSE	0.0810844	FALSE
has_asthma_diagnosis	0.0798143	0	1	0	0	0	0.0775668	0	1	0	0	0	0.0022475	0.00834718	FALSE	0.11082151847723122	0	1	0	0	0	0.11036619511914295	0	1	0	0	0	0.000455323	0.00145179	FALSE	0.6525593903661013	FALSE
has_b12_deficiency_diagnosis	0.0367415	0	1	0	0	0	0.0241334	0	1	0	0	0	0.0126081	0.0734431	FALSE	0.040214996362646735	0	1	0	0	0	0.0389171	0	1	0	0	0	0.00129793	0.00665823	FALSE	0.0397294	FALSE
has_brain_injury_diagnosis	0.0296761	0	1	0	0	0	0.022214387680961165	0	1	0	0	0	0.0074617	0.046950131943329275	FALSE	0.032861785809612035	0	1	0	0	0	0.0325896	0	1	0	0	0	0.000272147	0.00152962	FALSE	0.6364077664834151	FALSE
has_anxiety_diagnosis	0.17896402493660993	0	1	0	0	0	0.10912907991624583	0	1	0	0	0	0.0698349	0.19987292406822843	TRUE	0.1638745400972403	0	1	0	0	0	0.1662558289240238	0	1	0	0	0	-0.00238129	-0.00641445	FALSE	0.04711	FALSE
has_obesity_diagnosis	0.23545269098049681	0	1	0	0	0	0.13460857808386362	0	1	0	0	0	0.1008441128966332	0.261909	TRUE	0.23861037404552188	0	1	0	0	0	0.23767879292207691	0	1	0	0	0	0.000931581	0.00218707	FALSE	0.4975045119031548	FALSE
has_alcohol_disorder_diagnosis	0.0186205	0	1	0	0	0	0.021999668917519595	0	1	0	0	0	-0.00337919	-0.0239576	FALSE	0.025042784694854846	0	1	0	0	0	0.024508957309509978	0	1	0	0	0	0.000533827	0.00343426	FALSE	0.2877994315931611	FALSE
has_tobacco_use_diagnosis	0.15698625436104705	0	1	0	0	0	0.1745926750425455	0	1	0	0	0	-0.0176064	-0.0473561	FALSE	0.22279966295604298	0	1	0	0	0	0.21758699554620486	0	1	0	0	0	0.00521267	0.012579747342335745	FALSE	9.103505817720993e-05	FALSE
has_substance_use_disorder_diagnosis	0.013545459744914496	0	1	0	0	0	0.0155567	0	1	0	0	0	-0.00201126	-0.0167965	FALSE	0.0189666	0	1	0	0	0	0.0186944	0	1	0	0	0	0.000272147	0.00200217	FALSE	0.5353059650198932	FALSE
has_herpes_simplex_diagnosis	0.0391131	0	1	0	0	0	0.012038449896761833	0	1	0	0	0	0.027074660888131312	0.17213805439306212	TRUE	0.0238548	0	1	0	0	0	0.0253516	0	1	0	0	0	-0.00149681	-0.00966239	FALSE	0.00276397	FALSE
has_herpes_zoster_diagnosis	0.032892303586067526	0	1	0	0	0	0.020092827769923997	0	1	0	0	0	0.012799475816143529	0.0797637	FALSE	0.029899567181129724	0	1	0	0	0	0.029857698366592873	0	1	0	0	0	4.186881415080279e-05	0.000245921	FALSE	0.9393963507970585	FALSE
has_mobility_problems_diagnosis	0.0496845	0	1	0	0	0	0.0374324	0	1	0	0	0	0.012252072559146447	0.0600537	FALSE	0.0605161	0	1	0	0	0	0.0600608	0	1	0	0	0	0.000455323	0.00191295	FALSE	0.5533534079385545	FALSE
has_falls_fractures_diagnosis	0.2078946866718777	0	1	0	0	0	0.17494038091108635	0	1	0	0	0	0.032954305760791336	0.0838378	FALSE	0.219707	0	1	0	0	0	0.21843483904057612	0	1	0	0	0	0.00127177	0.00307474	FALSE	0.341842	FALSE
has_ulcers_weight_loss_diagnosis	0.028985949326063333	0	1	0	0	0	0.030295778559846623	0	1	0	0	0	-0.00130983	-0.00772336	FALSE	0.035148869803687595	0	1	0	0	0	0.034704	0	1	0	0	0	0.000444856	0.00242304	FALSE	0.4537210626390221	FALSE
has_incontinence_diagnosis	0.0348731	0	1	0	0	0	0.032836	0	1	0	0	0	0.00203708	0.011263819807126199	FALSE	0.0373732	0	1	0	0	0	0.0387862	0	1	0	0	0	-0.00141307	-0.00738329	FALSE	0.022561682490847963	FALSE
has_dependence_care_diagnosis	0.00366805	0	1	0	0	0	0.00271723	0	1	0	0	0	0.000950814	0.016855063800875366	FALSE	0.00571509	0	1	0	0	0	0.00550575	0	1	0	0	0	0.000209344	0.00280275	FALSE	0.3874386903121052	FALSE
has_cognitive_decline_diagnosis	0.000192553	0	1	0	0	0	0.000546494	0	1	0	0	0	-0.000353941	-0.0184165	FALSE	0.000376819	0	1	0	0	0	0.000471024	0	1	0	0	0	-9.42048e-05	-0.00457638	FALSE	0.15729920705028516	FALSE
has_general_examination_diagnosis	0.637453	0	1	0	1	1	0.3059430690514764	0	1	0	0	1	0.3315095075409016	0.704027	TRUE	0.47366189885541127	0	1	0	0	1	0.48378891837151244	0	1	0	0	1	-0.010127	-0.0202734	FALSE	2.2578119472190125e-10	FALSE
has_immunization_encounter_diagnosis	0.4392751606199836	0	1	0	0	1	0.17961016769535426	0	1	0	0	0	0.25966499292462936	0.5852829679650874	TRUE	0.3570101479539234	0	1	0	0	1	0.35931816635526737	0	1	0	0	1	-0.00230802	-0.00481378	FALSE	0.1335087530263851	FALSE
has_drug_therapy_diagnosis	0.2632756944312051	0	1	0	0	1	0.22483617304669995	0	1	0	0	0	0.038439521384505126	0.0895826	FALSE	0.3013560262308123	0	1	0	0	1	0.2964730757354519	0	1	0	0	1	0.00488295	0.010666657684369758	FALSE	0.000930362	FALSE
has_varivax_vaccination	0.00444779	0	1	0	0	0	0.00248831	0	1	0	0	0	0.00195948	0.0333359	FALSE	0.0039409	0	1	0	0	0	0.00396707	0	1	0	0	0	-2.6168e-05	-0.000416977	FALSE	0.8975840515581122	FALSE
has_prevnar13_vaccination	0.10521800468991288	0	1	0	0	0	0.18480705441181258	0	1	0	0	0	-0.079589	-0.22749	TRUE	0.2112386365420546	0	1	0	0	0	0.20426224531985157	0	1	0	0	0	0.00697639	0.017196646390107134	FALSE	1.7432708680806564e-08	FALSE
has_zostavax_vaccination	0.1012220464034469	0	1	0	0	0	0.10291227907344005	0	1	0	0	0	-0.00169023	-0.0055832	FALSE	0.11646334123607208	0	1	0	0	0	0.11438036771286367	0	1	0	0	0	0.00208297	0.00651888	FALSE	0.043781297018457434	FALSE
has_influenza_vaccination	0.7132232665433816	0	1	0	1	1	0.45255338704996506	0	1	0	0	1	0.2606698794934166	0.5481503496497865	TRUE	0.6354691662348945	0	1	0	1	1	0.6408179072919774	0	1	0	1	1	-0.00534874	-0.0111309	FALSE	0.000553785	FALSE
has_tdap_vaccination	0.5804053152345909	0	1	0	1	1	0.2324763514987716	0	1	0	0	0	0.34792896373581933	0.7574719136621401	TRUE	0.40653048834738553	0	1	0	0	1	0.41628068853265504	0	1	0	0	1	-0.0097502	-0.0198148	FALSE	4.1354227150459886e-10	FALSE
has_calmette_guerin_vaccination	9.913636970240024e-05	0	1	0	0	0	0.00042078	0	1	0	0	0	-0.000321643	-0.0199527	FALSE	8.897123089081137e-05	0	1	0	0	0	9.420483270791791e-05	0	1	0	0	0	-5.2336e-06	-0.00054689	FALSE	0.8657723749926214	FALSE
has_donepezil_first	0.00204945	0	1	0	0	0	0.00517368	0	1	0	0	0	-0.00312423	-0.0520988	FALSE	0.00399847	0	1	0	0	0	0.00359025	0	1	0	0	0	0.000408221	0.00663976	FALSE	0.040108322449361244	FALSE
has_donepezil_memantine_first	5.719405944369245e-05	0	1	0	0	0	7.064939958399971e-05	0	1	0	0	0	-1.34553e-05	-0.001683	FALSE	0.000104672	0	1	0	0	0	0.000162242	0	1	0	0	0	-5.75696e-05	-0.0049837	FALSE	0.12348527214454898	FALSE
has_memantine_first	0.00111147	0	1	0	0	0	0.00232173	0	1	0	0	0	-0.00121026	-0.0292391	FALSE	0.0018684	0	1	0	0	0	0.00183176	0	1	0	0	0	3.6635214200941846e-05	0.00085252	FALSE	0.7923485732126319	FALSE
has_galantamine_first	5.910052809181553e-05	0	1	0	0	0	0.000227186	0	1	0	0	0	-0.000168086	-0.0140503	FALSE	0.00013084	0	1	0	0	0	0.000151774	0	1	0	0	0	-2.09344e-05	-0.0017612	FALSE	0.586214	FALSE
has_rivastigmine_first	0.000202086	0	1	0	0	0	0.000678096	0	1	0	0	0	-0.00047601	-0.022697	FALSE	0.000387287	0	1	0	0	0	0.000366352	0	1	0	0	0	2.0934407075401396e-05	0.00107864	FALSE	0.7388826803635273	FALSE
has_antidepressants_first	0.233287	0	1	0	0	0	0.16971613486831852	0	1	0	0	0	0.0635708	0.15898240030952832	TRUE	0.21565579647569252	0	1	0	0	0	0.21820456056062343	0	1	0	0	0	-0.00254876	-0.00618401	FALSE	0.0555121	FALSE
has_antipsychotics_first	0.015553	0	1	0	0	0	0.015913777256295936	0	1	0	0	0	-0.000360806	-0.00289939	FALSE	0.018296671952604503	0	1	0	0	0	0.0186787	0	1	0	0	0	-0.000382053	-0.00283618	FALSE	0.3807746252930482	FALSE
has_angiotensin_antagonist_first	0.20289592587649896	0	1	0	0	0	0.21180343674696916	0	1	0	0	0	-0.00890751	-0.021973	FALSE	0.2442312623970943	0	1	0	0	0	0.24118530613953829	0	1	0	0	0	0.00304596	0.00710479	FALSE	0.0270826	FALSE
has_adrenergics_first	0.1840009151049511	0	1	0	0	0	0.2118456878584851	0	1	0	0	0	-0.0278448	-0.0699282	FALSE	0.23029941435995666	0	1	0	0	0	0.22684000355884923	0	1	0	0	0	0.00345941	0.00823848	FALSE	0.010489286375410902	FALSE
has_nsaids_first	0.32201589994852536	0	1	0	0	1	0.20160117859821894	0	1	0	0	0	0.12041472135030643	0.2765122900638778	TRUE	0.28797370638447084	0	1	0	0	1	0.29037592961852277	0	1	0	0	1	-0.00240222	-0.00529849	FALSE	0.10139966350528914	FALSE
has_antidiabetics_first	0.0770404	0	1	0	0	0	0.1321375807013546	0	1	0	0	0	-0.0550972	-0.180776	TRUE	0.1356601927012189	0	1	0	0	0	0.13148377845116788	0	1	0	0	0	0.00417641	0.012276842337682755	FALSE	0.00012893	FALSE
has_antihypertensives_first	0.18765370903475492	0	1	0	0	0	0.20092654609630897	0	1	0	0	0	-0.0132728	-0.0335513	FALSE	0.22622767214624778	0	1	0	0	0	0.2240086249757946	0	1	0	0	0	0.00221905	0.00531305	FALSE	0.0993328	FALSE
has_anticholinergics_first	0.0929537	0	1	0	0	0	0.0810982	0	1	0	0	0	0.011855453886415526	0.0420688	FALSE	0.0939432	0	1	0	0	0	0.0946549	0	1	0	0	0	-0.00071177	-0.00243553	FALSE	0.4509060966980364	FALSE
has_antivirals_first	0.1998837054124645	0	1	0	0	0	0.10564578746028569	0	1	0	0	0	0.0942379	0.26422205602556537	TRUE	0.16853244571446516	0	1	0	0	0	0.16848534329811118	0	1	0	0	0	4.7102417738642544e-05	0.000125835	FALSE	0.9689493558399106	FALSE
has_glucocorticoids_first	0.285069	0	1	0	0	1	0.17242193760826846	0	1	0	0	0	0.11264659993963155	0.2706344089329454	TRUE	0.26581463629084173	0	1	0	0	1	0.26822732672852784	0	1	0	0	1	-0.00241269	-0.0054536	FALSE	0.0920781	FALSE
has_statins_first	0.2814081177435037	0	1	0	0	1	0.277691	0	1	0	0	1	0.00371684	0.00828221	FALSE	0.3234836947135388	0	1	0	0	1	0.31922354283441406	0	1	0	0	1	0.00426015	0.00912253	FALSE	0.00459864	FALSE
has_nutrition_first	0.20310754389644062	0	1	0	0	0	0.18840463266121743	0	1	0	0	0	0.014702911235223187	0.037061765607247034	FALSE	0.20334636500185793	0	1	0	0	0	0.20261889434928013	0	1	0	0	0	0.000727471	0.00180864	FALSE	0.5760445656395532	FALSE
has_cancer_treatment_first	0.019958820277200542	0	1	0	0	0	0.0178397	0	1	0	0	0	0.00211915	0.015563112240823032	FALSE	0.023755318647846635	0	1	0	0	0	0.0239437	0	1	0	0	0	-0.00018841	-0.00123482	FALSE	0.7026631803391394	FALSE
has_steroids_first	0.40048	0	1	0	0	1	0.24185713721706473	0	1	0	0	0	0.15862329288226226	0.34472792347371567	TRUE	0.34331904560037263	0	1	0	0	1	0.3453758511144955	0	1	0	0	1	-0.00205681	-0.0043287	FALSE	0.1798088543889247	FALSE
has_antibacterial_first	0.5534783520485006	0	1	0	1	1	0.37160095002663207	0	1	0	0	1	0.18187740202186853	0.371003	TRUE	0.5006515834262297	0	1	0	1	1	0.5008138250825601	0	1	0	1	1	-0.000162242	-0.000324483	FALSE	0.9198889737585261	FALSE
has_contraceptives_first	0.0316436	0	1	0	0	0	0.00284364	0	1	0	0	0	0.0287999	0.22260122262596121	TRUE	0.00960366	0	1	0	0	0	0.0102265	0	1	0	0	0	-0.000622799	-0.00628586	FALSE	0.051203303748615606	FALSE
has_antiallergics_first	0.14652736735744382	0	1	0	0	0	0.1000655238549083	0	1	0	0	0	0.046461843502535516	0.1416711289666637	TRUE	0.13143144243299681	0	1	0	0	0	0.1321484458819404	0	1	0	0	0	-0.000717003	-0.00211966	FALSE	0.5119317183003071	FALSE
has_analgesics_first	0.3606466741654433	0	1	0	0	1	0.2824188969135217	0	1	0	0	1	0.0782278	0.16807839949782788	TRUE	0.3645465345705568	0	1	0	0	1	0.3624373930382629	0	1	0	0	1	0.00210914	0.00438487	FALSE	0.1743426544750789	FALSE
has_antiarrhythmics_first	0.0171983	0	1	0	0	0	0.017401224174008086	0	1	0	0	0	-0.00020297	-0.00155669	FALSE	0.0213636	0	1	0	0	0	0.019992358941347023	0	1	0	0	0	0.0013712	0.00963583	FALSE	0.00291921	FALSE
has_antifungal_first	0.1476579032657808	0	1	0	0	0	0.0829265	0	1	0	0	0	0.0647314	0.20373082197685005	TRUE	0.12786735959554726	0	1	0	0	0	0.12829128134273288	0	1	0	0	0	-0.000423922	-0.00126855	FALSE	0.6944729643203018	FALSE
has_diuretic_first	0.13369492688692736	0	1	0	0	0	0.1594612359904665	0	1	0	0	0	-0.0257663	-0.0728994	FALSE	0.16226259073757152	0	1	0	0	0	0.1602685884452539	0	1	0	0	0	0.001994	0.00542179	FALSE	0.0919505	FALSE
has_vassopressin_first	0.00073399	0	1	0	0	0	0.000417316	0	1	0	0	0	0.000316674	0.013202806301893896	FALSE	0.000622799	0	1	0	0	0	0.000518127	0	1	0	0	0	0.000104672	0.0043837	FALSE	0.17356816655592167	FALSE
has_antihypotensives_first	0.00443445	0	1	0	0	0	0.00433109	0	1	0	0	0	0.000103361	0.00156472	FALSE	0.00450613	0	1	0	0	0	0.00432296	0	1	0	0	0	0.000183176	0.00276303	FALSE	0.3924481242475758	FALSE
has_diagnostics_first	0.015263187996873392	0	1	0	0	0	0.014068234852457041	0	1	0	0	0	0.00119495	0.0099406	FALSE	0.014910531576936564	0	1	0	0	0	0.015569965405891988	0	1	0	0	0	-0.000659434	-0.00538283	FALSE	0.0957733	FALSE
has_antiplatelets_first	0.0651402	0	1	0	0	0	0.0869254	0	1	0	0	0	-0.0217852	-0.0822621	FALSE	0.0965757	0	1	0	0	0	0.0924097	0	1	0	0	0	0.00416595	0.014242248549464267	FALSE	9.781442509106785e-06	FALSE
has_sympathomimetics_first	0.1449583436600385	0	1	0	0	0	0.120926	0	1	0	0	0	0.024032199295609513	0.0708288	FALSE	0.16597844802771716	0	1	0	0	0	0.16620349290585273	0	1	0	0	0	-0.000225045	-0.000604694	FALSE	0.8514850689106634	FALSE
has_antiemetics_first	0.12054219968352621	0	1	0	0	0	0.074567	0	1	0	0	0	0.045975221628476476	0.155416	TRUE	0.11642670602335232	0	1	0	0	0	0.11669885331784187	0	1	0	0	0	-0.000272147	-0.000848077	FALSE	0.792761	FALSE
has_muscle_relaxants_first	0.18764036375421805	0	1	0	0	0	0.11076925421247046	0	1	0	0	0	0.0768711	0.21702052681161044	TRUE	0.16947449404154433	0	1	0	0	0	0.17208082774646338	0	1	0	0	0	-0.00260633	-0.00692597	FALSE	0.0322525	FALSE
has_laxatives_first	0.13290374239795627	0	1	0	0	0	0.0755156	0	1	0	0	0	0.0573882	0.18866392030910545	TRUE	0.11912201095916221	0	1	0	0	0	0.11881846205377003	0	1	0	0	0	0.000303549	0.00093759	FALSE	0.7717774024645975	FALSE
has_anxiolytics_first	0.15689855680323336	0	1	0	0	0	0.11274432051554668	0	1	0	0	0	0.0441542	0.1295534581377239	TRUE	0.1473258911515494	0	1	0	0	0	0.1474671984006113	0	1	0	0	0	-0.000141307	-0.000398608	FALSE	0.9019910644874936	FALSE
has_antiepileptics_first	0.10280060244409281	0	1	0	0	0	0.0810525	0	1	0	0	0	0.0217481	0.0753264	FALSE	0.11533288324357706	0	1	0	0	0	0.11402971639111753	0	1	0	0	0	0.00130317	0.00408982	FALSE	0.20562442049264895	FALSE
has_salicylates_first	0.089482	0	1	0	0	0	0.10698500916710592	0	1	0	0	0	-0.017503	-0.0588333	FALSE	0.10781219743239495	0	1	0	0	0	0.10658753460719202	0	1	0	0	0	0.00122466	0.0039586	FALSE	0.21987368470854018	FALSE
has_antitussives_first	0.1958934665319429	0	1	0	0	0	0.116124	0	1	0	0	0	0.0797697	0.22117405530361167	TRUE	0.17707891748180016	0	1	0	0	0	0.17822507627974649	0	1	0	0	0	-0.00114616	-0.00299869	FALSE	0.3537921763329501	FALSE
has_ulcer_treatment_first	0.0624769	0	1	0	0	0	0.0461995	0	1	0	0	0	0.016277371548498634	0.0718528	FALSE	0.0652054	0	1	0	0	0	0.0643262	0	1	0	0	0	0.000879245	0.00357253	FALSE	0.2694390239368448	FALSE
has_amebicides_first	0.049537681352830154	0	1	0	0	0	0.0290421	0	1	0	0	0	0.020495583315013333	0.10564000040903782	TRUE	0.045260188514337454	0	1	0	0	0	0.045951023954195515	0	1	0	0	0	-0.000690835	-0.00331132	FALSE	0.3054154697932502	FALSE
has_antastmatics_first	0.042163460621890074	0	1	0	0	0	0.028027725040848512	0	1	0	0	0	0.014135735581041562	0.0768724	FALSE	0.0470082	0	1	0	0	0	0.0472961	0	1	0	0	0	-0.000287848	-0.001358	FALSE	0.6748647613886257	FALSE
has_migraine_first	0.047892398909499936	0	1	0	0	0	0.019435164976737647	0	1	0	0	0	0.0284572	0.1582713914307378	TRUE	0.032642	0	1	0	0	0	0.0328827	0	1	0	0	0	-0.000240746	-0.00135239	FALSE	0.6755612272638515	FALSE
has_ppi_first	0.19788763273787963	0	1	0	0	0	0.16554158652231102	0	1	0	0	0	0.032346	0.0839568	FALSE	0.20542933852506634	0	1	0	0	0	0.20449252379980426	0	1	0	0	0	0.000936815	0.00232072	FALSE	0.47275979577242955	FALSE
has_bowel_evacuants_first	0.1375745905858578	0	1	0	0	0	0.0826823	0	1	0	0	0	0.0548923	0.17602451481887085	TRUE	0.11468915022007295	0	1	0	0	0	0.11567830096350609	0	1	0	0	0	-0.000989151	-0.00309842	FALSE	0.33869011095864376	FALSE
has_glaucoma_first	0.012453053209539969	0	1	0	0	0	0.014074814943594766	0	1	0	0	0	-0.00162176	-0.0141762	FALSE	0.0160253	0	1	0	0	0	0.015884	0	1	0	0	0	0.000141307	0.00112775	FALSE	0.7273041612746274	FALSE
has_skin_care_first	0.016893218691018626	0	1	0	0	0	0.00519931	0	1	0	0	0	0.0116939	0.11205835089777012	TRUE	0.00878198	0	1	0	0	0	0.00921637	0	1	0	0	0	-0.000434389	-0.00459981	FALSE	0.1544271764366232	FALSE
has_osteoporosis_treatment_first	0.030129830514937183	0	1	0	0	0	0.0391962	0	1	0	0	0	-0.00906639	-0.0495787	FALSE	0.0356879	0	1	0	0	0	0.034944759332820444	0	1	0	0	0	0.000743171	0.00402632	FALSE	0.2142410686569799	FALSE
Pre- and post-matching characteristics of the RZV (2+ doses) and ZVL cohorts in the time-lag analysis (dementia, all).
	Pre-Matching															Post-Matching
	RZV (2+ doses)						ZVL						difference_in_means	NMD	has_bad_balance	RZV (2+ doses)						ZVL						difference_in_means	NMD	has_bad_balance	p_value	used_in_matching
Covariate	Mean	Min	Max	25th_percentile	Median	75th_percentile	Mean	Min	Max	25th_percentile	Median	75th_percentile				Mean	Min	Max	25th_percentile	Median	75th_percentile	Mean	Min	Max	25th_percentile	Median	75th_percentile
age_at_exposure	62.990929176912516	50	88	56	61	69	65.10634657133699	50	88	60	64	70	-2.11542	-0.270222	TRUE	63.97982697753812	50	88	59	62	68	63.72106917019048	50	88	58	62	69	0.2587577998638153	0.0328285	FALSE	1.4889900412543826e-11	TRUE
index_date	24232.74482664956	24203	24273	24221	24231	24244	24158.941445174005	24094	24273	24139	24158	24180	73.80338147555449	3.078387483137391	TRUE	24221.62286793136	24203	24273	24210	24218	24228	24214.808033000994	24147	24273	24201	24209	24226	6.814835071563721	0.3886498931876189	TRUE	0	TRUE
visits_counts_1	0.16568965307828293	0	53	0	0	0	0.13245258827629744	0	62	0	0	0	0.0332371	0.0523786	FALSE	0.13468078778238998	0	34	0	0	0	0.13570237033013927	0	40	0	0	0	-0.00102158	-0.00168097	FALSE	0.8450018732657386	TRUE
visits_counts_2	0.14700806381266074	0	67	0	0	0	0.10492936356523284	0	43	0	0	0	0.042078700247427894	0.0724544	FALSE	0.1085334471298703	0	33	0	0	0	0.11724922734737686	0	28	0	0	0	-0.00871578	-0.0155696	FALSE	0.019857307446850308	TRUE
visits_counts_3	0.1300081377925934	0	57	0	0	0	0.0819937	0	42	0	0	0	0.0480144	0.0907531	FALSE	0.0917355	0	40	0	0	0	0.0993392	0	40	0	0	0	-0.00760368	-0.0150431	FALSE	0.00162379	TRUE
visits_counts_4	0.11259193662901051	0	52	0	0	0	0.0610064	0	54	0	0	0	0.0515855	0.10946609743467127	TRUE	0.0796446	0	28	0	0	0	0.0848948	0	20	0	0	0	-0.00525016	-0.0113251	FALSE	0.00077779	TRUE
visits_counts_5	0.0984242	0	58	0	0	0	0.040918462613009195	0	36	0	0	0	0.057505764821179035	0.13807595623866634	TRUE	0.0642304	0	18	0	0	0	0.0716918	0	24	0	0	0	-0.00746143	-0.0185308	FALSE	6.510707753265874e-05	TRUE
vaccinations_counts_1	0.7473022168583704	0	36	0	1	1	0.48724862933263163	0	37	0	0	1	0.26005358752573876	0.34662423592040575	TRUE	0.520619	0	10	0	0	1	0.5740388718625131	0	10	0	0	1	-0.0534197	-0.0746333	FALSE	2.973520848221728e-53	TRUE
vaccinations_counts_2	0.5855544795953408	0	62	0	0	1	0.3915391646242545	0	39	0	0	1	0.19401531497108632	0.29200360233282663	TRUE	0.40780540792179076	0	8	0	0	1	0.4407934722168341	0	14	0	0	1	-0.0329881	-0.05277	FALSE	2.154617875046394e-26	TRUE
vaccinations_counts_3	0.500749	0	56	0	0	1	0.31040559436644166	0	43	0	0	1	0.19034359047407634	0.3046043902116346	TRUE	0.3494846827274961	0	7	0	0	1	0.3728905613531443	0	11	0	0	1	-0.0234059	-0.0388834	FALSE	3.313190970895914e-15	TRUE
vaccinations_counts_4	0.42959815646424504	0	52	0	0	1	0.2357155954442194	0	35	0	0	0	0.19388256102002563	0.3342887757416268	TRUE	0.29426749945041447	0	7	0	0	1	0.3041988335854961	0	7	0	0	1	-0.00993133	-0.0177462	FALSE	0.000269507	TRUE
vaccinations_counts_5	0.3717348073374843	0	15	0	0	1	0.16478032229754225	0	27	0	0	0	0.20695448503994207	0.38924745235010133	TRUE	0.24389960041897815	0	7	0	0	0	0.24607207976102727	0	9	0	0	0	-0.00217248	-0.00419426	FALSE	0.3193381732943824	TRUE
other_procedures_counts_1	2.8557656315733104	0	364	0	1	4	1.6785548819833351	0	172	0	0	2	1.1772107495899753	0.26158123808117767	TRUE	2.090584629708655	0	172	0	0	3	2.1774320776919995	0	91	0	0	3	-0.0868474	-0.0211387	FALSE	2.6709313779914196e-11	TRUE
other_procedures_counts_2	2.391200363053759	0	359	0	1	3	1.1789370031899422	0	225	0	0	1	1.2122633598638168	0.30591982138128554	TRUE	1.6390580750281258	0	166	0	0	2	1.715625040410702	0	87	0	0	2	-0.076567	-0.02091	FALSE	1.217969609765741e-09	TRUE
other_procedures_counts_3	1.9506851977196513	0	258	0	0	2	0.8015069292711843	0	193	0	0	0	1.149178268448467	0.3346723336451007	TRUE	1.2376019966119667	0	123	0	0	1	1.311776648433358	0	79	0	0	1	-0.0741747	-0.0238275	FALSE	5.761160729989014e-09	TRUE
other_procedures_counts_4	1.5105377236926807	0	160	0	0	2	0.5195714643640481	0	134	0	0	0	0.9909662593286326	0.3401905469678106	TRUE	0.9269245192742884	0	133	0	0	0	0.9704775575125112	0	57	0	0	1	-0.043553	-0.0160914	FALSE	1.4651106988439652e-06	TRUE
other_procedures_counts_5	1.1281774105036046	0	151	0	0	1	0.31030061601297815	0	100	0	0	0	0.8178767944906264	0.33803321217560733	TRUE	0.6622829137086033	0	135	0	0	0	0.6982969313729294	0	81	0	0	0	-0.036014	-0.0157635	FALSE	1.297156687936589e-07	TRUE
elective_procedures_counts_1	1.1781326360816695	0	155	0	0	1	0.6386589085330605	0	365	0	0	0	0.539474	0.1762142399838528	TRUE	0.7236166608475255	0	141	0	0	0	0.6895294254568026	0	92	0	0	0	0.0340872	0.013270812824990333	FALSE	0.24127814818052462	TRUE
elective_procedures_counts_2	1.0116523914841369	0	164	0	0	1	0.4409342793515977	0	135	0	0	0	0.5707181121325392	0.21048448493965785	TRUE	0.568776	0	122	0	0	0	0.5446716064708849	0	92	0	0	0	0.024104176089167595	0.010815485008787049	FALSE	0.21798497060711197	TRUE
elective_procedures_counts_3	0.8497324024375835	0	135	0	0	0	0.30210600574161606	0	98	0	0	0	0.5476263966959675	0.22824669103496317	TRUE	0.4404055294771825	0	93	0	0	0	0.4175686335363567	0	68	0	0	0	0.022836895659565926	0.0118718	FALSE	0.1139060118179829	TRUE
elective_procedures_counts_4	0.6820552287801813	0	137	0	0	0	0.19087794096857227	0	133	0	0	0	0.4911772878116091	0.2354125279998732	TRUE	0.3316263852788662	0	103	0	0	0	0.29836676106606663	0	97	0	0	0	0.0332596	0.019689149875332265	FALSE	0.00606352	TRUE
elective_procedures_counts_5	0.5179246751784076	0	150	0	0	0	0.11033504891291415	0	117	0	0	0	0.40758962626549344	0.23321089789582497	TRUE	0.24158487540572346	0	63	0	0	0	0.2109891246718651	0	52	0	0	0	0.030595751479268074	0.021734816597718646	FALSE	0.0381489	TRUE
critical_procedures_counts_1	3.7310299442058805	0	364	0	1	5	2.251852867938631	0	365	0	0	2	1.4791770762672494	0.2407147607076055	TRUE	2.6142297396904217	0	258	0	0	3	2.731349652791248	0	284	0	1	3	-0.11712	-0.020999	FALSE	2.029520148043207e-11	TRUE
critical_procedures_counts_2	3.1839284669260013	0	363	0	1	4	1.595278353603487	0	364	0	0	1	1.5886501133225144	0.29110883786425784	TRUE	2.048091968292147	0	317	0	0	2	2.1768501635825217	0	163	0	0	2	-0.128758	-0.0260303	FALSE	5.3318359246165576e-11	TRUE
critical_procedures_counts_3	2.641950376027852	0	362	0	0	3	1.0982233463459834	0	366	0	0	0	1.5437270296818686	0.3218669161466224	TRUE	1.5814356467652042	0	252	0	0	1	1.7057842262482057	0	118	0	0	2	-0.124349	-0.0287431	FALSE	4.761334942020051e-15	TRUE
critical_procedures_counts_4	2.1048902943849233	0	261	0	0	2	0.7108749175919925	0	254	0	0	0	1.3940153767929306	0.33769679016838156	TRUE	1.1844667727043487	0	254	0	0	1	1.2683270615923756	0	117	0	0	1	-0.0838603	-0.022771	FALSE	2.0728567630237936e-13	TRUE
critical_procedures_counts_5	1.6315832478515455	0	302	0	0	1	0.415616	0	253	0	0	0	1.2159676477882786	0.34708467968672396	TRUE	0.8845223778303656	0	254	0	0	0	0.9010358071148699	0	97	0	0	0	-0.0165134	-0.00523657	FALSE	5.930411187080868e-06	TRUE
prescriptions_counts_1	6.087603282058983	0	366	0	3	8	3.4724655775978994	0	366	0	1	5	2.6151377044610835	0.3235790211706708	TRUE	4.98442	0	366	0	1	6	5.612264163142854	0	161	0	2	7	-0.627847	-0.065941	FALSE	3.7313083359252353e-35	TRUE
prescriptions_counts_2	5.192618348569151	0	365	0	2	7	2.4698663135661425	0	366	0	0	3	2.7227520350030083	0.37698267984624895	TRUE	3.864310561094516	0	365	0	0	4	4.4516	0	129	0	0	5	-0.587294	-0.069878	FALSE	1.5624859139847778e-36	TRUE
prescriptions_counts_3	4.301095013421285	0	365	0	1	5	1.728390905795225	0	366	0	0	1	2.5727	0.40432355968595024	TRUE	2.84506	0	365	0	0	3	3.3415189251399826	0	139	0	0	3	-0.496463	-0.0697396	FALSE	1.0828105715416e-35	TRUE
prescriptions_counts_4	3.405120736354291	0	365	0	0	4	1.1788362239706172	0	366	0	0	0	2.226284512383674	0.4055210946020926	TRUE	1.9987456518084596	0	128	0	0	1	2.2816981546857016	0	122	0	0	2	-0.282953	-0.0505557	FALSE	2.4261224632112115e-20	TRUE
prescriptions_counts_5	2.5706326167585525	0	342	0	0	3	0.75048	0	284	0	0	0	1.8201521658275346	0.396713	TRUE	1.3584720228627587	0	111	0	0	0	1.487980240783127	0	103	0	0	1	-0.129508	-0.0301159	FALSE	1.903050888950359e-09	TRUE
diagnoses_counts_1	8.189204229885464	0	322	1	5	11	4.990006060750273	0	359	0	2	6	3.1991981691351903	0.3221484268199683	TRUE	5.685119809649429	0	263	0	3	7	5.930881535218735	0	245	0	3	8	-0.245762	-0.0267563	FALSE	6.752903404933649e-12	TRUE
diagnoses_counts_2	6.952768781793428	0	320	0	4	9	3.63619	0	347	0	1	4	3.316583163267968	0.3769920796306621	TRUE	4.487256081002444	0	256	0	2	6	4.710892138986952	0	169	0	2	6	-0.223636	-0.0278853	FALSE	1.6037666520677118e-09	TRUE
diagnoses_counts_3	5.838443285548186	0	313	0	3	8	2.55424	0	343	0	0	3	3.284204469592036	0.4235320232873392	TRUE	3.541542201704362	0	252	0	1	4	3.7000168108520515	0	225	0	1	5	-0.158475	-0.022538	FALSE	1.2893947643116268e-08	TRUE
diagnoses_counts_4	4.750431457592383	0	264	0	2	6	1.7099567069270316	0	259	0	0	1	3.0404747506653518	0.4548160425959344	TRUE	2.715288823369671	0	259	0	0	3	2.789773829382783	0	156	0	0	3	-0.074485	-0.0124718	FALSE	5.1863191484037015e-05	TRUE
diagnoses_counts_5	3.749203611545728	0	261	0	1	5	1.038579544897842	0	257	0	0	0	2.7106240666478856	0.4806380500485217	TRUE	2.0189574685443095	0	261	0	0	2	2.0391951481294694	0	113	0	0	2	-0.0202377	-0.00400791	FALSE	0.000185424	TRUE
well_visit_counts_1	0.6175127063294801	0	219	0	0	1	0.33219910054546753	0	76	0	0	0	0.28531360578401255	0.28640529923339025	TRUE	0.436953	0	126	0	0	1	0.4640053794726565	0	25	0	0	1	-0.0270525	-0.0304951	FALSE	2.4838613907572784e-12	TRUE
well_visit_counts_2	0.5386986819426026	0	227	0	0	1	0.24712534275432405	0	67	0	0	0	0.29157333918827855	0.3219331579358112	TRUE	0.3453983525364989	0	127	0	0	0	0.3588599656024104	0	17	0	0	1	-0.0134616	-0.0167586	FALSE	0.000155349	TRUE
well_visit_counts_3	0.45865349897477065	0	192	0	0	1	0.1748106540431363	0	49	0	0	0	0.28384284493163436	0.3658550591034641	TRUE	0.27498674528972855	0	125	0	0	0	0.27743078454953385	0	15	0	0	0	-0.00244404	-0.00333089	FALSE	0.1484385048301841	TRUE
well_visit_counts_4	0.3732044683879331	0	41	0	0	1	0.11804115991282597	0	55	0	0	0	0.2551633084751071	0.40478557675020216	TRUE	0.20795023987792735	0	22	0	0	0	0.20365700689244934	0	16	0	0	0	0.00429323	0.00754118	FALSE	0.3489435280664446	TRUE
well_visit_counts_5	0.2936208318656966	0	71	0	0	0	0.0728382	0	39	0	0	0	0.22078265109857076	0.4102540045669802	TRUE	0.15026315449173036	0	12	0	0	0	0.14701736690331174	0	16	0	0	0	0.00324579	0.00675034	FALSE	0.18916481066990765	TRUE
enc_reports_counts_1	2.565007933519645	0	186	0	0	3	1.4387605275792132	0	179	0	0	1	1.126247405940432	0.2429844131718232	TRUE	1.6232688055243045	0	141	0	0	1	1.7338842120236386	0	116	0	0	2	-0.110615	-0.0260899	FALSE	6.732524131805936e-12	TRUE
enc_reports_counts_2	2.1934873367334657	0	246	0	0	2	1.0817298473054857	0	154	0	0	0	1.11176	0.2670363780282981	TRUE	1.3052462789825554	0	119	0	0	1	1.3965033427732734	0	99	0	0	1	-0.0912571	-0.0243098	FALSE	1.1321211802655017e-10	TRUE
enc_reports_counts_3	1.9112594144985209	0	264	0	0	2	0.7970131558872561	0	131	0	0	0	1.114246258611265	0.2947921580879845	TRUE	1.0611656386184065	0	148	0	0	0	1.1301418577284659	0	131	0	0	0	-0.0689762	-0.0201468	FALSE	1.268171575982034e-10	TRUE
enc_reports_counts_4	1.6285677374617817	0	264	0	0	1	0.5690645588879573	0	136	0	0	0	1.0595031785738245	0.3084357845433783	TRUE	0.8449651498105546	0	124	0	0	0	0.8786773738862811	0	105	0	0	0	-0.0337122	-0.0111295	FALSE	0.000153296	TRUE
enc_reports_counts_5	1.3505500463202713	0	199	0	0	1	0.37774570883483827	0	136	0	0	0	0.972804	0.3170031863404904	TRUE	0.653619	0	116	0	0	0	0.6759902238429608	0	103	0	0	0	-0.0223714	-0.00855913	FALSE	7.480888418083522e-05	TRUE
enc_surgery_counts_1	0.15462799687738432	0	52	0	0	0	0.10565301434844135	0	101	0	0	0	0.048975	0.0871703	FALSE	0.11883979257994853	0	29	0	0	0	0.11979671800442254	0	44	0	0	0	-0.000956925	-0.00178001	FALSE	0.20960912932957732	TRUE
enc_surgery_counts_2	0.13866931080515563	0	79	0	0	0	0.0807466	0	99	0	0	0	0.0579228	0.11071879417752922	TRUE	0.0987444	0	24	0	0	0	0.10025733535063558	0	25	0	0	0	-0.00151298	-0.0031508	FALSE	0.2817026619920625	TRUE
enc_surgery_counts_3	0.12292483528423201	0	88	0	0	0	0.061298260298726405	0	103	0	0	0	0.061626574985505604	0.12804750456765393	TRUE	0.0812223	0	34	0	0	0	0.083537	0	31	0	0	0	-0.00231472	-0.00506468	FALSE	0.0753078	TRUE
enc_surgery_counts_4	0.10489139856302263	0	51	0	0	0	0.0432665	0	76	0	0	0	0.0616249	0.14599568505740118	TRUE	0.0668555	0	20	0	0	0	0.0662994	0	19	0	0	0	0.000556051	0.0014558	FALSE	0.5218537110657053	TRUE
enc_surgery_counts_5	0.0877811	0	41	0	0	0	0.0268185	0	69	0	0	0	0.0609626	0.1618565397930022	TRUE	0.054066286482781806	0	39	0	0	0	0.0511309	0	25	0	0	0	0.00293543	0.00794942	FALSE	0.5659600301015841	TRUE
enc_urgent_counts_1	0.0268503	0	12	0	0	0	0.013058607315171611	0	58	0	0	0	0.0137917	0.0702145	FALSE	0.015000452599862928	0	7	0	0	0	0.0165005	0	7	0	0	0	-0.00150005	-0.00897375	FALSE	0.069563	TRUE
enc_urgent_counts_2	0.021027967727082507	0	12	0	0	0	0.00906243	0	28	0	0	0	0.011965536400422064	0.0709803	FALSE	0.012233127723681318	0	11	0	0	0	0.0124788	0	6	0	0	0	-0.000245697	-0.00166215	FALSE	0.7055880346129377	TRUE
enc_urgent_counts_3	0.0161751	0	14	0	0	0	0.00633719	0	96	0	0	0	0.00983791	0.0630217	FALSE	0.00903907	0	7	0	0	0	0.00929769	0	7	0	0	0	-0.000258628	-0.00207919	FALSE	0.605006	TRUE
enc_urgent_counts_4	0.011813601486665394	0	22	0	0	0	0.00417534	0	64	0	0	0	0.00763826	0.059700354080817565	FALSE	0.00735798	0	6	0	0	0	0.00747436	0	6	0	0	0	-0.000116383	-0.00103317	FALSE	0.9827367418661899	TRUE
enc_urgent_counts_5	0.00959641	0	28	0	0	0	0.00234312	0	11	0	0	0	0.0072533	0.0662535	FALSE	0.00548292	0	5	0	0	0	0.0058838	0	9	0	0	0	-0.000400874	-0.00408692	FALSE	0.6231656413179366	TRUE
enc_ambulatory_counts_1	3.1060585148142055	0	235	0	1	4	1.6180446591912747	0	252	0	0	1	1.4880138556229308	0.2816284311491273	TRUE	2.1300901320298458	0	178	0	0	2	2.3014832344079346	0	138	0	0	3	-0.171393	-0.0337146	FALSE	3.4301157877722324e-18	TRUE
enc_ambulatory_counts_2	2.7127215671378933	0	227	0	1	3	1.203941447273572	0	253	0	0	1	1.5087801198643211	0.3194368976856886	TRUE	1.6420969598220636	0	169	0	0	2	1.8006620889423388	0	104	0	0	2	-0.158565	-0.0365825	FALSE	9.078188609171337e-17	TRUE
enc_ambulatory_counts_3	2.2929119495258106	0	192	0	0	2	0.892522	0	252	0	0	0	1.4003901875131377	0.3352005463244734	TRUE	1.2670985762501454	0	116	0	0	1	1.4008612328820267	0	114	0	0	1	-0.133763	-0.0360433	FALSE	2.823985786894453e-18	TRUE
enc_ambulatory_counts_4	1.8545532440200474	0	252	0	0	2	0.6405632158648886	0	253	0	0	0	1.2139900281551588	0.3370023640819745	TRUE	1.0024181764104951	0	95	0	0	1	1.1078868758971177	0	109	0	0	1	-0.105469	-0.0333879	FALSE	1.5091987639835113e-17	TRUE
enc_ambulatory_counts_5	1.4986037667931686	0	254	0	0	1	0.4158598496989921	0	252	0	0	0	1.0827439170941766	0.3478212037855586	TRUE	0.7896833094101977	0	158	0	0	0	0.8669097774501817	0	82	0	0	0	-0.0772265	-0.0277316	FALSE	1.2236222444375866e-18	TRUE
enc_other_patient_counts_1	5.598950368298605	0	325	0	2	8	3.4340462996530117	0	303	0	0	4	2.1649040686455936	0.27636458016686394	TRUE	3.713012892630381	0	131	0	1	5	3.8532929872884094	0	303	0	1	5	-0.14028	-0.0192185	FALSE	0.00158814	TRUE
enc_other_patient_counts_2	4.742813732883859	0	310	0	2	6	2.6116724731360392	0	187	0	0	3	2.13114	0.304171	TRUE	2.992642019371274	0	120	0	0	3	3.0735280805886385	0	141	0	0	3	-0.0808861	-0.0125376	FALSE	0.3043321553813678	TRUE
enc_other_patient_counts_3	3.996937009951957	0	255	0	1	5	1.9818100507675318	0	220	0	0	1	2.015126959184425	0.3209962789910744	TRUE	2.4177108792075623	0	132	0	0	2	2.467302892759695	0	122	0	0	2	-0.049592	-0.00863874	FALSE	0.5475142706806769	TRUE
enc_other_patient_counts_4	3.3865252729804305	0	220	0	0	4	1.447076912740593	0	210	0	0	1	1.9394483602398376	0.34043857267562666	TRUE	1.938498144340562	0	138	0	0	1	1.9679947239787408	0	133	0	0	1	-0.0294966	-0.00571978	FALSE	0.7815128348960304	TRUE
enc_other_patient_counts_5	2.845301335724247	0	187	0	0	3	0.9637656715185329	0	177	0	0	0	1.8815356642057144	0.3690349072569355	TRUE	1.5305763535968757	0	107	0	0	1	1.482471453880074	0	114	0	0	1	0.0481049	0.010769923621994566	FALSE	0.00248114	TRUE
enc_prescriptions_counts_1	1.5972234337509703	0	118	0	0	2	0.6694154665308013	0	90	0	0	0	0.927808	0.30696498988249604	TRUE	0.9128939235235546	0	81	0	0	0	1.0206126909001565	0	54	0	0	0	-0.107719	-0.0381092	FALSE	6.670763836831782e-17	TRUE
enc_prescriptions_counts_2	1.3181667110178203	0	94	0	0	1	0.48503008679610266	0	80	0	0	0	0.8331366242217177	0.31270642488621464	TRUE	0.6983486570715496	0	55	0	0	0	0.7780450272206489	0	58	0	0	0	-0.0796964	-0.0327949	FALSE	2.5819712157598653e-14	TRUE
enc_prescriptions_counts_3	1.0544039591409935	0	72	0	0	0	0.345111	0	68	0	0	0	0.7092925211195136	0.3051488879103803	TRUE	0.517283	0	65	0	0	0	0.5721767467121853	0	63	0	0	0	-0.0548939	-0.0263983	FALSE	7.346245089767525e-10	TRUE
enc_prescriptions_counts_4	0.8005059344051958	0	83	0	0	0	0.23466231263113546	0	83	0	0	0	0.5658436217740603	0.28633491821316054	TRUE	0.372826	0	54	0	0	0	0.39117559581539096	0	83	0	0	0	-0.0183497	-0.0107153	FALSE	0.00292111	TRUE
enc_prescriptions_counts_5	0.5841124229973798	0	71	0	0	0	0.15111284053228224	0	55	0	0	0	0.4329995824650975	0.26230364674951917	TRUE	0.2576327734026458	0	41	0	0	0	0.2627406861413922	0	55	0	0	0	-0.00510791	-0.00370174	FALSE	0.2913691835436931	TRUE
enc_assisted_living_counts_1	0.00495886	0	45	0	0	0	0.00476882	0	33	0	0	0	0.000190047	0.00101619	FALSE	0.00420271	0	38	0	0	0	0.00349148	0	26	0	0	0	0.000711228	0.00384904	FALSE	0.33769244996399606	TRUE
enc_assisted_living_counts_2	0.00384033	0	44	0	0	0	0.00277773	0	41	0	0	0	0.0010626	0.00690442	FALSE	0.00320699	0	24	0	0	0	0.00320699	0	17	0	0	0	0	0	FALSE	0.6046065448813449	TRUE
enc_assisted_living_counts_3	0.00319328	0	52	0	0	0	0.00169155	0	37	0	0	0	0.00150173	0.011304998634356614	FALSE	0.00195265	0	11	0	0	0	0.00240524	0	11	0	0	0	-0.0004526	-0.00420205	FALSE	0.49570569880088533	TRUE
enc_assisted_living_counts_4	0.00250538	0	24	0	0	0	0.00104069	0	27	0	0	0	0.00146469	0.014312645790210046	FALSE	0.00208196	0	17	0	0	0	0.00175867	0	16	0	0	0	0.000323286	0.00293189	FALSE	0.8899530100974107	TRUE
enc_assisted_living_counts_5	0.00200629	0	28	0	0	0	0.000479401	0	14	0	0	0	0.00152689	0.0173833	FALSE	0.00161643	0	25	0	0	0	0.0009052	0	10	0	0	0	0.000711228	0.00655503	FALSE	0.6038664787852233	TRUE
enc_rehab_counts_1	0.00713189	0	53	0	0	0	0.00342719	0	32	0	0	0	0.00370469	0.022000219708387312	FALSE	0.00227593	0	8	0	0	0	0.00208196	0	15	0	0	0	0.000193971	0.002101	FALSE	0.3213777523652116	TRUE
enc_rehab_counts_2	0.00524926	0	39	0	0	0	0.00265875	0	31	0	0	0	0.00259051	0.017178375866195195	FALSE	0.00195265	0	22	0	0	0	0.00137073	0	14	0	0	0	0.000581914	0.00604211	FALSE	0.0909354	TRUE
enc_rehab_counts_3	0.00393419	0	36	0	0	0	0.00207927	0	48	0	0	0	0.00185492	0.014214695714097208	FALSE	0.00118969	0	7	0	0	0	0.00139659	0	22	0	0	0	-0.000206903	-0.00246261	FALSE	0.8462017448958906	TRUE
enc_rehab_counts_4	0.00224921	0	37	0	0	0	0.00174824	0	45	0	0	0	0.000500971	0.00462656	FALSE	0.000892268	0	12	0	0	0	0.000931063	0	8	0	0	0	-3.87943e-05	-0.000597094	FALSE	0.7529851489092325	TRUE
enc_rehab_counts_5	0.00138243	0	27	0	0	0	0.00152219	0	21	0	0	0	-0.000139755	-0.00152536	FALSE	0.00137073	0	27	0	0	0	0.000827611	0	11	0	0	0	0.00054312	0.00483715	FALSE	0.6809360085680177	TRUE
enc_swing_bed_counts_1	0.000114835	0	9	0	0	0	9.588022949667779e-05	0	7	0	0	0	1.895429285243903e-05	0.00131374	FALSE	3.879427396516274e-05	0	1	0	0	0	6.465712327527123e-05	0	2	0	0	0	-2.58628e-05	-0.00321644	FALSE	0.5270892568655381	TRUE
enc_swing_bed_counts_2	0.000111522	0	25	0	0	0	5.458874380102823e-05	0	16	0	0	0	5.693324424955638e-05	0.00246258	FALSE	7.758854793032548e-05	0	2	0	0	0	0.000284491	0	16	0	0	0	-0.000206903	-0.00493374	FALSE	0.6422976706626817	TRUE
enc_swing_bed_counts_3	6.735486407015506e-05	0	10	0	0	0	4.339105276491987e-05	0	9	0	0	0	2.3963811305235186e-05	0.00191755	FALSE	0.000142246	0	10	0	0	0	0.000219834	0	9	0	0	0	-7.75885e-05	-0.00200331	FALSE	0.7864570351373764	TRUE
enc_swing_bed_counts_4	3.975041158238659e-05	0	2	0	0	0	1.609668086440576e-05	0	2	0	0	0	2.3653730717980833e-05	0.00425997	FALSE	1.2931424655054248e-05	0	1	0	0	0	1.2931424655054248e-05	0	1	0	0	0	0	0	FALSE	1	TRUE
enc_swing_bed_counts_5	3.533369918434364e-05	0	9	0	0	0	1.4696969484892215e-05	0	1	0	0	0	2.063672969945142e-05	0.00246154	FALSE	0	0	0	0	0	0	2.5862849310108496e-05	0	1	0	0	0	-2.58628e-05	-0.0071921	FALSE	0.15729920705028502	TRUE
enc_advice_counts_1	0.0417446	0	82	0	0	0	0.025407560960929856	0	48	0	0	0	0.016337	0.0313605	FALSE	0.029095705473872056	0	28	0	0	0	0.0206773	0	20	0	0	0	0.00841836	0.0208377	FALSE	5.8171869305341316e-05	TRUE
enc_advice_counts_2	0.035043300344172315	0	71	0	0	0	0.017111471614553078	0	70	0	0	0	0.017931828729619237	0.040434724622171195	FALSE	0.021660136297215863	0	46	0	0	0	0.0146772	0	22	0	0	0	0.00698297	0.019952809635894738	FALSE	3.586449221323275e-05	TRUE
enc_advice_counts_3	0.0313222	0	67	0	0	0	0.010018434198868194	0	58	0	0	0	0.021303785949952934	0.054409322875330214	FALSE	0.017315177613117638	0	29	0	0	0	0.014353881367110214	0	29	0	0	0	0.0029613	0.00916289	FALSE	0.019481432235961545	TRUE
enc_advice_counts_4	0.0272346	0	62	0	0	0	0.00569123	0	44	0	0	0	0.021543326355330298	0.0646115	FALSE	0.014496127038315812	0	23	0	0	0	0.013500407339876635	0	40	0	0	0	0.00099572	0.00311011	FALSE	0.33974344609217877	TRUE
enc_advice_counts_5	0.022360710693191968	0	57	0	0	0	0.00293799	0	25	0	0	0	0.019422716507593037	0.0666842	FALSE	0.00852181	0	24	0	0	0	0.010034785532322095	0	21	0	0	0	-0.00151298	-0.00621975	FALSE	0.0519249	TRUE
enc_unknown_counts_1	0.8821400296582238	0	325	0	0	0	0.4104457660830337	0	304	0	0	0	0.4716942635751901	0.11574350672999514	TRUE	0.5071963378205376	0	165	0	0	0	0.5794571387929808	0	304	0	0	0	-0.0722608	-0.0193287	FALSE	3.925273586799938e-25	TRUE
enc_unknown_counts_2	0.7383241447312485	0	247	0	0	0	0.32615584666441777	0	176	0	0	0	0.41216829806683075	0.11266996278179055	TRUE	0.408581	0	137	0	0	0	0.4571646558301328	0	168	0	0	0	-0.0485834	-0.0151515	FALSE	2.5133788517044434e-14	TRUE
enc_unknown_counts_3	0.6027630952762156	0	194	0	0	0	0.27312638134016765	0	165	0	0	0	0.329637	0.1001896574707664	TRUE	0.32451410171858636	0	109	0	0	0	0.34923898565905004	0	153	0	0	0	-0.0247249	-0.0089518	FALSE	2.3749226552891034e-06	TRUE
enc_unknown_counts_4	0.47037324532297764	0	167	0	0	0	0.2199415480527915	0	222	0	0	0	0.2504316972701861	0.0854463	FALSE	0.25613272814265947	0	115	0	0	0	0.2559904824714539	0	122	0	0	0	0.000142246	6.0435248431300285e-05	FALSE	0.00574046	TRUE
enc_unknown_counts_5	0.38152665872394553	0	164	0	0	0	0.15789654173309464	0	149	0	0	0	0.2236301169908509	0.0872149	FALSE	0.20130348760522948	0	113	0	0	0	0.18257878470471092	0	127	0	0	0	0.018724702298641205	0.00943924	FALSE	0.9944255703693399	TRUE
enc_observation_counts_1	0.0304046	0	32	0	0	0	0.021111146881513033	0	22	0	0	0	0.0092935	0.0415721	FALSE	0.0249964	0	9	0	0	0	0.0279577	0	22	0	0	0	-0.0029613	-0.0130628	FALSE	0.014805729559099194	TRUE
enc_observation_counts_2	0.025816788144660582	0	36	0	0	0	0.015284848264287904	0	45	0	0	0	0.010531939880372678	0.051783	FALSE	0.019810942571543106	0	10	0	0	0	0.0220093	0	28	0	0	0	-0.00219834	-0.0106287	FALSE	0.0429573	TRUE
enc_observation_counts_3	0.022128833292294713	0	69	0	0	0	0.010677698258619073	0	44	0	0	0	0.0114511	0.061470107249787034	FALSE	0.0163841	0	11	0	0	0	0.017935885996560243	0	11	0	0	0	-0.00155177	-0.00880988	FALSE	0.11192837145826083	TRUE
enc_observation_counts_4	0.0186739	0	49	0	0	0	0.0072771	0	24	0	0	0	0.011396760556834695	0.0707109	FALSE	0.013358161668671037	0	15	0	0	0	0.015026315449173036	0	12	0	0	0	-0.00166815	-0.0101352	FALSE	0.015347382820915769	TRUE
enc_observation_counts_5	0.014958300714071978	0	25	0	0	0	0.00430901	0	69	0	0	0	0.010649289232239532	0.0767719	FALSE	0.00960805	0	15	0	0	0	0.011146888052656762	0	23	0	0	0	-0.00153884	-0.0104213	FALSE	0.020915847919412287	TRUE
enc_orders_counts_1	1.2004734715690701	0	263	0	0	1	0.427971	0	239	0	0	0	0.7725026191588371	0.30165394143234625	TRUE	0.7033272555637454	0	102	0	0	0	0.8347622557577168	0	239	0	0	1	-0.131435	-0.0561778	FALSE	4.0051419878047935e-48	TRUE
enc_orders_counts_2	1.0088301122617873	0	262	0	0	1	0.31304475017251443	0	99	0	0	0	0.6957853620892729	0.3191557607353815	TRUE	0.5255201665567496	0	131	0	0	0	0.610738	0	71	0	0	0	-0.0852181	-0.0440304	FALSE	6.948777323317704e-32	TRUE
enc_orders_counts_3	0.8435379632993283	0	263	0	0	1	0.2369039504054264	0	212	0	0	0	0.6066340128939018	0.3047393216330955	TRUE	0.3749983835719181	0	104	0	0	0	0.42925864142452574	0	212	0	0	0	-0.0542603	-0.0313445	FALSE	1.5266846232974197e-17	TRUE
enc_orders_counts_4	0.6685930893909464	0	207	0	0	0	0.17581704652500654	0	145	0	0	0	0.4927760428659399	0.29556448707627025	TRUE	0.2636200230179359	0	80	0	0	0	0.27498674528972855	0	145	0	0	0	-0.0113667	-0.00875057	FALSE	0.00375173	TRUE
enc_orders_counts_5	0.5119168421389696	0	117	0	0	0	0.12034018585367698	0	105	0	0	0	0.3915766562852926	0.2723367466282705	TRUE	0.19018246240188283	0	39	0	0	0	0.17719931204820835	0	66	0	0	0	0.012983150780200958	0.012273748942042301	FALSE	0.00296522	TRUE
enc_visits_counts_1	0.039233656231815565	0	170	0	0	0	0.019105360474670124	0	360	0	0	0	0.0201283	0.022918373419074052	FALSE	0.032250973089705294	0	96	0	0	0	0.028074122926122772	0	83	0	0	0	0.00417685	0.00531236	FALSE	0.690461	TRUE
enc_visits_counts_2	0.0296969	0	127	0	0	0	0.0104397	0	354	0	0	0	0.0192571	0.029193	FALSE	0.022759307392895476	0	62	0	0	0	0.0181169	0	55	0	0	0	0.00464238	0.00816074	FALSE	0.19665669852147294	TRUE
enc_visits_counts_3	0.022746068849921218	0	164	0	0	0	0.00589348	0	160	0	0	0	0.0168526	0.0309633	FALSE	0.012621070463332945	0	68	0	0	0	0.014522	0	80	0	0	0	-0.00190092	-0.0035478	FALSE	0.2828668378049305	TRUE
enc_visits_counts_4	0.0162955	0	153	0	0	0	0.0028883	0	94	0	0	0	0.013407155960953283	0.0305707	FALSE	0.010849465285590514	0	91	0	0	0	0.00867699	0	63	0	0	0	0.00217248	0.00438333	FALSE	0.26935062972767676	TRUE
enc_visits_counts_5	0.0100005	0	160	0	0	0	0.00157048	0	142	0	0	0	0.00843006	0.024489	FALSE	0.00345269	0	33	0	0	0	0.00355614	0	40	0	0	0	-0.000103451	-0.000480466	FALSE	0.5815120728904732	TRUE
enc_diagnostics_counts_1	1.0687682120375288	0	363	0	0	1	1.0055295598047682	0	189	0	0	1	0.0632387	0.023276898043699944	FALSE	0.9446664339010229	0	71	0	0	1	1.010448591121284	0	72	0	0	1	-0.0657822	-0.0265523	FALSE	4.8213739402835386e-14	TRUE
enc_diagnostics_counts_2	0.9590924097693262	0	329	0	0	1	0.7837172974932569	0	169	0	0	0	0.17537511227606928	0.071024	FALSE	0.8436849387697043	0	60	0	0	1	0.9201872470290052	0	76	0	0	1	-0.0765023	-0.0313545	FALSE	4.2006893819013903e-13	TRUE
enc_diagnostics_counts_3	0.8597450894439469	0	251	0	0	1	0.6032007200115336	0	129	0	0	0	0.2565443694324133	0.11539	TRUE	0.7277288538878328	0	103	0	0	0	0.8172531067747734	0	129	0	0	0	-0.0895243	-0.0386764	FALSE	1.0319630445090976e-18	TRUE
enc_diagnostics_counts_4	0.785874	0	115	0	0	1	0.4525959747100148	0	261	0	0	0	0.33327849569856427	0.1627692690562351	TRUE	0.6134409227864633	0	90	0	0	0	0.695349	0	74	0	0	0	-0.0819076	-0.0382595	FALSE	1.2772072824676292e-16	TRUE
enc_diagnostics_counts_5	0.7019469972428672	0	101	0	0	0	0.2965134589247697	0	97	0	0	0	0.40543353831809753	0.22268338847536667	TRUE	0.5024505049721327	0	93	0	0	0	0.5657498286586233	0	60	0	0	0	-0.0632993	-0.0329958	FALSE	1.467024989337488e-17	TRUE
enc_hospice_counts_1	0.00023519	0	44	0	0	0	0.000133672	0	16	0	0	0	0.000101517	0.00249134	FALSE	0.000155177	0	3	0	0	0	0.000116383	0	3	0	0	0	3.879427458741702e-05	0.00257894	FALSE	0.5622961151812331	TRUE
enc_hospice_counts_2	0.000138022	0	12	0	0	0	7.55844144937314e-05	0	14	0	0	0	6.243784794511095e-05	0.00336746	FALSE	0.000103451	0	1	0	0	0	3.879427396516274e-05	0	1	0	0	0	6.46571206743829e-05	0.00766704	FALSE	0.13166801602281422	TRUE
enc_hospice_counts_3	0.000102689	0	5	0	0	0	3.919191862637924e-05	0	6	0	0	0	6.349664462811946e-05	0.00563996	FALSE	2.5862849310108496e-05	0	1	0	0	0	5.172569862021699e-05	0	1	0	0	0	-2.58628e-05	-0.0041524	FALSE	0.4142161782425253	TRUE
enc_hospice_counts_4	5.4104726876026196e-05	0	2	0	0	0	1.609668086440576e-05	0	2	0	0	0	3.800804601162044e-05	0.00610913	FALSE	3.879427396516274e-05	0	1	0	0	0	1.2931424655054248e-05	0	1	0	0	0	2.586284972494468e-05	0.0050856	FALSE	0.31731050786291415	TRUE
enc_hospice_counts_5	5.962561737357989e-05	0	2	0	0	0	6.998556897567721e-06	0	1	0	0	0	5.262706047601217e-05	0.00883041	FALSE	3.879427396516274e-05	0	1	0	0	0	2.5862849310108496e-05	0	1	0	0	0	1.293142486247234e-05	0.00227435	FALSE	0.6547208460185769	TRUE
enc_long_term_counts_1	1.4354315293639602e-05	0	2	0	0	0	3.4992784487838607e-06	0	1	0	0	0	1.0855036844855743e-05	0.00342738	FALSE	0	0	0	0	0	0	1.2931424655054248e-05	0	1	0	0	0	-1.29314e-05	-0.00508555	FALSE	0.31731050786291415	TRUE
enc_long_term_counts_2	2.0979383890704036e-05	0	2	0	0	0	6.998556897567721e-07	0	1	0	0	0	2.0279528200947265e-05	0.00539076	FALSE	1.2931424655054248e-05	0	1	0	0	0	0	0	0	0	0	0	1.293142486247234e-05	0.00508555	FALSE	0.31731050786291415	TRUE
enc_long_term_counts_3	9.937602895596648e-06	0	1	0	0	0	1.3997113795135442e-06	0	1	0	0	0	8.537891516083104e-06	0.00358602	FALSE	0	0	0	0	0	0	0	0	0	0	0	0	0		FALSE	1	TRUE
enc_long_term_counts_4	6.625068597064432e-06	0	1	0	0	0	0	0	0	0	0	0	6.625068597064432e-06	0.00364008	FALSE	0	0	0	0	0	0	0	0	0	0	0	0	0		FALSE	1	TRUE
enc_long_term_counts_5	4.416712398042955e-06	0	1	0	0	0	0	0	0	0	0	0	4.416712398042955e-06	0.00297211	FALSE	0	0	0	0	0	0	0	0	0	0	0	0	0		FALSE	1	TRUE
enc_inpatient_counts_1	0.12621197348647548	0	164	0	0	0	0.1124423143947718	0	91	0	0	0	0.013769659091703676	0.014935436279651864	FALSE	0.10862396710245567	0	68	0	0	0	0.11455949101912558	0	60	0	0	0	-0.00593552	-0.00662478	FALSE	0.11640782747322768	TRUE
enc_inpatient_counts_2	0.10840820580996433	0	121	0	0	0	0.0835166	0	90	0	0	0	0.024891626928529684	0.0316228	FALSE	0.0842612	0	34	0	0	0	0.099572	0	64	0	0	0	-0.0153108	-0.0190595	FALSE	0.00485936	TRUE
enc_inpatient_counts_3	0.0964212	0	93	0	0	0	0.062012812957968066	0	102	0	0	0	0.0344084	0.048019674911222957	FALSE	0.072597	0	63	0	0	0	0.0769808	0	62	0	0	0	-0.00438375	-0.00592171	FALSE	0.19049177871704215	TRUE
enc_inpatient_counts_4	0.0828056	0	122	0	0	0	0.0443345	0	91	0	0	0	0.0384712	0.0608239	FALSE	0.0555922	0	43	0	0	0	0.0690409	0	68	0	0	0	-0.0134487	-0.0207356	FALSE	0.000194758	TRUE
enc_inpatient_counts_5	0.0732633	0	206	0	0	0	0.028315461351869246	0	52	0	0	0	0.044947859728767775	0.0783688	FALSE	0.047380739936118764	0	33	0	0	0	0.057014651304134176	0	44	0	0	0	-0.00963391	-0.0178776	FALSE	1.0765140539529234e-05	TRUE
enc_clinic_counts_1	3.544353177990197	0	203	0	2	5	3.3143114889709744	0	207	0	1	4	0.2300416890192225	0.039645	FALSE	2.758053044703935	0	124	0	1	4	2.904359183251219	0	100	0	1	4	-0.146306	-0.0288546	FALSE	3.6074917130275326e-13	TRUE
enc_clinic_counts_2	3.145508589953525	0	228	0	1	4	2.6024161817833162	0	182	0	0	3	0.5430924081702089	0.10133056339530257	TRUE	2.3148543275012607	0	131	0	0	3	2.405645860004397	0	89	0	0	3	-0.0907915	-0.0196401	FALSE	1.3078880337170846e-05	TRUE
enc_clinic_counts_3	2.7686492920562116	0	150	0	1	4	2.003283023040649	0	150	0	0	2	0.7653662690155625	0.15716054310505462	TRUE	1.9372696589983318	0	107	0	0	2	1.9815209941679275	0	104	0	0	2	-0.0442513	-0.0105689	FALSE	0.00673274	TRUE
enc_clinic_counts_4	2.387572033818767	0	132	0	0	3	1.458073745193741	0	137	0	0	1	0.9294982886250258	0.21415266902334348	TRUE	1.5729914264654536	0	126	0	0	2	1.5840477945455251	0	104	0	0	2	-0.0110564	-0.00296305	FALSE	0.3579667285023046	TRUE
enc_clinic_counts_5	2.0222171675402554	0	165	0	0	2	0.9686702601923484	0	113	0	0	0	1.053546907347907	0.27703937457934985	TRUE	1.258188824662813	0	80	0	0	1	1.249615290116512	0	86	0	0	1	0.00857353	0.00255564	FALSE	0.6544616060610176	TRUE
enc_emergency_counts_1	0.14433484863374524	0	45	0	0	0	0.0995972	0	65	0	0	0	0.0447377	0.0808733	FALSE	0.11713284452548137	0	30	0	0	0	0.12515	0	27	0	0	0	-0.00801748	-0.0141248	FALSE	0.023740082981114668	TRUE
enc_emergency_counts_2	0.13005120073847432	0	73	0	0	0	0.0784195	0	48	0	0	0	0.0516317	0.0994339	FALSE	0.095602	0	33	0	0	0	0.10766704167798166	0	39	0	0	0	-0.012065	-0.0219752	FALSE	2.185454680501503e-06	TRUE
enc_emergency_counts_3	0.11534465263109078	0	59	0	0	0	0.0607846	0	55	0	0	0	0.054560086408645854	0.11446336243316008	TRUE	0.0784808	0	40	0	0	0	0.089007	0	55	0	0	0	-0.0105262	-0.0213572	FALSE	1.6540886127637163e-05	TRUE
enc_emergency_counts_4	0.0999325	0	57	0	0	0	0.0455711	0	62	0	0	0	0.0543614	0.12546880055426768	TRUE	0.0688728	0	22	0	0	0	0.0758557	0	23	0	0	0	-0.00698297	-0.0160972	FALSE	3.446233571911504e-05	TRUE
enc_emergency_counts_5	0.0871086	0	65	0	0	0	0.030878332887758545	0	38	0	0	0	0.056230277382643634	0.14618651365015653	TRUE	0.0546999	0	19	0	0	0	0.0631571	0	28	0	0	0	-0.00845715	-0.0218254	FALSE	1.720163616730813e-05	TRUE
enc_psych_counts_1	0.00269088	0	36	0	0	0	0.000818831	0	29	0	0	0	0.00187205	0.016296460251221886	FALSE	0.00182333	0	28	0	0	0	0.00199144	0	29	0	0	0	-0.000168109	-0.00123569	FALSE	0.452318	TRUE
enc_psych_counts_2	0.00229007	0	55	0	0	0	0.000723651	0	18	0	0	0	0.00156641	0.014567117954079289	FALSE	0.00131901	0	16	0	0	0	0.00144832	0	9	0	0	0	-0.000129314	-0.00167147	FALSE	0.5600812641327819	TRUE
enc_psych_counts_3	0.00180312	0	87	0	0	0	0.000540988	0	18	0	0	0	0.00126213	0.0117449	FALSE	0.000931063	0	6	0	0	0	0.00104745	0	6	0	0	0	-0.000116383	-0.00222055	FALSE	0.6263677078385489	TRUE
enc_psych_counts_4	0.00152929	0	28	0	0	0	0.00038842	0	16	0	0	0	0.00114087	0.015994513295096206	FALSE	0.00100865	0	10	0	0	0	0.00109917	0	10	0	0	0	-9.052e-05	-0.00140188	FALSE	0.48818990469723844	TRUE
enc_psych_counts_5	0.0012952	0	21	0	0	0	0.000305837	0	18	0	0	0	0.000989364	0.0157483	FALSE	0.00122849	0	18	0	0	0	0.00137073	0	18	0	0	0	-0.000142246	-0.00159717	FALSE	0.2879635647927462	TRUE
enc_palliative_counts_1	6.404232977162285e-05	0	10	0	0	0	2.589466052100057e-05	0	12	0	0	0	3.814766925062227e-05	0.00237692	FALSE	0.000103451	0	7	0	0	0	0.00018104	0	8	0	0	0	-7.75885e-05	-0.00263597	FALSE	0.5001842570707944	TRUE
enc_palliative_counts_2	4.085458968189733e-05	0	9	0	0	0	8.398268277081267e-06	0	7	0	0	0	3.245632140481607e-05	0.00282851	FALSE	1.2931424655054248e-05	0	1	0	0	0	0.000103451	0	7	0	0	0	-9.052e-05	-0.00498485	FALSE	0.4142161782425252	TRUE
enc_palliative_counts_3	2.0979383890704036e-05	0	10	0	0	0	3.4992784487838607e-06	0	1	0	0	0	1.7480105441920175e-05	0.00212843	FALSE	2.5862849310108496e-05	0	2	0	0	0	0	0	0	0	0	0	2.586284972494468e-05	0.00508555	FALSE	0.31731050786291415	TRUE
enc_palliative_counts_4	8.83342479608591e-06	0	4	0	0	0	4.898989828297405e-06	0	2	0	0	0	3.934434967788504e-06	0.00100601	FALSE	0	0	0	0	0	0	0	0	0	0	0	0	0		FALSE	1	TRUE
enc_palliative_counts_5	7.72924669657517e-06	0	6	0	0	0	1.3997113795135442e-06	0	1	0	0	0	6.329535317061626e-06	0.00137706	FALSE	0	0	0	0	0	0	0	0	0	0	0	0	0		FALSE	1	TRUE
visits_counts_all	0.00960435	0	2.9761905670166016	0	0	0.00877193	0.00983079	0	3.872727155685425	0	0	0	-0.000226447	-0.00715103	FALSE	0.00840803	0	2	0	0	0.00684932	0.00840913	0	1.085365891456604	0	0	0.00704225	-1.10671e-06	-3.70013e-05	FALSE	0.10502614357869941	TRUE
vaccinations_counts_all	0.0421691	0	2	0.014705882407724857	0.035211268812417984	0.0615385	0.0403894	0	4	0	0.0265487	0.0615385	0.00177965	0.0339633	FALSE	0.0350302	0	2	0.00606061	0.024096384644508362	0.0517241	0.0366374	0	4	0.00862069	0.026087	0.0530303	-0.00160724	-0.0311984	FALSE	1.3122735050303707e-20	TRUE
other_procedures_counts_all	0.12382568766015824	0	15.815384864807129	0.00806452	0.0617284	0.16326530277729034	0.0972785	0	20.799999237060547	0	0.014285714365541935	0.11363636702299118	0.026547188714422465	0.13025187573989971	TRUE	0.10309802878520528	0	9	0	0.0357143	0.13333334028720856	0.10646451468512161	0	20.799999237060547	0	0.039603959769010544	0.1388888955116272	-0.00336649	-0.016171	FALSE	1.138100800894595e-06	TRUE
elective_procedures_counts_all	0.0516841	0	14.125	0	0.00662252	0.0472973	0.0352171	0	8.428571701049805	0	0	0.018018018454313278	0.016466947134643188	0.13080972401993143	TRUE	0.034135	0	5.666666507720947	0	0	0.024390242993831635	0.0330459	0	6	0	0	0.024096384644508362	0.00108904	0.010022261236342986	FALSE	0.097672	TRUE
critical_procedures_counts_all	0.17049996080019045	0	15.5	0.014388489536941051	0.0810811	0.21875	0.13234153141237043	0	20.799999237060547	0	0.019999999552965164	0.145455	0.0381584	0.13483534974686573	TRUE	0.1295797143049323	0	13.371794700622559	0	0.0416667	0.16043558716773987	0.13569215320351824	0	20.799999237060547	0	0.0487805	0.1666666716337204	-0.00611244	-0.0230628	FALSE	7.773823160571852e-12	TRUE
prescriptions_counts_all	0.2730599155741438	0	10.943548202514648	0.024096384644508362	0.1388888955116272	0.3571428656578064	0.20484235138673604	0	29.33333396911621	0	0.0695652	0.2857142984867096	0.0682176	0.18609735137411917	TRUE	0.2327180325439898	0	10.943548202514648	0	0.0882353	0.30000001192092896	0.25329485297032484	0	11.758620262145996	0	0.0970874	0.32203391194343567	-0.0205768	-0.0509354	FALSE	2.911866563950988e-20	TRUE
diagnoses_counts_all	0.38103452835595747	0	22.33333396911621	0.0952381	0.25362318754196167	0.5037593841552734	0.3001036998875626	0	28.70833396911621	0.016129031777381897	0.1547619104385376	0.4038461446762085	0.0809308	0.1799358228390296	TRUE	0.28766528508472117	0	13.833333015441895	0.0357143	0.16521738469600677	0.38461539149284363	0.29217702851412847	0	21.200000762939453	0.0406504	0.1696428507566452	0.3882924020290375	-0.00451174	-0.0108736	FALSE	0.017203660615919002	TRUE
well_visit_counts_all	0.030657079179788556	0	9.36111	0	0.0180723	0.0465116	0.0219552	0	5	0	0	0.029411764815449715	0.00870192	0.17416522046173982	TRUE	0.023345982033272903	0	3.769230842590332	0	0	0.034188	0.023549611420206236	0	2	0	0.00826446	0.0344828	-0.000203629	-0.00447108	FALSE	0.0255707	TRUE
enc_reports_counts_all	0.12979921009088996	0	14.780141830444336	0	0.0331126	0.15789473056793213	0.0893416	0	7.333333492279053	0	0	0.0769231	0.040457621712689976	0.1745648802550219	TRUE	0.0855994	0	6	0	0	0.0857143	0.0905837	0	5.168000221252441	0	0	0.0952381	-0.00498434	-0.0246353	FALSE	4.940350204284929e-16	TRUE
enc_surgery_counts_all	0.00812136	0	2.7887322902679443	0	0	0.00934579	0.00689199	0	6.050000190734863	0	0	0	0.00122937	0.0503634	FALSE	0.0066524	0	1.236842155456543	0	0	0.0070922	0.0066377	0	1.600000023841858	0	0	0.00746269	1.4698591257911175e-05	0.000653298	FALSE	0.8251665738109069	TRUE
enc_urgent_counts_all	0.00115458	0	1	0	0	0	0.000774615	0	3.048387050628662	0	0	0	0.000379966	0.044323	FALSE	0.000831299	0	1	0	0	0	0.000798043	0	0.5	0	0	0	3.32556119246874e-05	0.00450709	FALSE	0.33564559854296583	TRUE
enc_ambulatory_counts_all	0.1590043869061603	0	11.24305534362793	0.0075188	0.0687023	0.20325203239917755	0.10649816952567968	0	13.833333015441895	0	0.017241379246115685	0.11764705926179886	0.0525062	0.21254368229191783	TRUE	0.11316971008941856	0	8.377483367919922	0	0.030303	0.13513512909412384	0.11945754082108495	0	6.363636493682861	0	0.0333333	0.14529915153980255	-0.00628783	-0.0272357	FALSE	6.298002672667948e-09	TRUE
enc_other_patient_counts_all	0.2847135551525783	0	11.905325889587402	0.027397260069847107	0.15555556118488312	0.3852458894252777	0.2293335305183271	0	16.050504684448242	0	0.0714286	0.2888889014720917	0.05538	0.13763265556941034	TRUE	0.2018628035548577	0	7.6271185874938965	0	0.0714286	0.25909391045570374	0.2010168495277925	0	12.600000381469727	0	0.072	0.2526315748691559	0.000845954	0.00239946	FALSE	0.0882344	TRUE
enc_prescriptions_counts_all	0.0654999	0	4.5	0	0	0.0687023	0.037089257574771606	0	4.242424011230469	0	0	0	0.0284107	0.21409911835361414	TRUE	0.0395614	0	3.6666667461395264	0	0	0.017094017937779427	0.0427418	0	3.615384578704834	0	0	0.025	-0.00318036	-0.0271782	FALSE	1.0953722796350714e-16	TRUE
enc_assisted_living_counts_all	0.00020974	0	1.696969747543335	0	0	0	0.000245046	0	1.2142857313156128	0	0	0	-3.53063e-05	-0.00568514	FALSE	0.000229931	0	1.696969747543335	0	0	0	0.000188675	0	0.8571428656578064	0	0	0	4.125617851968855e-05	0.00571153	FALSE	0.9759734366155514	TRUE
enc_rehab_counts_all	0.000314158	0	2.2068965435028076	0	0	0	0.000285044	0	2.857142925262451	0	0	0	2.911373436125512e-05	0.00427615	FALSE	0.000173702	0	1	0	0	0	0.000146403	0	0.2950819730758667	0	0	0	2.7298941859044135e-05	0.00641862	FALSE	0.1471970542736925	TRUE
enc_swing_bed_counts_all	4.637924464767503e-06	0	0.4000000059604645	0	0	0	5.4801074329506896e-06	0	0.2300885021686554	0	0	0	-8.42183e-07	-0.00146406	FALSE	2.9922401891975945e-06	0	0.0900901	0	0	0	7.086110137008665e-06	0	0.15789473056793213	0	0	0	-4.09387e-06	-0.00632541	FALSE	0.43615152962281456	TRUE
enc_advice_counts_all	0.00195047	0	3.218487501144409	0	0	0	0.00131516	0	2.6666667461395264	0	0	0	0.0006353	0.031363638629049076	FALSE	0.00131621	0	1.1818181276321411	0	0	0	0.00110757	0	1.454545497894287	0	0	0	0.000208639	0.013128791214275936	FALSE	0.000261225	TRUE
enc_unknown_counts_all	0.0412058	0	10.777777671813965	0	0	0	0.031197022193153352	0	12.538461685180664	0	0	0	0.010008780009495968	0.0446762	FALSE	0.025789472282611497	0	6.730769157409668	0	0	0	0.0274003	0	8.623529434204102	0	0	0	-0.00161085	-0.00960922	FALSE	1.7564554022117703e-33	TRUE
enc_observation_counts_all	0.00150278	0	2	0	0	0	0.00132232	0	2	0	0	0	0.000180462	0.018996765879576574	FALSE	0.00141888	0	2	0	0	0	0.00142246	0	0.6829268336296082	0	0	0	-3.58639e-06	-0.000364059	FALSE	0.0534355	TRUE
enc_orders_counts_all	0.0572314	0	8.833333015441895	0	0.00892857	0.0676692	0.028516209196923263	0	7.133333206176758	0	0	0	0.0287152	0.2521764301587847	TRUE	0.0324833	0	4	0	0	0.0263158	0.036454741126779884	0	4.5	0	0	0.0352941	-0.00397145	-0.0413987	FALSE	1.0207667370515896e-41	TRUE
enc_visits_counts_all	0.00143272	0	8.538461685180664	0	0	0	0.000838665	0	21.404254913330078	0	0	0	0.000594054	0.0193874	FALSE	0.00117851	0	1.3934426307678223	0	0	0	0.00111614	0	3.0999999046325684	0	0	0	6.237182242330164e-05	0.00293338	FALSE	0.22330788469588747	TRUE
enc_diagnostics_counts_all	0.0679488	0	15.184615135192871	0	0.013888888992369175	0.0816327	0.0700384	0	10.600000381469727	0	0	0.0724638	-0.0020896	-0.0138473	FALSE	0.061471	0	3.8482143878936768	0	0	0.0666667	0.0663983	0	4	0	0.00869565	0.0746269	-0.00492729	-0.0354754	FALSE	8.482926539844702e-21	TRUE
enc_hospice_counts_all	8.074839697901888e-06	0	0.4202898442745209	0	0	0	7.998118641442044e-06	0	0.43209877610206604	0	0	0	7.672105645984464e-08	8.861512329566229e-05	FALSE	6.0460124975528365e-06	0	0.055045872926712036	0	0	0	4.178772108246778e-06	0	0.0333333	0	0	0	1.867240257524827e-06	0.00588765	FALSE	0.22144015131473693	TRUE
enc_long_term_counts_all	6.381395696464713e-07	0	0.029411764815449715	0	0	0	3.214296071757581e-07	0	0.20000000298023224	0	0	0	3.1670996247071315e-07	0.00209274	FALSE	2.617962317627303e-07	0	0.011236	0	0	0	3.295489585023028e-07	0	0.016393441706895828	0	0	0	-6.77527e-08	-0.00112718	FALSE	0.7150006546880893	TRUE
enc_inpatient_counts_all	0.00746071	0	8.5	0	0	0	0.0079317	0	12.5	0	0	0	-0.000470984	-0.0111228	FALSE	0.00658999	0	3	0	0	0	0.00729081	0	6.599999904632568	0	0	0	-0.000700821	-0.0162062	FALSE	0.010187953922946373	TRUE
enc_clinic_counts_all	0.19618809676720725	0	10.031745910644531	0.0206897	0.10967741906642914	0.26213592290878296	0.2302151959906215	0	10.800000190734863	0	0.1034482792019844	0.31578946113586426	-0.0340271	-0.107568	TRUE	0.15822913765100047	0	5.642857074737549	0	0.0736842	0.2150537669658661	0.15772412771822175	0	5.800000190734863	0	0.0756303	0.2133333384990692	0.00050501	0.00204114	FALSE	0.9535042523865541	TRUE
enc_emergency_counts_all	0.00844279	0	2.9761905670166016	0	0	0.008	0.00711443	0	4.072727203369141	0	0	0	0.00132836	0.0481204	FALSE	0.00712011	0	1.4159291982650757	0	0	0	0.00758439	0	2	0	0	0	-0.000464277	-0.0162103	FALSE	0.00612725	TRUE
enc_psych_counts_all	0.000127208	0	1	0	0	0	5.619536889782071e-05	0	1.100000023841858	0	0	0	7.101237548785612e-05	0.019212067045238736	FALSE	9.775003507687869e-05	0	0.41584157943725586	0	0	0	0.000105285	0	0.38805970549583435	0	0	0	-7.53538e-06	-0.0020981	FALSE	0.031732454945203936	TRUE
enc_palliative_counts_all	1.9842876796998365e-06	0	0.1649484485387802	0	0	0	8.736188067917397e-07	0	0.5757575631141663	0	0	0	1.1106688729080968e-06	0.00241689	FALSE	1.90686276884297e-06	0	0.11445783078670502	0	0	0	8.783582576292973e-06	0	0.5757575631141663	0	0	0	-6.87672e-06	-0.00457266	FALSE	0.5754030229127536	TRUE
months_since_chickenpox_diagnosis	-0.912802	-1	183	-1	-1	-1	-0.978132	-1	126	-1	-1	-1	0.0653297	0.0332275	FALSE	-0.947292	-1	154	-1	-1	-1	-0.969534	-1	126	-1	-1	-1	0.022242050617933273	0.013296906475826403	FALSE	0.0124435	TRUE
months_since_diabetes_diagnosis	9.420790127764448	-1	186	-1	-1	-1	3.8925574546528505	-1	182	-1	-1	-1	5.528232673111598	0.2457296772059246	TRUE	6.139840426219757	-1	182	-1	-1	-1	6.708150676960081	-1	175	-1	-1	-1	-0.56831	-0.0260913	FALSE	4.762929099414636e-08	TRUE
months_since_depression_diagnosis	9.241489271253496	-1	185	-1	-1	-1	2.5026566521983167	-1	179	-1	-1	-1	6.738832619055179	0.30994575648031547	TRUE	5.28123	-1	182	-1	-1	-1	5.569021479096352	-1	179	-1	-1	-1	-0.287789	-0.0140307	FALSE	0.00180236	TRUE
months_since_mci_diagnosis	-0.917115	-1	171	-1	-1	-1	-0.95057	-1	150	-1	-1	-1	0.033455	0.016829962497254356	FALSE	-0.945623	-1	137	-1	-1	-1	-0.952723	-1	150	-1	-1	-1	0.00709935	0.00403452	FALSE	0.5125993846423027	TRUE
months_since_stroke_diagnosis	-0.127531	-1	180	-1	-1	-1	-0.671871	-1	157	-1	-1	-1	0.5443390939750773	0.0908153	FALSE	-0.432802	-1	164	-1	-1	-1	-0.361097	-1	157	-1	-1	-1	-0.0717048	-0.0122671	FALSE	0.015763283179512734	TRUE
months_since_hypertension_diagnosis	29.495493297086846	-1	186	-1	-1	56	13.127230964975022	-1	180	-1	-1	21	16.368262332111826	0.47946209790640804	TRUE	20.00465531287582	-1	184	-1	-1	35	21.17664326078804	-1	180	-1	-1	38	-1.17199	-0.0351169	FALSE	2.1131838241281507e-12	TRUE
months_since_hyperlipidemia_diagnosis	33.58976139815448	-1	186	-1	12	62	14.338774944606422	-1	183	-1	-1	24	19.25098645354806	0.5511988961797591	TRUE	21.741319781200296	-1	184	-1	-1	38	22.314970710323156	-1	183	-1	-1	40	-0.573651	-0.0169089	FALSE	0.000144356	TRUE
months_since_bacterial_infection_diagnosis	20.59433159130835	-1	186	-1	-1	33	6.145286541915057	-1	178	-1	-1	-1	14.449045049393293	0.5030329453063289	TRUE	11.755647799718094	-1	182	-1	-1	7	12.100528895268392	-1	175	-1	-1	8	-0.344881	-0.012671	FALSE	0.00525443	TRUE
months_since_viral_infection_diagnosis	19.498926186798226	-1	185	-1	-1	31	5.501778333307672	-1	179	-1	-1	-1	13.997147853490553	0.505437	TRUE	10.987844460824249	-1	182	-1	-1	4	11.331083265443354	-1	179	-1	-1	6	-0.343239	-0.0131057	FALSE	0.00354227	TRUE
months_since_other_infection_diagnosis	2.5767508676079416	-1	182	-1	-1	-1	0.030756557997740866	-1	167	-1	-1	-1	2.545994309610201	0.2086788247428521	TRUE	0.877953	-1	173	-1	-1	-1	1.0513894815791855	-1	167	-1	-1	-1	-0.173436	-0.0159297	FALSE	0.000396763	TRUE
months_since_atrial_fibrillation_diagnosis	1.5070882713098093	-1	183	-1	-1	-1	0.23287488119949667	-1	166	-1	-1	-1	1.2742133901103125	0.11819661877509555	TRUE	0.7312074071200424	-1	176	-1	-1	-1	0.8498790911794752	-1	164	-1	-1	-1	-0.118672	-0.0113642	FALSE	0.011548316023883074	TRUE
months_since_atherosclerosis_diagnosis	0.28145831009958583	-1	181	-1	-1	-1	-0.468803	-1	162	-1	-1	-1	0.750262	0.10353725525449158	TRUE	-0.120805	-1	179	-1	-1	-1	-0.0387555	-1	162	-1	-1	-1	-0.0820499	-0.0112725	FALSE	0.0134226	TRUE
months_since_ihd_diagnosis	5.154112345704913	-1	185	-1	-1	-1	2.159215769708286	-1	182	-1	-1	-1	2.994896575996627	0.174833	TRUE	3.305608358872897	-1	184	-1	-1	-1	3.7610272723745974	-1	182	-1	-1	-1	-0.455419	-0.0271665	FALSE	1.239320247069549e-07	TRUE
months_since_heart_failure_diagnosis	0.45742786128431373	-1	181	-1	-1	-1	-0.287257	-1	168	-1	-1	-1	0.7446850288563605	0.0930869	FALSE	0.012724521860573379	-1	180	-1	-1	-1	0.094283	-1	163	-1	-1	-1	-0.0815585	-0.0106159	FALSE	0.012370890075419829	TRUE
months_since_copd_diagnosis	2.108117806969793	-1	184	-1	-1	-1	0.4433774755645386	-1	159	-1	-1	-1	1.6647403314052542	0.1404063908553037	TRUE	1.2679132560034139	-1	160	-1	-1	-1	1.501299608177833	-1	159	-1	-1	-1	-0.233386	-0.01977	FALSE	2.2945925292034787e-05	TRUE
months_since_asthma_diagnosis	6.155749841826487	-1	186	-1	-1	-1	1.21963	-1	179	-1	-1	-1	4.936120429411327	0.26693322942057124	TRUE	3.0528248697158964	-1	182	-1	-1	-1	3.2673442733185913	-1	179	-1	-1	-1	-0.214519	-0.0127276	FALSE	0.00153848	TRUE
months_since_b12_deficiency_diagnosis	0.8690301230827328	-1	181	-1	-1	-1	-0.493496	-1	159	-1	-1	-1	1.3625263641578231	0.160248	TRUE	0.010707219614384917	-1	172	-1	-1	-1	0.11037	-1	159	-1	-1	-1	-0.0996625	-0.0129918	FALSE	0.00124682	TRUE
months_since_brain_injury_diagnosis	0.5695063550970517	-1	179	-1	-1	-1	-0.578879	-1	175	-1	-1	-1	1.148385690178158	0.1447179774341146	TRUE	-0.160582	-1	169	-1	-1	-1	-0.0616829	-1	175	-1	-1	-1	-0.0988995	-0.0136827	FALSE	0.00444664	TRUE
months_since_anxiety_diagnosis	9.307511392357542	-1	185	-1	-1	-1	1.8909463868550305	-1	178	-1	-1	-1	7.416565005502512	0.35762544431405374	TRUE	5.102675511761131	-1	182	-1	-1	-1	5.441414180600277	-1	178	-1	-1	-1	-0.338739	-0.0173159	FALSE	6.75564385696804e-05	TRUE
months_since_obesity_diagnosis	12.24200050571357	-1	186	-1	-1	6	2.2494656601808707	-1	181	-1	-1	-1	9.992534845532699	0.46033107392772354	TRUE	6.251580866664081	-1	182	-1	-1	-1	7.096882233515666	-1	181	-1	-1	-1	-0.845301	-0.0417512	FALSE	1.3017447436497617e-22	TRUE
months_since_alcohol_disorder_diagnosis	0.3371784495351962	-1	184	-1	-1	-1	-0.617937	-1	173	-1	-1	-1	0.9551153309502485	0.12214291094187554	TRUE	-0.247973	-1	165	-1	-1	-1	-0.174872	-1	173	-1	-1	-1	-0.0731013	-0.0103206	FALSE	0.026858984048987348	TRUE
months_since_tobacco_use_diagnosis	9.976466652165128	-1	185	-1	-1	-1	2.222584203137313	-1	184	-1	-1	-1	7.753882449027815	0.37366625843004975	TRUE	6.047380739936119	-1	185	-1	-1	-1	6.860793213588341	-1	170	-1	-1	-1	-0.813412	-0.0395684	FALSE	4.3424627598073277e-16	TRUE
months_since_substance_use_disorder_diagnosis	-0.140239	-1	183	-1	-1	-1	-0.825492	-1	142	-1	-1	-1	0.6852529314078685	0.11897373265205895	TRUE	-0.548564	-1	176	-1	-1	-1	-0.446936	-1	142	-1	-1	-1	-0.101628	-0.0189472	FALSE	1.221349678099917e-05	TRUE
months_since_herpes_simplex_diagnosis	1.0269717584367488	-1	183	-1	-1	-1	-0.524511	-1	166	-1	-1	-1	1.5514828042591002	0.1606405917610379	TRUE	0.0939597	-1	182	-1	-1	-1	0.14800015517709586	-1	166	-1	-1	-1	-0.0540404	-0.00617796	FALSE	0.13118491633777868	TRUE
months_since_herpes_zoster_diagnosis	0.5748406394957881	-1	181	-1	-1	-1	-0.483699	-1	163	-1	-1	-1	1.0585396007699734	0.12977151715834445	TRUE	-0.0116124	-1	171	-1	-1	-1	-0.00671141	-1	163	-1	-1	-1	-0.00490101	-0.000630595	FALSE	0.732775	TRUE
months_since_mobility_problems_diagnosis	1.1483109939700833	-1	184	-1	-1	-1	-0.424239	-1	156	-1	-1	-1	1.5725502158425333	0.1899754292880844	TRUE	0.0526697	-1	166	-1	-1	-1	0.1994542938795567	-1	143	-1	-1	-1	-0.146785	-0.0199465	FALSE	1.486003621232739e-06	TRUE
months_since_falls_fractures_diagnosis	12.075404322415588	-1	185	-1	-1	-1	4.018926197418092	-1	172	-1	-1	-1	8.056478124997497	0.34381456514471853	TRUE	6.775070799549987	-1	183	-1	-1	-1	7.01668	-1	172	-1	-1	-1	-0.241611	-0.0111785	FALSE	0.017671289475926586	TRUE
months_since_ulcers_weight_loss_diagnosis	0.6633173264314841	-1	184	-1	-1	-1	-0.427112	-1	151	-1	-1	-1	1.0904294559103855	0.1309330107077449	TRUE	-0.0555534	-1	172	-1	-1	-1	0.00909079	-1	151	-1	-1	-1	-0.0646442	-0.00850888	FALSE	0.034683545449984955	TRUE
months_since_incontinence_diagnosis	1.3116112056410252	-1	182	-1	-1	-1	-0.0512469	-1	171	-1	-1	-1	1.3628581385234648	0.13000679769165713	TRUE	0.3325574478540301	-1	166	-1	-1	-1	0.3636963184234007	-1	171	-1	-1	-1	-0.0311389	-0.00333553	FALSE	0.5565641294224926	TRUE
months_since_dependence_care_diagnosis	-0.878409	-1	132	-1	-1	-1	-0.991613	-1	106	-1	-1	-1	0.11320391755397785	0.0790489	FALSE	-0.957999	-1	62	-1	-1	-1	-0.946593	-1	78	-1	-1	-1	-0.0114055	-0.00991127	FALSE	0.023364130670634885	TRUE
months_since_cognitive_decline_diagnosis	-0.988243	-1	125	-1	-1	-1	-0.991679	-1	81	-1	-1	-1	0.003436	0.00486238	FALSE	-0.99184	-1	98	-1	-1	-1	-0.988931	-1	75	-1	-1	-1	-0.00290957	-0.00428882	FALSE	0.3098334400593691	TRUE
months_since_general_examination_diagnosis	34.42658595860878	-1	186	-1	18	61	11.164371606574724	-1	184	-1	-1	15	23.262214352034057	0.6981918156389022	TRUE	19.48412667623592	-1	182	-1	-1	33	19.46033285487062	-1	184	-1	-1	33	0.023793822154402733	0.000755176	FALSE	0.3032982333817883	TRUE
months_since_immunization_encounter_diagnosis	13.759523260063755	-1	180	-1	-1	25	0.7541805879627621	-1	157	-1	-1	-1	13.005342672100992	0.8284793188498258	TRUE	5.35755	-1	169	-1	-1	3	6.610738255033557	-1	145	-1	-1	9	-1.25318	-0.0859066	FALSE	2.118977252625262e-117	TRUE
months_since_drug_therapy_diagnosis	13.63904307509184	-1	185	-1	-1	15	4.221397947743175	-1	172	-1	-1	-1	9.417645127348663	0.4148755460441249	TRUE	8.075972119848444	-1	180	-1	-1	-1	9.005560512601674	-1	172	-1	-1	2	-0.929588	-0.0418139	FALSE	3.0729858131633515e-19	TRUE
months_since_donepezil_first	-0.906422	-1	174	-1	-1	-1	-0.93576	-1	128	-1	-1	-1	0.029337536136971765	0.014945194053210346	FALSE	-0.927662	-1	111	-1	-1	-1	-0.92783	-1	127	-1	-1	-1	0.000168109	9.254799022983314e-05	FALSE	0.8971744959266489	TRUE
months_since_donepezil_last	-0.948931	-1	164	-1	-1	-1	-0.965958	-1	104	-1	-1	-1	0.017027660675011935	0.012637932590096641	FALSE	-0.962706	-1	104	-1	-1	-1	-0.964439	-1	102	-1	-1	-1	0.00173281	0.00145938	FALSE	0.9847577207399593	TRUE
months_since_donepezil_memantine_first	-0.998657	-1	61	-1	-1	-1	-0.999872	-1	52	-1	-1	-1	0.00121461	0.00876553	FALSE	-0.998151	-1	47	-1	-1	-1	-0.998836	-1	28	-1	-1	-1	0.000685366	0.00365147	FALSE	0.6162404523629204	TRUE
months_since_donepezil_memantine_last	-0.99901	-1	61	-1	-1	-1	-0.999917	-1	32	-1	-1	-1	0.000907165	0.00825584	FALSE	-0.998707	-1	29	-1	-1	-1	-0.999328	-1	16	-1	-1	-1	0.000620708	0.00513725	FALSE	0.3944037621947949	TRUE
months_since_memantine_first	-0.949532	-1	173	-1	-1	-1	-0.972551	-1	103	-1	-1	-1	0.023018524208287428	0.016515932154777875	FALSE	-0.967827	-1	159	-1	-1	-1	-0.971745	-1	93	-1	-1	-1	0.00391822	0.00342529	FALSE	0.8506824724569668	TRUE
months_since_memantine_last	-0.970883	-1	159	-1	-1	-1	-0.985085	-1	101	-1	-1	-1	0.014201852024001815	0.014401726768571125	FALSE	-0.980849	-1	159	-1	-1	-1	-0.988219	-1	59	-1	-1	-1	0.00737091	0.00901804	FALSE	0.9140940740350643	TRUE
months_since_galantamine_first	-0.996134	-1	174	-1	-1	-1	-0.996205	-1	91	-1	-1	-1	7.110997652592932e-05	0.000150878	FALSE	-0.995539	-1	110	-1	-1	-1	-0.997323	-1	47	-1	-1	-1	0.00178454	0.00376141	FALSE	0.8646775535945274	TRUE
months_since_galantamine_last	-0.997475	-1	174	-1	-1	-1	-0.997876	-1	91	-1	-1	-1	0.000401193	0.00113741	FALSE	-0.996715	-1	110	-1	-1	-1	-0.998345	-1	43	-1	-1	-1	0.00162936	0.00415484	FALSE	0.9773355078878551	TRUE
months_since_rivastigmine_first	-0.990319	-1	175	-1	-1	-1	-0.991094	-1	87	-1	-1	-1	0.00077577	0.00116062	FALSE	-0.987612	-1	175	-1	-1	-1	-0.991297	-1	82	-1	-1	-1	0.00368546	0.00436738	FALSE	0.8468811888002716	TRUE
months_since_rivastigmine_last	-0.9941	-1	175	-1	-1	-1	-0.994411	-1	86	-1	-1	-1	0.000310576	0.000612821	FALSE	-0.992733	-1	175	-1	-1	-1	-0.994427	-1	77	-1	-1	-1	0.00169402	0.00251066	FALSE	0.8353587575110152	TRUE
months_since_antidepressants_first	13.632329672246815	-1	186	-1	-1	1	5.074780280306201	-1	181	-1	-1	-1	8.557549391940615	0.32821299664069237	TRUE	7.973244882388693	-1	181	-1	-1	-1	8.208894233877746	-1	177	-1	-1	-1	-0.235649	-0.00986666	FALSE	0.00131327	TRUE
months_since_antidepressants_last	3.818742539896715	-1	185	-1	-1	0	1.1244266432261667	-1	165	-1	-1	-1	2.6943158966705485	0.20657006301577346	TRUE	2.0504196247300563	-1	168	-1	-1	-1	2.054648200592259	-1	165	-1	-1	-1	-0.00422858	-0.000355678	FALSE	0.00365121	TRUE
months_since_antipsychotics_first	0.0861491	-1	185	-1	-1	-1	-0.639517	-1	160	-1	-1	-1	0.7256660111106296	0.10098367817866549	TRUE	-0.339915	-1	181	-1	-1	-1	-0.288875	-1	160	-1	-1	-1	-0.0510403	-0.00767959	FALSE	0.0245783	TRUE
months_since_antipsychotics_last	-0.440578	-1	182	-1	-1	-1	-0.808059	-1	139	-1	-1	-1	0.36748087475290736	0.0793079	FALSE	-0.678939	-1	150	-1	-1	-1	-0.639769	-1	135	-1	-1	-1	-0.0391693	-0.00939487	FALSE	0.012351314830278104	TRUE
months_since_angiotensin_antagonist_first	12.652621153181524	-1	184	-1	-1	3	5.5309714136944965	-1	182	-1	-1	-1	7.121649739487028	0.2905602778019937	TRUE	7.928903027246512	-1	182	-1	-1	-1	8.484656864646778	-1	181	-1	-1	-1	-0.555754	-0.0242382	FALSE	1.4392321011631e-07	TRUE
months_since_angiotensin_antagonist_last	2.673316763300653	-1	180	-1	-1	0	1.0573251795479772	-1	181	-1	-1	-1	1.615991583752676	0.1500917264654803	TRUE	1.5934101459957843	-1	172	-1	-1	-1	1.6823912790472126	-1	162	-1	-1	-1	-0.0889811	-0.00880128	FALSE	0.000821412	TRUE
months_since_adrenergics_first	11.515359669453245	-1	185	-1	-1	-1	5.477764884880737	-1	181	-1	-1	-1	6.037594784572508	0.2522586882628042	TRUE	7.5311582677063535	-1	185	-1	-1	-1	7.75072	-1	181	-1	-1	-1	-0.219563	-0.00978227	FALSE	0.00782299	TRUE
months_since_adrenergics_last	3.0006072979547307	-1	181	-1	-1	-1	1.1034624660395027	-1	169	-1	-1	-1	1.897144831915228	0.16460391692345308	TRUE	1.807153664119176	-1	179	-1	-1	-1	1.7718379433862228	-1	169	-1	-1	-1	0.0353157	0.00323578	FALSE	0.45858422727577963	TRUE
months_since_nsaids_first	17.9677	-1	185	-1	-1	25	5.868945023536146	-1	181	-1	-1	-1	12.098779850615156	0.4347375500215467	TRUE	10.125499476277302	-1	182	-1	-1	1	10.514412072778057	-1	172	-1	-1	4	-0.388913	-0.0152502	FALSE	3.076956034430672e-05	TRUE
months_since_nsaids_last	9.513331294284443	-1	185	-1	-1	6	3.0310749923365803	-1	162	-1	-1	-1	6.482256301947863	0.34785309337703707	TRUE	5.3291	-1	182	-1	-1	0	5.466927881444699	-1	162	-1	-1	1	-0.137823	-0.00807758	FALSE	0.000317173	TRUE
months_since_antidiabetics_first	6.624066003350077	-1	186	-1	-1	-1	2.6639852862339786	-1	175	-1	-1	-1	3.960080717116098	0.20648625676328614	TRUE	4.085308608449393	-1	181	-1	-1	-1	4.60553	-1	175	-1	-1	-1	-0.520218	-0.0285009	FALSE	9.375374727500841e-10	TRUE
months_since_antidiabetics_last	0.47713854453867993	-1	179	-1	-1	-1	-0.185485	-1	154	-1	-1	-1	0.6626233975619865	0.10147815996446874	TRUE	0.0751574	-1	159	-1	-1	-1	0.15926342605164812	-1	154	-1	-1	-1	-0.084106	-0.0131973	FALSE	5.503816458356949e-06	TRUE
months_since_antihypertensives_first	11.055070882713098	-1	185	-1	-1	-1	5.000609574305778	-1	184	-1	-1	-1	6.05446	0.262642	TRUE	7.249822192910993	-1	185	-1	-1	-1	7.806817447078145	-1	183	-1	-1	-1	-0.556995	-0.0253009	FALSE	1.715194122095402e-08	TRUE
months_since_antihypertensives_last	2.47518	-1	181	-1	-1	-1	0.9162846621026745	-1	170	-1	-1	-1	1.5588906537750753	0.14996097842640227	TRUE	1.390011767596436	-1	174	-1	-1	-1	1.5729267693421785	-1	170	-1	-1	-1	-0.182915	-0.0189325	FALSE	3.0499250895474747e-06	TRUE
months_since_anticholinergics_first	4.654809634174754	-1	185	-1	-1	-1	1.407835304360241	-1	182	-1	-1	-1	3.246974329814513	0.2010746743376094	TRUE	2.4361898850396346	-1	179	-1	-1	-1	2.499243511657679	-1	168	-1	-1	-1	-0.0630536	-0.00432358	FALSE	0.0739413	TRUE
months_since_anticholinergics_last	2.7434685104968692	-1	182	-1	-1	-1	0.5291125969825022	-1	168	-1	-1	-1	2.214355913514367	0.18255184400894348	TRUE	1.221230812998668	-1	175	-1	-1	-1	1.2781808071795269	-1	168	-1	-1	-1	-0.05695	-0.00523163	FALSE	0.04393	TRUE
months_since_antivirals_first	8.402149393088507	-1	185	-1	-1	-1	1.9691566598967294	-1	179	-1	-1	-1	6.432992733191778	0.34031356386334194	TRUE	4.521886436228679	-1	182	-1	-1	-1	4.996728349562272	-1	176	-1	-1	-1	-0.474842	-0.0271471	FALSE	4.7651264979119556e-14	TRUE
months_since_antivirals_last	4.6871002185168456	-1	183	-1	-1	-1	0.894544	-1	163	-1	-1	-1	3.7925558735607754	0.28647617210015724	TRUE	2.430525921040721	-1	168	-1	-1	-1	2.628842249550633	-1	163	-1	-1	-1	-0.198316	-0.01632	FALSE	3.263666066630197e-11	TRUE
months_since_glucocorticoids_first	14.022105645552205	-1	184	-1	-1	14	3.789368632188043	-1	181	-1	-1	-1	10.232737013364162	0.43082535358835466	TRUE	7.843103024660227	-1	181	-1	-1	-1	8.486790549714861	-1	181	-1	-1	-1	-0.643688	-0.0289348	FALSE	1.3278096488193596e-13	TRUE
months_since_glucocorticoids_last	7.8010536067425535	-1	183	-1	-1	5	2.13219	-1	168	-1	-1	-1	5.668867663484054	0.3485185806651488	TRUE	4.460009569254245	-1	180	-1	-1	-1	4.747125990870414	-1	168	-1	-1	-1	-0.287116	-0.0187685	FALSE	4.1353181302320086e-10	TRUE
months_since_statins_first	18.270439716844567	-1	186	-1	-1	27	8.893945968341328	-1	188	-1	-1	6	9.37649	0.32824938800672215	TRUE	12.011832253559374	-1	182	-1	-1	10	12.443237511476639	-1	179	-1	-1	12	-0.431405	-0.0159436	FALSE	5.464976231948978e-05	TRUE
months_since_statins_last	3.0255617230036735	-1	184	-1	-1	2	1.5307208653575632	-1	166	-1	-1	1	1.4948408576461103	0.14293647239485777	TRUE	1.9941420646312604	-1	162	-1	-1	1	2.113964645484993	-1	166	-1	-1	1	-0.119823	-0.0118479	FALSE	0.000357748	TRUE
months_since_nutrition_first	12.387371073404656	-1	185	-1	-1	-1	5.4393792000089585	-1	183	-1	-1	-1	6.947991873395698	0.27982332114245734	TRUE	7.5141275814356465	-1	179	-1	-1	-1	7.061695827029264	-1	176	-1	-1	-1	0.4524317681789398	0.0201368	FALSE	0.000509275	TRUE
months_since_nutrition_last	6.969486038220021	-1	184	-1	-1	-1	2.76331	-1	169	-1	-1	-1	4.206177932351451	0.2397339382369667	TRUE	4.057687085386197	-1	166	-1	-1	-1	3.647463501053911	-1	169	-1	-1	-1	0.4102235734462738	0.0260633	FALSE	1.2687671644219615e-05	TRUE
months_since_cancer_treatment_first	0.35271975628580987	-1	181	-1	-1	-1	-0.522547	-1	155	-1	-1	-1	0.875266	0.10848977301377073	TRUE	-0.277069	-1	170	-1	-1	-1	-0.239425	-1	155	-1	-1	-1	-0.0376434	-0.00542883	FALSE	0.098456	TRUE
months_since_cancer_treatment_last	-0.304359	-1	181	-1	-1	-1	-0.739518	-1	147	-1	-1	-1	0.43515894752322937	0.0815365	FALSE	-0.643274	-1	158	-1	-1	-1	-0.621252	-1	147	-1	-1	-1	-0.0220222	-0.00497177	FALSE	0.00532495	TRUE
months_since_steroids_first	23.12798086680189	-1	186	-1	-1	40	8.621389969388312	-1	181	-1	-1	4	14.506590897413579	0.46878183025366116	TRUE	13.3577	-1	181	-1	-1	14	13.524989978145893	-1	180	-1	-1	16	-0.167307	-0.00589892	FALSE	0.023571304044093338	TRUE
months_since_steroids_last	9.983899979131033	-1	182	-1	-1	10	3.480511818463033	-1	174	-1	-1	1	6.503388160668001	0.3640537057808724	TRUE	5.720668296026173	-1	180	-1	-1	3	5.99537	-1	169	-1	-1	3	-0.274702	-0.0165824	FALSE	8.683359680327138e-06	TRUE
months_since_antibacterial_first	33.046059685242994	-1	186	-1	14	58	12.184691216671123	-1	188	-1	-1	18	20.86136846857187	0.6093663280272806	TRUE	19.710918001836262	-1	183	-1	-1	32	20.068407236425237	-1	188	-1	-1	34	-0.357489	-0.0111205	FALSE	0.00247053	TRUE
months_since_antibacterial_last	12.254404842483472	-1	185	-1	2	17	4.915898341761928	-1	165	-1	-1	5	7.338506500721544	0.41052340471563337	TRUE	7.639032212178816	-1	163	-1	-1	9	7.836391615264254	-1	165	-1	-1	9	-0.197359	-0.0117201	FALSE	0.000651333	TRUE
months_since_contraceptives_first	1.071105757074193	-1	186	-1	-1	-1	-0.752997	-1	177	-1	-1	-1	1.8241028890655766	0.1644762421926892	TRUE	-0.215619	-1	182	-1	-1	-1	-0.27081	-1	177	-1	-1	-1	0.055191319435834885	0.00643845	FALSE	0.22826837692613555	TRUE
months_since_contraceptives_last	0.37661417035922223	-1	184	-1	-1	-1	-0.823972	-1	160	-1	-1	-1	1.200585767415909	0.14429387845110644	TRUE	-0.467691	-1	181	-1	-1	-1	-0.518149	-1	160	-1	-1	-1	0.0504584	0.00777312	FALSE	0.49754496500847945	TRUE
months_since_antiallergics_first	8.052053163967136	-1	186	-1	-1	-1	2.8725541793282225	-1	184	-1	-1	-1	5.179498984638913	0.2438870961093445	TRUE	4.391705784226248	-1	181	-1	-1	-1	4.445280676572138	-1	170	-1	-1	-1	-0.0535749	-0.00281109	FALSE	0.11087121172504442	TRUE
months_since_antiallergics_last	5.1965735145215985	-1	185	-1	-1	-1	1.6148309218639116	-1	170	-1	-1	-1	3.5817425926576867	0.220884	TRUE	2.7500614242671113	-1	176	-1	-1	-1	2.682468867595143	-1	170	-1	-1	-1	0.0675926	0.00462043	FALSE	0.11536747634700754	TRUE
months_since_analgesics_first	21.573230747826702	-1	186	-1	-1	37	7.540879970550073	-1	184	-1	-1	1	14.03235077727663	0.4785142742799678	TRUE	12.9859	-1	181	-1	-1	14	13.27276254024906	-1	179	-1	-1	16	-0.286832	-0.0104192	FALSE	0.002178	TRUE
[truncated: 709 more rows]
