# Supplementary material for: Varicella-zoster virus reactivation and the risk of dementia
Source: Nat Med. 2025 Oct 6;31(12):4172–9. doi: 10.1038/s41591-025-03972-5 (PMC12705433; doi:10.1038/s41591-025-03972-5)
Supplement: Supplementary file 7 — Pre- and post-matching characteristics of the cohorts. [file 41591_2025_3972_MOESM7_ESM.xlsx]

## Sheet: ED_Fig 2
Pre- and post-matching characteristics of the ZVL and Not exposed cohorts (dementia, all).
	Pre-Matching															Post-Matching
	ZVL						Not exposed						difference_in_means	NMD	has_bad_balance	ZVL						Not exposed						difference_in_means	NMD	has_bad_balance	p_value	used_in_matching
Covariate	Mean	Min	Max	25th_percentile	Median	75th_percentile	Mean	Min	Max	25th_percentile	Median	75th_percentile				Mean	Min	Max	25th_percentile	Median	75th_percentile	Mean	Min	Max	25th_percentile	Median	75th_percentile
age_at_exposure	66.471	50	89	61	65	72	64.20567549692181	50	89	54	63	73	2.265308707085893	0.24772331733095615	TRUE	66.59823606468515	50	89	61	65	72	66.78058090161713	50	89	61	65	73	-0.182345	-0.0243823	FALSE	6.089924774279979e-45	TRUE
index_date	24176.9	24094	24285	24158	24178	24197	24214.50825360771	24094	24285	24187	24218	24248	-37.618	-1.07468	TRUE	24177.809992998464	24094	24285	24159	24180	24199	24178.018646294455	24094	24285	24159	24180	24199	-0.208653	-0.00771609	FALSE	0	TRUE
visits_counts_1	0.3001950143422798	0	60	0	0	0	0.49810712378058963	0	289	0	0	0	-0.197912	-0.157791	TRUE	0.31130296323064416	0	60	0	0	0	0.3540744421356943	0	97	0	0	0	-0.0427715	-0.0423651	FALSE	2.9024457389102785e-124	TRUE
visits_counts_2	0.2515159781299294	0	62	0	0	0	0.37005072576851256	0	255	0	0	0	-0.118535	-0.112126	TRUE	0.25880085524136476	0	62	0	0	0	0.2928561749028819	0	94	0	0	0	-0.0340553	-0.0382874	FALSE	2.541652560517638e-103	TRUE
visits_counts_3	0.2058087504002792	0	43	0	0	0	0.2952190242953574	0	220	0	0	0	-0.0894103	-0.0962572	FALSE	0.21020040955220284	0	43	0	0	0	0.23592352516035775	0	108	0	0	0	-0.0257231	-0.0320698	FALSE	4.751701063950919e-67	TRUE
visits_counts_4	0.1640018095162255	0	45	0	0	0	0.23931999968682635	0	263	0	0	0	-0.0753182	-0.0915485	FALSE	0.16594392748516879	0	45	0	0	0	0.18792912638901438	0	91	0	0	0	-0.0219852	-0.0315985	FALSE	1.9843446587116617e-66	TRUE
visits_counts_5	0.12330633178191602	0	54	0	0	0	0.19234992046377672	0	159	0	0	0	-0.0690436	-0.0959524	FALSE	0.12385942722919867	0	54	0	0	0	0.13833867859186316	0	98	0	0	0	-0.0144793	-0.0245161	FALSE	4.7809891543612186e-36	TRUE
vaccinations_counts_1	0.7171106024435246	0	63	0	1	1	0.4244445405586851	0	76	0	0	1	0.29266606188483957	0.3745374409074151	TRUE	0.68559	0	63	0	1	1	0.7103660372812961	0	54	0	1	1	-0.0247764	-0.0316832	FALSE	6.712022817431095e-65	TRUE
vaccinations_counts_2	0.635594	0	37	0	1	1	0.3540820245854991	0	76	0	0	1	0.28151224392434393	0.3854405526169702	TRUE	0.6043247658626193	0	37	0	0	1	0.6183052519047189	0	51	0	0	1	-0.0139805	-0.0184983	FALSE	2.727520204236023e-17	TRUE
vaccinations_counts_3	0.5451337059671678	0	39	0	0	1	0.2553405037428431	0	89	0	0	0	0.2897932022243247	0.44967804014388896	TRUE	0.5152264582768693	0	39	0	0	1	0.5120945884903786	0	89	0	0	1	0.00313187	0.00431217	FALSE	2.0526761148666444e-05	TRUE
vaccinations_counts_4	0.4483686397961414	0	43	0	0	1	0.2161960789291833	0	76	0	0	0	0.2321725608669581	0.3853248010828898	TRUE	0.4243043635378083	0	43	0	0	1	0.41703744692384137	0	57	0	0	1	0.00726692	0.010794718752019162	FALSE	6.081189192799359e-13	TRUE
vaccinations_counts_5	0.35011597508018294	0	35	0	0	1	0.17860984500869248	0	57	0	0	0	0.17150613007149046	0.31199406209497665	TRUE	0.3323414490920589	0	30	0	0	1	0.31805417532447977	0	43	0	0	1	0.014287273399531841	0.0236901	FALSE	1.0453073868937039e-40	TRUE
other_procedures_counts_1	4.311182573071077	0	365	0	2	6	4.202275320526001	0	366	0	2	5	0.10890725254507672	0.016135822520585555	FALSE	4.334703526364923	0	365	0	2	6	4.666258243743789	0	365	0	3	6	-0.331555	-0.0507033	FALSE	2.1512852132922962e-159	TRUE
other_procedures_counts_2	3.34646	0	172	0	2	5	3.0781105990958557	0	366	0	1	4	0.26834568024736427	0.0483112	FALSE	3.3410613726021623	0	172	0	2	5	3.6104078206402264	0	273	0	2	5	-0.269346	-0.048254	FALSE	1.4815655443351942e-146	TRUE
other_procedures_counts_3	2.4385077929493253	0	225	0	1	3	2.3385434430751038	0	366	0	0	3	0.0999643	0.021333542817244217	FALSE	2.4230226307706206	0	225	0	1	3	2.6005040352937634	0	252	0	1	3	-0.177481	-0.0375387	FALSE	9.190563767227361e-77	TRUE
other_procedures_counts_4	1.6910962652466144	0	193	0	0	2	1.770394806304003	0	366	0	0	2	-0.0792985	-0.0201076	FALSE	1.6762015538892403	0	193	0	0	2	1.7883070587526726	0	212	0	0	2	-0.112106	-0.0288126	FALSE	1.5453199146230855e-50	TRUE
other_procedures_counts_5	1.1061243991575922	0	134	0	0	1	1.3004720560556495	0	366	0	0	1	-0.194348	-0.0598055	FALSE	1.0948011714397567	0	132	0	0	1	1.1381297617972115	0	155	0	0	1	-0.0433286	-0.0139902	FALSE	7.254592797340052e-11	TRUE
elective_procedures_counts_1	1.784692983719437	0	173	0	0	2	1.4527028367526904	0	346	0	0	1	0.33199014696674656	0.0802954	FALSE	1.7368043635378083	0	173	0	0	2	1.7883578763513717	0	125	0	0	2	-0.0515535	-0.0123513	FALSE	1.4068342011270682e-07	TRUE
elective_procedures_counts_2	1.3415597419914504	0	365	0	0	1	1.0534641375513363	0	335	0	0	1	0.2880956044401142	0.0835915	FALSE	1.2908535850874816	0	365	0	0	1	1.3625233384527358	0	192	0	0	1	-0.0716697	-0.0200885	FALSE	2.504040545849111e-28	TRUE
elective_procedures_counts_3	0.9489777419338442	0	135	0	0	1	0.7982163316861566	0	335	0	0	0	0.15076141024768763	0.052560774235778575	FALSE	0.9128421718312404	0	135	0	0	0	0.9400822868672268	0	141	0	0	0	-0.0272401	-0.00929111	FALSE	0.013156316184301253	TRUE
elective_procedures_counts_4	0.6589773522440204	0	98	0	0	0	0.6058351318647264	0	172	0	0	0	0.0531422	0.021852919002032664	FALSE	0.6284650073779625	0	98	0	0	0	0.633056	0	112	0	0	0	-0.00459052	-0.00191413	FALSE	0.9834237036718073	TRUE
elective_procedures_counts_5	0.41884878848822377	0	133	0	0	0	0.44230189923850916	0	359	0	0	0	-0.0234531	-0.0116577	FALSE	0.3983779775348571	0	124	0	0	0	0.39487344535790647	0	113	0	0	0	0.00350453	0.00181373	FALSE	0.011334600156137027	TRUE
critical_procedures_counts_1	5.948274605947344	0	365	1	3	8	6.032673854508496	0	366	0	3	8	-0.0843992	-0.00922242	FALSE	5.958756813322492	0	365	1	3	8	6.5403962266991895	0	366	1	4	8	-0.581639	-0.0628223	FALSE	1.4725253941752457e-190	TRUE
critical_procedures_counts_2	4.637952739095886	0	365	0	2	6	4.331903249716224	0	366	0	2	5	0.3060494893796619	0.0399635	FALSE	4.611068449423314	0	365	0	2	6	5.025469027614659	0	365	0	2	6	-0.414401	-0.0513257	FALSE	2.9921625790541836e-133	TRUE
critical_procedures_counts_3	3.3804558693217532	0	364	0	1	4	3.2581205659230137	0	366	0	1	4	0.12233530339873955	0.018845154377283117	FALSE	3.3411855933989822	0	364	0	1	4	3.585979612732255	0	365	0	1	4	-0.244794	-0.0358611	FALSE	2.3447591563727015e-51	TRUE
critical_procedures_counts_4	2.356073146474239	0	366	0	0	3	2.46019	0	366	0	0	3	-0.104116	-0.0188719	FALSE	2.3119560634805914	0	366	0	0	2	2.4829911615020928	0	365	0	0	3	-0.171035	-0.0298186	FALSE	1.5688196195772784e-41	TRUE
critical_procedures_counts_5	1.5302763578572482	0	254	0	0	1	1.8070530352720935	0	366	0	0	2	-0.276777	-0.0606666	FALSE	1.4947319089348632	0	254	0	0	1	1.5781875809317312	0	311	0	0	1	-0.0834557	-0.0181566	FALSE	7.424014067400637e-09	TRUE
prescriptions_counts_1	8.159572899953067	0	366	2	6	11	7.414181110597347	0	366	1	4	10	0.745392	0.0760514	FALSE	8.230237600505918	0	365	2	6	11	8.791817237329479	0	366	3	6	12	-0.56158	-0.0588812	FALSE	3.7223712278262733e-268	TRUE
prescriptions_counts_2	6.52559	0	366	1	4	9	5.928816809458391	0	366	0	3	8	0.5967747989948284	0.0683754	FALSE	6.542372466648598	0	366	1	4	9	7.025425738549101	0	366	1	5	10	-0.483053	-0.0571675	FALSE	9.812898667080566e-245	TRUE
prescriptions_counts_3	4.901818496034482	0	366	0	3	7	4.697257473049014	0	366	0	1	6	0.20456102298546863	0.026740308689410054	FALSE	4.876181979703075	0	366	0	3	7	5.249533230945283	0	365	0	3	7	-0.373351	-0.0518365	FALSE	4.8545397331598687e-191	TRUE
prescriptions_counts_4	3.5459961064903687	0	366	0	1	5	3.6461316480131982	0	366	0	0	4	-0.100136	-0.015228	FALSE	3.4972577318035354	0	366	0	1	5	3.788109434757732	0	366	0	1	5	-0.290852	-0.0488679	FALSE	2.1667271551186695e-153	TRUE
prescriptions_counts_5	2.4705436850764046	0	362	0	0	3	2.7427858513317593	0	366	0	0	3	-0.272242	-0.0487543	FALSE	2.4202220164423163	0	362	0	0	3	2.5813627397837804	0	366	0	0	3	-0.161141	-0.0330236	FALSE	3.3269602709955303e-59	TRUE
diagnoses_counts_1	12.197179662257524	0	355	5	9	16	12.033927727276838	0	366	3	8	16	0.16325193498068558	0.012166862520482977	FALSE	12.210386740747433	0	355	5	9	16	13.33546955461198	0	334	5	9	17	-1.12508	-0.0865645	FALSE	0	TRUE
diagnoses_counts_2	9.77988	0	359	3	7	13	8.96783	0	366	2	5	12	0.8120513857646987	0.0708138	FALSE	9.711337218056434	0	359	3	7	13	10.580585418737014	0	365	3	7	14	-0.869248	-0.076178	FALSE	0	TRUE
diagnoses_counts_3	7.387548224115701	0	347	1	5	10	6.88908	0	366	0	4	9	0.4984720095853712	0.050375296068428804	FALSE	7.288156488089861	0	347	1	5	10	7.831927379769326	0	365	1	5	10	-0.543771	-0.0551103	FALSE	3.3260105496157825e-146	TRUE
diagnoses_counts_4	5.293324613317565	0	343	0	3	7	5.286272747941358	0	366	0	2	7	0.00705187	0.000832299	FALSE	5.183127804378595	0	343	0	3	7	5.606291595145602	0	365	0	3	7	-0.423164	-0.0508446	FALSE	8.79903330074756e-146	TRUE
diagnoses_counts_5	3.581832321551711	0	259	0	1	5	3.959113052720122	0	366	0	1	5	-0.377281	-0.053138	FALSE	3.490547926641973	0	259	0	1	5	3.7173732195019125	0	258	0	1	5	-0.226825	-0.0334924	FALSE	5.982923658325294e-50	TRUE
well_visit_counts_1	0.6558835539034213	0	87	0	0	1	0.48366206557323965	0	366	0	0	1	0.1722214883301817	0.1236379764298853	TRUE	0.6373035052850302	0	87	0	0	1	0.6392289276357395	0	91	0	0	1	-0.00192542	-0.00147851	FALSE	1.1024813627889564e-16	TRUE
well_visit_counts_2	0.5579426410465375	0	76	0	0	1	0.4050160307658137	0	364	0	0	1	0.15292661028072374	0.13546199223579067	TRUE	0.5393779925919234	0	75	0	0	1	0.5399068720450507	0	124	0	0	1	-0.000528879	-0.000470752	FALSE	6.11912516997845e-06	TRUE
well_visit_counts_3	0.4463676672658854	0	67	0	0	1	0.33704085570592873	0	365	0	0	0	0.10932681155995666	0.11323259004399358	TRUE	0.43110827536362817	0	62	0	0	1	0.4089348631312675	0	66	0	0	1	0.022173412144184113	0.023140873395466104	FALSE	3.079297343506938e-74	TRUE
well_visit_counts_4	0.330657	0	49	0	0	0	0.2754665850185483	0	365	0	0	0	0.0551903	0.0683556	FALSE	0.31718839401331045	0	49	0	0	0	0.3030611015749691	0	67	0	0	0	0.014127292670309544	0.017735500907802938	FALSE	1.5384732495679347e-45	TRUE
well_visit_counts_5	0.23013217262242613	0	55	0	0	0	0.21477129088578809	0	203	0	0	0	0.015360881736638049	0.0229963	FALSE	0.22017571596350166	0	55	0	0	0	0.20893185171801126	0	48	0	0	0	0.011243863962590694	0.0172933	FALSE	1.552725869216985e-44	TRUE
enc_reports_counts_1	3.435227621214714	0	181	0	1	5	3.3009274500573555	0	337	0	0	4	0.1343001711573586	0.021488552536817328	FALSE	3.40815	0	181	0	0	5	3.7094833167705605	0	266	0	1	5	-0.30133	-0.0468032	FALSE	3.154292303859118e-92	TRUE
enc_reports_counts_2	2.836376020182544	0	179	0	0	4	2.495275030688356	0	335	0	0	3	0.3411009894941879	0.0633403	FALSE	2.7892255397958263	0	179	0	0	4	3.011038711717409	0	223	0	0	4	-0.221813	-0.0392514	FALSE	4.606519072221048e-58	TRUE
enc_reports_counts_3	2.220803337100335	0	154	0	0	3	1.9296343294864917	0	293	0	0	2	0.2911690076138431	0.0626859	FALSE	2.1662262474779412	0	154	0	0	3	2.3210862920468576	0	171	0	0	3	-0.15486	-0.0319016	FALSE	1.8736489797798124e-38	TRUE
enc_reports_counts_4	1.6762931348513164	0	107	0	0	2	1.4826619242650358	0	337	0	0	1	0.19363121058628052	0.048536	FALSE	1.6209741169030627	0	107	0	0	1	1.7517936730207486	0	158	0	0	2	-0.13082	-0.0315431	FALSE	3.60069288708509e-42	TRUE
enc_reports_counts_5	1.2174079527221529	0	136	0	0	1	1.1386538291824777	0	337	0	0	0	0.0787541	0.0231166	FALSE	1.17133	0	136	0	0	0	1.2437494353600145	0	155	0	0	0	-0.0724226	-0.0209305	FALSE	1.3526185488958466e-13	TRUE
enc_surgery_counts_1	0.26154286672777455	0	98	0	0	0	0.2856770339050754	0	237	0	0	0	-0.0241342	-0.0237381	FALSE	0.26175768663233656	0	98	0	0	0	0.2893742283253531	0	129	0	0	0	-0.0276165	-0.028474	FALSE	4.6780120830499356e-42	TRUE
enc_surgery_counts_2	0.2123352077978628	0	101	0	0	0	0.20787713802770993	0	210	0	0	0	0.00445807	0.00527086	FALSE	0.2120392537717951	0	101	0	0	0	0.22957320745625923	0	114	0	0	0	-0.017534	-0.0212205	FALSE	2.4720353157620657e-29	TRUE
enc_surgery_counts_3	0.1666059541216476	0	99	0	0	0	0.16331237679714733	0	237	0	0	0	0.00329358	0.00446687	FALSE	0.16528141656879575	0	99	0	0	0	0.17806863010810975	0	159	0	0	0	-0.0127872	-0.0172994	FALSE	2.68938235405975e-22	TRUE
enc_surgery_counts_4	0.1276403603444858	0	103	0	0	0	0.12958239739135477	0	195	0	0	0	-0.00194204	-0.00304844	FALSE	0.1255232330532719	0	103	0	0	0	0.13378015177522812	0	74	0	0	0	-0.00825692	-0.0132803	FALSE	2.71655897641395e-11	TRUE
enc_surgery_counts_5	0.0899353	0	76	0	0	0	0.10145503362397924	0	237	0	0	0	-0.0115197	-0.0218901	FALSE	0.0878015	0	76	0	0	0	0.0919159	0	41	0	0	0	-0.00411434	-0.00877405	FALSE	7.127034841858012e-06	TRUE
enc_urgent_counts_1	0.030812604940928107	0	43	0	0	0	0.030081088409147073	0	131	0	0	0	0.000731517	0.00287032	FALSE	0.0319812	0	43	0	0	0	0.0352561	0	14	0	0	0	-0.00327491	-0.0124552	FALSE	1.4518218081977365e-10	TRUE
enc_urgent_counts_2	0.024957091761787693	0	58	0	0	0	0.025907023458606085	0	82	0	0	0	-0.000949932	-0.00403326	FALSE	0.025866157737826363	0	58	0	0	0	0.0295589	0	36	0	0	0	-0.00369275	-0.0149783	FALSE	1.5526186500231735e-18	TRUE
enc_urgent_counts_3	0.017941	0	28	0	0	0	0.021151610932526967	0	68	0	0	0	-0.00321063	-0.0161769	FALSE	0.018642530189417895	0	28	0	0	0	0.021428087451440963	0	20	0	0	0	-0.00278556	-0.0140542	FALSE	1.4018351462938753e-14	TRUE
enc_urgent_counts_4	0.012939396455178045	0	96	0	0	0	0.016539330922757774	0	39	0	0	0	-0.00359993	-0.0189369	FALSE	0.013346207125003765	0	26	0	0	0	0.015168112145029663	0	21	0	0	0	-0.00182191	-0.0107189	FALSE	1.1754440695821207e-06	TRUE
enc_urgent_counts_5	0.00857656	0	64	0	0	0	0.012125520907723158	0	51	0	0	0	-0.00354896	-0.0234173	FALSE	0.00883285	0	8	0	0	0	0.0097758	0	17	0	0	0	-0.000942949	-0.00706544	FALSE	0.000607388	TRUE
enc_ambulatory_counts_1	4.098393291913259	0	253	0	2	5	5.008705353087699	0	366	0	2	6	-0.910312	-0.119099	TRUE	4.1622530641129885	0	253	0	2	5	4.655020025898154	0	319	0	2	6	-0.492767	-0.067629	FALSE	8.079207480492799e-227	TRUE
enc_ambulatory_counts_2	3.2309827130205537	0	252	0	1	4	3.6170068033933123	0	366	0	1	4	-0.386024	-0.0611182	FALSE	3.2722072906314934	0	252	0	1	4	3.620369952118529	0	327	0	1	5	-0.348163	-0.0559973	FALSE	6.653921198501312e-170	TRUE
enc_ambulatory_counts_3	2.476448333059421	0	253	0	1	3	2.7386356544694404	0	366	0	1	3	-0.262187	-0.0490013	FALSE	2.4962338512964135	0	253	0	1	3	2.7135826030656185	0	253	0	1	3	-0.217349	-0.0410401	FALSE	3.292541614101421e-80	TRUE
enc_ambulatory_counts_4	1.8677477453055082	0	252	0	0	2	2.0981801266848192	0	366	0	0	2	-0.230432	-0.0505779	FALSE	1.8717759056825367	0	252	0	0	2	2.0804856656729003	0	253	0	0	2	-0.20871	-0.0461505	FALSE	1.013028090121416e-131	TRUE
enc_ambulatory_counts_5	1.348855413215229	0	253	0	0	1	1.5928184343127028	0	350	0	0	2	-0.243963	-0.0633489	FALSE	1.3453733399584424	0	253	0	0	1	1.4814647514078356	0	253	0	0	1	-0.136091	-0.0360713	FALSE	1.2515426534607402e-63	TRUE
enc_other_patient_counts_1	7.543620692868507	0	352	1	4	10	7.6851500052334965	0	366	0	4	10	-0.141529	-0.0134076	FALSE	7.583374740265606	0	352	1	4	10	8.328434140392085	0	205	1	5	11	-0.745059	-0.071066	FALSE	1.3783514258106992e-241	TRUE
enc_other_patient_counts_2	6.286291559148985	0	200	0	3	9	5.860237596936554	0	365	0	2	8	0.4260539622124311	0.0462777	FALSE	6.272958261812269	0	200	0	3	9	6.8395029662420574	0	202	0	4	9	-0.566545	-0.0604608	FALSE	7.917535194964997e-169	TRUE
enc_other_patient_counts_3	4.970796983461903	0	187	0	2	7	4.546402946082217	0	355	0	1	6	0.4243940373796864	0.052985413562320706	FALSE	4.910131899900623	0	187	0	2	7	5.340114659559731	0	188	0	2	7	-0.429983	-0.0522486	FALSE	1.0382069206632987e-116	TRUE
enc_other_patient_counts_4	3.8595354558439072	0	220	0	1	5	3.55258	0	340	0	1	4	0.3069560338301871	0.043799481415193464	FALSE	3.7783166952750924	0	220	0	1	5	4.148505962598247	0	304	0	1	5	-0.370189	-0.0510308	FALSE	2.8393576922876376e-130	TRUE
enc_other_patient_counts_5	2.868244176255013	0	210	0	0	3	2.758143217802918	0	323	0	0	3	0.11010095845209511	0.018067113844567648	FALSE	2.7954873972355228	0	210	0	0	3	3.0183545637967897	0	214	0	0	3	-0.222867	-0.0358166	FALSE	3.882062595525122e-61	TRUE
enc_prescriptions_counts_1	1.6243712015831573	0	93	0	0	2	1.4708422797490446	0	155	0	0	1	0.1535289218341127	0.0423662	FALSE	1.6318773150239407	0	93	0	0	2	1.7613586743758847	0	125	0	0	2	-0.129481	-0.0341819	FALSE	6.492880760555404e-52	TRUE
enc_prescriptions_counts_2	1.3034108025407776	0	90	0	0	1	1.1519413991306087	0	124	0	0	0	0.1514694034101689	0.0477108	FALSE	1.299063450477309	0	90	0	0	1	1.4020180233083386	0	111	0	0	1	-0.102955	-0.0310783	FALSE	1.7827153053450849e-43	TRUE
enc_prescriptions_counts_3	0.9893529962911695	0	80	0	0	0	0.8874003934889984	0	124	0	0	0	0.10195260280217111	0.037316388642145135	FALSE	0.9762324208751167	0	80	0	0	0	1.055095687656217	0	100	0	0	0	-0.0788633	-0.027954	FALSE	3.7689913871952856e-33	TRUE
enc_prescriptions_counts_4	0.726387	0	68	0	0	0	0.6694733840791186	0	128	0	0	0	0.0569135	0.0245336	FALSE	0.7080001957418617	0	68	0	0	0	0.7638656759117054	0	85	0	0	0	-0.0558655	-0.0237163	FALSE	1.1065581121281053e-26	TRUE
enc_prescriptions_counts_5	0.5063222938159614	0	65	0	0	0	0.4922480782198298	0	123	0	0	0	0.0140742	0.00725005	FALSE	0.49043499864486406	0	65	0	0	0	0.5259903785346464	0	86	0	0	0	-0.0355554	-0.0183839	FALSE	8.585867005637372e-16	TRUE
enc_assisted_living_counts_1	0.0155351	0	38	0	0	0	0.0605937	0	155	0	0	0	-0.0450586	-0.0665261	FALSE	0.016607944108169966	0	38	0	0	0	0.025015433492938235	0	106	0	0	0	-0.00840749	-0.0189767	FALSE	8.623212445382977e-25	TRUE
enc_assisted_living_counts_2	0.010670723958977522	0	33	0	0	0	0.031558477462253647	0	133	0	0	0	-0.0208878	-0.0444107	FALSE	0.011230689312494354	0	33	0	0	0	0.015751573463426385	0	70	0	0	0	-0.00452088	-0.0132698	FALSE	3.4827306724371566e-17	TRUE
enc_assisted_living_counts_3	0.00626723	0	41	0	0	0	0.017556651173439592	0	114	0	0	0	-0.0112894	-0.0339282	FALSE	0.00656488	0	41	0	0	0	0.00822116	0	40	0	0	0	-0.00165628	-0.007245	FALSE	1.200341182622269e-05	TRUE
enc_assisted_living_counts_4	0.0037478	0	37	0	0	0	0.0100358	0	79	0	0	0	-0.00628797	-0.0258989	FALSE	0.00391107	0	37	0	0	0	0.00514199	0	30	0	0	0	-0.00123092	-0.00697268	FALSE	0.000278681	TRUE
enc_assisted_living_counts_5	0.00233644	0	27	0	0	0	0.00591754	0	83	0	0	0	-0.00358109	-0.0194388	FALSE	0.00234702	0	27	0	0	0	0.00293801	0	42	0	0	0	-0.00059099	-0.00448187	FALSE	0.019339342941409463	TRUE
enc_rehab_counts_1	0.00689582	0	55	0	0	0	0.017623694656915614	0	152	0	0	0	-0.0107279	-0.028227	FALSE	0.00732903	0	55	0	0	0	0.00899283	0	60	0	0	0	-0.00166381	-0.00547457	FALSE	0.00240289	TRUE
enc_rehab_counts_2	0.00498634	0	32	0	0	0	0.010228007894104134	0	119	0	0	0	-0.00524167	-0.0188538	FALSE	0.00522292	0	32	0	0	0	0.00711635	0	41	0	0	0	-0.00189343	-0.00755696	FALSE	0.000404638	TRUE
enc_rehab_counts_3	0.00331406	0	31	0	0	0	0.00681544	0	119	0	0	0	-0.00350138	-0.0157212	FALSE	0.00344054	0	31	0	0	0	0.00474109	0	62	0	0	0	-0.00130055	-0.00644422	FALSE	2.717820802954375e-05	TRUE
enc_rehab_counts_4	0.00211619	0	48	0	0	0	0.00470851	0	78	0	0	0	-0.00259233	-0.0147067	FALSE	0.00220774	0	48	0	0	0	0.00280814	0	36	0	0	0	-0.0006004	-0.00407956	FALSE	0.0110651	TRUE
enc_rehab_counts_5	0.00182307	0	45	0	0	0	0.00311889	0	76	0	0	0	-0.00129582	-0.00872188	FALSE	0.00172592	0	36	0	0	0	0.00222656	0	34	0	0	0	-0.000500647	-0.00381025	FALSE	0.21323997334259104	TRUE
enc_swing_bed_counts_1	0.000367664	0	26	0	0	0	0.000541213	0	36	0	0	0	-0.000173549	-0.00424851	FALSE	0.000399012	0	26	0	0	0	0.00036137	0	9	0	0	0	3.7642665120074525e-05	0.00108892	FALSE	0.6942294971132423	TRUE
enc_swing_bed_counts_2	0.000213482	0	7	0	0	0	0.00029208	0	24	0	0	0	-7.85978e-05	-0.00345072	FALSE	0.000231502	0	7	0	0	0	0.000239031	0	3	0	0	0	-7.52853e-06	-0.00041251	FALSE	0.7634570673423011	TRUE
enc_swing_bed_counts_3	0.000127073	0	16	0	0	0	0.000178745	0	29	0	0	0	-5.16718e-05	-0.002213	FALSE	0.000135514	0	16	0	0	0	0.000133631	0	2	0	0	0	1.8821332332663587e-06	9.570376760008606e-05	FALSE	0.3162087414961987	TRUE
enc_swing_bed_counts_4	8.810378626021454e-05	0	9	0	0	0	0.000115312	0	19	0	0	0	-2.7208e-05	-0.00159915	FALSE	9.410666425753606e-05	0	9	0	0	0	0.000122339	0	10	0	0	0	-2.8232e-05	-0.00169445	FALSE	0.21802646694520267	TRUE
enc_swing_bed_counts_5	3.7274678802398455e-05	0	2	0	0	0	6.803165273360683e-05	0	29	0	0	0	-3.0757e-05	-0.00273278	FALSE	3.7642665703014424e-05	0	2	0	0	0	3.952479898816514e-05	0	2	0	0	0	-1.88213e-06	-0.000283008	FALSE	0.878498	TRUE
enc_advice_counts_1	0.0771044	0	56	0	0	0	0.0745004	0	122	0	0	0	0.00260401	0.00320947	FALSE	0.0767101	0	56	0	0	0	0.0985711	0	73	0	0	0	-0.021861	-0.0246284	FALSE	1.68295732653323e-25	TRUE
enc_advice_counts_2	0.0566643	0	48	0	0	0	0.052275217908424224	0	128	0	0	0	0.00438907	0.00659378	FALSE	0.0564395	0	48	0	0	0	0.0705668	0	56	0	0	0	-0.0141273	-0.0194843	FALSE	2.757647414351226e-19	TRUE
enc_advice_counts_3	0.0387064	0	70	0	0	0	0.038957812850016205	0	127	0	0	0	-0.000251448	-0.000451309	FALSE	0.0386684	0	70	0	0	0	0.0455439	0	44	0	0	0	-0.00687543	-0.0119104	FALSE	9.187287324192319e-11	TRUE
enc_advice_counts_4	0.0225732	0	58	0	0	0	0.029683236263440146	0	127	0	0	0	-0.00711003	-0.0157791	FALSE	0.023027900743819073	0	58	0	0	0	0.026372451591531905	0	54	0	0	0	-0.00334455	-0.00765016	FALSE	5.495540402704656e-05	TRUE
enc_advice_counts_5	0.012661530667741984	0	44	0	0	0	0.0219786	0	127	0	0	0	-0.0093171	-0.0263105	FALSE	0.013291625259734393	0	44	0	0	0	0.015467371337368627	0	42	0	0	0	-0.00217575	-0.00681354	FALSE	0.000247787	TRUE
enc_unknown_counts_1	0.5325687506035957	0	353	0	0	0	0.6593833018094671	0	357	0	0	0	-0.126815	-0.0361028	FALSE	0.5272890505014003	0	353	0	0	0	0.5731020567952541	0	193	0	0	0	-0.045813	-0.0137547	FALSE	3.928429354278471e-14	TRUE
enc_unknown_counts_2	0.45098295022305507	0	157	0	0	0	0.4667736828634956	0	358	0	0	0	-0.0157907	-0.00530204	FALSE	0.43907158129310087	0	157	0	0	0	0.4640851326527539	0	176	0	0	0	-0.0250136	-0.00870113	FALSE	7.31038399728469e-09	TRUE
enc_unknown_counts_3	0.3821755874574094	0	176	0	0	0	0.36948370664720936	0	355	0	0	0	0.012691880810200062	0.00479206	FALSE	0.36858945403077664	0	176	0	0	0	0.3723838347336405	0	207	0	0	0	-0.00379438	-0.0014799	FALSE	0.030187593333198755	TRUE
enc_unknown_counts_4	0.3318598539849173	0	165	0	0	0	0.3011031921591658	0	225	0	0	0	0.030756661825751486	0.012809946878942092	FALSE	0.31735402174240374	0	165	0	0	0	0.3147698527418918	0	201	0	0	0	0.00258417	0.00111418	FALSE	0.037933856952071056	TRUE
enc_unknown_counts_5	0.2744432942005683	0	168	0	0	0	0.24442104341400012	0	271	0	0	0	0.030022250786568172	0.013926071194969735	FALSE	0.25840748938476826	0	168	0	0	0	0.2600054205438612	0	140	0	0	0	-0.00159793	-0.000770837	FALSE	0.00543862	TRUE
enc_observation_counts_1	0.052453944592884265	0	37	0	0	0	0.0849401	0	155	0	0	0	-0.0324862	-0.0775593	FALSE	0.0548021	0	37	0	0	0	0.0610978	0	67	0	0	0	-0.00629574	-0.0178389	FALSE	3.0475043384405603e-22	TRUE
enc_observation_counts_2	0.0407514	0	16	0	0	0	0.0613294	0	115	0	0	0	-0.020578	-0.0606011	FALSE	0.042208721052790076	0	16	0	0	0	0.0474147	0	54	0	0	0	-0.00520598	-0.0171051	FALSE	2.9347238019450577e-21	TRUE
enc_observation_counts_3	0.030365308795299324	0	45	0	0	0	0.0470494	0	122	0	0	0	-0.0166841	-0.0569083	FALSE	0.0313319	0	45	0	0	0	0.034875929773842865	0	80	0	0	0	-0.00354406	-0.0130801	FALSE	2.0760147355390985e-13	TRUE
enc_observation_counts_4	0.021448189043616457	0	44	0	0	0	0.036207129702003876	0	122	0	0	0	-0.0147589	-0.0595876	FALSE	0.022039780769114947	0	44	0	0	0	0.0250493	0	20	0	0	0	-0.00300953	-0.0142737	FALSE	9.45669467808412e-15	TRUE
enc_observation_counts_5	0.014576093715319724	0	24	0	0	0	0.0273152	0	91	0	0	0	-0.0127391	-0.0629069	FALSE	0.0148237	0	18	0	0	0	0.016096003854608968	0	43	0	0	0	-0.00127232	-0.00763751	FALSE	0.000495691	TRUE
enc_orders_counts_1	0.8755330702644638	0	233	0	0	0	1.1863920579772587	0	273	0	0	1	-0.310859	-0.0970955	FALSE	0.8808722558496702	0	233	0	0	0	0.9393501370193031	0	261	0	0	0	-0.0584779	-0.0208489	FALSE	0.027926563167302076	TRUE
enc_orders_counts_2	0.7087102452843296	0	125	0	0	0	0.8770121501491261	0	273	0	0	0	-0.168302	-0.0629656	FALSE	0.7050584214171711	0	125	0	0	0	0.7450499894600536	0	136	0	0	0	-0.0399916	-0.016553	FALSE	0.034802	TRUE
enc_orders_counts_3	0.5437511542443152	0	99	0	0	0	0.66962	0	265	0	0	0	-0.125868	-0.0560642	FALSE	0.5336958322040534	0	99	0	0	0	0.5698534947450838	0	261	0	0	0	-0.0361577	-0.0176028	FALSE	9.144799580573963e-05	TRUE
enc_orders_counts_4	0.42537694018938926	0	212	0	0	0	0.5116081762948685	0	262	0	0	0	-0.0862312	-0.0449727	FALSE	0.4099323937723974	0	212	0	0	0	0.4478404402686181	0	160	0	0	0	-0.037908	-0.0205125	FALSE	1.0911047777508453e-11	TRUE
enc_orders_counts_5	0.326911	0	145	0	0	0	0.3790231886078375	0	261	0	0	0	-0.0521124	-0.0321369	FALSE	0.3092081488842714	0	145	0	0	0	0.3383943897371036	0	138	0	0	0	-0.0291862	-0.0181686	FALSE	5.1023621453659295e-09	TRUE
enc_visits_counts_1	0.0713454	0	366	0	0	0	0.18980553665153982	0	366	0	0	0	-0.11846	-0.0509022	FALSE	0.0759798	0	366	0	0	0	0.0954938	0	366	0	0	0	-0.019514	-0.0111024	FALSE	1.9399255435258402e-31	TRUE
enc_visits_counts_2	0.043752001396106154	0	360	0	0	0	0.0967857	0	366	0	0	0	-0.0530337	-0.0328134	FALSE	0.0466694	0	360	0	0	0	0.0542751	0	280	0	0	0	-0.0076057	-0.00583535	FALSE	3.3089145739640854e-14	TRUE
enc_visits_counts_3	0.023772773558020578	0	354	0	0	0	0.0595736	0	366	0	0	0	-0.0358009	-0.0303859	FALSE	0.024812163098141958	0	354	0	0	0	0.029372572048062155	0	144	0	0	0	-0.00456041	-0.00516162	FALSE	1.3646105049319128e-08	TRUE
enc_visits_counts_4	0.013429050190355007	0	160	0	0	0	0.0374932	0	366	0	0	0	-0.0240641	-0.0272129	FALSE	0.013954136176107447	0	160	0	0	0	0.016353856114674617	0	180	0	0	0	-0.00239972	-0.00381143	FALSE	3.593438377907884e-06	TRUE
enc_visits_counts_5	0.00635533	0	94	0	0	0	0.022888698467828362	0	364	0	0	0	-0.0165334	-0.026833	FALSE	0.00654794	0	94	0	0	0	0.00833032	0	59	0	0	0	-0.00178238	-0.00538753	FALSE	4.5264249948556216e-05	TRUE
enc_diagnostics_counts_1	2.3704831984385297	0	275	0	1	3	2.3158394182389137	0	366	0	0	3	0.0546438	0.012170799985316477	FALSE	2.403226352877405	0	275	0	1	3	2.7557367422531396	0	366	0	1	3	-0.35251	-0.0745792	FALSE	5.480049656360177e-279	TRUE
enc_diagnostics_counts_2	2.079344236741651	0	189	0	0	3	1.7913929089430154	0	361	0	0	2	0.28795132779863564	0.0738487	FALSE	2.0950458487668264	0	189	0	0	3	2.348975743066221	0	361	0	1	3	-0.25393	-0.0596326	FALSE	2.610206221500295e-190	TRUE
enc_diagnostics_counts_3	1.6781704232200918	0	169	0	0	2	1.430297771123429	0	365	0	0	2	0.24787265209666276	0.0730702	FALSE	1.6788534796880177	0	169	0	0	2	1.8722633782033908	0	341	0	0	2	-0.19341	-0.0518979	FALSE	5.100939925537183e-119	TRUE
enc_diagnostics_counts_4	1.310476048477414	0	119	0	0	1	1.139594034224558	0	366	0	0	1	0.17088201425285598	0.0576471	FALSE	1.3005597464390037	0	119	0	0	1	1.4736482518746048	0	288	0	0	2	-0.173089	-0.0531034	FALSE	7.030900051775029e-140	TRUE
enc_diagnostics_counts_5	0.9894444886845936	0	261	0	0	1	0.8903113880957986	0	361	0	0	1	0.0991331	0.038098900679518044	FALSE	0.9743785195892433	0	261	0	0	1	1.0803896768753576	0	234	0	0	1	-0.106011	-0.0376311	FALSE	6.302672630767553e-75	TRUE
enc_hospice_counts_1	0.000489654	0	16	0	0	0	0.00214619	0	206	0	0	0	-0.00165654	-0.0184177	FALSE	0.00048559	0	16	0	0	0	0.00108034	0	20	0	0	0	-0.000594754	-0.00829775	FALSE	8.265967817903004e-07	TRUE
enc_hospice_counts_2	0.000276171	0	16	0	0	0	0.000914931	0	52	0	0	0	-0.000638759	-0.0121573	FALSE	0.00028232	0	16	0	0	0	0.000703918	0	52	0	0	0	-0.000421598	-0.00585072	FALSE	9.977639513442919e-05	TRUE
enc_hospice_counts_3	0.00013385	0	6	0	0	0	0.000505069	0	41	0	0	0	-0.000371219	-0.0109464	FALSE	0.000137396	0	6	0	0	0	0.000442301	0	21	0	0	0	-0.000304906	-0.00734755	FALSE	1.8902330780956944e-06	TRUE
enc_hospice_counts_4	7.963226835057852e-05	0	6	0	0	0	0.000285695	0	33	0	0	0	-0.000206063	-0.00834532	FALSE	8.469599783178245e-05	0	6	0	0	0	0.000212681	0	16	0	0	0	-0.000127985	-0.00531579	FALSE	0.00174733	TRUE
enc_hospice_counts_5	3.2191768056616846e-05	0	2	0	0	0	0.000185092	0	23	0	0	0	-0.0001529	-0.00871426	FALSE	3.5760532417863706e-05	0	2	0	0	0	0.000118574	0	14	0	0	0	-8.28139e-05	-0.0047427	FALSE	0.0054981	TRUE
enc_long_term_counts_1	1.0165821491563215e-05	0	2	0	0	0	0.000105468	0	21	0	0	0	-9.53022e-05	-0.00939976	FALSE	1.1292799710904328e-05	0	2	0	0	0	1.8821332851507212e-05	0	1	0	0	0	-7.52853e-06	-0.00182922	FALSE	0.3457785861511603	TRUE
enc_long_term_counts_2	8.471517909636012e-06	0	1	0	0	0	5.849201874693905e-05	0	14	0	0	0	-5.00205e-05	-0.00667867	FALSE	9.410666425753606e-06	0	1	0	0	0	1.5057066281205769e-05	0	1	0	0	0	-5.6464e-06	-0.00161433	FALSE	0.40538055645894233	TRUE
enc_long_term_counts_3	1.6943035819272025e-06	0	1	0	0	0	3.59541583720626e-05	0	14	0	0	0	-3.42599e-05	-0.0061851	FALSE	1.8821332851507211e-06	0	1	0	0	0	1.317493299605505e-05	0	1	0	0	0	-1.12928e-05	-0.00411575	FALSE	0.033894853524689246	TRUE
enc_long_term_counts_4	3.388607163854405e-06	0	1	0	0	0	2.436217285041451e-05	0	3	0	0	0	-2.09736e-05	-0.00520587	FALSE	1.8821332851507211e-06	0	1	0	0	0	0	0	0	0	0	0	1.8821332332663587e-06	0.00194017	FALSE	0.31731050786291415	TRUE
enc_long_term_counts_5	0	0	0	0	0	0	1.7102929458169314e-05	0	3	0	0	0	-1.71029e-05	-0.00526165	FALSE	0	0	0	0	0	0	3.7642665703014423e-06	0	1	0	0	0	-3.76427e-06	-0.00274382	FALSE	0.15729920705028502	TRUE
enc_inpatient_counts_1	0.2934466031754638	0	131	0	0	0	0.5936713003950168	0	365	0	0	0	-0.300225	-0.129606	TRUE	0.30924955581654473	0	131	0	0	0	0.3721372752732858	0	365	0	0	0	-0.0628877	-0.0347508	FALSE	4.473094782076943e-114	TRUE
enc_inpatient_counts_2	0.23301418301528432	0	91	0	0	0	0.3693043919334679	0	365	0	0	0	-0.13629	-0.0782551	FALSE	0.24363274309633512	0	91	0	0	0	0.2825514951666817	0	150	0	0	0	-0.0389188	-0.0265343	FALSE	1.4362211210816386e-62	TRUE
enc_inpatient_counts_3	0.175301	0	90	0	0	0	0.26431357468632655	0	365	0	0	0	-0.0890125	-0.0629962	FALSE	0.18213968440389075	0	90	0	0	0	0.20722852109494985	0	155	0	0	0	-0.0250888	-0.0207987	FALSE	3.443666025447941e-33	TRUE
enc_inpatient_counts_4	0.13041732391526448	0	102	0	0	0	0.19430736974351914	0	365	0	0	0	-0.06389	-0.0546631	FALSE	0.13372933417652905	0	102	0	0	0	0.1554284488210317	0	134	0	0	0	-0.0216991	-0.0219282	FALSE	3.124953610898232e-42	TRUE
enc_inpatient_counts_5	0.0926869	0	91	0	0	0	0.14301119953030034	0	365	0	0	0	-0.0503243	-0.0530499	FALSE	0.094485	0	91	0	0	0	0.10817749269732285	0	126	0	0	0	-0.0136925	-0.0179807	FALSE	9.577078756277992e-30	TRUE
enc_clinic_counts_1	7.691826510090425	0	302	3	5	10	5.99556	0	366	1	4	8	1.696262439894225	0.21450800823220803	TRUE	7.6411223537206014	0	302	3	5	10	8.439135573824796	0	354	3	6	11	-0.798013	-0.0955448	FALSE	0	TRUE
enc_clinic_counts_2	6.683149981447376	0	207	2	5	9	4.65734	0	366	0	3	6	2.025808085298036	0.28637473537138125	TRUE	6.570436956063481	0	207	2	5	9	7.137166109555214	0	263	2	5	9	-0.566729	-0.0740335	FALSE	0	TRUE
enc_clinic_counts_3	5.481700674163395	0	182	1	4	7	3.7062178498181884	0	364	0	2	5	1.775482824345207	0.27738726455231816	TRUE	5.332708465082663	0	182	1	3	7	5.682038049206493	0	272	1	4	8	-0.34933	-0.0499358	FALSE	6.396564861480245e-151	TRUE
enc_clinic_counts_4	4.327751167798744	0	150	0	2	6	2.953802023025712	0	363	0	1	4	1.3739491447730319	0.23776078961613406	TRUE	4.160598668955341	0	150	0	2	6	4.425190848315114	0	352	0	2	6	-0.264592	-0.0418671	FALSE	1.4415032161334186e-108	TRUE
enc_clinic_counts_5	3.2045905461248734	0	137	0	1	4	2.3023163599553986	0	344	0	0	3	0.9022741861694747	0.1763488286172842	TRUE	3.052784427982052	0	137	0	1	4	3.173310597163249	0	149	0	1	4	-0.120526	-0.021838	FALSE	4.80540655149939e-22	TRUE
enc_emergency_counts_1	0.22110492313791802	0	68	0	0	0	0.3756908538322078	0	342	0	0	0	-0.154586	-0.143533	TRUE	0.22903868160327642	0	68	0	0	0	0.26453006896136355	0	99	0	0	0	-0.0354914	-0.0419067	FALSE	1.3688322395573427e-130	TRUE
enc_emergency_counts_2	0.18414538480175802	0	65	0	0	0	0.2931948355842182	0	342	0	0	0	-0.109049	-0.116636	TRUE	0.18944236155027555	0	65	0	0	0	0.21506384196103231	0	101	0	0	0	-0.0256215	-0.0341907	FALSE	2.1847419034749608e-88	TRUE
enc_emergency_counts_3	0.14967986133819486	0	48	0	0	0	0.24000107634436058	0	243	0	0	0	-0.0903212	-0.107899	TRUE	0.15299108621676152	0	48	0	0	0	0.17364561688800553	0	124	0	0	0	-0.0206545	-0.0302356	FALSE	9.07734983222023e-70	TRUE
enc_emergency_counts_4	0.11790150335556825	0	46	0	0	0	0.19817445611354095	0	259	0	0	0	-0.080273	-0.107351	TRUE	0.11963027373746499	0	46	0	0	0	0.13727715541903815	0	100	0	0	0	-0.0176469	-0.0301082	FALSE	1.3013667704763428e-67	TRUE
enc_emergency_counts_5	0.0892779	0	62	0	0	0	0.16161645031207525	0	213	0	0	0	-0.0723385	-0.109183	TRUE	0.089949	0	62	0	0	0	0.10159002619929533	0	91	0	0	0	-0.011641	-0.0235982	FALSE	1.0889492625345061e-38	TRUE
enc_psych_counts_1	0.00184849	0	17	0	0	0	0.00684512	0	105	0	0	0	-0.00499664	-0.0288533	FALSE	0.00197059	0	17	0	0	0	0.0021174	0	25	0	0	0	-0.000146806	-0.00160453	FALSE	0.35013415502932443	TRUE
enc_psych_counts_2	0.00158417	0	29	0	0	0	0.00532034	0	96	0	0	0	-0.00373617	-0.0253289	FALSE	0.00168263	0	29	0	0	0	0.00172592	0	32	0	0	0	-4.32891e-05	-0.000476562	FALSE	0.1830487790518155	TRUE
enc_psych_counts_3	0.00139272	0	18	0	0	0	0.00434205	0	109	0	0	0	-0.00294934	-0.0230213	FALSE	0.00147559	0	18	0	0	0	0.00163181	0	64	0	0	0	-0.000156217	-0.00162483	FALSE	0.05103	TRUE
enc_psych_counts_4	0.00109283	0	18	0	0	0	0.00362981	0	95	0	0	0	-0.00253699	-0.0213111	FALSE	0.00116128	0	18	0	0	0	0.00119704	0	17	0	0	0	-3.57605e-05	-0.000533772	FALSE	0.3983680376166411	TRUE
enc_psych_counts_5	0.000777685	0	16	0	0	0	0.00294528	0	87	0	0	0	-0.00216759	-0.0209304	FALSE	0.000822492	0	16	0	0	0	0.000882721	0	15	0	0	0	-6.02283e-05	-0.00100567	FALSE	0.3799819145184735	TRUE
enc_palliative_counts_1	5.591201820359768e-05	0	9	0	0	0	0.000949479	0	32	0	0	0	-0.000893567	-0.0130128	FALSE	6.21103984099738e-05	0	9	0	0	0	0.000225856	0	23	0	0	0	-0.000163746	-0.00400423	FALSE	0.0075499	TRUE
enc_palliative_counts_2	5.7606321785524886e-05	0	12	0	0	0	0.000488992	0	36	0	0	0	-0.000431385	-0.00863245	FALSE	6.399253169512453e-05	0	12	0	0	0	0.000129867	0	20	0	0	0	-6.58747e-05	-0.00224002	FALSE	0.18946784956197849	TRUE
enc_palliative_counts_3	1.8637339401199228e-05	0	7	0	0	0	0.000209416	0	36	0	0	0	-0.000190779	-0.00622317	FALSE	2.0703466136657934e-05	0	7	0	0	0	4.140693227331587e-05	0	10	0	0	0	-2.07035e-05	-0.0016226	FALSE	0.19056109265074184	TRUE
enc_palliative_counts_4	6.77721432770881e-06	0	1	0	0	0	6.22546632277363e-05	0	22	0	0	0	-5.54774e-05	-0.00384163	FALSE	7.5285331406028845e-06	0	1	0	0	0	2.63498659921101e-05	0	9	0	0	0	-1.88213e-05	-0.00198018	FALSE	0.5580088344574561	TRUE
enc_palliative_counts_5	1.1860125073490418e-05	0	2	0	0	0	1.5962734160958027e-05	0	20	0	0	0	-4.10261e-06	-0.000628365	FALSE	7.5285331406028845e-06	0	1	0	0	0	0	0	0	0	0	0	7.528532933065435e-06	0.00388035	FALSE	0.0455003	TRUE
visits_counts_all	0.019020051818065483	0	3.6865670680999756	0	0	0.022727273404598236	0.034302030900506285	0	23	0	0.00775194	0.033707864582538605	-0.015282	-0.2011	TRUE	0.019593925291928122	0	3.6865670680999756	0	0	0.023255813866853714	0.021606921181177345	0	7.9811320304870605	0	0	0.025974025949835777	-0.002013	-0.0423537	FALSE	6.700342882611268e-178	TRUE
vaccinations_counts_all	0.0454307	0	1.5321100950241089	0.016260161995887756	0.0405405	0.0694444	0.022870123170944324	0	21	0	0.0107527	0.0357143	0.022560598603450593	0.6209314008603982	TRUE	0.0432728	0	1.5321100950241089	0.014705882407724857	0.0375	0.0666667	0.0437665	0	2.338345766067505	0.0155039	0.038167938590049744	0.0660377	-0.000493676	-0.0135898	FALSE	1.6457928326230368e-09	TRUE
other_procedures_counts_all	0.2174970639047232	0	14.142857551574707	0.0405405	0.13684210181236267	0.29032257199287415	0.23747821938317365	0	30.18181800842285	0.038167938590049744	0.125	0.27368420362472534	-0.0199812	-0.0477448	FALSE	0.21766899149590146	0	14.142857551574707	0.040309048257768154	0.1358024626970291	0.2886597812175751	0.23162764538549308	0	24.799999237060547	0.0444444	0.14705882966518402	0.3076923191547394	-0.0139587	-0.0468102	FALSE	9.39477442102022e-180	TRUE
elective_procedures_counts_all	0.0866376	0	12.428571701049805	0	0.022727273404598236	0.10204081982374191	0.0831765	0	28	0	0.0155039	0.0757576	0.00346108	0.014514432701171597	FALSE	0.0837584	0	12.428571701049805	0	0.0208333	0.0967742	0.0850287	0	11	0	0.021052632480859756	0.0980392	-0.00127031	-0.00718468	FALSE	0.000180094	TRUE
critical_procedures_counts_all	0.3068351446054212	0	15.764705657958984	0.0666667	0.18803419172763824	0.4000000059604645	0.36013660201085845	0	30.18181800842285	0.0769231	0.18994413316249847	0.3947368562221527	-0.0533015	-0.0892957	FALSE	0.3056173344965355	0	15.764705657958984	0.0655738	0.18571428954601288	0.3947368562221527	0.3280119175920465	0	25.399999618530273	0.072	0.19767442345619202	0.4189189076423645	-0.0223946	-0.0501433	FALSE	6.147040374274741e-163	TRUE
prescriptions_counts_all	0.43203543918179754	0	29.66666603088379	0.15909090638160706	0.32203391194343567	0.5714285969734192	0.382274	0	30.40833282470703	0.0846154	0.23364485800266266	0.5	0.049761797807004515	0.11024857030529393	TRUE	0.4313008534594505	0	29.66666603088379	0.1551724076271057	0.3185840845108032	0.5714285969734192	0.46044752218498325	0	30.15277862548828	0.16883116960525513	0.34090909361839294	0.6111111044883728	-0.0291467	-0.0663524	FALSE	1.9949010931328684e-303	TRUE
diagnoses_counts_all	0.6528968708090033	0	28.71666717529297	0.30985915660858154	0.5	0.8101266026496887	0.701601	0	30.3125	0.261905	0.450549	0.7981651425361633	-0.048704	-0.0621979	FALSE	0.6490042403600631	0	28.71666717529297	0.3030303120613098	0.49038460850715637	0.8035714030265808	0.6993912456334704	0	25.399999618530273	0.32608696818351746	0.5272727012634277	0.8636363744735718	-0.050387	-0.0832678	FALSE	0	TRUE
well_visit_counts_all	0.036677	0	7	0	0.024193547666072845	0.0535714	0.026544168329750883	0	22	0	0.00793651	0.0347826	0.0101328	0.13118367153721117	TRUE	0.035268357644890405	0	7	0	0.021978022530674934	0.0512821	0.0346403	0	5.481481552124023	0	0.020618556067347527	0.0483871	0.000628098	0.0103004	FALSE	8.59414423934899e-83	TRUE
enc_reports_counts_all	0.19563737810934353	0	7.793478488922119	0	0.0673077	0.27848100662231445	0.18295457606680446	0	24.5	0	0.0652174	0.22826087474822998	0.012682802042539076	0.0388223	FALSE	0.19246439143928432	0	7.793478488922119	0	0.0645161	0.2711864411830902	0.20584164891636128	0	13.333333015441895	0	0.0704225	0.2874999940395355	-0.0133773	-0.0409434	FALSE	2.743411481633866e-71	TRUE
enc_surgery_counts_all	0.014766102268274274	0	6.4375	0	0	0.018691588193178177	0.018739348088521943	0	24	0	0	0.0181818	-0.00397325	-0.0641287	FALSE	0.014766028839691855	0	6.4375	0	0	0.018518518656492233	0.015846581029687248	0	4.857142925262451	0	0	0.019607843831181526	-0.00108055	-0.0271191	FALSE	2.1004598207336535e-65	TRUE
enc_urgent_counts_all	0.00156246	0	2.554054021835327	0	0	0	0.00157923	0	8.709677696228027	0	0	0	-1.67737e-05	-0.00152744	FALSE	0.00162181	0	2.316666603088379	0	0	0	0.00180512	0	0.8727272748947144	0	0	0	-0.000183305	-0.0168938	FALSE	1.7597950191029362e-25	TRUE
enc_ambulatory_counts_all	0.2315605917416363	0	12.75	0.023255813866853714	0.12987013161182404	0.3076923191547394	0.3200600239990097	0	29.625	0.0530973	0.1651376187801361	0.35789474844932556	-0.0884994	-0.183001	TRUE	0.23513812825221483	0	12.75	0.024096384644508362	0.13333334028720856	0.3125	0.25947783369197996	0	13.571428298950195	0.029126213863492012	0.14473684132099152	0.33766233921051025	-0.0243397	-0.0676926	FALSE	2.2130975970774483e-234	TRUE
enc_other_patient_counts_all	0.4454551160199934	0	16.20720672607422	0.0909091	0.2881355881690979	0.6000000238418579	0.4405077309085285	0	30.363636016845703	0.0882353	0.2631579041481018	0.5588235259056091	0.00494739	0.00859497	FALSE	0.4432878202964387	0	16.20720672607422	0.0909091	0.2857142984867096	0.5963302850723267	0.4797159320452611	0	30	0.10112359374761581	0.3076923191547394	0.6399999856948853	-0.0364281	-0.0650038	FALSE	1.7302909410139513e-217	TRUE
enc_prescriptions_counts_all	0.0845543	0	4.320512771606445	0	0	0.0973451	0.0696449	0	10	0	0	0.0645161	0.014909397809900374	0.0869721	FALSE	0.0838175	0	4.320512771606445	0	0	0.0948276	0.0908516	0	5.316666603088379	0	0	0.10144927352666855	-0.00703405	-0.0378036	FALSE	4.482020124313857e-48	TRUE
enc_assisted_living_counts_all	0.000693375	0	1.8333333730697632	0	0	0	0.00403739	0	22	0	0	0	-0.00334401	-0.0601781	FALSE	0.00073976	0	1.8333333730697632	0	0	0	0.00109642	0	4.714285850524902	0	0	0	-0.000356657	-0.0225345	FALSE	1.012399495016405e-47	TRUE
enc_rehab_counts_all	0.000380091	0	1.7142857313156128	0	0	0	0.0016384	0	21.200000762939453	0	0	0	-0.00125831	-0.0282702	FALSE	0.00039939	0	1.7142857313156128	0	0	0	0.000500088	0	3	0	0	0	-0.000100699	-0.00895027	FALSE	2.0752869932237616e-13	TRUE
enc_swing_bed_counts_all	1.4484261412618358e-05	0	0.20800000429153442	0	0	0	3.340116263596527e-05	0	7.142857074737549	0	0	0	-1.89169e-05	-0.00736208	FALSE	1.5521316786910058e-05	0	0.20800000429153442	0	0	0	1.62318696416238e-05	0	0.1666666716337204	0	0	0	-7.10553e-07	-0.00102506	FALSE	0.5571851266371362	TRUE
enc_advice_counts_all	0.0035786	0	3.125	0	0	0	0.00394533	0	8	0	0	0	-0.000366725	-0.00967966	FALSE	0.00360168	0	2.5	0	0	0	0.00439539	0	3.153846263885498	0	0	0	-0.000793708	-0.0212944	FALSE	6.813729893934599e-22	TRUE
enc_unknown_counts_all	0.0359031	0	12.680000305175781	0	0	0	0.0375944	0	26	0	0	0	-0.00169128	-0.00800853	FALSE	0.0350734	0	12.680000305175781	0	0	0	0.0368879	0	12.382352828979492	0	0	0	-0.00181454	-0.00906939	FALSE	8.268623125917884e-18	TRUE
enc_observation_counts_all	0.00278052	0	1.5	0	0	0	0.00496222	0	19.75	0	0	0	-0.0021817	-0.102841	TRUE	0.00289426	0	1.5	0	0	0	0.00313068	0	3.3333332538604736	0	0	0	-0.000236425	-0.018477	FALSE	4.261748682296967e-36	TRUE
enc_orders_counts_all	0.050505412918741534	0	7.333333492279053	0	0	0.042735	0.0663775	0	19.066667556762695	0	0	0.0617284	-0.0158721	-0.0906488	FALSE	0.049764466244752135	0	7.333333492279053	0	0	0.0416667	0.0537853	0	9.666666984558105	0	0	0.04	-0.00402088	-0.0272659	FALSE	0.00804503	TRUE
enc_visits_counts_all	0.00284521	0	22.94915199279785	0	0	0	0.012737818891327968	0	27.33333396911621	0	0	0	-0.00989261	-0.0663744	FALSE	0.00303655	0	22.94915199279785	0	0	0	0.00383288	0	14	0	0	0	-0.000796332	-0.0124103	FALSE	1.5424746457013383e-52	TRUE
enc_diagnostics_counts_all	0.15158808020281136	0	8.472222328186035	0	0.076087	0.20588235557079315	0.15622864098552855	0	28.931034088134766	0	0.064	0.18367347121238708	-0.00464056	-0.0167227	FALSE	0.15294332123942164	0	8.472222328186035	0	0.0769231	0.20588235557079315	0.17064698877698822	0	21.280487060546875	0	0.0860215	0.2238806039094925	-0.0177037	-0.0705908	FALSE	9.543577178743126e-242	TRUE
enc_hospice_counts_all	2.0480705227316506e-05	0	0.4492753744125366	0	0	0	0.00015303	0	11	0	0	0	-0.000132549	-0.0239308	FALSE	2.0746928862079447e-05	0	0.4266666769981384	0	0	0	5.154554109204289e-05	0	1.21875	0	0	0	-3.07986e-05	-0.010612	FALSE	1.4623789327516091e-12	TRUE
enc_long_term_counts_all	5.742467257134462e-07	0	0.0625	0	0	0	9.856309462468258e-06	0	2.2857143878936768	0	0	0	-9.28206e-06	-0.00870268	FALSE	6.149546052537764e-07	0	0.0625	0	0	0	1.1929367672376371e-06	0	0.0714286	0	0	0	-5.77982e-07	-0.003476	FALSE	0.0106448	TRUE
enc_inpatient_counts_all	0.017402813805029584	0	7.714285850524902	0	0	0.014492753893136978	0.0520432	0	30.263158798217773	0	0	0.025641025975346565	-0.0346404	-0.128322	TRUE	0.0182603	0	7.714285850524902	0	0	0.015037594363093376	0.021394849356941425	0	25.399999618530273	0	0	0.017543859779834747	-0.00313457	-0.0363815	FALSE	4.363626782975758e-201	TRUE
enc_clinic_counts_all	0.49267992897800067	0	12.333333015441895	0.2164948433637619	0.3717948794364929	0.625	0.3808866426942651	0	27.33333396911621	0.12280701845884323	0.24418604373931885	0.45652174949645996	0.11179328628373558	0.2350721681808993	TRUE	0.4839546985661609	0	12.333333015441895	0.2083333283662796	0.3606557250022888	0.6129032373428345	0.5160511748769073	0	19	0.2291666716337204	0.3861386179924011	0.6507936716079712	-0.0320965	-0.0703586	FALSE	0	TRUE
enc_emergency_counts_all	0.013390099234865309	0	3.8507461547851562	0	0	0.015384615398943424	0.024078598100790806	0	13.916666984558105	0	0	0.0234375	-0.0106885	-0.192808	TRUE	0.013779590594219295	0	3.8507461547851562	0	0	0.015873	0.015493814383559281	0	8.679244995117188	0	0	0.017699114978313446	-0.00171422	-0.0440046	FALSE	1.3173582463212104e-207	TRUE
enc_psych_counts_all	0.000112206	0	0.9090909361839294	0	0	0	0.000506782	0	24.5	0	0	0	-0.000394576	-0.0180844	FALSE	0.00011927	0	0.9090909361839294	0	0	0	0.000131056	0	1.7272727489471436	0	0	0	-1.1786e-05	-0.00281918	FALSE	0.000365291	TRUE
enc_palliative_counts_all	2.9082810281225716e-06	0	0.6666666865348816	0	0	0	3.496817812053668e-05	0	3.799999952316284	0	0	0	-3.20599e-05	-0.0111433	FALSE	3.1517193663823706e-06	0	0.6666666865348816	0	0	0	6.450960786348091e-06	0	0.514019	0	0	0	-3.29924e-06	-0.00310287	FALSE	0.000784256	TRUE
months_since_chickenpox_diagnosis	-0.941086	-1	118	-1	-1	-1	-0.93722	-1	199	-1	-1	-1	-0.00386532	-0.00196419	FALSE	-0.942115	-1	118	-1	-1	-1	-0.951213	-1	121	-1	-1	-1	0.00909823	0.00552878	FALSE	0.000453641	TRUE
months_since_diabetes_diagnosis	11.57050929071369	-1	194	-1	-1	8	13.060600049818934	-1	200	-1	-1	8	-1.49009	-0.0542624	FALSE	11.693490830246635	-1	194	-1	-1	10	12.825601529797934	-1	197	-1	-1	17	-1.13211	-0.0441039	FALSE	4.878748813941378e-124	TRUE
months_since_depression_diagnosis	8.237050014147435	-1	191	-1	-1	-1	10.844442015406166	-1	200	-1	-1	-1	-2.60739	-0.10475	TRUE	8.183284021441262	-1	191	-1	-1	-1	8.842339341102779	-1	190	-1	-1	-1	-0.659055	-0.0302878	FALSE	1.9886456396700085e-66	TRUE
months_since_mci_diagnosis	-0.837786	-1	131	-1	-1	-1	-0.85198	-1	193	-1	-1	-1	0.014193861701243704	0.00508238	FALSE	-0.834161	-1	131	-1	-1	-1	-0.809773	-1	134	-1	-1	-1	-0.0243887	-0.00889613	FALSE	1.715827491266065e-08	TRUE
months_since_stroke_diagnosis	-0.0344486	-1	167	-1	-1	-1	0.7299889454265285	-1	200	-1	-1	-1	-0.764438	-0.0893523	FALSE	0.00246183	-1	167	-1	-1	-1	0.14591238293130968	-1	178	-1	-1	-1	-0.143451	-0.0199128	FALSE	1.2264171118186052e-28	TRUE
months_since_hypertension_diagnosis	32.33488249157507	-1	192	-1	28	56	33.25519509083594	-1	200	-1	20	58	-0.920313	-0.0256088	FALSE	32.288478332881624	-1	192	-1	28	56	33.124723326407086	-1	199	-1	29	56	-0.836245	-0.026073	FALSE	3.929754064746672e-51	TRUE
months_since_hyperlipidemia_diagnosis	35.112015492711954	-1	190	-1	32	58	31.095878452444847	-1	200	-1	16	55	4.0161370402671075	0.11338882915267438	TRUE	34.55343564609871	-1	190	-1	31	57	34.33178057337308	-1	197	-1	31	57	0.22165507078170776	0.00698532	FALSE	0.00514386	TRUE
months_since_bacterial_infection_diagnosis	18.306026807271273	-1	186	-1	-1	33	21.964406333374406	-1	200	-1	-1	37	-3.65838	-0.115201	TRUE	18.115674029572077	-1	186	-1	-1	33	18.674221549673263	-1	193	-1	-1	34	-0.558547	-0.0203929	FALSE	1.9831730121992577e-36	TRUE
months_since_viral_infection_diagnosis	16.45848024357308	-1	182	-1	-1	29	18.890176883057237	-1	200	-1	-1	30	-2.4317	-0.0800174	FALSE	16.275073779624776	-1	182	-1	-1	29	16.897307043695605	-1	194	-1	-1	30	-0.622233	-0.0234974	FALSE	2.617429000832062e-44	TRUE
months_since_other_infection_diagnosis	2.054905601875933	-1	173	-1	-1	-1	3.3425019731079617	-1	200	-1	-1	-1	-1.2876	-0.0874479	FALSE	2.0320583762459723	-1	173	-1	-1	-1	2.364253018941789	-1	179	-1	-1	-1	-0.332195	-0.0263453	FALSE	3.367682384662543e-55	TRUE
months_since_atrial_fibrillation_diagnosis	2.570895591930371	-1	178	-1	-1	-1	3.7577068270561655	-1	200	-1	-1	-1	-1.18681	-0.0786268	FALSE	2.6660926160146956	-1	178	-1	-1	-1	3.0924899117655915	-1	166	-1	-1	-1	-0.426397	-0.0308148	FALSE	1.1752768910804524e-66	TRUE
months_since_atherosclerosis_diagnosis	0.6483286542316079	-1	174	-1	-1	-1	1.433567889242341	-1	200	-1	-1	-1	-0.785239	-0.0754459	FALSE	0.6966641069653988	-1	174	-1	-1	-1	0.9783931098864698	-1	148	-1	-1	-1	-0.281729	-0.0303055	FALSE	7.2414987423845295e-65	TRUE
months_since_ihd_diagnosis	7.303180377253636	-1	194	-1	-1	-1	9.419929177149179	-1	200	-1	-1	-1	-2.11675	-0.0929147	FALSE	7.450095235944229	-1	194	-1	-1	-1	8.38006	-1	192	-1	-1	-1	-0.929966	-0.0445264	FALSE	8.47745578619716e-132	TRUE
months_since_heart_failure_diagnosis	1.229085093008795	-1	175	-1	-1	-1	3.105772003051771	-1	200	-1	-1	-1	-1.87669	-0.145973	TRUE	1.3556629626283614	-1	175	-1	-1	-1	1.781493736260427	-1	159	-1	-1	-1	-0.425831	-0.0384886	FALSE	1.1657171509415275e-94	TRUE
months_since_copd_diagnosis	3.0471270541313054	-1	167	-1	-1	-1	5.161946042765989	-1	200	-1	-1	-1	-2.11482	-0.125725	TRUE	3.2398251874604753	-1	167	-1	-1	-1	3.8883951425904177	-1	176	-1	-1	-1	-0.64857	-0.0431182	FALSE	5.51936480318926e-120	TRUE
months_since_asthma_diagnosis	4.741518739844768	-1	189	-1	-1	-1	6.425042420966033	-1	200	-1	-1	-1	-1.68352	-0.081254	FALSE	4.690385310326136	-1	189	-1	-1	-1	4.970418511157286	-1	194	-1	-1	-1	-0.280033	-0.0156665	FALSE	2.2744590112721788e-18	TRUE
months_since_b12_deficiency_diagnosis	0.5113764014008502	-1	171	-1	-1	-1	1.0393171644011874	-1	200	-1	-1	-1	-0.527941	-0.0530649	FALSE	0.5379212214292167	-1	171	-1	-1	-1	0.6872967296052037	-1	164	-1	-1	-1	-0.149376	-0.0168657	FALSE	2.532928431360381e-21	TRUE
months_since_brain_injury_diagnosis	0.22067965293885428	-1	177	-1	-1	-1	1.2642429965974291	-1	200	-1	-1	-1	-1.04356	-0.103402	TRUE	0.23014914024151534	-1	177	-1	-1	-1	0.4011974131960129	-1	148	-1	-1	-1	-0.171048	-0.0214994	FALSE	1.3692822120416204e-34	TRUE
months_since_anxiety_diagnosis	6.739649922993903	-1	190	-1	-1	-1	10.902402247066487	-1	200	-1	-1	0	-4.16275	-0.174758	TRUE	6.737050922998163	-1	190	-1	-1	-1	7.272011548769838	-1	186	-1	-1	-1	-0.534961	-0.027179	FALSE	1.1188808229128649e-53	TRUE
months_since_obesity_diagnosis	7.776617932847972	-1	182	-1	-1	-1	12.360534427778928	-1	200	-1	-1	10	-4.58392	-0.189014	TRUE	7.77391	-1	182	-1	-1	-1	8.008541120848014	-1	178	-1	-1	-1	-0.234629	-0.0115485	FALSE	9.06846714357283e-12	TRUE
months_since_alcohol_disorder_diagnosis	-0.0164398	-1	155	-1	-1	-1	1.089669746992944	-1	200	-1	-1	-1	-1.10611	-0.110254	TRUE	0.011983542626554641	-1	155	-1	-1	-1	0.10877412894871563	-1	188	-1	-1	-1	-0.0967906	-0.0125563	FALSE	1.3569403678983886e-12	TRUE
months_since_tobacco_use_diagnosis	7.436083244523587	-1	196	-1	-1	-1	15.152196764870673	-1	200	-1	-1	19	-7.71611	-0.301021	TRUE	7.7781	-1	196	-1	-1	-1	8.164970864576746	-1	189	-1	-1	-1	-0.386874	-0.0190395	FALSE	1.4703106102965524e-27	TRUE
months_since_substance_use_disorder_diagnosis	-0.497054	-1	154	-1	-1	-1	0.8936434948323688	-1	200	-1	-1	-1	-1.3907	-0.160247	TRUE	-0.475323	-1	154	-1	-1	-1	-0.3307	-1	154	-1	-1	-1	-0.144623	-0.0262446	FALSE	9.179827027377888e-49	TRUE
months_since_herpes_simplex_diagnosis	0.19624271237671823	-1	172	-1	-1	-1	0.43089911012317833	-1	200	-1	-1	-1	-0.234656	-0.0248256	FALSE	0.1535350227361701	-1	172	-1	-1	-1	0.22999480531213298	-1	153	-1	-1	-1	-0.0764598	-0.00937908	FALSE	2.2242694469038682e-08	TRUE
months_since_herpes_zoster_diagnosis	0.5288904175272316	-1	175	-1	-1	-1	0.5293393533618013	-1	200	-1	-1	-1	-0.000448936	-4.77896e-05	FALSE	0.53057	-1	175	-1	-1	-1	0.6705231577679405	-1	157	-1	-1	-1	-0.139954	-0.0158271	FALSE	2.224159991813312e-15	TRUE
months_since_mobility_problems_diagnosis	0.941279	-1	151	-1	-1	-1	2.321688354068038	-1	199	-1	-1	-1	-1.38041	-0.123348	TRUE	0.9750466769054718	-1	151	-1	-1	-1	1.3142334447556239	-1	161	-1	-1	-1	-0.339187	-0.035411	FALSE	1.618209935729874e-86	TRUE
months_since_falls_fractures_diagnosis	12.516450840628723	-1	179	-1	-1	19	14.300004347944734	-1	200	-1	-1	16	-1.78355	-0.066082	FALSE	12.389757807088866	-1	179	-1	-1	18	12.780897100009033	-1	195	-1	-1	20	-0.391139	-0.0162888	FALSE	5.475691850918831e-22	TRUE
months_since_ulcers_weight_loss_diagnosis	0.7645646571661417	-1	151	-1	-1	-1	1.6845571796919663	-1	200	-1	-1	-1	-0.919993	-0.0833108	FALSE	0.812125	-1	151	-1	-1	-1	0.994056	-1	141	-1	-1	-1	-0.181931	-0.0191178	FALSE	7.095363660363645e-29	TRUE
months_since_incontinence_diagnosis	1.8134825901835439	-1	180	-1	-1	-1	1.7071479071221236	-1	199	-1	-1	-1	0.10633468306142024	0.00841278	FALSE	1.7764402083897974	-1	180	-1	-1	-1	1.9107718252175747	-1	162	-1	-1	-1	-0.134332	-0.011219	FALSE	7.142393358647983e-11	TRUE
months_since_dependence_care_diagnosis	-0.964118	-1	109	-1	-1	-1	-0.706872	-1	175	-1	-1	-1	-0.257246	-0.106482	TRUE	-0.961868	-1	109	-1	-1	-1	-0.947662	-1	89	-1	-1	-1	-0.0142063	-0.0124628	FALSE	1.461226200821542e-14	TRUE
months_since_cognitive_decline_diagnosis	-0.968672	-1	93	-1	-1	-1	-0.95873	-1	171	-1	-1	-1	-0.00994265	-0.00782271	FALSE	-0.967379	-1	87	-1	-1	-1	-0.960867	-1	124	-1	-1	-1	-0.00651218	-0.00560051	FALSE	0.0045053	TRUE
months_since_general_examination_diagnosis	27.916367480892493	-1	182	-1	19	49	23.993745572716676	-1	200	-1	-1	43	3.9226219081758167	0.11546159371335203	TRUE	26.871666741951998	-1	182	-1	17	48	25.614889179992172	-1	191	-1	16	45	1.2567775249481201	0.0412747	FALSE	6.168745136471246e-104	TRUE
months_since_immunization_encounter_diagnosis	4.609800190778583	-1	169	-1	-1	1	8.35743	-1	200	-1	-1	7	-3.74763	-0.222384	TRUE	4.62587	-1	169	-1	-1	1	4.222737299364592	-1	153	-1	-1	1	0.4031284749507904	0.0302076	FALSE	8.505972162015954e-34	TRUE
months_since_drug_therapy_diagnosis	13.749780164110245	-1	179	-1	-1	24	19.31130592572418	-1	200	-1	0	32	-5.56153	-0.203151	TRUE	13.893367738729786	-1	179	-1	-1	24	14.963460264402084	-1	179	-1	-1	26	-1.07009	-0.044071	FALSE	2.1965978146910603e-129	TRUE
months_since_donepezil_first	-0.803788	-1	123	-1	-1	-1	-0.733781	-1	195	-1	-1	-1	-0.0700063	-0.0215406	FALSE	-0.791221	-1	123	-1	-1	-1	-0.746149	-1	135	-1	-1	-1	-0.0450714	-0.0143633	FALSE	9.911186022111995e-17	TRUE
months_since_donepezil_last	-0.898337	-1	116	-1	-1	-1	-0.850792	-1	190	-1	-1	-1	-0.0475443	-0.0219554	FALSE	-0.891723	-1	116	-1	-1	-1	-0.86823	-1	129	-1	-1	-1	-0.0234928	-0.0116812	FALSE	3.2019673438857097e-16	TRUE
months_since_donepezil_memantine_first	-0.999473	-1	28	-1	-1	-1	-0.997001	-1	92	-1	-1	-1	-0.00247232	-0.0101831	FALSE	-0.999443	-1	28	-1	-1	-1	-0.999539	-1	40	-1	-1	-1	9.598879842087626e-05	0.0010788	FALSE	0.2793737325992969	TRUE
months_since_donepezil_memantine_last	-0.999617	-1	20	-1	-1	-1	-0.997933	-1	81	-1	-1	-1	-0.00168449	-0.00890227	FALSE	-0.999595	-1	20	-1	-1	-1	-0.999753	-1	16	-1	-1	-1	0.000158099	0.00282851	FALSE	0.20223398715033258	TRUE
months_since_memantine_first	-0.917255	-1	115	-1	-1	-1	-0.872125	-1	197	-1	-1	-1	-0.04513	-0.0205168	FALSE	-0.912735	-1	115	-1	-1	-1	-0.883505	-1	119	-1	-1	-1	-0.0292295	-0.0142156	FALSE	5.0364256419204216e-17	TRUE
months_since_memantine_last	-0.956109	-1	113	-1	-1	-1	-0.925451	-1	186	-1	-1	-1	-0.0306578	-0.0201505	FALSE	-0.953585	-1	113	-1	-1	-1	-0.93772	-1	111	-1	-1	-1	-0.0158645	-0.011709	FALSE	1.184394243290937e-18	TRUE
months_since_galantamine_first	-0.989812	-1	103	-1	-1	-1	-0.988358	-1	188	-1	-1	-1	-0.00145423	-0.00199161	FALSE	-0.989197	-1	103	-1	-1	-1	-0.983535	-1	104	-1	-1	-1	-0.00566146	-0.00728362	FALSE	2.5843195472781743e-05	TRUE
months_since_galantamine_last	-0.993906	-1	103	-1	-1	-1	-0.99293	-1	188	-1	-1	-1	-0.000975751	-0.00187677	FALSE	-0.993509	-1	103	-1	-1	-1	-0.990401	-1	93	-1	-1	-1	-0.0031074	-0.00573631	FALSE	2.2618725717074494e-05	TRUE
months_since_rivastigmine_first	-0.972393	-1	99	-1	-1	-1	-0.962202	-1	184	-1	-1	-1	-0.0101913	-0.00841304	FALSE	-0.970257	-1	99	-1	-1	-1	-0.953376	-1	125	-1	-1	-1	-0.0168809	-0.0133383	FALSE	2.285991484637125e-13	TRUE
months_since_rivastigmine_last	-0.982794	-1	98	-1	-1	-1	-0.974919	-1	184	-1	-1	-1	-0.00787538	-0.0086501	FALSE	-0.981501	-1	98	-1	-1	-1	-0.970537	-1	111	-1	-1	-1	-0.0109634	-0.0118345	FALSE	2.595854489354643e-14	TRUE
months_since_antidepressants_first	14.882367890913958	-1	193	-1	-1	23	15.469447098776866	-1	200	-1	-1	17	-0.587079	-0.0194261	FALSE	14.658678893004486	-1	193	-1	-1	22	15.053396121299725	-1	199	-1	-1	24	-0.394717	-0.0141846	FALSE	9.523909333759801e-19	TRUE
months_since_antidepressants_last	3.9806425815764817	-1	169	-1	-1	2	5.3345314758893165	-1	200	-1	-1	2	-1.35389	-0.085738	FALSE	3.9505902369982233	-1	169	-1	-1	2	4.147211054898063	-1	177	-1	-1	2	-0.196621	-0.0146286	FALSE	1.5640294188552223e-28	TRUE
months_since_antipsychotics_first	0.0370951	-1	163	-1	-1	-1	0.8548006136683116	-1	200	-1	-1	-1	-0.817706	-0.0844275	FALSE	0.0489976	-1	163	-1	-1	-1	0.18631425603035504	-1	158	-1	-1	-1	-0.137317	-0.0173765	FALSE	2.7557118283358826e-24	TRUE
months_since_antipsychotics_last	-0.471098	-1	151	-1	-1	-1	0.025332022970222433	-1	200	-1	-1	-1	-0.49643	-0.0774244	FALSE	-0.46586	-1	151	-1	-1	-1	-0.380692	-1	158	-1	-1	-1	-0.0851684	-0.016923	FALSE	2.792295796278252e-35	TRUE
months_since_angiotensin_antagonist_first	15.937986794597883	-1	194	-1	-1	27	14.556316792165429	-1	200	-1	-1	18	1.381670002432454	0.0479879	FALSE	15.907839461559309	-1	194	-1	-1	27	16.556149682295903	-1	199	-1	-1	30	-0.64831	-0.0233729	FALSE	4.0206222273448446e-41	TRUE
months_since_angiotensin_antagonist_last	3.706304334197993	-1	193	-1	-1	3	4.461184027444957	-1	200	-1	-1	2	-0.75488	-0.0544246	FALSE	3.746892597946216	-1	193	-1	-1	3	4.106984220194537	-1	184	-1	-1	3	-0.360092	-0.0290736	FALSE	1.6353460787083792e-69	TRUE
months_since_adrenergics_first	16.040016061997957	-1	193	-1	-1	28	15.559618341668035	-1	200	-1	-1	21	0.4803977203299219	0.016604024279905726	FALSE	15.99606069503418	-1	193	-1	-1	28	17.00943136989189	-1	199	-1	-1	31	-1.01337	-0.0366202	FALSE	1.74072195938176e-95	TRUE
months_since_adrenergics_last	3.8165340309345948	-1	176	-1	-1	3	4.920459900053521	-1	200	-1	-1	3	-1.10393	-0.0772959	FALSE	3.814662571144638	-1	176	-1	-1	3	4.087415680428825	-1	178	-1	-1	3	-0.272753	-0.0221107	FALSE	6.528388916149477e-74	TRUE
months_since_nsaids_first	17.3069	-1	193	-1	-1	31	19.656951987364202	-1	200	-1	-1	32	-2.35009	-0.0744156	FALSE	17.02603931400006	-1	193	-1	-1	30	17.260699927726083	-1	190	-1	-1	31	-0.234661	-0.00834036	FALSE	9.318308939548429e-08	TRUE
months_since_nsaids_last	9.07829	-1	172	-1	-1	11	10.55297556386648	-1	200	-1	-1	10	-1.47469	-0.0690874	FALSE	8.921048272954497	-1	172	-1	-1	10	8.991131387960369	-1	171	-1	-1	11	-0.0700831	-0.00371856	FALSE	0.00223819	TRUE
months_since_antidiabetics_first	8.872432494709537	-1	187	-1	-1	-1	8.79432	-1	200	-1	-1	-1	0.0781145	0.00325523	FALSE	8.940724094317464	-1	187	-1	-1	-1	9.92147	-1	192	-1	-1	-1	-0.980742	-0.0419799	FALSE	7.996636805119594e-117	TRUE
months_since_antidiabetics_last	0.7927290656085176	-1	166	-1	-1	-1	1.492650757192295	-1	200	-1	-1	-1	-0.699922	-0.0799219	FALSE	0.820604	-1	166	-1	-1	-1	0.9544429638329268	-1	149	-1	-1	-1	-0.133839	-0.0189151	FALSE	1.5915556524262855e-67	TRUE
months_since_antihypertensives_first	14.549774403478066	-1	196	-1	-1	24	13.848275123956332	-1	200	-1	-1	15	0.7014992795217339	0.0250947	FALSE	14.634399373626042	-1	196	-1	-1	24	15.317199686813021	-1	199	-1	-1	26	-0.6828	-0.0254074	FALSE	1.91277633048305e-47	TRUE
months_since_antihypertensives_last	3.4695626833024686	-1	155	-1	-1	2	4.267858783923946	-1	199	-1	-1	2	-0.798296	-0.0593249	FALSE	3.5089853043033097	-1	155	-1	-1	2	3.7625105399463967	-1	153	-1	-1	3	-0.253525	-0.0213425	FALSE	1.710169757629865e-54	TRUE
months_since_anticholinergics_first	5.899365144447852	-1	194	-1	-1	-1	5.6564718131180385	-1	200	-1	-1	-1	0.24289333132981383	0.012393967950981985	FALSE	5.8427025928268135	-1	194	-1	-1	-1	6.102342879513356	-1	188	-1	-1	-1	-0.25964	-0.013907	FALSE	9.471900623729182e-17	TRUE
months_since_anticholinergics_last	3.194921155582815	-1	179	-1	-1	-1	3.420752512173295	-1	200	-1	-1	-1	-0.225831	-0.0154832	FALSE	3.1459236757310207	-1	179	-1	-1	-1	3.2745373716385098	-1	188	-1	-1	-1	-0.128614	-0.0096471	FALSE	9.210998081982642e-14	TRUE
months_since_antivirals_first	7.783125752906154	-1	187	-1	-1	4	7.0696612578588915	-1	200	-1	-1	-1	0.7134644950472628	0.034365607642101385	FALSE	7.529265290450809	-1	187	-1	-1	3	7.645573598939983	-1	173	-1	-1	4	-0.116308	-0.00608382	FALSE	3.2827003212300848e-06	TRUE
months_since_antivirals_last	3.892698059852968	-1	160	-1	-1	1	4.313798924735024	-1	200	-1	-1	-1	-0.421101	-0.0286343	FALSE	3.9334778811696327	-1	160	-1	-1	1	3.966379453127353	-1	168	-1	-1	1	-0.0329016	-0.0025266	FALSE	0.20927951179082227	TRUE
months_since_glucocorticoids_first	12.628798416842733	-1	193	-1	-1	19	16.04733775419989	-1	200	-1	-1	23	-3.41854	-0.123565	TRUE	12.55151210588129	-1	193	-1	-1	18	13.477753184569519	-1	199	-1	-1	22	-0.926241	-0.0379796	FALSE	1.9050948895722112e-110	TRUE
months_since_glucocorticoids_last	7.322337867854486	-1	180	-1	-1	8	8.726677666257388	-1	199	-1	-1	8	-1.40434	-0.0741423	FALSE	7.2440430481524976	-1	180	-1	-1	7	7.325733279127895	-1	199	-1	-1	8	-0.0816902	-0.00486352	FALSE	1.4056814173036477e-07	TRUE
months_since_statins_first	23.69491861412744	-1	200	-1	7	44	17.724467055615154	-1	200	-1	-1	28	5.970451558512288	0.18840432269744625	TRUE	23.303157090372512	-1	200	-1	6	43	23.2481	-1	199	-1	6	44	0.055058	0.00178319	FALSE	0.6722062895261276	TRUE
months_since_statins_last	4.173979563310195	-1	160	-1	0	5	4.602867735597224	-1	199	-1	-1	3	-0.428888	-0.0326413	FALSE	4.212056192971361	-1	160	-1	0	5	4.329077829975607	-1	199	-1	0	5	-0.117022	-0.0104537	FALSE	1.347626856872418e-07	TRUE
months_since_nutrition_first	16.02381004823682	-1	188	-1	-1	28	15.596214886070547	-1	200	-1	-1	20	0.42759516216627524	0.014794887284698915	FALSE	15.815308142861445	-1	188	-1	-1	27	16.43456951847502	-1	199	-1	-1	29	-0.619261	-0.0229835	FALSE	7.150932274233446e-39	TRUE
months_since_nutrition_last	8.119411127847066	-1	181	-1	-1	8	8.360785118718274	-1	199	-1	-1	5	-0.241374	-0.0121068	FALSE	7.986548393411028	-1	181	-1	-1	8	7.986296187550818	-1	188	-1	-1	8	0.000252206	1.4051841791043016e-05	FALSE	0.000823072	TRUE
months_since_cancer_treatment_first	0.39408	-1	167	-1	-1	-1	0.8435	-1	200	-1	-1	-1	-0.449421	-0.0447978	FALSE	0.41454738458758694	-1	167	-1	-1	-1	0.7043469750353841	-1	177	-1	-1	-1	-0.2898	-0.0306338	FALSE	5.946128044041738e-63	TRUE
months_since_cancer_treatment_last	-0.254002	-1	157	-1	-1	-1	-0.0195224	-1	200	-1	-1	-1	-0.234479	-0.0350616	FALSE	-0.242481	-1	157	-1	-1	-1	-0.186055	-1	174	-1	-1	-1	-0.0564264	-0.00940778	FALSE	3.780732048338646e-33	TRUE
months_since_steroids_first	23.917812721847874	-1	193	-1	9	44	21.365687730457225	-1	200	-1	-1	36	2.5521249913906487	0.0766604	FALSE	23.275117068690335	-1	193	-1	8	42	23.030319285090492	-1	193	-1	8	42	0.24479778110980988	0.00801961	FALSE	0.00541062	TRUE
months_since_steroids_last	9.509304268120154	-1	178	-1	1	12	10.104443257458911	-1	200	-1	-1	11	-0.595139	-0.0298243	FALSE	9.368602628963773	-1	178	-1	1	12	9.556902535609963	-1	188	-1	1	13	-0.1883	-0.0107319	FALSE	2.986390656886794e-12	TRUE
months_since_antibacterial_first	32.8284	-1	199	-1	27	55	34.54667476864107	-1	200	-1	22	59	-1.71832	-0.0477595	FALSE	32.34939169452224	-1	199	-1	26	54	32.73709609419701	-1	199	1	27	54	-0.387704	-0.0123382	FALSE	4.2944922324048756e-17	TRUE
months_since_antibacterial_last	11.587177849352692	-1	172	-1	5	16	13.04297893960469	-1	200	-1	4	17	-1.4558	-0.074694	FALSE	11.451431550576686	-1	172	-1	5	16	11.160303174029572	-1	195	0	5	16	0.29112836718559265	0.017510560712321623	FALSE	2.27403553734008e-16	TRUE
months_since_contraceptives_first	-0.402812	-1	189	-1	-1	-1	1.1474255796429835	-1	200	-1	-1	-1	-1.55024	-0.132935	TRUE	-0.398333	-1	189	-1	-1	-1	-0.425733	-1	177	-1	-1	-1	0.027400096878409386	0.00389434	FALSE	0.0308997	TRUE
months_since_contraceptives_last	-0.565223	-1	163	-1	-1	-1	0.38299627513399004	-1	200	-1	-1	-1	-0.948219	-0.109092	TRUE	-0.567273	-1	163	-1	-1	-1	-0.59243	-1	163	-1	-1	-1	0.025156592950224876	0.00454447	FALSE	0.0457226	TRUE
months_since_antiallergics_first	9.324818328298427	-1	196	-1	-1	-1	8.89933	-1	200	-1	-1	-1	0.42548772935611723	0.017125008592554867	FALSE	9.037495859306773	-1	196	-1	-1	-1	9.007643343270997	-1	193	-1	-1	-1	0.0298525	0.00128925	FALSE	0.6105270194382356	TRUE
months_since_antiallergics_last	5.758388920610017	-1	182	-1	-1	-1	5.765011982312378	-1	200	-1	-1	-1	-0.00662306	-0.000351567	FALSE	5.591614719787996	-1	182	-1	-1	-1	5.633296443520944	-1	193	-1	-1	-1	-0.0416817	-0.00241359	FALSE	0.0343585	TRUE
months_since_analgesics_first	22.190753168771273	-1	196	-1	9	40	27.64005155659082	-1	200	-1	10	48	-5.4493	-0.16375	TRUE	22.028745821664106	-1	196	-1	9	39	23.07023933206854	-1	197	-1	11	41	-1.04149	-0.0358649	FALSE	2.663403835189572e-98	TRUE
months_since_analgesics_last	10.164681225252579	-1	189	-1	1	14	12.741495036235786	-1	200	-1	1	16	-2.57681	-0.121464	TRUE	10.02498343722709	-1	189	-1	1	14	9.859303008401843	-1	195	-1	1	13	0.1656804233789444	0.00918182	FALSE	0.0259738	TRUE
months_since_antiarrhythmics_first	0.6399537116261418	-1	174	-1	-1	-1	0.5922068715617886	-1	199	-1	-1	-1	0.0477468	0.00504351	FALSE	0.6143960610714608	-1	174	-1	-1	-1	0.5860868943295089	-1	176	-1	-1	-1	0.028309166431427002	0.00316939	FALSE	0.2882089876454703	TRUE
months_since_antiarrhythmics_last	0.065922	-1	135	-1	-1	-1	0.0435744	-1	199	-1	-1	-1	0.0223476	0.00315807	FALSE	0.0452973	-1	135	-1	-1	-1	0.00767158	-1	164	-1	-1	-1	0.0376257	0.00575107	FALSE	0.0148987	TRUE
months_since_antifungal_first	6.524778342733894	-1	189	-1	-1	-1	7.7836438756575985	-1	200	-1	-1	-1	-1.25887	-0.0578413	FALSE	6.414191661396694	-1	189	-1	-1	-1	6.693069232390761	-1	185	-1	-1	-1	-0.278878	-0.0144146	FALSE	2.8407381197195836e-21	TRUE
months_since_antifungal_last	4.12755	-1	173	-1	-1	-1	4.890790346133647	-1	200	-1	-1	-1	-0.763243	-0.0467343	FALSE	4.052184027464089	-1	173	-1	-1	-1	4.197582588008553	-1	185	-1	-1	-1	-0.145399	-0.00996454	FALSE	2.610842166157722e-16	TRUE
months_since_diuretic_first	12.743992423074381	-1	194	-1	-1	16	11.209782062310762	-1	200	-1	-1	5	1.5342103607636197	0.0581242	FALSE	12.684524347276177	-1	194	-1	-1	16	13.493798370825429	-1	192	-1	-1	20	-0.809274	-0.0312134	FALSE	1.2131932582613749e-73	TRUE
months_since_diuretic_last	3.5751855685998106	-1	181	-1	-1	2	3.9856660348211084	-1	200	-1	-1	1	-0.41048	-0.0291592	FALSE	3.5798513867558044	-1	181	-1	-1	2	3.8821972776824163	-1	167	-1	-1	2	-0.302346	-0.0236029	FALSE	2.0628660080702518e-85	TRUE
months_since_vassopressin_first	-0.958286	-1	118	-1	-1	-1	-0.95157	-1	197	-1	-1	-1	-0.00671581	-0.00399432	FALSE	-0.959824	-1	118	-1	-1	-1	-0.95686	-1	133	-1	-1	-1	-0.00296436	-0.00197319	FALSE	0.2722679253657355	TRUE
months_since_vassopressin_last	-0.970429	-1	118	-1	-1	-1	-0.967131	-1	194	-1	-1	-1	-0.0032986	-0.00253521	FALSE	-0.971439	-1	118	-1	-1	-1	-0.971124	-1	113	-1	-1	-1	-0.000314316	-0.000272451	FALSE	0.569591	TRUE
months_since_antihypotensives_first	-0.487241	-1	132	-1	-1	-1	-0.597495	-1	199	-1	-1	-1	0.11025412648697719	0.021525445567616812	FALSE	-0.514182	-1	132	-1	-1	-1	-0.544085	-1	134	-1	-1	-1	0.029903333634138107	0.00607193	FALSE	0.0077203	TRUE
months_since_antihypotensives_last	-0.629332	-1	132	-1	-1	-1	-0.686556	-1	199	-1	-1	-1	0.0572242	0.013742619892131103	FALSE	-0.648655	-1	132	-1	-1	-1	-0.673216	-1	120	-1	-1	-1	0.024561839178204536	0.0064174	FALSE	0.00342648	TRUE
months_since_diagnostics_first	0.599148	-1	156	-1	-1	-1	0.2973950490135752	-1	199	-1	-1	-1	0.30175305514543177	0.032397763281418586	FALSE	0.5371853073147228	-1	156	-1	-1	-1	0.601662	-1	155	-1	-1	-1	-0.0644762	-0.00701885	FALSE	1.468115884383276e-05	TRUE
months_since_diagnostics_last	0.2699178093332407	-1	156	-1	-1	-1	0.025660209183269746	-1	199	-1	-1	-1	0.24425760014997097	0.031116814797227124	FALSE	0.2198651639714518	-1	156	-1	-1	-1	0.24343135483482398	-1	155	-1	-1	-1	-0.0235662	-0.003087	FALSE	0.001384	TRUE
months_since_antiplatelets_first	5.394943859250813	-1	181	-1	-1	-1	6.462527443550641	-1	200	-1	-1	-1	-1.06758	-0.0562354	FALSE	5.49351	-1	181	-1	-1	-1	6.144410440569759	-1	176	-1	-1	-1	-0.650896	-0.0361902	FALSE	2.9210388259303213e-89	TRUE
months_since_antiplatelets_last	1.9211369454756164	-1	181	-1	-1	-1	2.61208	-1	200	-1	-1	-1	-0.690944	-0.0593436	FALSE	1.9378030234589092	-1	181	-1	-1	-1	2.080805628331376	-1	152	-1	-1	-1	-0.143003	-0.0137251	FALSE	5.783942755735556e-37	TRUE
months_since_sympathomimetics_first	8.203945016460159	-1	195	-1	-1	-1	9.743098758927824	-1	200	-1	-1	-1	-1.53915	-0.0642782	FALSE	8.08373	-1	195	-1	-1	-1	8.670754660162014	-1	199	-1	-1	-1	-0.58702	-0.0271898	FALSE	3.6879039831085136e-56	TRUE
months_since_sympathomimetics_last	3.761792776506109	-1	180	-1	-1	-1	4.713591720844313	-1	200	-1	-1	-1	-0.951799	-0.062571	FALSE	3.7026041196133344	-1	180	-1	-1	-1	3.8515956725991507	-1	199	-1	-1	-1	-0.148992	-0.0112189	FALSE	1.3598056382123446e-20	TRUE
months_since_antiemetics_first	4.6693261585224315	-1	188	-1	-1	-1	7.454654204990848	-1	200	-1	-1	-1	-2.78533	-0.140317	TRUE	4.64261	-1	188	-1	-1	-1	4.965067606227603	-1	175	-1	-1	-1	-0.322458	-0.0192526	FALSE	6.233541256052124e-29	TRUE
months_since_antiemetics_last	3.218758312676949	-1	167	-1	-1	-1	4.924128440415788	-1	200	-1	-1	-1	-1.70537	-0.109701	TRUE	3.187001234679435	-1	167	-1	-1	-1	3.314231562622339	-1	155	-1	-1	-1	-0.12723	-0.0095671	FALSE	1.3990344182546185e-10	TRUE
months_since_muscle_relaxants_first	8.381214917326457	-1	182	-1	-1	-1	11.059831976260222	-1	200	-1	-1	-1	-2.67862	-0.107482	TRUE	8.272762519950613	-1	182	-1	-1	-1	8.655550787484566	-1	190	-1	-1	-1	-0.382788	-0.0175918	FALSE	4.355828076979767e-24	TRUE
months_since_muscle_relaxants_last	5.010580925869135	-1	166	-1	-1	-1	6.41815	-1	200	-1	-1	-1	-1.40757	-0.0783444	FALSE	4.928702909025206	-1	166	-1	-1	-1	5.073327912789472	-1	190	-1	-1	-1	-0.144625	-0.00916461	FALSE	3.819825332817358e-10	TRUE
months_since_laxatives_first	5.553261280249672	-1	186	-1	-1	-1	6.0549211931216425	-1	200	-1	-1	-1	-0.50166	-0.0265539	FALSE	5.3838384979070675	-1	186	-1	-1	-1	5.179523519137531	-1	175	-1	-1	-1	0.2043149769306183	0.011650368200876973	FALSE	2.281874397802804e-05	TRUE
months_since_laxatives_last	4.198833302553485	-1	186	-1	-1	-1	4.605902365380752	-1	200	-1	-1	-1	-0.407069	-0.0255539	FALSE	4.050055334718583	-1	186	-1	-1	-1	3.828912202246514	-1	175	-1	-1	-1	0.22114312648773193	0.015093692935304513	FALSE	1.2090638025753817e-09	TRUE
months_since_anxiolytics_first	9.122889533100762	-1	197	-1	-1	-1	10.597053499711645	-1	200	-1	-1	-1	-1.47416	-0.0584163	FALSE	9.00725	-1	197	-1	-1	-1	9.706153822989128	-1	194	-1	-1	2	-0.698904	-0.0305998	FALSE	1.0523104324159945e-66	TRUE
months_since_anxiolytics_last	3.7055198716395608	-1	160	-1	-1	-1	5.040673654746279	-1	200	-1	-1	-1	-1.33515	-0.0831874	FALSE	3.640998132923781	-1	160	-1	-1	-1	3.867471466859397	-1	171	-1	-1	0	-0.226473	-0.0165219	FALSE	6.392369955067968e-31	TRUE
months_since_antiepileptics_first	4.801902025201072	-1	181	-1	-1	-1	7.172147788161747	-1	200	-1	-1	-1	-2.37025	-0.119701	TRUE	4.811289788297648	-1	181	-1	-1	-1	5.384260095762942	-1	186	-1	-1	-1	-0.57297	-0.0330001	FALSE	2.9898791344092885e-78	TRUE
months_since_antiepileptics_last	1.8187264597696087	-1	156	-1	-1	-1	3.2466320341213324	-1	200	-1	-1	-1	-1.42791	-0.113163	TRUE	1.8155151775228116	-1	156	-1	-1	-1	2.0967717649893096	-1	166	-1	-1	-1	-0.281257	-0.0263824	FALSE	1.5572053006293873e-74	TRUE
months_since_salicylates_first	7.601486243102067	-1	194	-1	-1	-1	7.143671220581346	-1	200	-1	-1	-1	0.4578150225207205	0.021399583797918134	FALSE	7.444979597675189	-1	194	-1	-1	-1	7.6361102327822445	-1	188	-1	-1	-1	-0.191131	-0.00931347	FALSE	2.7761065753862066e-08	TRUE
months_since_salicylates_last	5.598848212425006	-1	175	-1	-1	-1	5.135430459070752	-1	200	-1	-1	-1	0.4634177533542543	0.026036	FALSE	5.452941021471377	-1	175	-1	-1	-1	5.505115638269039	-1	188	-1	-1	-1	-0.0521746	-0.00305761	FALSE	0.017309399245593122	TRUE
months_since_antitussives_first	9.54547	-1	193	-1	-1	3	9.926677423015724	-1	200	-1	-1	-1	-0.381207	-0.0153093	FALSE	9.378553467642364	-1	193	-1	-1	3	9.56811	-1	199	-1	-1	4	-0.189559	-0.00833588	FALSE	4.159632882218581e-08	TRUE
months_since_antitussives_last	6.151487683260111	-1	180	-1	-1	1	6.527384450518222	-1	200	-1	-1	-1	-0.375897	-0.0201102	FALSE	6.032668187430361	-1	180	-1	-1	1	6.110927289426928	-1	199	-1	-1	1	-0.0782591	-0.00462312	FALSE	0.001672	TRUE
months_since_ulcer_treatment_first	2.788972794567385	-1	192	-1	-1	-1	3.362102310332123	-1	200	-1	-1	-1	-0.57313	-0.0366912	FALSE	2.737926114975758	-1	192	-1	-1	-1	2.8577464841750233	-1	199	-1	-1	-1	-0.11982	-0.00839413	FALSE	2.7085171051541894e-07	TRUE
months_since_ulcer_treatment_last	1.4487583296199846	-1	171	-1	-1	-1	2.111833623310335	-1	200	-1	-1	-1	-0.663075	-0.0547326	FALSE	1.4153247056343543	-1	171	-1	-1	-1	1.4863357123498058	-1	199	-1	-1	-1	-0.071011	-0.00670168	FALSE	4.359487856473257e-06	TRUE
months_since_amebicides_first	1.3840749017727498	-1	196	-1	-1	-1	2.4210217122829665	-1	200	-1	-1	-1	-1.03695	-0.0774686	FALSE	1.3707219110428523	-1	196	-1	-1	-1	1.4999171861354534	-1	165	-1	-1	-1	-0.129195	-0.0114232	FALSE	6.84340516384438e-12	TRUE
months_since_amebicides_last	1.0542465177825633	-1	154	-1	-1	-1	1.8770242742257865	-1	200	-1	-1	-1	-0.822778	-0.0698514	FALSE	1.0403378805673502	-1	154	-1	-1	-1	1.1404937212033608	-1	162	-1	-1	-1	-0.100156	-0.00997205	FALSE	1.1545024008661251e-09	TRUE
months_since_antastmatics_first	1.2991360746035754	-1	181	-1	-1	-1	1.5901396594814345	-1	200	-1	-1	-1	-0.291004	-0.0230202	FALSE	1.276148477730599	-1	181	-1	-1	-1	1.3214231939048995	-1	155	-1	-1	-1	-0.0452747	-0.00389789	FALSE	0.00905136	TRUE
months_since_antastmatics_last	0.14054925933518916	-1	165	-1	-1	-1	0.4389699065214686	-1	200	-1	-1	-1	-0.298421	-0.0356778	FALSE	0.13152535609961755	-1	165	-1	-1	-1	0.19247636040593852	-1	151	-1	-1	-1	-0.060951	-0.00826686	FALSE	7.26124755031913e-06	TRUE
months_since_migraine_first	1.468254680937221	-1	178	-1	-1	-1	1.9331494375682645	-1	200	-1	-1	-1	-0.464895	-0.0325303	FALSE	1.3825868792724425	-1	178	-1	-1	-1	1.2541613966934682	-1	197	-1	-1	-1	0.1284254789352417	0.010326580073965466	FALSE	1.559118202134728e-07	TRUE
months_since_migraine_last	0.10106520866195763	-1	175	-1	-1	-1	0.626733	-1	200	-1	-1	-1	-0.525668	-0.0579546	FALSE	0.0774931	-1	175	-1	-1	-1	0.0973609	-1	176	-1	-1	-1	-0.0198678	-0.00269222	FALSE	0.5146769711872782	TRUE
months_since_ppi_first	14.149978058768614	-1	193	-1	-1	22	13.687668164553898	-1	200	-1	-1	13	0.4623098942147159	0.016428421307427322	FALSE	13.946889962959617	-1	193	-1	-1	21	14.30289735597916	-1	194	-1	-1	23	-0.356007	-0.0134618	FALSE	1.0408679838633651e-14	TRUE
months_since_ppi_last	4.9275837706048495	-1	180	-1	-1	3	6.122281080792643	-1	200	-1	-1	2	-1.1947	-0.0709404	FALSE	4.875169391995663	-1	180	-1	-1	3	5.206336389917788	-1	190	-1	-1	4	-0.331167	-0.0225641	FALSE	6.351695271556546e-36	TRUE
months_since_bowel_evacuants_first	7.644862109102985	-1	177	-1	-1	-1	5.6960942458067985	-1	200	-1	-1	-1	1.9487678632961867	0.0965645	FALSE	7.310843722709067	-1	177	-1	-1	-1	6.9018825097118075	-1	187	-1	-1	-1	0.4089612066745758	0.0204286	FALSE	1.8137778359930496e-22	TRUE
months_since_bowel_evacuants_last	5.769271432516735	-1	174	-1	-1	-1	4.266126751254462	-1	200	-1	-1	-1	1.503144681262273	0.0901567	FALSE	5.502668864998344	-1	174	-1	-1	-1	5.145246107748366	-1	187	-1	-1	-1	0.35742276906967163	0.021665506496949774	FALSE	3.447331860857732e-27	TRUE
months_since_glaucoma_first	0.12578170931511165	-1	168	-1	-1	-1	0.017890158297873892	-1	200	-1	-1	-1	0.10789155101723776	0.013658922733962055	FALSE	0.11719479326647995	-1	168	-1	-1	-1	0.16770560424006986	-1	156	-1	-1	-1	-0.0505108	-0.00650191	FALSE	8.573176789881129e-05	TRUE
months_since_glaucoma_last	-0.504969	-1	131	-1	-1	-1	-0.521666	-1	200	-1	-1	-1	0.016697141731528142	0.00362659	FALSE	-0.504303	-1	131	-1	-1	-1	-0.48228	-1	152	-1	-1	-1	-0.0220228	-0.00501776	FALSE	2.1305405752693963e-05	TRUE
months_since_skin_care_first	-0.175325	-1	184	-1	-1	-1	-0.330367	-1	200	-1	-1	-1	0.15504252829012588	0.021217114339397564	FALSE	-0.222263	-1	184	-1	-1	-1	-0.3476	-1	169	-1	-1	-1	0.1253369003534317	0.018902385624721185	FALSE	8.412500442404505e-24	TRUE
months_since_skin_care_last	-0.451034	-1	138	-1	-1	-1	-0.507325	-1	199	-1	-1	-1	0.056291595388970606	0.00996481	FALSE	-0.479212	-1	138	-1	-1	-1	-0.542583	-1	169	-1	-1	-1	0.0633714	0.0126416	FALSE	1.5228487023453307e-17	TRUE
months_since_osteoporosis_treatment_first	3.3465223571829155	-1	184	-1	-1	-1	1.0835013284415407	-1	200	-1	-1	-1	2.263021028741375	0.15920843960855058	TRUE	3.222270530309874	-1	184	-1	-1	-1	3.141747221971271	-1	186	-1	-1	-1	0.0805233	0.00513182	FALSE	0.014958634050458839	TRUE
months_since_osteoporosis_treatment_last	1.211745590151352	-1	177	-1	-1	-1	0.2337985659535708	-1	200	-1	-1	-1	0.9779470241977812	0.10531336507226768	TRUE	1.1579222754238565	-1	177	-1	-1	-1	1.2181599512151053	-1	150	-1	-1	-1	-0.0602377	-0.00603608	FALSE	0.11290212428701568	TRUE
months_since_varivax_vaccination	-0.900234	-1	153	-1	-1	-1	-0.831353	-1	200	-1	-1	-1	-0.068881	-0.0204274	FALSE	-0.899001	-1	153	-1	-1	-1	-0.848217	-1	155	-1	-1	-1	-0.0507837	-0.017906	FALSE	4.245667762445426e-25	TRUE
months_since_ppsv23_vaccination	12.986799680793204	-1	185	-1	-1	20	8.623492842348009	-1	200	-1	-1	-1	4.363306838445196	0.18002965989963587	TRUE	12.954531424097329	-1	185	-1	-1	20	13.35845416629024	-1	181	-1	-1	22	-0.403923	-0.0168395	FALSE	7.802873312897833e-26	TRUE
months_since_prevnar13_vaccination	0.8601166019725083	-1	139	-1	-1	-1	2.7265953441569284	-1	162	-1	-1	-1	-1.86648	-0.180885	TRUE	0.9776684885716866	-1	139	-1	-1	-1	0.8928143915439516	-1	130	-1	-1	-1	0.0848541	0.012384065976935534	FALSE	4.384370861898294e-05	TRUE
months_since_shingrix_vaccination	-1	-1	-1	-1	-1	-1	-1	-1	-1	-1	-1	-1	0		FALSE	-1	-1	-1	-1	-1	-1	-1	-1	-1	-1	-1	-1	0		FALSE	1	TRUE
months_since_influenza_vaccination	9.180597513101203	-1	168	0	5	12	9.049843181339472	-1	200	-1	-1	10	0.13075433176173057	0.00759439	FALSE	9.268715933387538	-1	168	0	5	12	9.096105489806366	-1	181	0	5	11	0.17261044681072235	0.012231005310578174	FALSE	7.919209653263276e-18	TRUE
months_since_tdap_vaccination	18.401487259684217	-1	199	-1	-1	33	13.928891454243848	-1	200	-1	-1	11	4.472595805440369	0.15191200841829142	TRUE	17.858126675098625	-1	199	-1	-1	32	16.43256692865962	-1	195	-1	-1	28	1.4255597591400146	0.0518266	FALSE	4.1901285408179475e-176	TRUE
months_since_calmette_guerin_vaccination	-0.964562	-1	118	-1	-1	-1	-0.971012	-1	192	-1	-1	-1	0.00645049	0.00469872	FALSE	-0.965371	-1	118	-1	-1	-1	-0.937039	-1	128	-1	-1	-1	-0.0283318	-0.0171041	FALSE	1.3619822188661572e-21	TRUE
months_since_visits_date_1	10.343911435363166	-1	191	-1	-1	14	12.144492579266947	-1	200	-1	1	14	-1.80058	-0.0812497	FALSE	10.190677040985335	-1	191	-1	-1	14	10.356483572740688	-1	175	-1	-1	14	-0.165807	-0.00849209	FALSE	1.0335661514778522e-18	TRUE
months_since_visits_date_2	8.026812354183997	-1	184	-1	-1	5	11.009414478549544	-1	200	-1	-1	11	-2.9826	-0.134165	TRUE	7.994492878007649	-1	184	-1	-1	6	8.415552443761857	-1	175	-1	-1	8	-0.42106	-0.0216822	FALSE	6.823843618836233e-47	TRUE
months_since_visits_date_3	5.699017134492124	-1	177	-1	-1	-1	9.213775482319713	-1	200	-1	-1	4	-3.51476	-0.166989	TRUE	5.748025642183877	-1	177	-1	-1	-1	6.182604571325323	-1	175	-1	-1	-1	-0.434579	-0.0241504	FALSE	1.184416157666715e-45	TRUE
months_since_visits_date_4	3.933247827479232	-1	188	-1	-1	-1	7.517684353046727	-1	200	-1	-1	-1	-3.58444	-0.18371	TRUE	4.024878037763123	-1	188	-1	-1	-1	4.421334357213841	-1	178	-1	-1	-1	-0.396456	-0.0244274	FALSE	5.560803294307565e-45	TRUE
months_since_visits_date_5	2.682057155637033	-1	189	-1	-1	-1	6.119926197438802	-1	200	-1	-1	-1	-3.43787	-0.19116	TRUE	2.786662074261451	-1	189	-1	-1	-1	3.150613951877616	-1	177	-1	-1	-1	-0.363952	-0.0249964	FALSE	7.251103171281754e-44	TRUE
months_since_vaccinations_date_1	11.049543131039133	-1	163	1	6	12	12.114247074695943	-1	200	-1	3	13	-1.0647	-0.0541485	FALSE	11.40339574487307	-1	163	1	6	13	11.207930556810311	-1	188	1	6	13	0.19546519219875336	0.012033675250027256	FALSE	7.19958101148058e-15	TRUE
months_since_vaccinations_date_2	17.431889843158316	-1	164	-1	14	24	12.78367215250097	-1	200	-1	-1	18	4.648217690657347	0.21318738002481435	TRUE	17.37709293221309	-1	164	-1	14	24	17.019956259222454	-1	193	-1	14	24	0.35713666677474976	0.0183616	FALSE	3.887934170764659e-18	TRUE
months_since_vaccinations_date_3	19.88613093916942	-1	176	-1	18	32	12.346358683700778	-1	200	-1	-1	20	7.539772255468641	0.3170431606806419	TRUE	19.32854142198934	-1	176	-1	16	32	19.50919422109796	-1	195	-1	17	32	-0.180653	-0.00799704	FALSE	3.982943927456546e-09	TRUE
months_since_vaccinations_date_4	19.748512825030964	-1	185	-1	-1	38	11.282483498903627	-1	200	-1	-1	9	8.466029326127337	0.33114197826802055	TRUE	18.84371706266751	-1	185	-1	-1	37	19.19882103171018	-1	175	-1	-1	37	-0.355104	-0.0139795	FALSE	2.5965733807872787e-17	TRUE
months_since_vaccinations_date_5	17.882267927002623	-1	188	-1	-1	40	9.904032802354518	-1	200	-1	-1	-1	7.978235124648105	0.29980944460968145	TRUE	16.92463750112928	-1	188	-1	-1	38	16.50855429578101	-1	190	-1	-1	38	0.4160832166671753	0.015397050783507745	FALSE	4.080950787570707e-15	TRUE
months_since_prescriptions_date_1	2.772421142875538	-1	152	0	1	3	5.2349210502171655	-1	199	0	1	4	-2.4625	-0.247721	TRUE	2.8519928027223176	-1	152	0	1	3	2.67676	-1	174	0	1	3	0.17522849142551422	0.0274748	FALSE	5.770416297931558e-90	TRUE
months_since_prescriptions_date_2	4.8317675144397025	-1	132	1	2	6	7.667970378638334	-1	199	1	2	7	-2.8362	-0.235379	TRUE	4.89348	-1	132	1	2	6	4.611738488872828	-1	180	1	2	5	0.2817440629005432	0.0348905	FALSE	6.238771110964057e-119	TRUE
months_since_prescriptions_date_3	6.6907828190839576	-1	143	2	4	8	9.443838692466601	-1	199	1	4	10	-2.75306	-0.204012	TRUE	6.719392748516879	-1	143	2	4	8	6.355982925286837	-1	183	2	4	8	0.3634098172187805	0.038421	FALSE	2.806165686804449e-134	TRUE
months_since_prescriptions_date_4	8.353657069566411	-1	143	2	5	11	10.804655394594608	-1	200	2	5	12	-2.451	-0.167515	TRUE	8.346656954858915	-1	143	2	5	11	7.916162254946246	-1	185	2	5	10	0.4304946959018707	0.0403981	FALSE	5.262746791926567e-125	TRUE
months_since_prescriptions_date_5	9.81613	-1	150	3	6	13	11.879855493168291	-1	199	2	6	14	-2.06373	-0.132706	TRUE	9.770071069352847	-1	150	3	6	13	9.309904538199778	-1	182	3	6	12	0.4601665437221527	0.0394587	FALSE	2.614383763062334e-109	TRUE
months_since_enc_date_1	1.1285213982070879	0	118	0	0	1	1.458298269160735	0	180	0	1	1	-0.329777	-0.100093	TRUE	1.1520556659740415	0	118	0	1	1	1.0052511518655705	0	137	0	0	1	0.14680451154708862	0.0626984	FALSE	1.4392247813992027e-221	TRUE
months_since_enc_date_2	2.1505930909688535	0	137	0	1	3	2.7016043155935923	0	190	1	1	3	-0.551011	-0.117853	TRUE	2.181228731893878	0	137	0	1	3	1.959138886379378	0	141	0	1	2	0.22208984196186066	0.0682633	FALSE	9.708027570238842e-239	TRUE
months_since_enc_date_3	3.1553913587128712	0	137	1	2	4	3.8356167897862217	0	190	1	2	4	-0.680225	-0.118641	TRUE	3.181979703074653	0	137	1	2	4	2.8836935736441114	0	146	1	2	4	0.2982861399650574	0.0742591	FALSE	2.070284504215316e-304	TRUE
months_since_enc_date_4	4.1283265532951665	0	138	1	3	5	4.9103180529173756	0	190	1	2	6	-0.781991	-0.117688	TRUE	4.148479612732255	0	138	1	3	5	3.775879332670822	0	146	1	2	5	0.3726002871990204	0.0791654	FALSE	0	TRUE
months_since_enc_date_5	5.077683819231362	0	139	2	3	7	5.95158	0	190	1	3	7	-0.873899	-0.116824	TRUE	5.092006203511308	0	139	2	3	6	4.647209172764779	0	148	2	3	6	0.4447970390319824	0.0830053	FALSE	0	TRUE
months_since_diagnoses_date_1	2.5716698886673117	-1	131	0	1	2	3.741723037288719	-1	198	0	1	3	-1.17005	-0.132174	TRUE	2.6519540307766434	-1	131	0	1	3	2.4230282771704763	-1	136	0	1	2	0.22892574965953827	0.0334552	FALSE	7.582241113845932e-147	TRUE
months_since_diagnoses_date_2	4.022640978765293	-1	137	1	2	5	5.407395922403173	-1	198	1	2	6	-1.38475	-0.14158	TRUE	4.1019	-1	137	1	2	5	3.832955024543018	-1	159	1	2	4	0.2689436674118042	0.0353292	FALSE	3.610711044163236e-146	TRUE
months_since_diagnoses_date_3	5.366828585612313	-1	131	1	3	7	6.948087516222128	-1	198	1	3	8	-1.58126	-0.147157	TRUE	5.43538	-1	131	1	3	7	5.125050817598699	-1	136	1	3	6	0.3103299140930176	0.0369137	FALSE	4.16664796856608e-157	TRUE
months_since_diagnoses_date_4	6.557307277203314	-1	143	1	4	9	8.335214718917916	-1	200	1	4	10	-1.77791	-0.152826	TRUE	6.618653446562472	-1	143	1	4	9	6.268322567530943	-1	136	1	4	8	0.3503308892250061	0.0382959	FALSE	1.995377994149307e-154	TRUE
months_since_diagnoses_date_5	7.650649850138848	-1	137	2	5	11	9.649301542965485	-1	199	1	5	12	-1.99865	-0.159669	TRUE	7.706166997922125	-1	137	2	5	11	7.295238955641882	-1	136	1	5	10	0.41092804074287415	0.041612	FALSE	1.3722888581055525e-166	TRUE
months_since_commercial	3.5215252798565944	-1	148	0	0	1	4.623621646410084	-1	200	0	0	0	-1.1021	-0.0837386	FALSE	3.4879336435088986	-1	148	0	0	1	3.6263043183666093	-1	157	0	0	1	-0.138371	-0.0122639	FALSE	0.0549677	TRUE
months_since_medicare	0.8635306236900916	-1	132	-1	0	0	0.8342570688877874	-1	200	-1	-1	0	0.029273554802304202	0.00409294	FALSE	0.8683221911042852	-1	132	-1	0	0	1.0050215316047821	-1	151	-1	0	0	-0.136699	-0.021712	FALSE	9.998445634356272e-147	TRUE
months_since_medicaid	0.0020806	-1	153	-1	-1	-1	1.528047474083551	-1	200	-1	-1	-1	-1.52597	-0.159665	TRUE	0.0342115	-1	153	-1	-1	-1	0.0830868	-1	150	-1	-1	-1	-0.0488752	-0.00753403	FALSE	3.984928791669511e-15	TRUE
months_since_other_payor_type	0.5569887481299124	-1	188	-1	-1	-1	1.1749778289024457	-1	200	-1	-1	-1	-0.617989	-0.0617474	FALSE	0.5311511880025296	-1	188	-1	-1	-1	0.5452860089740115	-1	159	-1	-1	-1	-0.0141348	-0.00171306	FALSE	0.9899397231099818	TRUE
months_since_uninsured	4.216011846570645	-1	178	-1	-1	-1	7.1749208191375855	-1	200	-1	-1	0	-2.95891	-0.164879	TRUE	4.122107161140724	-1	178	-1	-1	-1	3.852060559520583	-1	185	-1	-1	-1	0.270047	0.019106435585884124	FALSE	2.9768012829711283e-18	TRUE
records_pre_exposure	79.28366199998983	1	200	62	79	99	93.81914199391728	0	200	61	94	126	-14.5355	-0.401963	TRUE	79.46165153431505	1	200	61	79	100	78.85926348360286	1	200	61	79	99	0.6023880243301392	0.0224197	FALSE	6.10401233981976e-26	TRUE
bmi		10	100	25.5	29.100000381469727	33.599998474121094		10	100	25.200000762939453	29.100000381469727	34		-0.0129701	FALSE		10	100	25.5	29.100000381469727	33.599998474121094		10	100	25.600000381469727	29.299999237060547	33.900001525878906	-0.208363	-0.0304991	FALSE	3.495430719576538e-43	TRUE
smoker_count_log	0.38418462310419105	0	5.455321311950684	0	0	0	0.49241	0	6.513230323791504	0	0	0.6931471824645996	-0.108225	-0.124472	TRUE	0.39336276493380307	0	5.455321311950684	0	0	0.6931471824645996	0.42812018040669164	0	5.476463317871094	0	0	0.6931471824645996	-0.0347574	-0.0417768	FALSE	1.8040972374565115e-94	TRUE
non_smoker_count_log	1.8864291108251836	0	6.016157150268555	1.0986123085021973	2.079441547393799	2.70805	1.7791223907719338	0	6.428105354309082	0.6931471824645996	1.9459102153778076	2.70805	0.10730672005324982	0.0935613	FALSE	1.8812782863066886	0	6.016157150268555	1.0986123085021973	2.079441547393799	2.70805	1.9183094071732356	0	6.369901180267334	1.0986123085021973	2.079441547393799	2.7725887298583984	-0.0370311	-0.0327609	FALSE	6.133054196943671e-71	TRUE
age_first_record	60.088576496959575	34	85	54	59	66	56.47437179229807	34	89	47	55	66	3.6142047046615033	0.36308633607681656	TRUE	60.1908	34	85	54	59	66	60.39989497696269	34	87	54	59	67	-0.209049	-0.0260077	FALSE	6.88817537038475e-64	TRUE
follow_up_in_days	1838.9991664026377	1	5837	1083	1769	2499	1013.9703196902378	1	5842	306	751	1487	825.0288467123999	0.8671063984894857	TRUE	1820.362043394465	1	5837	1055	1747	2485	1675.5622402656068	1	5840	813	1578	2397	144.79980312885837	0.14115348154999807	TRUE	0	FALSE
gender_Female	0.5982314859211844	0	1	0	1	1	0.5880802387356115	0	1	0	1	1	0.0101512	0.020665406443970222	FALSE	0.5956838919504923	0	1	0	1	1	0.5975377932363658	0	1	0	1	1	-0.0018539	-0.00377902	FALSE	0.051347644298707695	TRUE
gender_Male	0.4015685862561482	0	1	0	0	1	0.41159693396923797	0	1	0	0	1	-0.0100283	-0.0204173	FALSE	0.4041147197879965	0	1	0	0	1	0.40220811877013884	0	1	0	0	1	0.0019066	0.0038868	FALSE	0.0450624	TRUE
race_Caucasian	0.912721	0	1	1	1	1	0.82452	0	1	1	1	1	0.0882016	0.26334803919771893	TRUE	0.9088501671334357	0	1	1	1	1	0.8983949167344235	0	1	1	1	1	0.0104553	0.0354341	FALSE	3.3175756976837762e-75	TRUE
race_Other/Unknown	0.024630091170475744	0	1	0	0	0	0.059218095112203196	0	1	0	0	0	-0.034588	-0.173227	TRUE	0.0254991	0	1	0	0	0	0.026299048393411028	0	1	0	0	0	-0.000799907	-0.00503612	FALSE	0.00928715	TRUE
race_African American	0.0497329	0	1	0	0	0	0.10032715243597784	0	1	0	0	0	-0.0505943	-0.192944	TRUE	0.052547279188122985	0	1	0	0	0	0.0626901	0	1	0	0	0	-0.0101428	-0.0435378	FALSE	2.6351935606309734e-112	TRUE
race_Asian	0.012915676205031064	0	1	0	0	0	0.015934989408725883	0	1	0	0	0	-0.00301931	-0.0253242	FALSE	0.013103411931219321	0	1	0	0	0	0.012615939410365285	0	1	0	0	0	0.000487473	0.0043266	FALSE	0.0256251	TRUE
ethnicity_Not Hispanic	0.9438033387946385	0	1	1	1	1	0.8705638136522577	0	1	1	1	1	0.0732395	0.25443189009911243	TRUE	0.9410384105760834	0	1	1	1	1	0.9380382901195531	0	1	1	1	1	0.00300012	0.012587794263552042	FALSE	6.829516515098539e-11	TRUE
ethnicity_Hispanic	0.0215854	0	1	0	0	0	0.0415451	0	1	0	0	0	-0.0199597	-0.114346	TRUE	0.0225705	0	1	0	0	0	0.027780287288824645	0	1	0	0	0	-0.00520974	-0.0332602	FALSE	5.130992417009613e-66	TRUE
region_Midwest	0.5855580951283689	0	1	0	1	1	0.49529566822323595	0	1	0	0	1	0.0902624	0.18186502172802155	TRUE	0.5813232149847923	0	1	0	1	1	0.5838113951877616	0	1	0	1	1	-0.00248818	-0.00504564	FALSE	0.00899591	TRUE
region_South	0.1712466516325462	0	1	0	0	0	0.20885382931930113	0	1	0	0	0	-0.0376072	-0.0959636	FALSE	0.1797964284638781	0	1	0	0	0	0.18949317914897462	0	1	0	0	0	-0.00969675	-0.024993	FALSE	1.288779258084915e-38	TRUE
region_West	0.10528233027737444	0	1	0	0	0	0.0940227	0	1	0	0	0	0.011259621691757052	0.0375968	FALSE	0.10249909657602313	0	1	0	0	0	0.0941368	0	1	0	0	0	0.00836232	0.028088336211447486	FALSE	1.812730730666068e-47	TRUE
region_Other/Unknown	0.029118301359000905	0	1	0	0	0	0.0372032	0	1	0	0	0	-0.0080849	-0.0451644	FALSE	0.029760291504803204	0	1	0	0	0	0.030281642424789954	0	1	0	0	0	-0.000521351	-0.00305518	FALSE	0.11509001093236229	TRUE
region_Northeast	0.10879462160270953	0	1	0	0	0	0.1646245895581979	0	1	0	0	0	-0.05583	-0.163053	TRUE	0.1066209684705032	0	1	0	0	0	0.10227700484837535	0	1	0	0	0	0.00434396	0.0142036	FALSE	2.318493488616921e-13	TRUE
visits_type_1_Observation patient	0.0442196	0	1	0	0	0	0.0546511	0	1	0	0	0	-0.0104315	-0.0481351	FALSE	0.0450827	0	1	0	0	0	0.047330005721685185	0	1	0	0	0	-0.00224727	-0.0107049	FALSE	3.440889431644268e-08	TRUE
visits_type_1_Emergency patient	0.23888325062308013	0	1	0	0	0	0.2767373326772903	0	1	0	0	1	-0.0378541	-0.0866187	FALSE	0.23943370373716386	0	1	0	0	0	0.24760404432800312	0	1	0	0	0	-0.00817034	-0.0190368	FALSE	7.659361527042036e-23	TRUE
visits_type_1_Inpatient	0.16238205529190308	0	1	0	0	0	0.19150982456879145	0	1	0	0	0	-0.0291278	-0.0763817	FALSE	0.1628384075646701	0	1	0	0	0	0.17762444665281416	0	1	0	0	0	-0.014786	-0.0393493	FALSE	1.020805741815093e-91	TRUE
visits_type_1_Skilled nursing facility inpatient	0.0028244	0	1	0	0	0	0.00532224	0	1	0	0	0	-0.00249784	-0.0392247	FALSE	0.00291542	0	1	0	0	0	0.00355347	0	1	0	0	0	-0.000638043	-0.0112373	FALSE	7.002926290045999e-09	TRUE
visits_type_1_Inpatient psych	0.00127242	0	1	0	0	0	0.00287177	0	1	0	0	0	-0.00159935	-0.0351768	FALSE	0.0013062	0	1	0	0	0	0.00144924	0	1	0	0	0	-0.000143042	-0.00385641	FALSE	0.0470009	TRUE
visits_type_1_Inpatient rehab	0.00263634	0	1	0	0	0	0.00637791	0	1	0	0	0	-0.00374157	-0.0558798	FALSE	0.00274603	0	1	0	0	0	0.00323162	0	1	0	0	0	-0.00048559	-0.00889556	FALSE	4.565673459765628e-06	TRUE
visits_type_2_Inpatient	0.10113298080523472	0	1	0	0	0	0.1324539412408715	0	1	0	0	0	-0.031321	-0.0976363	FALSE	0.10243322191104286	0	1	0	0	0	0.11274543018038366	0	1	0	0	0	-0.0103122	-0.0332847	FALSE	3.7970429588637097e-66	TRUE
visits_type_2_Emergency patient	0.147047	0	1	0	0	0	0.20093543902573807	0	1	0	0	0	-0.0538885	-0.142508	TRUE	0.14879392899087543	0	1	0	0	0	0.15819142048363297	0	1	0	0	0	-0.00939749	-0.0260729	FALSE	2.266853586731826e-41	TRUE
visits_type_2_Inpatient psych	0.000999639	0	1	0	0	0	0.00236275	0	1	0	0	0	-0.00136311	-0.0332773	FALSE	0.00104647	0	1	0	0	0	0.00113304	0	1	0	0	0	-8.65781e-05	-0.0026241	FALSE	0.1764481588326101	TRUE
visits_type_2_Skilled nursing facility inpatient	0.0022907	0	1	0	0	0	0.0045222	0	1	0	0	0	-0.00223151	-0.0383061	FALSE	0.00238278	0	1	0	0	0	0.00298318	0	1	0	0	0	-0.0006004	-0.0116071	FALSE	2.2222715388467405e-09	TRUE
visits_type_2_Observation patient	0.027244401597389417	0	1	0	0	0	0.0399516	0	1	0	0	0	-0.0127072	-0.070564	FALSE	0.027976029150480322	0	1	0	0	0	0.0311023	0	1	0	0	0	-0.00312622	-0.018465	FALSE	1.5292174681088373e-21	TRUE
visits_type_2_Inpatient rehab	0.00203316	0	1	0	0	0	0.00461517	0	1	0	0	0	-0.002582	-0.0448691	FALSE	0.00210423	0	1	0	0	0	0.00240348	0	1	0	0	0	-0.000299259	-0.00631068	FALSE	0.00113632	TRUE
visits_type_3_Emergency patient	0.0962568	0	1	0	0	0	0.15169944968854046	0	1	0	0	0	-0.0554427	-0.168832	TRUE	0.0983753	0	1	0	0	0	0.10639887674285542	0	1	0	0	0	-0.00802353	-0.0264689	FALSE	1.3014283791595753e-42	TRUE
visits_type_3_Inpatient	0.06519	0	1	0	0	0	0.0942701	0	1	0	0	0	-0.02908	-0.107511	TRUE	0.0666915	0	1	0	0	0	0.0737683	0	1	0	0	0	-0.00707682	-0.0276969	FALSE	2.5535893610531323e-46	TRUE
visits_type_3_Inpatient psych	0.000794628	0	1	0	0	0	0.00201974	0	1	0	0	0	-0.00122511	-0.0326862	FALSE	0.000837549	0	1	0	0	0	0.000816846	0	1	0	0	0	2.070346636173781e-05	0.000720141	FALSE	0.7103071509653227	TRUE
visits_type_3_Observation patient	0.016417801708874594	0	1	0	0	0	0.027825820117773053	0	1	0	0	0	-0.011408	-0.0776219	FALSE	0.0169561	0	1	0	0	0	0.019139413376697684	0	1	0	0	0	-0.00218327	-0.0164008	FALSE	2.6188437566740053e-17	TRUE
visits_type_3_Skilled nursing facility inpatient	0.00179257	0	1	0	0	0	0.0040827	0	1	0	0	0	-0.00229012	-0.0423249	FALSE	0.00188213	0	1	0	0	0	0.00256911	0	1	0	0	0	-0.000686979	-0.0145785	FALSE	5.831325600590748e-14	TRUE
visits_type_3_Inpatient rehab	0.00149268	0	1	0	0	0	0.00374908	0	1	0	0	0	-0.00225639	-0.0441435	FALSE	0.001549	0	1	0	0	0	0.00191978	0	1	0	0	0	-0.00037078	-0.00891096	FALSE	4.4041193691705265e-06	TRUE
visits_type_4_Inpatient	0.043691	0	1	0	0	0	0.0699795	0	1	0	0	0	-0.0262885	-0.113727	TRUE	0.045280362574156054	0	1	0	0	0	0.0508515	0	1	0	0	0	-0.00557111	-0.0260469	FALSE	3.5989057408385457e-41	TRUE
visits_type_4_Emergency patient	0.0661761	0	1	0	0	0	0.11783431913351847	0	1	0	0	0	-0.0516582	-0.179445	TRUE	0.0681182	0	1	0	0	0	0.0749635	0	1	0	0	0	-0.00684532	-0.0265628	FALSE	6.587260148019958e-43	TRUE
visits_type_4_Skilled nursing facility inpatient	0.00138086	0	1	0	0	0	0.00352461	0	1	0	0	0	-0.00214375	-0.0433495	FALSE	0.00145112	0	1	0	0	0	0.00188025	0	1	0	0	0	-0.000429126	-0.0105234	FALSE	5.779362313929071e-08	TRUE
visits_type_4_Observation patient	0.010619894851519705	0	1	0	0	0	0.020296692498677944	0	1	0	0	0	-0.0096768	-0.0784997	FALSE	0.011068825849971391	0	1	0	0	0	0.012792859939169452	0	1	0	0	0	-0.00172403	-0.0158792	FALSE	2.3484715070164497e-16	TRUE
visits_type_4_Inpatient psych	0.000569286	0	1	0	0	0	0.00170953	0	1	0	0	0	-0.00114025	-0.033804	FALSE	0.000598518	0	1	0	0	0	0.000645572	0	1	0	0	0	-4.70533e-05	-0.00188718	FALSE	0.3308579066446562	TRUE
visits_type_4_Inpatient rehab	0.00114027	0	1	0	0	0	0.00290203	0	1	0	0	0	-0.00176176	-0.0392347	FALSE	0.00119139	0	1	0	0	0	0.0013589	0	1	0	0	0	-0.00016751	-0.00469395	FALSE	0.015461851750836978	TRUE
visits_type_5_Inpatient	0.0304229	0	1	0	0	0	0.053349623936986425	0	1	0	0	0	-0.0229267	-0.114633	TRUE	0.031744059987352066	0	1	0	0	0	0.0362235	0	1	0	0	0	-0.00447948	-0.0247248	FALSE	2.5678591017728815e-37	TRUE
visits_type_5_Emergency patient	0.0470983	0	1	0	0	0	0.0934446	0	1	0	0	0	-0.0463464	-0.182071	TRUE	0.0489355	0	1	0	0	0	0.0544501	0	1	0	0	0	-0.00551465	-0.0249093	FALSE	5.692417343776954e-38	TRUE
visits_type_5_Observation patient	0.00720248	0	1	0	0	0	0.015331712076971392	0	1	0	0	0	-0.00812923	-0.0770772	FALSE	0.00754171	0	1	0	0	0	0.00879897	0	1	0	0	0	-0.00125726	-0.0139668	FALSE	5.597682710903789e-13	TRUE
visits_type_5_Inpatient psych	0.000482877	0	1	0	0	0	0.00148963	0	1	0	0	0	-0.00100675	-0.0320773	FALSE	0.000515705	0	1	0	0	0	0.000510058	0	1	0	0	0	5.646400040859589e-06	0.000249387	FALSE	0.8977486443982259	TRUE
visits_type_5_Skilled nursing facility inpatient	0.00110299	0	1	0	0	0	0.00303524	0	1	0	0	0	-0.00193225	-0.0425322	FALSE	0.00116316	0	1	0	0	0	0.00160546	0	1	0	0	0	-0.000442301	-0.0118962	FALSE	8.94432264486968e-10	TRUE
visits_type_5_Inpatient rehab	0.000862401	0	1	0	0	0	0.00229251	0	1	0	0	0	-0.00143011	-0.0360417	FALSE	0.000894013	0	1	0	0	0	0.00111611	0	1	0	0	0	-0.000222092	-0.00700902	FALSE	0.000301361	TRUE
has_chickenpox_diagnosis	0.00195184	0	1	0	0	0	0.0012267	0	1	0	0	0	0.00072514	0.018204812546998662	FALSE	0.00192354	0	1	0	0	0	0.00149065	0	1	0	0	0	0.000432891	0.010486388814391042	FALSE	6.43918301929627e-08	FALSE
has_diabetes_diagnosis	0.2680049405892449	0	1	0	0	1	0.27581434458419773	0	1	0	0	1	-0.0078094	-0.0175521	FALSE	0.2722374047640558	0	1	0	0	1	0.2950450959135122	0	1	0	0	1	-0.0228077	-0.0506139	FALSE	2.891880961147774e-150	FALSE
has_depression_diagnosis	0.22244511727122243	0	1	0	0	0	0.24297550381619565	0	1	0	0	0	-0.0205304	-0.0486002	FALSE	0.2225114433703737	0	1	0	0	0	0.2408264823681754	0	1	0	0	0	-0.018315	-0.0434212	FALSE	1.919776986684442e-111	FALSE
has_mci_diagnosis	0.00593515	0	1	0	0	0	0.00450366	0	1	0	0	0	0.00143149	0.019867120927078735	FALSE	0.00608117	0	1	0	0	0	0.00735161	0	1	0	0	0	-0.00127044	-0.0155547	FALSE	1.1451076929825928e-15	FALSE
has_stroke_diagnosis	0.0304094	0	1	0	0	0	0.0521461	0	1	0	0	0	-0.0217367	-0.109431	TRUE	0.0318363	0	1	0	0	0	0.0365924	0	1	0	0	0	-0.00475615	-0.0261666	FALSE	1.3041405272969877e-41	FALSE
has_hypertension_diagnosis	0.6793547414238589	0	1	0	1	1	0.629036	0	1	0	1	1	0.0503186	0.10594198811057685	TRUE	0.6817030294817358	0	1	0	1	1	0.7012169873821784	0	1	0	1	1	-0.019514	-0.0422574	FALSE	1.1882439569719052e-105	FALSE
has_hyperlipidemia_diagnosis	0.7425302390831785	0	1	0	1	1	0.6005496425449737	0	1	0	1	1	0.14198059653820483	0.3058232548697168	TRUE	0.7363244195500949	0	1	0	1	1	0.7389255277501732	0	1	0	1	1	-0.00260111	-0.00591263	FALSE	0.00205024	FALSE
has_bacterial_infection_diagnosis	0.48026390472592095	0	1	0	0	1	0.46143312211088766	0	1	0	0	1	0.018830782615033292	0.037732436581209346	FALSE	0.47660508326557655	0	1	0	0	1	0.49417103321588823	0	1	0	0	1	-0.017566	-0.0351523	FALSE	1.9506160519728978e-75	FALSE
has_viral_infection_diagnosis	0.4468945956798647	0	1	0	0	1	0.39025510045462625	0	1	0	0	1	0.0566395	0.11500123013247802	TRUE	0.4424838889390791	0	1	0	0	1	0.45859683199325446	0	1	0	0	1	-0.0161129	-0.0323889	FALSE	9.993637905974781e-65	FALSE
has_other_infection_diagnosis	0.089034	0	1	0	0	0	0.10571807181421262	0	1	0	0	0	-0.0166841	-0.0562983	FALSE	0.0886504	0	1	0	0	0	0.10074494835426266	0	1	0	0	0	-0.0120946	-0.0413159	FALSE	3.8492591519447056e-101	FALSE
has_atrial_fibrillation_diagnosis	0.0980934	0	1	0	0	0	0.12801185438246604	0	1	0	0	0	-0.0299185	-0.0945877	FALSE	0.10143192700334266	0	1	0	0	0	0.1148214231939049	0	1	0	0	0	-0.0133895	-0.0431268	FALSE	3.2405235904931686e-110	FALSE
has_atherosclerosis_diagnosis	0.0528945	0	1	0	0	0	0.0719281	0	1	0	0	0	-0.0190337	-0.0787446	FALSE	0.054595	0	1	0	0	0	0.06432	0	1	0	0	0	-0.00972498	-0.0411327	FALSE	5.088737705028256e-100	FALSE
has_ihd_diagnosis	0.20380438926285935	0	1	0	0	0	0.23953523055242995	0	1	0	0	0	-0.0357308	-0.0861013	FALSE	0.2087511669226368	0	1	0	0	0	0.2322439545878881	0	1	0	0	0	-0.0234928	-0.0566889	FALSE	1.873992780064565e-188	FALSE
has_heart_failure_diagnosis	0.0682601	0	1	0	0	0	0.12363582283827904	0	1	0	0	0	-0.0553757	-0.188857	TRUE	0.0725167	0	1	0	0	0	0.0846678	0	1	0	0	0	-0.0121511	-0.0451657	FALSE	3.6811022067961e-121	FALSE
has_copd_diagnosis	0.10985356134141404	0	1	0	0	0	0.15418040063574248	0	1	0	0	0	-0.0443268	-0.131229	TRUE	0.11533524558075105	0	1	0	0	0	0.13132584997139157	0	1	0	0	0	-0.0159906	-0.0486452	FALSE	1.3231852349210151e-139	FALSE
has_asthma_diagnosis	0.13445823795816086	0	1	0	0	0	0.1401379073813279	0	1	0	0	0	-0.00567967	-0.0165035	FALSE	0.13403423976872347	0	1	0	0	0	0.14000813081579186	0	1	0	0	0	-0.00597389	-0.0173732	FALSE	2.7862128051206903e-19	FALSE
has_b12_deficiency_diagnosis	0.0460308	0	1	0	0	0	0.053822804985329105	0	1	0	0	0	-0.00779197	-0.0357825	FALSE	0.0469724	0	1	0	0	0	0.0518264	0	1	0	0	0	-0.00485402	-0.0224011	FALSE	6.164015783128697e-31	FALSE
has_brain_injury_diagnosis	0.038843603919263045	0	1	0	0	0	0.059347925350045655	0	1	0	0	0	-0.0205043	-0.0950045	FALSE	0.039383638991778845	0	1	0	0	0	0.0456549	0	1	0	0	0	-0.00627127	-0.0310849	FALSE	9.492716644593785e-58	FALSE
has_anxiety_diagnosis	0.20244386348657178	0	1	0	0	0	0.2504642685217695	0	1	0	0	1	-0.0480204	-0.114923	TRUE	0.20326098412985213	0	1	0	0	0	0.21789268828861386	0	1	0	0	0	-0.0146317	-0.0358925	FALSE	1.8208167706340724e-77	FALSE
has_obesity_diagnosis	0.2380530418679358	0	1	0	0	0	0.29483607070153406	0	1	0	0	1	-0.056783	-0.128705	TRUE	0.23924925467521907	0	1	0	0	0	0.24460015960490258	0	1	0	0	0	-0.00535091	-0.0124951	FALSE	5.516649589088192e-11	FALSE
has_alcohol_disorder_diagnosis	0.026034668839893395	0	1	0	0	0	0.047412855063466694	0	1	0	0	0	-0.0213782	-0.113848	TRUE	0.0267997	0	1	0	0	0	0.0294347	0	1	0	0	0	-0.00263499	-0.0159404	FALSE	1.964927399489711e-16	FALSE
has_tobacco_use_diagnosis	0.230671	0	1	0	0	0	0.3454880305718285	0	1	0	0	1	-0.114817	-0.255595	TRUE	0.23945628933658566	0	1	0	0	0	0.248664	0	1	0	0	0	-0.0092074	-0.0214373	FALSE	2.569268052644003e-29	FALSE
has_substance_use_disorder_diagnosis	0.016187376421732493	0	1	0	0	0	0.0464156	0	1	0	0	0	-0.0302283	-0.174252	TRUE	0.0169655	0	1	0	0	0	0.021232345589785286	0	1	0	0	0	-0.0042668	-0.0311772	FALSE	1.1419506678030726e-58	FALSE
has_herpes_simplex_diagnosis	0.0314531	0	1	0	0	0	0.027499762269280532	0	1	0	0	0	0.00395329	0.023374791395571824	FALSE	0.030187535760532416	0	1	0	0	0	0.034458096184539405	0	1	0	0	0	-0.00427056	-0.0241488	FALSE	8.201802251052077e-36	FALSE
has_herpes_zoster_diagnosis	0.053833107708573004	0	1	0	0	0	0.0360033	0	1	0	0	0	0.017829844925710506	0.0861626	FALSE	0.0536239	0	1	0	0	0	0.057764552654560784	0	1	0	0	0	-0.00414069	-0.0180563	FALSE	1.1485362343297766e-20	FALSE
has_mobility_problems_diagnosis	0.0718046	0	1	0	0	0	0.11130898144757827	0	1	0	0	0	-0.0395044	-0.1373	TRUE	0.07339	0	1	0	0	0	0.0857575	0	1	0	0	0	-0.0123675	-0.0457104	FALSE	4.119484296467768e-123	FALSE
has_falls_fractures_diagnosis	0.3508936604242875	0	1	0	0	1	0.3385365258903006	0	1	0	0	1	0.012357134533986902	0.0260021	FALSE	0.34923924172614207	0	1	0	0	1	0.3643998253380311	0	1	0	0	1	-0.0151606	-0.0316504	FALSE	6.336731164119278e-60	FALSE
has_ulcers_weight_loss_diagnosis	0.0550344	0	1	0	0	0	0.0797137	0	1	0	0	0	-0.0246793	-0.0985734	FALSE	0.056974056674797484	0	1	0	0	0	0.0638928	0	1	0	0	0	-0.00691872	-0.0290381	FALSE	7.772840731791885e-51	FALSE
has_incontinence_diagnosis	0.0795492	0	1	0	0	0	0.0669009	0	1	0	0	0	0.012648364424211606	0.0485674	FALSE	0.0790251	0	1	0	0	0	0.0837719	0	1	0	0	0	-0.00474674	-0.0173596	FALSE	3.4681608043911035e-19	FALSE
has_dependence_care_diagnosis	0.00224834	0	1	0	0	0	0.014814785535725702	0	1	0	0	0	-0.0125664	-0.136954	TRUE	0.00239596	0	1	0	0	0	0.0033916	0	1	0	0	0	-0.000995649	-0.0185362	FALSE	1.1966820636769471e-21	FALSE
has_cognitive_decline_diagnosis	0.00134867	0	1	0	0	0	0.0015976	0	1	0	0	0	-0.000248938	-0.00649071	FALSE	0.00140595	0	1	0	0	0	0.00169768	0	1	0	0	0	-0.000291731	-0.00741142	FALSE	0.000133826	FALSE
has_general_examination_diagnosis	0.6538097263191424	0	1	0	1	1	0.47103759520345684	0	1	0	0	1	0.18277213111568552	0.3748416395158468	TRUE	0.6338893155057669	0	1	0	1	1	0.6327863854006686	0	1	0	1	1	0.00110293	0.00228874	FALSE	0.20710693423270632	FALSE
has_immunization_encounter_diagnosis	0.26728147295976196	0	1	0	0	1	0.29605091078420276	0	1	0	0	1	-0.0287694	-0.0639916	FALSE	0.2669599030324932	0	1	0	0	1	0.26112905411509624	0	1	0	0	1	0.00583085	0.013227462512323105	FALSE	3.9591161544302525e-15	FALSE
has_drug_therapy_diagnosis	0.40815942718984505	0	1	0	0	1	0.500259	0	1	0	1	1	-0.0920998	-0.185773	TRUE	0.4130454422260367	0	1	0	0	1	0.44009169753365257	0	1	0	0	1	-0.0270463	-0.0547059	FALSE	6.560638081565902e-178	FALSE
has_varivax_vaccination	0.0027075	0	1	0	0	0	0.00247928	0	1	0	0	0	0.000228218	0.00448727	FALSE	0.00265757	0	1	0	0	0	0.0035817	0	1	0	0	0	-0.000924127	-0.0165719	FALSE	1.3040778955567776e-17	FALSE
has_ppsv23_vaccination	0.3994964529754512	0	1	0	0	1	0.2113149788748416	0	1	0	0	0	0.18818147410060962	0.41737777191745673	TRUE	0.3944913723010209	0	1	0	0	1	0.4016830035835818	0	1	0	0	1	-0.00719163	-0.0146921	FALSE	1.4981168420082964e-14	FALSE
has_prevnar13_vaccination	0.1288297614589987	0	1	0	0	0	0.1187302845980671	0	1	0	0	0	0.010099476860931586	0.030670291509068522	FALSE	0.13313834432499172	0	1	0	0	0	0.13260193633872377	0	1	0	0	0	0.000536408	0.0015803	FALSE	0.3767246919256433	FALSE
has_shingrix_vaccination	0	0	0	0	0	0	0	0	0	0	0	0	0		FALSE	0	0	0	0	0	0	0	0	0	0	0	0	0		FALSE	1	FALSE
has_influenza_vaccination	0.7774311985672969	0	1	1	1	1	0.47515465038913723	0	1	0	0	1	0.3022765481781597	0.6577332743028033	TRUE	0.7589307224380402	0	1	1	1	1	0.7675170144848977	0	1	1	1	1	-0.00858629	-0.0201991	FALSE	1.4721308622104523e-28	FALSE
has_tdap_vaccination	0.48364912328261156	0	1	0	0	1	0.28849065583349376	0	1	0	0	1	0.1951584674491178	0.40916472470406146	TRUE	0.4654515614177734	0	1	0	0	1	0.4477425693377902	0	1	0	0	1	0.017708992585539818	0.0355578	FALSE	4.749188950304521e-86	FALSE
has_calmette_guerin_vaccination	0.000933561	0	1	0	0	0	0.000719197	0	1	0	0	0	0.000214364	0.0074601	FALSE	0.000907188	0	1	0	0	0	0.00181438	0	1	0	0	0	-0.000907188	-0.0246111	FALSE	7.2339055795670545e-37	FALSE
has_donepezil_first	0.00753796	0	1	0	0	0	0.00980446	0	1	0	0	0	-0.00226651	-0.0244478	FALSE	0.00801412	0	1	0	0	0	0.0098285	0	1	0	0	0	-0.00181438	-0.0192965	FALSE	2.2353081375988336e-23	FALSE
has_donepezil_memantine_first	5.7606321785524886e-05	0	1	0	0	0	0.000134125	0	1	0	0	0	-7.65187e-05	-0.00781555	FALSE	5.834613183967236e-05	0	1	0	0	0	4.705333212876803e-05	0	1	0	0	0	1.1292800081719179e-05	0.00155564	FALSE	0.4226780741706355	FALSE
has_memantine_first	0.00328356	0	1	0	0	0	0.00483857	0	1	0	0	0	-0.00155501	-0.0244528	FALSE	0.00346501	0	1	0	0	0	0.00468651	0	1	0	0	0	-0.0012215	-0.0191733	FALSE	4.7489228761804027e-23	FALSE
has_galantamine_first	0.000340555	0	1	0	0	0	0.000388503	0	1	0	0	0	-4.79475e-05	-0.00251177	FALSE	0.00036137	0	1	0	0	0	0.000589108	0	1	0	0	0	-0.000227738	-0.0104493	FALSE	7.267484988806415e-08	FALSE
has_rivastigmine_first	0.00107249	0	1	0	0	0	0.00140563	0	1	0	0	0	-0.000333139	-0.00947005	FALSE	0.00115187	0	1	0	0	0	0.00179367	0	1	0	0	0	-0.000641807	-0.0167368	FALSE	6.391730874718268e-18	FALSE
has_antidepressants_first	0.3434166987172428	0	1	0	0	1	0.3200512236537923	0	1	0	0	1	0.0233655	0.049640767437029706	FALSE	0.3417295299183907	0	1	0	0	1	0.35501927304483993	0	1	0	0	1	-0.0132897	-0.0278956	FALSE	3.429757284722652e-47	FALSE
has_antipsychotics_first	0.026749664951466672	0	1	0	0	0	0.044288985994677114	0	1	0	0	0	-0.0175393	-0.0948684	FALSE	0.027294696901255758	0	1	0	0	0	0.0322485	0	1	0	0	0	-0.00495377	-0.0291504	FALSE	4.995758495620854e-51	FALSE
has_angiotensin_antagonist_first	0.3839241087539583	0	1	0	0	1	0.32715996126680563	0	1	0	0	1	0.056764147487152694	0.1187943861551473	TRUE	0.38551171439756676	0	1	0	0	1	0.39966723883518535	0	1	0	0	1	-0.0141555	-0.0289908	FALSE	9.998696973345711e-51	FALSE
has_adrenergics_first	0.3912028369419176	0	1	0	0	1	0.3624805131122079	0	1	0	0	1	0.028722323829709684	0.0592968	FALSE	0.3931682326015599	0	1	0	0	1	0.417295	0	1	0	0	1	-0.0241271	-0.0491597	FALSE	3.4356770447075606e-142	FALSE
has_nsaids_first	0.42403335744892096	0	1	0	0	1	0.3986850583715381	0	1	0	0	1	0.0253483	0.0515296	FALSE	0.41997922124853193	0	1	0	0	1	0.4258778269641943	0	1	0	0	1	-0.00589861	-0.0119401	FALSE	4.3472053834463277e-10	FALSE
has_antidiabetics_first	0.2200697036493605	0	1	0	0	0	0.20378303877401338	0	1	0	0	0	0.016286664875347107	0.0398605	FALSE	0.22275235643087302	0	1	0	0	0	0.24316785617490289	0	1	0	0	0	-0.0204155	-0.0483099	FALSE	3.8743537595016387e-137	FALSE
has_antihypertensives_first	0.357981	0	1	0	0	1	0.3166739271769426	0	1	0	0	1	0.041307005130546415	0.0874506	FALSE	0.3615126328786099	0	1	0	0	1	0.3770778751468064	0	1	0	0	1	-0.0155652	-0.0322561	FALSE	2.828578396933426e-62	FALSE
has_anticholinergics_first	0.17964362018457744	0	1	0	0	0	0.15438156909268047	0	1	0	0	0	0.0252621	0.0677679	FALSE	0.17948775860511337	0	1	0	0	0	0.18655140482428403	0	1	0	0	0	-0.00706365	-0.018268	FALSE	4.445493857357815e-21	FALSE
has_antivirals_first	0.3328374671516893	0	1	0	0	1	0.188869	0	1	0	0	0	0.1439682968847293	0.33236769726274706	TRUE	0.3032888397024724	0	1	0	0	1	0.3065223446863613	0	1	0	0	1	-0.0032335	-0.00702379	FALSE	0.000181875	FALSE
has_glucocorticoids_first	0.3610086528083929	0	1	0	0	1	0.3757544387232823	0	1	0	0	1	-0.0147458	-0.0305733	FALSE	0.36062991236787423	0	1	0	0	1	0.38719998795434696	0	1	0	0	1	-0.0265701	-0.0549355	FALSE	2.5748583162918373e-180	FALSE
has_statins_first	0.5299815490339929	0	1	0	1	1	0.3830787112539784	0	1	0	0	1	0.14690283778001445	0.298182	TRUE	0.5247387599000211	0	1	0	1	1	0.530069	0	1	0	1	1	-0.0053302	-0.0106766	FALSE	2.920040532898907e-08	FALSE
has_nutrition_first	0.4053468832438459	0	1	0	0	1	0.3606147735408712	0	1	0	0	1	0.0447321	0.0921174	FALSE	0.40281604782124253	0	1	0	0	1	0.4214924564097931	0	1	0	0	1	-0.0186764	-0.0379498	FALSE	2.4245686302850217e-85	FALSE
has_cancer_treatment_first	0.0354431	0	1	0	0	0	0.0480085	0	1	0	0	0	-0.0125654	-0.0628699	FALSE	0.0362461	0	1	0	0	0	0.044303535399162826	0	1	0	0	0	-0.00805741	-0.0409917	FALSE	5.876922759485525e-99	FALSE
has_steroids_first	0.5583103049238156	0	1	0	1	1	0.432855	0	1	0	0	1	0.1254554938203506	0.25291907531722285	TRUE	0.5482051976992802	0	1	0	1	1	0.5531138013069533	0	1	0	1	1	-0.0049086	-0.0098681	FALSE	2.3418901578873904e-07	FALSE
has_antibacterial_first	0.7487686648718344	0	1	0	1	1	0.6746962386705444	0	1	0	1	1	0.0740724	0.1640804249539961	TRUE	0.7429438823139699	0	1	0	1	1	0.7580536483271599	0	1	1	1	1	-0.0151098	-0.0349231	FALSE	3.9642321754124717e-75	FALSE
has_contraceptives_first	0.00846305	0	1	0	0	0	0.026231371014152786	0	1	0	0	0	-0.0177683	-0.136408	TRUE	0.0085957	0	1	0	0	0	0.00855618	0	1	0	0	0	3.952479892177507e-05	0.000428646	FALSE	0.8247071573807023	FALSE
has_antiallergics_first	0.2339409670745985	0	1	0	0	0	0.2001832521881678	0	1	0	0	0	0.0337577	0.0819561	FALSE	0.2292795946637757	0	1	0	0	0	0.23271637004246093	0	1	0	0	0	-0.00343678	-0.0081543	FALSE	2.424695664717831e-05	FALSE
has_analgesics_first	0.5642166472104139	0	1	0	1	1	0.5870413307873026	0	1	0	1	1	-0.0228247	-0.046193	FALSE	0.5634655343752824	0	1	0	1	1	0.5898699822326617	0	1	0	1	1	-0.0264044	-0.0534599	FALSE	2.8674933499960693e-169	FALSE
has_antiarrhythmics_first	0.049155135518872003	0	1	0	0	0	0.044629448310424404	0	1	0	0	0	0.00452569	0.021408561611032426	FALSE	0.048604209955732225	0	1	0	0	0	0.0487058	0	1	0	0	0	-0.000101635	-0.000472401	FALSE	0.8075257457166238	FALSE
has_antifungal_first	0.19736434134795405	0	1	0	0	0	0.19423770381085953	0	1	0	0	0	0.00312664	0.00787937	FALSE	0.19550847712831632	0	1	0	0	0	0.20795878880958835	0	1	0	0	0	-0.0124503	-0.0310291	FALSE	3.675555196671062e-58	FALSE
has_diuretic_first	0.31290229120673385	0	1	0	0	1	0.2736263858218691	0	1	0	0	1	0.0392759	0.086352	FALSE	0.31425038395519017	0	1	0	0	1	0.3365574276507965	0	1	0	0	1	-0.022307	-0.0476246	FALSE	2.6392833932338975e-133	FALSE
has_vassopressin_first	0.00119787	0	1	0	0	0	0.00118816	0	1	0	0	0	9.713119708556605e-06	0.000281381	FALSE	0.00116504	0	1	0	0	0	0.00121962	0	1	0	0	0	-5.45819e-05	-0.00158164	FALSE	0.4148626925948914	FALSE
has_antihypotensives_first	0.014926814556778654	0	1	0	0	0	0.011108010624491805	0	1	0	0	0	0.0038188	0.0336955	FALSE	0.014178110037040384	0	1	0	0	0	0.0137509	0	1	0	0	0	0.000427244	0.00364098	FALSE	0.060439660025789294	FALSE
has_diagnostics_first	0.0438621	0	1	0	0	0	0.0328516	0	1	0	0	0	0.011010558180110451	0.057353400495288524	FALSE	0.042334823982895176	0	1	0	0	0	0.0453669	0	1	0	0	0	-0.00303212	-0.0148083	FALSE	2.1830066188936492e-14	FALSE
has_antiplatelets_first	0.17672941802366265	0	1	0	0	0	0.2013881725717508	0	1	0	0	0	-0.0246588	-0.0630076	FALSE	0.18073373083988314	0	1	0	0	0	0.1988963170415876	0	1	0	0	0	-0.0181626	-0.0463272	FALSE	1.3565272362718519e-126	FALSE
has_sympathomimetics_first	0.2300355973182563	0	1	0	0	0	0.22925287334915873	0	1	0	0	0	0.000782724	0.00186095	FALSE	0.22910267413497154	0	1	0	0	0	0.244668	0	1	0	0	0	-0.0155652	-0.0366154	FALSE	3.320467150203729e-80	FALSE
has_antiemetics_first	0.1599337866160183	0	1	0	0	0	0.20827958896111562	0	1	0	0	0	-0.0483458	-0.124984	TRUE	0.16053091215707532	0	1	0	0	0	0.17423848887282803	0	1	0	0	0	-0.0137076	-0.0367243	FALSE	1.087984111415099e-80	FALSE
has_muscle_relaxants_first	0.23297182542573613	0	1	0	0	0	0.2493386297178526	0	1	0	0	0	-0.0163668	-0.0382665	FALSE	0.23188258499713915	0	1	0	0	0	0.24122737675791248	0	1	0	0	0	-0.00934479	-0.0219908	FALSE	2.5195946736744355e-30	FALSE
has_laxatives_first	0.18183096610884544	0	1	0	0	0	0.19860868048922892	0	1	0	0	0	-0.0167777	-0.0427583	FALSE	0.17911133194808324	0	1	0	0	0	0.18173314361429818	0	1	0	0	0	-0.00262181	-0.0068181	FALSE	0.000429137	FALSE
has_anxiolytics_first	0.24199399199949848	0	1	0	0	0	0.23619875306722038	0	1	0	0	0	0.00579524	0.013587196924396866	FALSE	0.2408415394344566	0	1	0	0	0	0.2580555304604451	0	1	0	0	1	-0.017214	-0.0397911	FALSE	8.213275083943164e-94	FALSE
has_antiepileptics_first	0.1611790997487348	0	1	0	0	0	0.19787971562921183	0	1	0	0	0	-0.0367006	-0.095735	FALSE	0.16275935796669377	0	1	0	0	0	0.17912262474779414	0	1	0	0	0	-0.0163633	-0.0434767	FALSE	5.643007149173128e-112	FALSE
has_salicylates_first	0.2165336920738784	0	1	0	0	0	0.1947026374465524	0	1	0	0	0	0.021831054627326013	0.054036546337910905	FALSE	0.2137162345288644	0	1	0	0	0	0.2203131116933177	0	1	0	0	0	-0.00659688	-0.0160041	FALSE	1.5517748330064972e-16	FALSE
has_antitussives_first	0.26185292428326723	0	1	0	0	1	0.22251162068043662	0	1	0	0	0	0.0393413	0.0919292	FALSE	0.25950100882344085	0	1	0	0	1	0.2641781100370404	0	1	0	0	1	-0.0046771	-0.0106387	FALSE	3.09401621380604e-08	FALSE
has_ulcer_treatment_first	0.0995166	0	1	0	0	0	0.1042123679112253	0	1	0	0	0	-0.00469575	-0.0155251	FALSE	0.0989419	0	1	0	0	0	0.1028171771012136	0	1	0	0	0	-0.00387531	-0.0128678	FALSE	3.007766839843053e-11	FALSE
has_amebicides_first	0.0663794	0	1	0	0	0	0.0783941	0	1	0	0	0	-0.0120146	-0.0463782	FALSE	0.0664186	0	1	0	0	0	0.0705781	0	1	0	0	0	-0.00415951	-0.0164674	FALSE	1.9861855128900857e-17	FALSE
has_antastmatics_first	0.056156	0	1	0	0	0	0.0560632	0	1	0	0	0	9.278518806572766e-05	0.00040318	FALSE	0.0561704	0	1	0	0	0	0.057301547866413706	0	1	0	0	0	-0.00113116	-0.00488967	FALSE	0.011519678484186125	FALSE
has_migraine_first	0.0486028	0	1	0	0	0	0.050364440622847645	0	1	0	0	0	-0.00176165	-0.00812292	FALSE	0.047382705453669405	0	1	0	0	0	0.0455627	0	1	0	0	0	0.00182002	0.008646	FALSE	8.199158425598246e-06	FALSE
has_ppi_first	0.35213050203909435	0	1	0	0	1	0.3134019087325353	0	1	0	0	1	0.038728593306559034	0.0822602	FALSE	0.3503986358297949	0	1	0	0	1	0.3616669678079923	0	1	0	0	1	-0.0112683	-0.0235349	FALSE	5.296292404975177e-34	FALSE
has_bowel_evacuants_first	0.22651822308217542	0	1	0	0	0	0.17919647548910766	0	1	0	0	0	0.0473217	0.11788274818917814	TRUE	0.21956590477911284	0	1	0	0	0	0.21617994699912668	0	1	0	0	0	0.00338596	0.00820247	FALSE	2.0612912714644425e-05	FALSE
has_glaucoma_first	0.031002366942103954	0	1	0	0	0	0.024964500019421326	0	1	0	0	0	0.00603787	0.0366158	FALSE	0.030882042942753034	0	1	0	0	0	0.0325421	0	1	0	0	0	-0.00166004	-0.00947347	FALSE	1.0298592556154025e-06	FALSE
has_skin_care_first	0.019287951976659275	0	1	0	0	0	0.0120119	0	1	0	0	0	0.00727607	0.0586479	FALSE	0.018168232601559912	0	1	0	0	0	0.015250926009576294	0	1	0	0	0	0.00291731	0.0227607	FALSE	8.037852484764899e-32	FALSE
has_osteoporosis_treatment_first	0.0954147	0	1	0	0	0	0.0451306	0	1	0	0	0	0.0502841	0.1976836085473705	TRUE	0.0933275	0	1	0	0	0	0.0921605	0	1	0	0	0	0.00116692	0.00402286	FALSE	0.037459142549233986	FALSE
Pre- and post-matching characteristics of the RZV (2+ doses) and Not exposed cohorts (dementia, all).
	Pre-Matching															Post-Matching
	RZV (2+ doses)						Not exposed						difference_in_means	NMD	has_bad_balance	RZV (2+ doses)						Not exposed						difference_in_means	NMD	has_bad_balance	p_value	used_in_matching
Covariate	Mean	Min	Max	25th_percentile	Median	75th_percentile	Mean	Min	Max	25th_percentile	Median	75th_percentile				Mean	Min	Max	25th_percentile	Median	75th_percentile	Mean	Min	Max	25th_percentile	Median	75th_percentile
age_at_exposure	63.930295956284155	50	89	57	62	70	64.20567549692181	50	89	54	63	73	-0.27538	-0.0277097	FALSE	63.38797539263816	50	89	57	62	69	63.079906703876475	50	89	56	61	69	0.3080686926841736	0.0334238	FALSE	2.4690191948811776e-85	TRUE
index_date	24245.938070382515	24215	24285	24234	24246	24258	24214.50825360771	24094	24285	24187	24218	24248	31.42981677480566	0.9975689802681007	TRUE	24246.683467438022	24215	24285	24235	24247	24259	24246.73581308183	24212	24285	24235	24247	24259	-0.0523456	-0.00325722	FALSE	4.903031093982329e-70	TRUE
visits_counts_1	0.2619488524590164	0	82	0	0	0	0.49810712378058963	0	289	0	0	0	-0.236158	-0.190569	TRUE	0.2712533865678027	0	82	0	0	0	0.3157523782363366	0	85	0	0	0	-0.044499	-0.0447215	FALSE	9.65653979387625e-115	TRUE
visits_counts_2	0.2402360655737705	0	53	0	0	0	0.37005072576851256	0	255	0	0	0	-0.129815	-0.122579	TRUE	0.2457212116273859	0	53	0	0	0	0.2914444602880365	0	72	0	0	0	-0.0457232	-0.0488932	FALSE	1.30436711032357e-141	TRUE
visits_counts_3	0.21461508196721313	0	67	0	0	0	0.2952190242953574	0	220	0	0	0	-0.0806039	-0.0850316	FALSE	0.21758774520787924	0	67	0	0	0	0.26062618402558513	0	53	0	0	0	-0.0430384	-0.0492329	FALSE	6.578232992232032e-149	TRUE
visits_counts_4	0.1905696174863388	0	57	0	0	0	0.23931999968682635	0	263	0	0	0	-0.0487504	-0.0569283	FALSE	0.19249149538611965	0	57	0	0	0	0.23172068199873705	0	83	0	0	0	-0.0392292	-0.0484561	FALSE	6.083187831754062e-147	TRUE
visits_counts_5	0.16516371584699455	0	52	0	0	0	0.19234992046377672	0	159	0	0	0	-0.0271862	-0.0354008	FALSE	0.16618117373856714	0	52	0	0	0	0.20185370027092542	0	53	0	0	0	-0.0356725	-0.0486843	FALSE	1.8450764777393034e-148	TRUE
vaccinations_counts_1	1.1276677595628415	0	20	0	1	1	0.4244445405586851	0	76	0	0	1	0.7032232190041564	0.7527487173344801	TRUE	1.0995233342160478	0	17	0	1	1	1.1046036951783422	0	36	0	1	1	-0.00508036	-0.00467363	FALSE	0.00508354	TRUE
vaccinations_counts_2	0.8506771584699454	0	36	0	1	1	0.3540820245854991	0	76	0	0	1	0.4965951338844463	0.6402840035823332	TRUE	0.8159601556293414	0	36	0	1	1	0.810896	0	54	0	1	1	0.00506406	0.00598899	FALSE	0.00566733	TRUE
vaccinations_counts_3	0.6812992349726776	0	62	0	1	1	0.2553405037428431	0	89	0	0	0	0.4259587312298345	0.6745497401218842	TRUE	0.6432951050090648	0	62	0	1	1	0.6319366075248009	0	44	0	1	1	0.0113585	0.0161959	FALSE	3.920096901347348e-20	TRUE
vaccinations_counts_4	0.5927938797814207	0	56	0	0	1	0.2161960789291833	0	76	0	0	0	0.37659780085223743	0.6226405076906659	TRUE	0.5575604489621315	0	56	0	0	1	0.5546800839257705	0	27	0	0	1	0.00288037	0.00422759	FALSE	0.00358621	TRUE
vaccinations_counts_5	0.5140581420765027	0	52	0	0	1	0.17860984500869248	0	57	0	0	0	0.3354482970678102	0.5841988356082418	TRUE	0.48076633191420015	0	52	0	0	1	0.48291132794198527	0	54	0	0	1	-0.002145	-0.00325862	FALSE	0.2925327248381785	TRUE
other_procedures_counts_1	4.700093551912568	0	316	1	3	6	4.202275320526001	0	366	0	2	5	0.49781823138656733	0.0717686	FALSE	4.694100751665275	0	316	1	3	6	5.099337964188956	0	365	1	3	6	-0.405237	-0.0581138	FALSE	2.0486305572223624e-195	TRUE
other_procedures_counts_2	4.123158032786885	0	364	1	3	5	3.0781105990958557	0	366	0	1	4	1.0450474336910296	0.17812607028906674	TRUE	4.081976329673464	0	364	1	2	5	4.461092664643213	0	365	1	3	6	-0.379116	-0.0608056	FALSE	3.146419821078564e-232	TRUE
other_procedures_counts_3	3.5312034972677595	0	359	0	2	5	2.3385434430751038	0	366	0	0	3	1.1926600541926557	0.23189676525478842	TRUE	3.470499684259844	0	359	0	2	5	3.8286305025361065	0	365	0	2	5	-0.358131	-0.0633886	FALSE	1.1196262466282564e-270	TRUE
other_procedures_counts_4	2.9260135519125683	0	258	0	1	4	1.770394806304003	0	366	0	0	2	1.1556187456085654	0.2567712514739128	TRUE	2.8612413680715405	0	258	0	1	4	3.2351001201849625	0	366	0	2	4	-0.373859	-0.0729689	FALSE	0	TRUE
other_procedures_counts_5	2.2950592349726775	0	160	0	1	3	1.3004720560556495	0	366	0	0	1	0.994587	0.2561931122532725	TRUE	2.241129738648632	0	160	0	1	3	2.5851215090342423	0	365	0	1	3	-0.343992	-0.0769995	FALSE	0	TRUE
elective_procedures_counts_1	1.9669455737704917	0	178	0	0	2	1.4527028367526904	0	346	0	0	1	0.5142427370178013	0.11703898508122078	TRUE	1.8719806074433196	0	150	0	0	2	2.049715833859567	0	273	0	0	2	-0.177735	-0.0381529	FALSE	8.255760863556059e-125	TRUE
elective_procedures_counts_2	1.7684651366120219	0	155	0	0	2	1.0534641375513363	0	335	0	0	1	0.7150009990606856	0.18356755877734776	TRUE	1.6544621213664419	0	155	0	0	2	1.842741031961052	0	179	0	0	2	-0.188279	-0.0430103	FALSE	1.2475655889596006e-163	TRUE
elective_procedures_counts_3	1.5393503825136612	0	164	0	0	1	0.7982163316861566	0	335	0	0	0	0.7411340508275046	0.21276395952586977	TRUE	1.4226619950703796	0	164	0	0	1	1.5984437065857287	0	159	0	0	1	-0.175782	-0.0437693	FALSE	1.6750829527018607e-165	TRUE
elective_procedures_counts_4	1.3059252459016393	0	135	0	0	1	0.6058351318647264	0	172	0	0	0	0.7000901140369129	0.2257931005887217	TRUE	1.1923264956916746	0	135	0	0	1	1.3770650424721436	0	156	0	0	1	-0.184739	-0.05027	FALSE	6.781552498448361e-188	TRUE
elective_procedures_counts_5	1.0546867759562841	0	137	0	0	1	0.44230189923850916	0	359	0	0	0	0.612385	0.22508034705125304	TRUE	0.959942	0	137	0	0	1	1.099800370740054	0	152	0	0	1	-0.139859	-0.0435764	FALSE	5.550411819141829e-186	TRUE
critical_procedures_counts_1	6.222120218579235	0	352	1	4	8	6.032673854508496	0	366	0	3	8	0.18944636407073911	0.020513319340679795	FALSE	6.135931229756982	0	340	1	4	8	6.766052840642888	0	365	1	4	8	-0.630122	-0.0688421	FALSE	4.785706738907191e-296	TRUE
critical_procedures_counts_2	5.513348196721312	0	364	1	3	7	4.331903249716224	0	366	0	2	5	1.1814449470050876	0.14958257257201457	TRUE	5.365038398077041	0	258	1	3	7	5.9727302356847485	0	364	1	3	8	-0.607692	-0.0730928	FALSE	0	TRUE
critical_procedures_counts_3	4.788028852459016	0	363	0	3	6	3.2581205659230137	0	366	0	1	4	1.5299082865360023	0.21854168404034188	TRUE	4.6030820313295715	0	363	0	2	6	5.1936	0	365	1	3	7	-0.59052	-0.0775715	FALSE	0	TRUE
critical_procedures_counts_4	4.021401530054645	0	362	0	2	5	2.46019	0	366	0	0	3	1.5612122469934846	0.25116533225884136	TRUE	3.838465299138335	0	362	0	2	5	4.461481737996781	0	366	0	2	6	-0.623016	-0.0885305	FALSE	0	TRUE
critical_procedures_counts_5	3.233264262295082	0	261	0	1	4	1.8070530352720935	0	366	0	0	2	1.4262112270229883	0.26220722762027465	TRUE	3.080513739789371	0	261	0	1	4	3.622268847650282	0	366	0	1	5	-0.541755	-0.0870236	FALSE	0	TRUE
prescriptions_counts_1	9.548046338797814	0	205	3	6	12	7.414181110597347	0	366	1	4	10	2.1338652282004666	0.19787833610650254	TRUE	9.594962416736266	0	205	2	6	13	10.454034344380844	0	365	3	7	14	-0.859072	-0.073713	FALSE	0	TRUE
prescriptions_counts_2	8.544220327868853	0	210	2	5	11	5.928816809458391	0	366	0	3	8	2.615403518410462	0.2629018064052864	TRUE	8.53182	0	210	2	5	11	9.363372104866473	0	366	2	6	12	-0.831556	-0.0757242	FALSE	0	TRUE
prescriptions_counts_3	7.47808	0	197	1	4	10	4.697257473049014	0	366	0	1	6	2.780820778317106	0.3049047061007635	TRUE	7.41919	0	197	1	4	10	8.196302784624473	0	365	1	5	11	-0.777116	-0.0756326	FALSE	0	TRUE
prescriptions_counts_4	6.302326557377049	0	365	0	3	8	3.6461316480131982	0	366	0	0	4	2.656194909363851	0.32131831418188933	TRUE	6.22786	0	365	0	3	8	6.984555213786641	0	365	1	4	9	-0.756695	-0.0797779	FALSE	0	TRUE
prescriptions_counts_5	5.063020765027322	0	365	0	2	7	2.7427858513317593	0	366	0	0	3	2.320234913695563	0.3182396245985058	TRUE	4.989547982318551	0	365	0	2	6	5.66537	0	365	0	3	7	-0.67582	-0.0799596	FALSE	0	TRUE
diagnoses_counts_1	13.342181420765026	0	365	5	9	17	12.033927727276838	0	366	3	8	16	1.3082536934881883	0.0918609	FALSE	13.249200464443584	0	349	5	9	17	14.577936892709458	0	365	5	10	19	-1.32874	-0.0904865	FALSE	0	TRUE
diagnoses_counts_2	11.705565027322404	0	322	4	8	15	8.96783	0	366	2	5	12	2.7377386401475032	0.22133462138374788	TRUE	11.492014829602168	0	322	4	8	15	12.702295736489377	0	363	4	9	16	-1.21028	-0.0914797	FALSE	0	TRUE
diagnoses_counts_3	10.116116284153005	0	320	3	7	13	6.88908	0	366	0	4	9	3.2270400696226753	0.29357109545031707	TRUE	9.837998818520706	0	320	3	7	13	10.956641746959727	0	364	3	7	14	-1.11864	-0.0929183	FALSE	0	TRUE
diagnoses_counts_4	8.597219672131148	0	313	2	6	11	5.286272747941358	0	366	0	2	7	3.31095	0.337319	TRUE	8.305762767105987	0	313	2	5	11	9.431205312582755	0	365	2	6	12	-1.12544	-0.101416	TRUE	0	TRUE
diagnoses_counts_5	7.058306448087432	0	264	1	4	9	3.959113052720122	0	366	0	1	5	3.09919	0.35954163549404644	TRUE	6.7983887066875806	0	264	1	4	9	7.771994866676173	0	366	1	5	10	-0.973606	-0.0982613	FALSE	0	TRUE
well_visit_counts_1	0.8755846994535519	0	365	0	1	1	0.48366206557323965	0	366	0	0	1	0.39192263388031223	0.2530289044707464	TRUE	0.8622008107392394	0	207	0	1	1	0.8856796561487849	0	267	0	1	1	-0.0234788	-0.0151139	FALSE	6.121302146556663e-06	TRUE
well_visit_counts_2	0.8083812021857923	0	219	0	1	1	0.4050160307658137	0	364	0	0	1	0.40336517141997863	0.3193846662657076	TRUE	0.7914179788555947	0	198	0	1	1	0.8039701778330041	0	292	0	1	1	-0.0125522	-0.00944603	FALSE	0.24386795430361885	TRUE
well_visit_counts_3	0.731272	0	227	0	0	1	0.33704085570592873	0	365	0	0	0	0.39423083828314226	0.3509961877086708	TRUE	0.7122262736550488	0	204	0	0	1	0.7238618076633191	0	315	0	0	1	-0.0116355	-0.00935231	FALSE	0.00196819	TRUE
well_visit_counts_4	0.6428292896174863	0	192	0	0	1	0.2754665850185483	0	365	0	0	0	0.367363	0.379416	TRUE	0.6239901407589986	0	192	0	0	1	0.6357845633619197	0	203	0	0	1	-0.0117944	-0.0111415	FALSE	1.6930438220617446e-05	TRUE
well_visit_counts_5	0.5356415300546448	0	41	0	0	1	0.21477129088578809	0	203	0	0	0	0.3208702391688567	0.40365368543261454	TRUE	0.5173249679167261	0	41	0	0	1	0.538003	0	97	0	0	1	-0.0206779	-0.0230887	FALSE	4.073910330665626e-26	TRUE
enc_reports_counts_1	4.345537049180328	0	194	0	2	6	3.3009274500573555	0	337	0	0	4	1.044609599122972	0.15725919179892203	TRUE	4.293650567313764	0	194	0	2	6	4.715055712859791	0	215	0	2	6	-0.421405	-0.0588553	FALSE	2.0155650497958797e-180	TRUE
enc_reports_counts_2	3.759414207650273	0	186	0	1	5	2.495275030688356	0	335	0	0	3	1.2641391769619168	0.2169226819518037	TRUE	3.666040618443299	0	186	0	1	5	4.049703611659979	0	168	0	2	5	-0.383663	-0.0593522	FALSE	1.230347410267218e-182	TRUE
enc_reports_counts_3	3.272624262295082	0	246	0	1	4	1.9296343294864917	0	293	0	0	2	1.3429899328085904	0.25612534736904796	TRUE	3.139298445743619	0	246	0	1	4	3.4839074372084498	0	235	0	1	5	-0.344609	-0.0581684	FALSE	8.323039101578199e-194	TRUE
enc_reports_counts_4	2.8846758469945355	0	264	0	0	4	1.4826619242650358	0	337	0	0	1	1.4020139227294997	0.29344820943242117	TRUE	2.724181621885885	0	264	0	0	3	3.0467723207919986	0	337	0	1	4	-0.322591	-0.0584217	FALSE	3.721121089202334e-207	TRUE
enc_reports_counts_5	2.4861744262295082	0	264	0	0	3	1.1386538291824777	0	337	0	0	0	1.3475205970470305	0.30766400695217194	TRUE	2.3274103196105194	0	264	0	0	3	2.604010918498299	0	170	0	0	3	-0.276601	-0.0539272	FALSE	1.019276196900114e-185	TRUE
enc_surgery_counts_1	0.24364590163934427	0	60	0	0	0	0.2856770339050754	0	237	0	0	0	-0.0420311	-0.0444614	FALSE	0.24411602941476035	0	60	0	0	0	0.2727628282169848	0	118	0	0	0	-0.0286468	-0.0357235	FALSE	1.6496251213583384e-62	TRUE
enc_surgery_counts_2	0.22560174863387977	0	52	0	0	0	0.20787713802770993	0	210	0	0	0	0.0177246	0.021957116834840217	FALSE	0.22349717870892832	0	52	0	0	0	0.25385101138701593	0	92	0	0	0	-0.0303538	-0.0388406	FALSE	4.252315671140051e-84	TRUE
enc_surgery_counts_3	0.20473005464480876	0	79	0	0	0	0.16331237679714733	0	237	0	0	0	0.0414177	0.0568089	FALSE	0.20086777617078486	0	79	0	0	0	0.23343	0	79	0	0	0	-0.032562	-0.0430738	FALSE	1.857318074594694e-109	TRUE
enc_surgery_counts_4	0.18267628415300546	0	88	0	0	0	0.12958239739135477	0	195	0	0	0	0.053093886761650694	0.0796417	FALSE	0.1777698559817482	0	88	0	0	0	0.21302479069483204	0	76	0	0	0	-0.0352549	-0.0477757	FALSE	1.5883536877119898e-137	TRUE
enc_surgery_counts_5	0.15695562841530056	0	51	0	0	0	0.10145503362397924	0	237	0	0	0	0.055500594791321314	0.0923355	FALSE	0.15315842007699987	0	51	0	0	0	0.18560021185145953	0	78	0	0	0	-0.0324418	-0.0465319	FALSE	1.2464600616812498e-139	TRUE
enc_urgent_counts_1	0.043934426229508196	0	13	0	0	0	0.030081088409147073	0	131	0	0	0	0.013853337820361123	0.050269786897747935	FALSE	0.044598806298506856	0	11	0	0	0	0.045199731111609055	0	11	0	0	0	-0.000600925	-0.00202591	FALSE	0.25709397012776414	TRUE
enc_urgent_counts_2	0.034925464480874316	0	12	0	0	0	0.025907023458606085	0	82	0	0	0	0.00901844	0.036806281070497895	FALSE	0.0362449	0	11	0	0	0	0.0389481	0	16	0	0	0	-0.00270314	-0.00996795	FALSE	2.0420220770816883e-06	TRUE
enc_urgent_counts_3	0.028378579234972678	0	12	0	0	0	0.021151610932526967	0	68	0	0	0	0.00722697	0.032825	FALSE	0.0297875	0	12	0	0	0	0.0341366	0	68	0	0	0	-0.00434907	-0.0167509	FALSE	1.1869904241276802e-16	TRUE
enc_urgent_counts_4	0.022784699453551913	0	14	0	0	0	0.016539330922757774	0	39	0	0	0	0.00624537	0.031898	FALSE	0.0236968	0	14	0	0	0	0.027925689026501804	0	14	0	0	0	-0.00422888	-0.018796	FALSE	6.092593693319435e-22	TRUE
enc_urgent_counts_5	0.017210054644808744	0	12	0	0	0	0.012125520907723158	0	51	0	0	0	0.00508453	0.030337517164660648	FALSE	0.017923855696563525	0	12	0	0	0	0.0229614	0	24	0	0	0	-0.00503758	-0.0252053	FALSE	1.2080444901794593e-39	TRUE
enc_ambulatory_counts_1	5.189265136612022	0	364	0	3	7	5.008705353087699	0	366	0	2	6	0.18055978352432334	0.0218024	FALSE	5.135153083049846	0	257	0	2	6	5.848265466175063	0	322	0	3	7	-0.713112	-0.0823345	FALSE	0	TRUE
enc_ambulatory_counts_2	4.61536	0	235	0	2	6	3.6170068033933123	0	366	0	1	4	0.9983514479728082	0.14135534730403557	TRUE	4.488513169420057	0	197	0	2	6	5.098347966022285	0	303	0	2	6	-0.609835	-0.0788041	FALSE	0	TRUE
enc_ambulatory_counts_3	4.0764327868852455	0	227	0	2	5	2.7386356544694404	0	366	0	1	3	1.3377971324158051	0.21501564111776014	TRUE	3.9082520217555152	0	204	0	2	5	4.468472836161414	0	314	0	2	6	-0.560221	-0.0797713	FALSE	0	TRUE
enc_ambulatory_counts_4	3.473409398907104	0	192	0	1	4	2.0981801266848192	0	366	0	0	2	1.3752292722222847	0.2506338519618745	TRUE	3.2947648245095844	0	192	0	1	4	3.8415880711332018	0	214	0	2	5	-0.546823	-0.0858287	FALSE	0	TRUE
enc_ambulatory_counts_5	2.8237709289617485	0	252	0	1	3	1.5928184343127028	0	350	0	0	2	1.2309524946490458	0.258662	TRUE	2.6704589435945487	0	222	0	1	3	3.0812837383634473	0	196	0	1	4	-0.410825	-0.0744911	FALSE	0	TRUE
enc_other_patient_counts_1	9.100612896174864	0	361	2	6	13	7.6851500052334965	0	366	0	4	10	1.4154628909413676	0.1258326728554269	TRUE	9.037289930944572	0	361	2	6	13	9.65909	0	356	2	6	13	-0.6218	-0.0521291	FALSE	1.2832633681697502e-111	TRUE
enc_other_patient_counts_2	7.905482841530055	0	325	1	5	11	5.860237596936554	0	365	0	2	8	2.0452452445935005	0.20869832573739117	TRUE	7.763044142510847	0	325	1	5	11	8.33347	0	365	1	5	11	-0.570422	-0.0538355	FALSE	3.683328977864598e-134	TRUE
enc_other_patient_counts_3	6.867773551912569	0	310	1	4	9	4.546402946082217	0	355	0	1	6	2.321370605830352	0.26611212988629823	TRUE	6.644386954838972	0	310	1	4	9	7.206932024199955	0	316	1	4	10	-0.562545	-0.0589868	FALSE	1.3444052623203062e-200	TRUE
enc_other_patient_counts_4	5.882808306010929	0	255	0	3	8	3.55258	0	340	0	1	4	2.330228883997209	0.29849007269308697	TRUE	5.637418264040252	0	255	0	3	8	6.213275345786396	0	270	0	3	8	-0.575857	-0.065709	FALSE	6.2911968970991346e-226	TRUE
enc_other_patient_counts_5	5.050738360655738	0	220	0	2	7	2.758143217802918	0	323	0	0	3	2.2926	0.3210218243866083	TRUE	4.799910370536351	0	220	0	2	6	5.372485791692978	0	263	0	2	7	-0.572575	-0.0697139	FALSE	6.619532283124059e-294	TRUE
enc_prescriptions_counts_1	2.7168297267759565	0	130	0	0	4	1.4708422797490446	0	155	0	0	1	1.2459874470269119	0.2975951143719537	TRUE	2.682196329266057	0	130	0	0	4	2.8815954044529546	0	109	0	1	4	-0.199399	-0.0415188	FALSE	5.790644658581067e-90	TRUE
enc_prescriptions_counts_2	2.340121530054645	0	118	0	0	3	1.1519413991306087	0	124	0	0	0	1.1881801309240363	0.31534165137966996	TRUE	2.2902813142938623	0	118	0	0	3	2.4844	0	93	0	0	3	-0.194119	-0.0440804	FALSE	1.2450201881111345e-102	TRUE
enc_prescriptions_counts_3	1.9707488524590164	0	94	0	0	2	0.8874003934889984	0	124	0	0	0	1.083348458970018	0.32213511488999763	TRUE	1.911423682548736	0	94	0	0	2	2.094108899798334	0	78	0	0	3	-0.182685	-0.0458716	FALSE	4.796661154239147e-118	TRUE
enc_prescriptions_counts_4	1.5984244808743169	0	74	0	0	2	0.6694733840791186	0	128	0	0	0	0.9289510967951983	0.31298576947740986	TRUE	1.5391864089140577	0	74	0	0	2	1.706174247825467	0	74	0	0	2	-0.166988	-0.0469836	FALSE	9.163068193532519e-136	TRUE
enc_prescriptions_counts_5	1.2256891803278689	0	67	0	0	1	0.4922480782198298	0	123	0	0	0	0.7334411021080391	0.286869	TRUE	1.1772239310667942	0	67	0	0	1	1.309187020024037	0	59	0	0	1	-0.131963	-0.0429475	FALSE	1.3248109949796217e-127	TRUE
enc_assisted_living_counts_1	0.00787934	0	32	0	0	0	0.0605937	0	155	0	0	0	-0.0527143	-0.0808613	FALSE	0.00846184	0	32	0	0	0	0.015074046159173779	0	51	0	0	0	-0.00661221	-0.0204303	FALSE	2.809614388161317e-28	TRUE
enc_assisted_living_counts_2	0.00747191	0	45	0	0	0	0.031558477462253647	0	133	0	0	0	-0.0240866	-0.0531077	FALSE	0.00776721	0	45	0	0	0	0.011808681835774378	0	39	0	0	0	-0.00404147	-0.0142099	FALSE	3.6248658573706216e-12	TRUE
enc_assisted_living_counts_3	0.00585268	0	44	0	0	0	0.017556651173439592	0	114	0	0	0	-0.011704	-0.0348693	FALSE	0.00582184	0	44	0	0	0	0.00889776	0	38	0	0	0	-0.00307592	-0.0124791	FALSE	2.5724780466788055e-11	TRUE
enc_assisted_living_counts_4	0.00486645	0	52	0	0	0	0.0100358	0	79	0	0	0	-0.00516932	-0.0201344	FALSE	0.00476462	0	52	0	0	0	0.00710313	0	49	0	0	0	-0.00233851	-0.0105827	FALSE	1.9401159697306765e-08	TRUE
enc_assisted_living_counts_5	0.00381202	0	24	0	0	0	0.00591754	0	83	0	0	0	-0.00210552	-0.0107424	FALSE	0.00367277	0	24	0	0	0	0.00500906	0	31	0	0	0	-0.00133629	-0.00770223	FALSE	0.000341973	TRUE
enc_rehab_counts_1	0.013787978142076503	0	82	0	0	0	0.017623694656915614	0	152	0	0	0	-0.00383572	-0.0100492	FALSE	0.013919048298058708	0	82	0	0	0	0.015835896600191482	0	85	0	0	0	-0.00191685	-0.00607483	FALSE	0.21926119512672426	TRUE
enc_rehab_counts_2	0.011287431693989072	0	53	0	0	0	0.010228007894104134	0	119	0	0	0	0.00105942	0.00368004	FALSE	0.011028498095373897	0	53	0	0	0	0.013255	0	46	0	0	0	-0.00222648	-0.0087805	FALSE	0.00072855	TRUE
enc_rehab_counts_3	0.00844415	0	39	0	0	0	0.00681544	0	119	0	0	0	0.00162871	0.0067788	FALSE	0.0082011	0	39	0	0	0	0.010999979629667353	0	41	0	0	0	-0.00279888	-0.0115419	FALSE	3.667877837422287e-08	TRUE
enc_rehab_counts_4	0.00615694	0	36	0	0	0	0.00470851	0	78	0	0	0	0.00144843	0.00730445	FALSE	0.0060724	0	36	0	0	0	0.0081135	0	54	0	0	0	-0.00204111	-0.00945723	FALSE	6.898512869586791e-06	TRUE
enc_rehab_counts_5	0.00347628	0	37	0	0	0	0.00311889	0	76	0	0	0	0.000357394	0.00233606	FALSE	0.00335092	0	37	0	0	0	0.00523925	0	24	0	0	0	-0.00188833	-0.0122134	FALSE	1.4227613434541155e-11	TRUE
enc_swing_bed_counts_1	0.000180109	0	4	0	0	0	0.000541213	0	36	0	0	0	-0.000361103	-0.0113035	FALSE	0.00018537	0	4	0	0	0	0.000272962	0	8	0	0	0	-8.75924e-05	-0.00403382	FALSE	0.0796045	TRUE
enc_swing_bed_counts_2	0.000176612	0	9	0	0	0	0.00029208	0	24	0	0	0	-0.000115468	-0.00475689	FALSE	0.000177222	0	9	0	0	0	0.000156852	0	5	0	0	0	2.0370333004393615e-05	0.00106981	FALSE	0.9488425658895874	TRUE
enc_swing_bed_counts_3	0.000169617	0	25	0	0	0	0.000178745	0	29	0	0	0	-9.12713e-06	-0.000299569	FALSE	0.000167037	0	25	0	0	0	0.00015074	0	7	0	0	0	1.629626603971701e-05	0.000530645	FALSE	0.5616865128121576	TRUE
enc_swing_bed_counts_4	0.000101421	0	10	0	0	0	0.000115312	0	19	0	0	0	-1.3891e-05	-0.000779461	FALSE	9.574056344340103e-05	0	10	0	0	0	9.166649691389461e-05	0	3	0	0	0	4.074066509929253e-06	0.000282643	FALSE	0.6640782767875407	TRUE
enc_swing_bed_counts_5	6.295081967213115e-05	0	2	0	0	0	6.803165273360683e-05	0	29	0	0	0	-5.08083e-06	-0.000427413	FALSE	4.888879835407712e-05	0	2	0	0	0	0.000126296	0	29	0	0	0	-7.74073e-05	-0.0025454	FALSE	0.1816089665575299	TRUE
enc_advice_counts_1	0.0798898	0	133	0	0	0	0.0745004	0	122	0	0	0	0.00538948	0.00621245	FALSE	0.0860076	0	133	0	0	0	0.11183720030148092	0	91	0	0	0	-0.0258296	-0.0257691	FALSE	5.974559943558946e-63	TRUE
enc_advice_counts_2	0.0655983	0	82	0	0	0	0.052275217908424224	0	128	0	0	0	0.013323	0.0185299	FALSE	0.0698173	0	82	0	0	0	0.0925689	0	127	0	0	0	-0.0227516	-0.0261856	FALSE	1.847098209376139e-57	TRUE
enc_advice_counts_3	0.0552551	0	71	0	0	0	0.038957812850016205	0	127	0	0	0	0.016297269117196908	0.0266756	FALSE	0.058096188710761644	0	71	0	0	0	0.0774562	0	88	0	0	0	-0.01936	-0.0255807	FALSE	6.5814478983741176e-46	TRUE
enc_advice_counts_4	0.049398907103825135	0	67	0	0	0	0.029683236263440146	0	127	0	0	0	0.0197157	0.0356203	FALSE	0.050652869161353406	0	67	0	0	0	0.0687356	0	98	0	0	0	-0.0180827	-0.0256813	FALSE	4.349307928644617e-49	TRUE
enc_advice_counts_5	0.0431266	0	62	0	0	0	0.0219786	0	127	0	0	0	0.0211479	0.044159	FALSE	0.043060846183618176	0	62	0	0	0	0.055226	0	47	0	0	0	-0.0121652	-0.0207045	FALSE	5.200449914222633e-31	TRUE
enc_unknown_counts_1	1.0239825136612022	0	360	0	0	0	0.6593833018094671	0	357	0	0	0	0.36459921185173505	0.0846884	FALSE	1.082006885172435	0	359	0	0	0	1.1707644985842618	0	356	0	0	0	-0.0887576	-0.0173093	FALSE	1.9880584105709772e-15	TRUE
enc_unknown_counts_2	0.8566802185792349	0	325	0	0	0	0.4667736828634956	0	358	0	0	0	0.38990653571573936	0.1031491242042866	TRUE	0.9037603634067344	0	325	0	0	0	0.9904626102544255	0	245	0	0	0	-0.0867022	-0.0188143	FALSE	1.1020349110856766e-37	TRUE
enc_unknown_counts_3	0.7104367213114754	0	247	0	0	0	0.36948370664720936	0	355	0	0	0	0.34095301466426603	0.1017104009654947	TRUE	0.7511437941781589	0	247	0	0	0	0.8552361940070481	0	218	0	0	0	-0.104092	-0.0246594	FALSE	2.2804478274201385e-64	TRUE
enc_unknown_counts_4	0.5644730054644809	0	194	0	0	0	0.3011031921591658	0	225	0	0	0	0.26336981330531506	0.0891542	FALSE	0.6006314803120735	0	194	0	0	0	0.7062373958566743	0	220	0	0	0	-0.105606	-0.0281208	FALSE	7.9031809590234525e-106	TRUE
enc_unknown_counts_5	0.4156887431693989	0	167	0	0	0	0.24442104341400012	0	271	0	0	0	0.1712676997553988	0.0651897	FALSE	0.4477358375262268	0	167	0	0	0	0.5264610621091442	0	210	0	0	0	-0.0787252	-0.023797	FALSE	7.154286005567844e-93	TRUE
enc_observation_counts_1	0.0506824	0	36	0	0	0	0.0849401	0	155	0	0	0	-0.0342577	-0.0816828	FALSE	0.0525758	0	36	0	0	0	0.0603369	0	27	0	0	0	-0.0077611	-0.0219828	FALSE	1.8750714630873715e-31	TRUE
enc_observation_counts_2	0.0444275	0	32	0	0	0	0.0613294	0	115	0	0	0	-0.0169019	-0.048282	FALSE	0.045707	0	32	0	0	0	0.0535414	0	29	0	0	0	-0.00783443	-0.0241263	FALSE	3.487072747552083e-38	TRUE
enc_observation_counts_3	0.038115	0	36	0	0	0	0.0470494	0	122	0	0	0	-0.00893439	-0.0287272	FALSE	0.038799372593754454	0	36	0	0	0	0.045503249068057285	0	31	0	0	0	-0.00670388	-0.0223683	FALSE	4.044768321640758e-36	TRUE
enc_observation_counts_4	0.032626	0	69	0	0	0	0.036207129702003876	0	122	0	0	0	-0.00358112	-0.0128134	FALSE	0.033087531319386444	0	69	0	0	0	0.040174370047462875	0	61	0	0	0	-0.00708684	-0.0244311	FALSE	4.517753902968596e-42	TRUE
enc_observation_counts_5	0.027462295081967212	0	49	0	0	0	0.0273152	0	91	0	0	0	0.000147054	0.000605241	FALSE	0.027687356134525675	0	49	0	0	0	0.0333014	0	20	0	0	0	-0.00561406	-0.0222802	FALSE	1.4671205361703296e-35	TRUE
enc_orders_counts_1	2.010869508196721	0	295	0	1	3	1.1863920579772587	0	273	0	0	1	0.8244774502194625	0.197008	TRUE	1.9427797355930823	0	295	0	0	2	2.1356603043327698	0	262	0	0	3	-0.192881	-0.0393565	FALSE	8.69497886440549e-53	TRUE
enc_orders_counts_2	1.7282063387978142	0	263	0	0	2	0.8770121501491261	0	273	0	0	0	0.851194	0.2440504651174505	TRUE	1.641253997677782	0	263	0	0	2	1.8195412601087775	0	262	0	0	2	-0.178287	-0.0424414	FALSE	8.11451184669157e-84	TRUE
enc_orders_counts_3	1.4778596721311474	0	262	0	0	2	0.66962	0	265	0	0	0	0.8082400770084165	0.2737834899074373	TRUE	1.3863518771261534	0	262	0	0	2	1.51436	0	262	0	0	2	-0.128009	-0.0359517	FALSE	1.3641141229818937e-45	TRUE
enc_orders_counts_4	1.2537267759562842	0	263	0	0	1	0.5116081762948685	0	262	0	0	0	0.7421185996614157	0.2830240984165005	TRUE	1.1574361899329817	0	263	0	0	1	1.248699354260455	0	261	0	0	1	-0.0912632	-0.0292172	FALSE	1.4898175400839463e-28	TRUE
enc_orders_counts_5	1.002871256830601	0	207	0	0	1	0.3790231886078375	0	261	0	0	0	0.6238480682227636	0.28483838362807057	TRUE	0.9129881240960664	0	207	0	0	1	0.9827931800126296	0	254	0	0	1	-0.0698051	-0.0263693	FALSE	1.2634529419463416e-14	TRUE
enc_visits_counts_1	0.079075	0	220	0	0	0	0.18980553665153982	0	366	0	0	0	-0.110731	-0.0494599	FALSE	0.0849321	0	220	0	0	0	0.10495406489987981	0	215	0	0	0	-0.020022	-0.0119499	FALSE	5.658790947926263e-06	TRUE
enc_visits_counts_2	0.0610081	0	170	0	0	0	0.0967857	0	366	0	0	0	-0.0357776	-0.0229727	FALSE	0.063641	0	170	0	0	0	0.0805993	0	199	0	0	0	-0.0169583	-0.0121601	FALSE	2.519830949289473e-07	TRUE
enc_visits_counts_3	0.0466536	0	127	0	0	0	0.0595736	0	366	0	0	0	-0.0129201	-0.0108051	FALSE	0.0478662	0	127	0	0	0	0.0628078	0	236	0	0	0	-0.0149416	-0.0125843	FALSE	7.888883421135248e-07	TRUE
enc_visits_counts_4	0.035100327868852456	0	164	0	0	0	0.0374932	0	366	0	0	0	-0.00239283	-0.00248232	FALSE	0.0357235	0	164	0	0	0	0.0475627	0	169	0	0	0	-0.0118392	-0.0118623	FALSE	7.339138338710475e-11	TRUE
enc_visits_counts_5	0.0252817	0	153	0	0	0	0.022888698467828362	0	364	0	0	0	0.00239305	0.00309286	FALSE	0.026055692489458354	0	153	0	0	0	0.0325111	0	197	0	0	0	-0.00645536	-0.00788195	FALSE	7.017690747348215e-09	TRUE
enc_diagnostics_counts_1	1.7277971584699454	0	365	0	0	2	2.3158394182389137	0	366	0	0	3	-0.588042	-0.142206	TRUE	1.7803120734961602	0	365	0	0	2	2.012305717952374	0	146	0	1	2	-0.231994	-0.0617382	FALSE	4.047043402782923e-249	TRUE
enc_diagnostics_counts_2	1.5582111475409837	0	363	0	0	2	1.7913929089430154	0	361	0	0	2	-0.233182	-0.0657985	FALSE	1.5881118738669002	0	363	0	0	2	1.8107025727730133	0	102	0	0	2	-0.222591	-0.0650792	FALSE	2.0450428945033993e-270	TRUE
enc_diagnostics_counts_3	1.426631693989071	0	329	0	0	2	1.430297771123429	0	365	0	0	2	-0.00366608	-0.00114788	FALSE	1.436772524495325	0	329	0	0	2	1.64911	0	147	0	0	2	-0.21234	-0.0656344	FALSE	3.996421485890752e-293	TRUE
enc_diagnostics_counts_4	1.2953722404371584	0	251	0	0	2	1.139594034224558	0	366	0	0	1	0.1557782062126003	0.054153076617536884	FALSE	1.2844044733250495	0	251	0	0	1	1.5248192132977532	0	101	0	0	2	-0.240415	-0.0784445	FALSE	0	TRUE
enc_diagnostics_counts_5	1.1964170491803279	0	115	0	0	1	0.8903113880957986	0	361	0	0	1	0.3061056610845293	0.11671437012950533	TRUE	1.1720274592084088	0	115	0	0	1	1.4018964779694851	0	235	0	0	2	-0.229869	-0.078576	FALSE	0	TRUE
enc_hospice_counts_1	0.000519344	0	13	0	0	0	0.00214619	0	206	0	0	0	-0.00162685	-0.0186241	FALSE	0.000592777	0	13	0	0	0	0.00128333	0	20	0	0	0	-0.000690554	-0.0105758	FALSE	7.592836445788517e-11	TRUE
enc_hospice_counts_2	0.000372459	0	44	0	0	0	0.000914931	0	52	0	0	0	-0.000542472	-0.00823806	FALSE	0.000413518	0	44	0	0	0	0.000735369	0	44	0	0	0	-0.000321851	-0.00421168	FALSE	2.1646050902503266e-06	TRUE
enc_hospice_counts_3	0.000220328	0	12	0	0	0	0.000505069	0	41	0	0	0	-0.000284741	-0.00777509	FALSE	0.000244444	0	12	0	0	0	0.00046037	0	41	0	0	0	-0.000215926	-0.00418003	FALSE	0.000518425	TRUE
enc_hospice_counts_4	0.000159126	0	5	0	0	0	0.000285695	0	33	0	0	0	-0.000126569	-0.00492864	FALSE	0.000169074	0	5	0	0	0	0.000309629	0	13	0	0	0	-0.000140555	-0.00612552	FALSE	0.000792392	TRUE
enc_hospice_counts_5	7.519125683060109e-05	0	2	0	0	0	0.000185092	0	23	0	0	0	-0.0001099	-0.00605472	FALSE	8.148133059012854e-05	0	2	0	0	0	0.000228148	0	8	0	0	0	-0.000146666	-0.00874811	FALSE	6.445382390505165e-06	TRUE
enc_long_term_counts_1	1.923497267759563e-05	0	1	0	0	0	0.000105468	0	21	0	0	0	-8.62331e-05	-0.00839015	FALSE	2.0370332647532136e-05	0	1	0	0	0	3.05554989712982e-05	0	2	0	0	0	-1.01852e-05	-0.00194226	FALSE	0.3359238131517357	TRUE
enc_long_term_counts_2	2.273224043715847e-05	0	2	0	0	0	5.849201874693905e-05	0	14	0	0	0	-3.57598e-05	-0.00443639	FALSE	2.444439917703856e-05	0	2	0	0	0	3.462956550080463e-05	0	2	0	0	0	-1.01852e-05	-0.00165916	FALSE	0.4000385146056339	TRUE
enc_long_term_counts_3	3.1475409836065576e-05	0	2	0	0	0	3.59541583720626e-05	0	14	0	0	0	-4.47875e-06	-0.000628275	FALSE	3.6666598765557844e-05	0	2	0	0	0	3.05554989712982e-05	0	2	0	0	0	6.111099992267555e-06	0.00094569	FALSE	0.6218253663393889	TRUE
enc_long_term_counts_4	1.3989071038251366e-05	0	1	0	0	0	2.436217285041451e-05	0	3	0	0	0	-1.03731e-05	-0.00223548	FALSE	1.629626611802571e-05	0	1	0	0	0	1.0185166323766068e-05	0	1	0	0	0	6.111099992267555e-06	0.00167945	FALSE	0.40538055645894233	TRUE
enc_long_term_counts_5	1.0491803278688524e-05	0	1	0	0	0	1.7102929458169314e-05	0	3	0	0	0	-6.61113e-06	-0.0016626	FALSE	1.222219958851928e-05	0	1	0	0	0	1.8333299382778922e-05	0	2	0	0	0	-6.1111e-06	-0.00146863	FALSE	0.46685427082272546	TRUE
enc_inpatient_counts_1	0.2084808743169399	0	149	0	0	0	0.5936713003950168	0	365	0	0	0	-0.38519	-0.1731	TRUE	0.21798700372777088	0	131	0	0	0	0.26785357804892956	0	131	0	0	0	-0.0498666	-0.0339903	FALSE	1.0288735951132983e-77	TRUE
enc_inpatient_counts_2	0.18795890710382512	0	164	0	0	0	0.3693043919334679	0	365	0	0	0	-0.181345	-0.106697	TRUE	0.19236519932370497	0	164	0	0	0	0.23767085616508118	0	185	0	0	0	-0.0453057	-0.03319	FALSE	1.9126360357706238e-92	TRUE
enc_inpatient_counts_3	0.16212109289617485	0	121	0	0	0	0.26431357468632655	0	365	0	0	0	-0.102192	-0.0730159	FALSE	0.1625776618932187	0	121	0	0	0	0.20510480536147155	0	160	0	0	0	-0.0425271	-0.0350872	FALSE	8.401130473593904e-89	TRUE
enc_inpatient_counts_4	0.14495650273224045	0	93	0	0	0	0.19430736974351914	0	365	0	0	0	-0.0493509	-0.0406126	FALSE	0.14325232731050497	0	93	0	0	0	0.18331058646187692	0	92	0	0	0	-0.0400583	-0.0348501	FALSE	2.167351416663407e-93	TRUE
enc_inpatient_counts_5	0.12435584699453552	0	122	0	0	0	0.14301119953030034	0	365	0	0	0	-0.0186554	-0.0178056	FALSE	0.12140514554602677	0	89	0	0	0	0.15698600558147113	0	104	0	0	0	-0.0355809	-0.034282	FALSE	1.7103618696449183e-89	TRUE
enc_clinic_counts_1	5.670167431693989	0	287	1	4	7	5.99556	0	366	1	4	8	-0.325397	-0.0429482	FALSE	5.683294290195759	0	287	1	4	7	6.343627141431219	0	322	1	4	8	-0.660333	-0.0859678	FALSE	0	TRUE
enc_clinic_counts_2	5.179658142076502	0	203	1	3	7	4.65734	0	366	0	3	6	0.5223162459271622	0.0769696	FALSE	5.131282719846815	0	169	1	3	7	5.749051761015258	0	261	1	4	7	-0.617769	-0.0865674	FALSE	0	TRUE
enc_clinic_counts_3	4.694071256830601	0	228	1	3	6	3.7062178498181884	0	364	0	2	5	0.987853	0.1584319604621598	TRUE	4.609123871992829	0	173	1	3	6	5.23128	0	239	1	3	7	-0.622161	-0.0922065	FALSE	0	TRUE
enc_clinic_counts_4	4.185309726775956	0	150	0	2	6	2.953802023025712	0	363	0	1	4	1.231507703750244	0.21586949708076872	TRUE	4.08308	0	150	0	2	5	4.7419017742559735	0	245	0	3	6	-0.658825	-0.103512	TRUE	0	TRUE
enc_clinic_counts_5	3.6433975956284153	0	132	0	2	5	2.3023163599553986	0	344	0	0	3	1.3410812356730166	0.25978327188002287	TRUE	3.530696054266566	0	132	0	2	5	4.119852926198285	0	290	0	2	5	-0.589157	-0.100635	TRUE	0	TRUE
enc_emergency_counts_1	0.22249442622950819	0	61	0	0	0	0.3756908538322078	0	342	0	0	0	-0.153196	-0.142252	TRUE	0.2314354973416716	0	61	0	0	0	0.27234727343097515	0	80	0	0	0	-0.0409118	-0.0465454	FALSE	9.042394313156332e-129	TRUE
enc_emergency_counts_2	0.20572677595628416	0	45	0	0	0	0.2931948355842182	0	342	0	0	0	-0.0874681	-0.0920226	FALSE	0.2121610885905767	0	45	0	0	0	0.25518730520869404	0	87	0	0	0	-0.0430262	-0.0508669	FALSE	2.5025276384160915e-158	TRUE
enc_emergency_counts_3	0.18710907103825136	0	73	0	0	0	0.24000107634436058	0	243	0	0	0	-0.052892	-0.0605386	FALSE	0.19159927481615774	0	73	0	0	0	0.23203845918803853	0	70	0	0	0	-0.0404392	-0.0497082	FALSE	7.127610767610964e-161	TRUE
enc_emergency_counts_4	0.16685289617486337	0	59	0	0	0	0.19817445611354095	0	259	0	0	0	-0.0313216	-0.0391519	FALSE	0.1702796846672506	0	59	0	0	0	0.20522295329082724	0	86	0	0	0	-0.0349433	-0.046251	FALSE	1.284003285780606e-140	TRUE
enc_emergency_counts_5	0.14529573770491802	0	57	0	0	0	0.16161645031207525	0	213	0	0	0	-0.0163207	-0.0222977	FALSE	0.14775620785887433	0	57	0	0	0	0.18054429528834207	0	61	0	0	0	-0.0327881	-0.0466691	FALSE	1.600854597184912e-150	TRUE
enc_psych_counts_1	0.0047318	0	41	0	0	0	0.00684512	0	105	0	0	0	-0.00211332	-0.00984791	FALSE	0.00507221	0	41	0	0	0	0.00599295	0	44	0	0	0	-0.000920739	-0.00440314	FALSE	4.18487523187412e-05	TRUE
enc_psych_counts_2	0.00418448	0	36	0	0	0	0.00532034	0	96	0	0	0	-0.00113586	-0.00603003	FALSE	0.00432666	0	35	0	0	0	0.0054348	0	40	0	0	0	-0.00110815	-0.00567258	FALSE	3.795886206663501e-07	TRUE
enc_psych_counts_3	0.00358645	0	55	0	0	0	0.00434205	0	109	0	0	0	-0.000755606	-0.00432925	FALSE	0.00364222	0	55	0	0	0	0.00498462	0	38	0	0	0	-0.0013424	-0.00691152	FALSE	9.950740619923384e-06	TRUE
enc_psych_counts_4	0.00279257	0	87	0	0	0	0.00362981	0	95	0	0	0	-0.000837243	-0.00496952	FALSE	0.00281314	0	87	0	0	0	0.0040761	0	63	0	0	0	-0.00126296	-0.00660294	FALSE	2.3691725525162022e-08	TRUE
enc_psych_counts_5	0.00235191	0	28	0	0	0	0.00294528	0	87	0	0	0	-0.000593364	-0.0046901	FALSE	0.00240777	0	28	0	0	0	0.00322259	0	35	0	0	0	-0.000814813	-0.00629224	FALSE	6.813253014236286e-07	TRUE
enc_palliative_counts_1	0.000199344	0	14	0	0	0	0.000949479	0	32	0	0	0	-0.000750134	-0.0102763	FALSE	0.000209814	0	14	0	0	0	0.000490925	0	22	0	0	0	-0.000281111	-0.00521955	FALSE	0.000650868	TRUE
enc_palliative_counts_2	0.000101421	0	10	0	0	0	0.000488992	0	36	0	0	0	-0.000387571	-0.00765515	FALSE	0.000107963	0	10	0	0	0	0.000175185	0	13	0	0	0	-6.72221e-05	-0.00233035	FALSE	0.20613826660563173	TRUE
enc_palliative_counts_3	6.469945355191256e-05	0	9	0	0	0	0.000209416	0	36	0	0	0	-0.000144716	-0.00442268	FALSE	7.129616426636246e-05	0	9	0	0	0	8.96294636491414e-05	0	8	0	0	0	-1.83333e-05	-0.000900456	FALSE	0.5048975417019324	TRUE
enc_palliative_counts_4	3.3224043715846995e-05	0	10	0	0	0	6.22546632277363e-05	0	22	0	0	0	-2.90306e-05	-0.00165096	FALSE	3.8703632030311054e-05	0	10	0	0	0	5.2962864883583546e-05	0	8	0	0	0	-1.42592e-05	-0.000933675	FALSE	0.4235963177660037	TRUE
enc_palliative_counts_5	1.3989071038251366e-05	0	4	0	0	0	1.5962734160958027e-05	0	20	0	0	0	-1.97366e-06	-0.00026799	FALSE	1.629626611802571e-05	0	4	0	0	0	1.629626611802571e-05	0	2	0	0	0	0	0	FALSE	0.7450735474402868	TRUE
visits_counts_all	0.014335580249960468	0	3.487804889678955	0	0	0.016260161995887756	0.034302030900506285	0	23	0	0.00775194	0.033707864582538605	-0.0199665	-0.271085	TRUE	0.014728606200643873	0	3.487804889678955	0	0	0.0165289	0.0174592	0	3.0487804412841797	0	0.00613497	0.019480518996715546	-0.00273062	-0.0696873	FALSE	0	TRUE
vaccinations_counts_all	0.049488	0	1.192307710647583	0.025641025975346565	0.0460526	0.0696203	0.022870123170944324	0	21	0	0.0107527	0.0357143	0.026617921629537186	0.7823275147342075	TRUE	0.047351096653925895	0	1.192307710647583	0.023255813866853714	0.043478261679410934	0.0666667	0.0469477	0	1.3896104097366333	0.0235294	0.0430108	0.0661765	0.000403397	0.012846559730294665	FALSE	6.847060632456242e-11	TRUE
other_procedures_counts_all	0.1975228958778645	0	16.675325393676758	0.0604396	0.13709677755832672	0.25503355264663696	0.23747821938317365	0	30.18181800842285	0.038167938590049744	0.125	0.27368420362472534	-0.0399553	-0.09922	FALSE	0.19820738211712385	0	16.675325393676758	0.061349693685770035	0.13768115639686584	0.25503355264663696	0.22154046886860596	0	20.809524536132812	0.0689655	0.1538461595773697	0.28387096524238586	-0.0233331	-0.0907565	FALSE	0	TRUE
elective_procedures_counts_all	0.0854196	0	11	0	0.0285714	0.0980392	0.0831765	0	28	0	0.0155039	0.0757576	0.00224309	0.0095479	FALSE	0.0814069	0	11	0	0.027027027681469917	0.0927152	0.0913054	0	17	0.00571429	0.032894738018512726	0.10606060922145844	-0.00989849	-0.0575097	FALSE	0	TRUE
critical_procedures_counts_all	0.27686852552989144	0	17.33333396911621	0.0895522	0.18644067645072937	0.35185185074806213	0.36013660201085845	0	30.18181800842285	0.0769231	0.18994413316249847	0.3947368562221527	-0.0832681	-0.145948	TRUE	0.2732243472850109	0	17.33333396911621	0.0872483	0.1818181872367859	0.3444444537162781	0.31067934830502525	0	20.809524536132812	0.10191082954406738	0.20967741310596466	0.39175257086753845	-0.037455	-0.106708	TRUE	0	TRUE
prescriptions_counts_all	0.4243832157240539	0	10.709301948547363	0.13725490868091583	0.28378379344940186	0.5405405163764954	0.382274	0	30.40833282470703	0.0846154	0.23364485800266266	0.5	0.0421096	0.089198	FALSE	0.42503063941644537	0	10.709301948547363	0.13636364042758942	0.28260868787765503	0.5403226017951965	0.4717638598456801	0	29.34482765197754	0.15789473056793213	0.3205128312110901	0.6033057570457458	-0.0467332	-0.0956692	FALSE	0	TRUE
diagnoses_counts_all	0.5990820990773507	0	16.753246307373047	0.28688523173332214	0.45394736528396606	0.7357512712478638	0.701601	0	30.3125	0.261905	0.450549	0.7981651425361633	-0.102519	-0.13383	TRUE	0.5929622921856824	0	16.753246307373047	0.28169015049934387	0.445312	0.7256637215614319	0.6618774776743805	0	21.095237731933594	0.3137255012989044	0.5	0.8106508851051331	-0.0689152	-0.123777	TRUE	0	TRUE
well_visit_counts_all	0.0422433	0	10.020833015441895	0.013333333656191826	0.033707864582538605	0.0606061	0.026544168329750883	0	22	0	0.00793651	0.0347826	0.0156991	0.20896313064922722	TRUE	0.041521367077105555	0	10.020833015441895	0.012903225608170033	0.032786883413791656	0.0597015	0.0423561	0	18.10714340209961	0.013071895577013493	0.0333333	0.0604027	-0.000834741	-0.0152454	FALSE	3.7181359661903876e-13	TRUE
enc_reports_counts_all	0.2096885484139483	0	14.928104400634766	0.0181818	0.11585365980863571	0.2789115607738495	0.18295457606680446	0	24.5	0	0.0652174	0.22826087474822998	0.026733972347143836	0.0838533	FALSE	0.20296043957608667	0	14.928104400634766	0.017341040074825287	0.11278195679187775	0.2708333432674408	0.22543452284698848	0	10.87022876739502	0.0215827	0.12871287763118744	0.3011363744735718	-0.0224741	-0.0742743	FALSE	0	TRUE
enc_surgery_counts_all	0.012577790573655418	0	2.7402596473693848	0	0.00666667	0.016393441706895828	0.018739348088521943	0	24	0	0	0.0181818	-0.00616156	-0.10512	TRUE	0.012549991377895831	0	2.7402596473693848	0	0.00653595	0.016129031777381897	0.014527046056145026	0	4.780645370483398	0	0.00694444	0.0181818	-0.00197705	-0.0659282	FALSE	0	TRUE
enc_urgent_counts_all	0.00170164	0	0.6582278609275818	0	0	0	0.00157923	0	8.709677696228027	0	0	0	0.000122405	0.012676624880932848	FALSE	0.00176376	0	0.6582278609275818	0	0	0	0.0020393	0	1.6491228342056274	0	0	0	-0.000275539	-0.0303592	FALSE	8.043715111312494e-61	TRUE
enc_ambulatory_counts_all	0.2549660574115674	0	10.458333015441895	0.0643275	0.1666666716337204	0.3297872245311737	0.3200600239990097	0	29.625	0.0530973	0.1651376187801361	0.35789474844932556	-0.065094	-0.136003	TRUE	0.24809787303758868	0	10.458333015441895	0.0597015	0.16025641560554504	0.31979694962501526	0.2796149011035489	0	21.83333396911621	0.068323	0.1818181872367859	0.36153846979141235	-0.031517	-0.0923618	FALSE	0	TRUE
enc_other_patient_counts_all	0.44227918189523163	0	13.066666603088379	0.1517857164144516	0.3191489279270172	0.5810810923576355	0.4405077309085285	0	30.363636016845703	0.0882353	0.2631579041481018	0.5588235259056091	0.00177145	0.00325552	FALSE	0.4323855047845093	0	13.066666603088379	0.14492753148078918	0.3076923191547394	0.5670731663703918	0.4724296224066506	0	12.466666221618652	0.15662650763988495	0.3333333432674408	0.6153846383094788	-0.0400441	-0.0823418	FALSE	0	TRUE
enc_prescriptions_counts_all	0.11057620659993239	0	5.270833492279053	0	0.0373134	0.14705882966518402	0.0696449	0	10	0	0	0.0645161	0.0409313	0.23411668718097908	TRUE	0.10824914958827961	0	5.270833492279053	0	0.0344828	0.1428571492433548	0.1182407405243738	0	5.269230842590332	0	0.04	0.15714286267757416	-0.00999159	-0.0527359	FALSE	1.2223525018045059e-152	TRUE
enc_assisted_living_counts_all	0.000341113	0	1.6666666269302368	0	0	0	0.00403739	0	22	0	0	0	-0.00369627	-0.0669872	FALSE	0.00035352	0	1.6666666269302368	0	0	0	0.000562127	0	1.9444444179534912	0	0	0	-0.000208607	-0.0242207	FALSE	1.2126002743676468e-47	TRUE
enc_rehab_counts_all	0.000503078	0	3.487804889678955	0	0	0	0.0016384	0	21.200000762939453	0	0	0	-0.00113533	-0.0255759	FALSE	0.000503589	0	3.487804889678955	0	0	0	0.000619944	0	1.7826087474822998	0	0	0	-0.000116354	-0.01333	FALSE	7.954374190003172e-18	TRUE
enc_swing_bed_counts_all	7.416844273525509e-06	0	0.2982456088066101	0	0	0	3.340116263596527e-05	0	7.142857074737549	0	0	0	-2.59843e-05	-0.0101546	FALSE	7.5429167273468765e-06	0	0.2982456088066101	0	0	0	9.55645025309326e-06	0	0.446154	0	0	0	-2.01353e-06	-0.00286932	FALSE	0.00358719	TRUE
enc_advice_counts_all	0.00348197	0	3.3740458488464355	0	0	0	0.00394533	0	8	0	0	0	-0.000463363	-0.0129714	FALSE	0.00365149	0	3.3740458488464355	0	0	0	0.00474531	0	2.803030252456665	0	0	0	-0.00109382	-0.0328615	FALSE	1.1101855773245505e-87	TRUE
enc_unknown_counts_all	0.0435162	0	9.79054	0	0	0.013605441898107529	0.0375944	0	26	0	0	0	0.00592184	0.028290042653635467	FALSE	0.0460023	0	9.77419	0	0	0.015037594363093376	0.051214	0	13.428571701049805	0	0	0.0192308	-0.00521165	-0.0249193	FALSE	3.441309729540907e-107	TRUE
enc_observation_counts_all	0.00234526	0	1.7999999523162842	0	0	0	0.00496222	0	19.75	0	0	0	-0.00261696	-0.126528	TRUE	0.0024277	0	1.7999999523162842	0	0	0	0.00283664	0	1.4285714626312256	0	0	0	-0.000408943	-0.0398285	FALSE	7.998317759931099e-139	TRUE
enc_orders_counts_all	0.0910303	0	10.818181991577148	0	0.0444444	0.11864406615495682	0.0663775	0	19.066667556762695	0	0	0.0617284	0.024652848453789747	0.13281318576948362	TRUE	0.0857306	0	10.818181991577148	0	0.04	0.1118881106376648	0.0926012	0	9	0	0.0406504	0.11881188303232193	-0.00687059	-0.040932	FALSE	7.836270913518878e-51	TRUE
enc_visits_counts_all	0.00274616	0	7.754716873168945	0	0	0	0.012737818891327968	0	27.33333396911621	0	0	0	-0.00999166	-0.069313	FALSE	0.00291776	0	7.754716873168945	0	0	0	0.00388305	0	9.285714149475098	0	0	0	-0.000965293	-0.020414	FALSE	1.2940961273423785e-37	TRUE
enc_diagnostics_counts_all	0.1041739579560913	0	17.480520248413086	0.00666667	0.0486111	0.13750000298023224	0.15622864098552855	0	28.931034088134766	0	0.064	0.18367347121238708	-0.0520547	-0.205819	TRUE	0.10537935863930549	0	17.480520248413086	0.00694444	0.0496454	0.1381578892469406	0.12184860997953438	0	11.01948070526123	0.011236	0.0631579	0.15853658318519592	-0.0164693	-0.0934963	FALSE	0	TRUE
enc_hospice_counts_all	1.7169485731365904e-05	0	0.46000000834465027	0	0	0	0.00015303	0	11	0	0	0	-0.00013586	-0.0248042	FALSE	1.9154270369643682e-05	0	0.46000000834465027	0	0	0	3.990819723146918e-05	0	0.8101266026496887	0	0	0	-2.07539e-05	-0.0118056	FALSE	8.394927855390167e-25	TRUE
enc_long_term_counts_all	1.0750204829570374e-06	0	0.023255813866853714	0	0	0	9.856309462468258e-06	0	2.2857143878936768	0	0	0	-8.78129e-06	-0.00825006	FALSE	1.1945556974376286e-06	0	0.023255813866853714	0	0	0	1.2666837993675133e-06	0	0.05	0	0	0	-7.21281e-08	-0.000583597	FALSE	0.9013770172398067	TRUE
enc_inpatient_counts_all	0.011568055750230134	0	5.333333492279053	0	0	0.00869565	0.0520432	0	30.263158798217773	0	0	0.025641025975346565	-0.0404751	-0.15115	TRUE	0.0117961	0	5.333333492279053	0	0	0.00847458	0.014617091357810879	0	11.5	0	0	0.0114943	-0.00282098	-0.0524556	FALSE	1.549581470837215e-277	TRUE
enc_clinic_counts_all	0.30680616266077254	0	9.818840980529785	0.12037037312984467	0.2222222238779068	0.38857144117355347	0.3808866426942651	0	27.33333396911621	0.12280701845884323	0.24418604373931885	0.45652174949645996	-0.0740805	-0.176069	TRUE	0.30327706048604874	0	9.818840980529785	0.12030075490474701	0.21917808055877686	0.3819444477558136	0.34280886688062584	0	22.08333396911621	0.13907285034656525	0.25	0.43119266629219055	-0.0395318	-0.120329	TRUE	0	TRUE
enc_emergency_counts_all	0.012335699124745006	0	3.846153736114502	0	0	0.013888888992369175	0.024078598100790806	0	13.916666984558105	0	0	0.0234375	-0.0117429	-0.215934	TRUE	0.012727603104531778	0	3.846153736114502	0	0	0.014084506779909134	0.015152283452618138	0	4.145833492279053	0	0.00558659	0.0166667	-0.00242468	-0.0664076	FALSE	0	TRUE
enc_psych_counts_all	0.000210892	0	0.8	0	0	0	0.000506782	0	24.5	0	0	0	-0.00029589	-0.0134522	FALSE	0.000220102	0	0.8	0	0	0	0.000298813	0	2.4000000953674316	0	0	0	-7.87105e-05	-0.0108259	FALSE	1.9633658373370868e-10	TRUE
enc_palliative_counts_all	4.510568837976195e-06	0	0.20183485746383667	0	0	0	3.496817812053668e-05	0	3.799999952316284	0	0	0	-3.04576e-05	-0.0107353	FALSE	4.9366268375669345e-06	0	0.20183485746383667	0	0	0	1.4530293290721285e-05	0	0.5454545617103577	0	0	0	-9.59367e-06	-0.00763848	FALSE	5.478820171490296e-06	TRUE
months_since_chickenpox_diagnosis	-0.848107	-1	195	-1	-1	-1	-0.93722	-1	199	-1	-1	-1	0.0891137	0.029740799410802057	FALSE	-0.842831	-1	195	-1	-1	-1	-0.845143	-1	196	-1	-1	-1	0.00231203	0.000623832	FALSE	0.6419693152484258	TRUE
months_since_diabetes_diagnosis	16.586988415300546	-1	198	-1	-1	-1	13.060600049818934	-1	200	-1	-1	8	3.526388365481612	0.10559396215675938	TRUE	16.495219082927623	-1	198	-1	-1	1	18.579411704793138	-1	199	-1	-1	14	-2.08419	-0.0554365	FALSE	3.0524936557895124e-169	TRUE
months_since_depression_diagnosis	16.762196284153006	-1	197	-1	-1	7	10.844442015406166	-1	200	-1	-1	-1	5.91775	0.18107002675437986	TRUE	16.788983724104213	-1	197	-1	-1	8	18.779747815281823	-1	199	-1	-1	19	-1.99076	-0.0529127	FALSE	1.8715840575302423e-159	TRUE
months_since_mci_diagnosis	-0.854314	-1	183	-1	-1	-1	-0.85198	-1	193	-1	-1	-1	-0.00233477	-0.000730633	FALSE	-0.860563	-1	183	-1	-1	-1	-0.844949	-1	185	-1	-1	-1	-0.0156139	-0.00449371	FALSE	0.035296	TRUE
months_since_stroke_diagnosis	0.6322045901639344	-1	192	-1	-1	-1	0.7299889454265285	-1	200	-1	-1	-1	-0.0977844	-0.00944115	FALSE	0.6420769591167423	-1	192	-1	-1	-1	0.9837831781792997	-1	196	-1	-1	-1	-0.341706	-0.030254	FALSE	4.992984991054751e-56	TRUE
months_since_hypertension_diagnosis	47.69638120218579	-1	198	-1	37	86	33.25519509083594	-1	200	-1	20	58	14.44118611134985	0.32150021407980334	TRUE	46.747662504328694	-1	198	-1	36	84	49.510849239168074	-1	199	-1	41	89	-2.76319	-0.0554484	FALSE	2.1763676878521414e-171	TRUE
months_since_hyperlipidemia_diagnosis	54.42566120218579	-1	198	-1	50	91	31.095878452444847	-1	200	-1	16	55	23.329782749740946	0.5276038684919381	TRUE	52.696561487849095	-1	198	-1	47	89	54.95733230123648	-1	198	-1	51	93	-2.26077	-0.046022	FALSE	5.876198191658e-121	TRUE
months_since_bacterial_infection_diagnosis	36.865647213114755	-1	198	-1	16	68	21.964406333374406	-1	200	-1	-1	37	14.90124087974035	0.3650358622014426	TRUE	36.55927563097105	-1	198	-1	16	68	40.80686480210222	-1	199	-1	25	75	-4.24759	-0.0922813	FALSE	0	TRUE
months_since_viral_infection_diagnosis	34.78643234972677	-1	197	-1	13	65	18.890176883057237	-1	200	-1	-1	30	15.896255466669537	0.4040655722643307	TRUE	34.42740624554399	-1	197	-1	12	64	37.88891446497321	-1	198	-1	19	70	-3.46151	-0.0774672	FALSE	0	TRUE
months_since_other_infection_diagnosis	5.8160069945355195	-1	194	-1	-1	-1	3.3425019731079617	-1	200	-1	-1	-1	2.473505021427558	0.12559052147698221	TRUE	5.796801857774337	-1	194	-1	-1	-1	6.9899839074372085	-1	195	-1	-1	-1	-1.19318	-0.0516516	FALSE	2.5863593675058875e-161	TRUE
months_since_atrial_fibrillation_diagnosis	3.467784043715847	-1	195	-1	-1	-1	3.7577068270561655	-1	200	-1	-1	-1	-0.289923	-0.0165523	FALSE	3.3848831761422664	-1	195	-1	-1	-1	4.072952272310607	-1	197	-1	-1	-1	-0.688069	-0.0364474	FALSE	8.113004025726636e-74	TRUE
months_since_atherosclerosis_diagnosis	1.5128218579234973	-1	193	-1	-1	-1	1.433567889242341	-1	200	-1	-1	-1	0.079254	0.00639852	FALSE	1.4918070522091627	-1	193	-1	-1	-1	1.9556232303273513	-1	197	-1	-1	-1	-0.463816	-0.0342275	FALSE	2.9224168004521666e-69	TRUE
months_since_ihd_diagnosis	9.751242841530054	-1	197	-1	-1	-1	9.419929177149179	-1	200	-1	-1	-1	0.3313136643808754	0.012433890705049546	FALSE	9.580165407101099	-1	197	-1	-1	-1	11.087517060153592	-1	197	-1	-1	-1	-1.50735	-0.0521008	FALSE	1.3681279024496431e-146	TRUE
months_since_heart_failure_diagnosis	1.8278522404371584	-1	193	-1	-1	-1	3.105772003051771	-1	200	-1	-1	-1	-1.27792	-0.0878972	FALSE	1.9225295879081705	-1	193	-1	-1	-1	2.5328227169949686	-1	194	-1	-1	-1	-0.610293	-0.0405231	FALSE	4.4400796249917305e-95	TRUE
months_since_copd_diagnosis	4.619668633879781	-1	196	-1	-1	-1	5.161946042765989	-1	200	-1	-1	-1	-0.542277	-0.0274743	FALSE	4.755904340917887	-1	196	-1	-1	-1	5.688327799392964	-1	197	-1	-1	-1	-0.932423	-0.0435529	FALSE	5.796406121023184e-107	TRUE
months_since_asthma_diagnosis	11.20520568306011	-1	198	-1	-1	-1	6.425042420966033	-1	200	-1	-1	-1	4.780163262094076	0.17074862582332745	TRUE	10.984844472510236	-1	198	-1	-1	-1	12.519180705220917	-1	199	-1	-1	-1	-1.53434	-0.0469225	FALSE	2.7253891462863217e-120	TRUE
months_since_b12_deficiency_diagnosis	2.552409180327869	-1	193	-1	-1	-1	1.0393171644011874	-1	200	-1	-1	-1	1.5130920159266816	0.11059365205903961	TRUE	2.5319162371921533	-1	193	-1	-1	-1	2.99893	-1	192	-1	-1	-1	-0.467012	-0.0286882	FALSE	4.172472958488588e-49	TRUE
months_since_brain_injury_diagnosis	1.9202500546448087	-1	191	-1	-1	-1	1.2642429965974291	-1	200	-1	-1	-1	0.6560070580473796	0.049150943470565235	FALSE	1.9192784828176244	-1	191	-1	-1	-1	2.3210445906581656	-1	198	-1	-1	-1	-0.401766	-0.026646	FALSE	8.661445878198627e-44	TRUE
months_since_anxiety_diagnosis	17.18143650273224	-1	197	-1	-1	17	10.902402247066487	-1	200	-1	-1	0	6.279034255665753	0.1965310336905016	TRUE	17.30455073231346	-1	197	-1	-1	18	19.491432238088446	-1	199	-1	-1	26	-2.18688	-0.0594383	FALSE	1.9252555284572503e-198	TRUE
months_since_obesity_diagnosis	22.495270819672132	-1	198	-1	-1	41	12.360534427778928	-1	200	-1	-1	10	10.134736391893204	0.30972252418304996	TRUE	22.504365362286364	-1	198	-1	-1	41	24.222437921411256	-1	198	-1	-1	45	-1.71807	-0.0458903	FALSE	1.5221744462781832e-117	TRUE
months_since_alcohol_disorder_diagnosis	1.3317140983606557	-1	196	-1	-1	-1	1.089669746992944	-1	200	-1	-1	-1	0.24204435136771174	0.0185325	FALSE	1.3986148173799677	-1	196	-1	-1	-1	1.7008514799046668	-1	198	-1	-1	-1	-0.302237	-0.0207194	FALSE	4.0298909414631194e-26	TRUE
months_since_tobacco_use_diagnosis	17.95416655737705	-1	197	-1	-1	24	15.152196764870673	-1	200	-1	-1	19	2.8019697925063767	0.0850997	FALSE	18.38871687274653	-1	197	-1	-1	25	20.606104988694465	-1	199	-1	-1	33	-2.21739	-0.0606001	FALSE	1.8396122599364112e-201	TRUE
months_since_substance_use_disorder_diagnosis	0.6509621857923498	-1	195	-1	-1	-1	0.8936434948323688	-1	200	-1	-1	-1	-0.242681	-0.0219486	FALSE	0.7378215966266729	-1	195	-1	-1	-1	1.1851622496995375	-1	198	-1	-1	-1	-0.447341	-0.0373426	FALSE	6.477748328860492e-80	TRUE
months_since_herpes_simplex_diagnosis	2.4601407650273224	-1	195	-1	-1	-1	0.43089911012317833	-1	200	-1	-1	-1	2.029241654904144	0.14132587015989942	TRUE	2.3450958424151067	-1	195	-1	-1	-1	2.5757185634841417	-1	196	-1	-1	-1	-0.230623	-0.0132929	FALSE	4.193048518015301e-11	TRUE
months_since_herpes_zoster_diagnosis	1.9669613114754099	-1	193	-1	-1	-1	0.5293393533618013	-1	200	-1	-1	-1	1.4376219581136085	0.11393302401953305	TRUE	1.8887026135136786	-1	193	-1	-1	-1	2.365488582428551	-1	196	-1	-1	-1	-0.476786	-0.0312365	FALSE	2.001650319357489e-46	TRUE
months_since_mobility_problems_diagnosis	3.5685333333333333	-1	196	-1	-1	-1	2.321688354068038	-1	199	-1	-1	-1	1.2468449792652954	0.0861351	FALSE	3.4695463526919395	-1	196	-1	-1	-1	4.297264264325436	-1	191	-1	-1	-1	-0.827718	-0.050283	FALSE	4.698396582880286e-144	TRUE
months_since_falls_fractures_diagnosis	21.849813333333334	-1	197	-1	-1	36	14.300004347944734	-1	200	-1	-1	16	7.54981	0.21915094535558444	TRUE	20.9937	-1	196	-1	-1	33	23.237514004603696	-1	198	-1	-1	40	-2.2438	-0.0578806	FALSE	2.8797807370961895e-190	TRUE
months_since_ulcers_weight_loss_diagnosis	2.2293543169398906	-1	196	-1	-1	-1	1.6845571796919663	-1	200	-1	-1	-1	0.5447971372479243	0.0388921	FALSE	2.225515878674299	-1	196	-1	-1	-1	2.7407793689270945	-1	195	-1	-1	-1	-0.515263	-0.0324347	FALSE	4.207657865764325e-63	TRUE
months_since_incontinence_diagnosis	3.2618264480874317	-1	194	-1	-1	-1	1.7071479071221236	-1	199	-1	-1	-1	1.554678540965308	0.0963323	FALSE	3.054254343973437	-1	194	-1	-1	-1	3.6464504695361675	-1	198	-1	-1	-1	-0.592196	-0.0316584	FALSE	3.2019745828863717e-60	TRUE
months_since_dependence_care_diagnosis	-0.672271	-1	144	-1	-1	-1	-0.706872	-1	175	-1	-1	-1	0.034601	0.010341847147892158	FALSE	-0.661451	-1	144	-1	-1	-1	-0.562103	-1	166	-1	-1	-1	-0.0993482	-0.0262405	FALSE	3.317445649487266e-39	TRUE
months_since_cognitive_decline_diagnosis	-0.97647	-1	137	-1	-1	-1	-0.95873	-1	171	-1	-1	-1	-0.0177407	-0.0130541	FALSE	-0.97659	-1	137	-1	-1	-1	-0.96237	-1	159	-1	-1	-1	-0.0142205	-0.00986621	FALSE	1.302391494013124e-08	TRUE
months_since_general_examination_diagnosis	57.142303825136615	-1	198	15	53	89	23.993745572716676	-1	200	-1	-1	43	33.14855825241994	0.7913596412301285	TRUE	55.75618341447516	-1	198	13	52	87	57.96743802326292	-1	199	15	54	91	-2.21125	-0.047561	FALSE	6.152875490447917e-128	TRUE
months_since_immunization_encounter_diagnosis	27.990861639344264	-1	191	-1	26	47	8.35743	-1	200	-1	-1	7	19.633435345939024	0.8505211574689915	TRUE	27.565747285653174	-1	191	-1	25	46	28.4763	-1	189	-1	26	47	-0.91058	-0.0343646	FALSE	1.521117996624537e-79	TRUE
months_since_drug_therapy_diagnosis	26.21961442622951	-1	197	-1	4	47	19.31130592572418	-1	200	-1	0	32	6.908308500505328	0.20429758179355595	TRUE	25.936411969607462	-1	197	-1	4	46	29.0131	-1	198	-1	10	52	-3.07665	-0.0820784	FALSE	0	TRUE
months_since_donepezil_first	-0.81436	-1	186	-1	-1	-1	-0.733781	-1	195	-1	-1	-1	-0.0805783	-0.0232295	FALSE	-0.811259	-1	186	-1	-1	-1	-0.781157	-1	185	-1	-1	-1	-0.0301012	-0.00858507	FALSE	4.6925011855574696e-06	TRUE
months_since_donepezil_last	-0.901395	-1	176	-1	-1	-1	-0.850792	-1	190	-1	-1	-1	-0.0506021	-0.0211029	FALSE	-0.901151	-1	176	-1	-1	-1	-0.887036	-1	159	-1	-1	-1	-0.0141146	-0.00593939	FALSE	8.067678480193329e-06	TRUE
months_since_donepezil_memantine_first	-0.99641	-1	73	-1	-1	-1	-0.997001	-1	92	-1	-1	-1	0.0005907	0.00176258	FALSE	-0.996107	-1	73	-1	-1	-1	-0.994993	-1	81	-1	-1	-1	-0.00111426	-0.00279966	FALSE	0.22032288251893062	TRUE
months_since_donepezil_memantine_last	-0.997395	-1	73	-1	-1	-1	-0.997933	-1	81	-1	-1	-1	0.000538062	0.0020028	FALSE	-0.997103	-1	73	-1	-1	-1	-0.996236	-1	81	-1	-1	-1	-0.000867776	-0.00261619	FALSE	0.2910188899143019	TRUE
months_since_memantine_first	-0.898308	-1	185	-1	-1	-1	-0.872125	-1	197	-1	-1	-1	-0.0261829	-0.0104643	FALSE	-0.898747	-1	185	-1	-1	-1	-0.877774	-1	177	-1	-1	-1	-0.0209733	-0.00797036	FALSE	3.783166870032298e-05	TRUE
months_since_memantine_last	-0.941527	-1	171	-1	-1	-1	-0.925451	-1	186	-1	-1	-1	-0.0160761	-0.00892943	FALSE	-0.942024	-1	154	-1	-1	-1	-0.933059	-1	174	-1	-1	-1	-0.00896498	-0.00482692	FALSE	0.000354503	TRUE
months_since_galantamine_first	-0.992874	-1	186	-1	-1	-1	-0.988358	-1	188	-1	-1	-1	-0.0045164	-0.00589317	FALSE	-0.992781	-1	186	-1	-1	-1	-0.992581	-1	166	-1	-1	-1	-0.000199629	-0.000267762	FALSE	0.749145	TRUE
months_since_galantamine_last	-0.995315	-1	186	-1	-1	-1	-0.99293	-1	188	-1	-1	-1	-0.00238557	-0.00411633	FALSE	-0.995186	-1	186	-1	-1	-1	-0.995248	-1	166	-1	-1	-1	6.111100083217025e-05	0.000102727	FALSE	0.8262975812164315	TRUE
months_since_rivastigmine_first	-0.981402	-1	187	-1	-1	-1	-0.962202	-1	184	-1	-1	-1	-0.0191998	-0.0158564	FALSE	-0.98097	-1	187	-1	-1	-1	-0.974623	-1	158	-1	-1	-1	-0.0063474	-0.0054113	FALSE	0.00275104	TRUE
months_since_rivastigmine_last	-0.988924	-1	187	-1	-1	-1	-0.974919	-1	184	-1	-1	-1	-0.0140052	-0.0152392	FALSE	-0.988269	-1	187	-1	-1	-1	-0.984125	-1	146	-1	-1	-1	-0.00414333	-0.00458502	FALSE	0.012197064416351466	TRUE
months_since_antidepressants_first	24.803798032786887	-1	198	-1	-1	43	15.469447098776866	-1	200	-1	-1	17	9.33435	0.24725714917938602	TRUE	24.799488704650546	-1	197	-1	-1	43	27.70747387504838	-1	200	-1	-1	51	-2.90799	-0.0671005	FALSE	4.9917191503520405e-244	TRUE
months_since_antidepressants_last	6.97368	-1	197	-1	-1	3	5.3345314758893165	-1	200	-1	-1	2	1.6391533328538532	0.0831465	FALSE	6.980841702144996	-1	197	-1	-1	3	7.880570776720784	-1	197	-1	-1	3	-0.899729	-0.0409814	FALSE	2.935036925590148e-128	TRUE
months_since_antipsychotics_first	1.0574478688524591	-1	197	-1	-1	-1	0.8548006136683116	-1	200	-1	-1	-1	0.2026472551841475	0.016489944791253677	FALSE	1.0944653806196656	-1	195	-1	-1	-1	1.4420810331832719	-1	195	-1	-1	-1	-0.347616	-0.0252288	FALSE	2.7846270720064123e-38	TRUE
months_since_antipsychotics_last	0.045324590163934426	-1	194	-1	-1	-1	0.025332022970222433	-1	200	-1	-1	-1	0.019992567193711994	0.0024843	FALSE	0.058931372349310465	-1	191	-1	-1	-1	0.2714713491271312	-1	193	-1	-1	-1	-0.21254	-0.0238049	FALSE	5.461928663405753e-44	TRUE
months_since_angiotensin_antagonist_first	22.75416830601093	-1	196	-1	-1	39	14.556316792165429	-1	200	-1	-1	18	8.19785	0.2351001329597519	TRUE	22.44384306695728	-1	196	-1	-1	38	24.475677822818845	-1	197	-1	-1	44	-2.03183	-0.0511032	FALSE	1.2664400759886616e-137	TRUE
months_since_angiotensin_antagonist_last	4.901551912568306	-1	192	-1	-1	2	4.461184027444957	-1	200	-1	-1	2	0.440368	0.027071994255362965	FALSE	4.892562791550386	-1	192	-1	-1	2	5.439125297916115	-1	197	-1	-1	3	-0.546562	-0.0312839	FALSE	6.155236575293304e-65	TRUE
months_since_adrenergics_first	21.095183387978143	-1	197	-1	-1	34	15.559618341668035	-1	200	-1	-1	21	5.535565046310108	0.16019618621256368	TRUE	20.696543154549715	-1	197	-1	-1	33	23.372654865453953	-1	198	-1	-1	41	-2.67611	-0.0686447	FALSE	1.7145861955687153e-255	TRUE
months_since_adrenergics_last	5.592122404371585	-1	193	-1	-1	2	4.920459900053521	-1	200	-1	-1	3	0.6716625043180642	0.0385154	FALSE	5.525171620052555	-1	193	-1	-1	2	6.057648041392516	-1	197	-1	-1	3	-0.532476	-0.0280351	FALSE	2.04184048613778e-80	TRUE
months_since_nsaids_first	32.550034535519124	-1	197	-1	2	60	19.656951987364202	-1	200	-1	-1	32	12.893082548154922	0.32352219223422096	TRUE	32.203632030311056	-1	197	-1	2	59	36.00098592410014	-1	198	-1	12	66	-3.79735	-0.0841624	FALSE	0	TRUE
months_since_nsaids_last	16.75624043715847	-1	197	-1	0	24	10.55297556386648	-1	200	-1	-1	10	6.203264873291991	0.23117559514787833	TRUE	16.545197694078343	-1	197	-1	0	23	18.063744881953923	-1	196	-1	1	26	-1.51855	-0.0503528	FALSE	6.042781493961443e-159	TRUE
months_since_antidiabetics_first	12.615667759562841	-1	198	-1	-1	-1	8.79432	-1	200	-1	-1	-1	3.8213497936043606	0.1330749101907569	TRUE	12.675005601841479	-1	198	-1	-1	-1	14.678672261718035	-1	200	-1	-1	-1	-2.00367	-0.0604903	FALSE	9.589026021625346e-198	TRUE
months_since_antidiabetics_last	1.3487807650273225	-1	191	-1	-1	-1	1.492650757192295	-1	200	-1	-1	-1	-0.14387	-0.0138822	FALSE	1.386239840296592	-1	191	-1	-1	-1	1.5958790817054043	-1	194	-1	-1	-1	-0.209639	-0.0195299	FALSE	5.099166572311811e-67	TRUE
months_since_antihypertensives_first	20.03137398907104	-1	197	-1	-1	31	13.848275123956332	-1	200	-1	-1	15	6.183098865114706	0.18542795745318738	TRUE	19.95033509197205	-1	197	-1	-1	31	22.095903526104582	-1	198	-1	-1	37	-2.14557	-0.0565312	FALSE	1.405256255503374e-166	TRUE
months_since_antihypertensives_last	4.778460327868853	-1	193	-1	-1	2	4.267858783923946	-1	199	-1	-1	2	0.5106015439449072	0.0320293	FALSE	4.7623209957018595	-1	193	-1	-1	2	5.338980668554317	-1	196	-1	-1	2	-0.57666	-0.0334113	FALSE	1.2597024370865005e-78	TRUE
months_since_anticholinergics_first	9.517889398907103	-1	197	-1	-1	-1	5.6564718131180385	-1	200	-1	-1	-1	3.8614175857890647	0.1576833088906641	TRUE	9.238406225173657	-1	197	-1	-1	-1	10.625037175857083	-1	197	-1	-1	-1	-1.38663	-0.0488417	FALSE	1.5046464232757655e-132	TRUE
months_since_anticholinergics_last	5.8472043715846995	-1	194	-1	-1	-1	3.420752512173295	-1	200	-1	-1	-1	2.4264518594114044	0.13075935812002099	TRUE	5.685427064023956	-1	193	-1	-1	-1	6.525693100568332	-1	197	-1	-1	-1	-0.840266	-0.0391716	FALSE	1.996916474458124e-95	TRUE
months_since_antivirals_first	16.63280786885246	-1	197	-1	-1	21	7.0696612578588915	-1	200	-1	-1	-1	9.563146610993568	0.34213220812994166	TRUE	15.838055855452119	-1	197	-1	-1	19	17.176028192540386	-1	197	-1	-1	23	-1.33797	-0.0408436	FALSE	2.0581875913869393e-88	TRUE
months_since_antivirals_last	8.727494644808743	-1	195	-1	-1	6	4.313798924735024	-1	200	-1	-1	-1	4.4136957200737195	0.22713819722103656	TRUE	8.588217799596668	-1	195	-1	-1	6	9.549656759894889	-1	194	-1	-1	7	-0.961439	-0.0424546	FALSE	1.3749961964586037e-97	TRUE
months_since_glucocorticoids_first	26.56791256830601	-1	196	-1	-1	48	16.04733775419989	-1	200	-1	-1	23	10.52057481410612	0.2981403454951855	TRUE	26.532924568658206	-1	196	-1	-1	47	29.966295247601394	-1	199	-1	4	54	-3.43337	-0.0854152	FALSE	0	TRUE
months_since_glucocorticoids_last	14.23447256830601	-1	195	-1	-1	20	8.726677666257388	-1	199	-1	-1	8	5.507794902048623	0.23261155852334872	TRUE	14.168833391049276	-1	195	-1	-1	20	15.251930089018353	-1	197	-1	1	22	-1.0831	-0.0407571	FALSE	5.823927000190232e-105	TRUE
months_since_statins_first	31.862188415300547	-1	198	-1	1	59	17.724467055615154	-1	200	-1	-1	28	14.137721359685393	0.36815313312596953	TRUE	30.790173351530832	-1	198	-1	-1	57	32.646560469332464	-1	200	-1	1	61	-1.85639	-0.0423987	FALSE	1.0355575114501398e-94	TRUE
months_since_statins_last	4.927230601092896	-1	189	-1	0	4	4.602867735597224	-1	199	-1	-1	3	0.3243628654956723	0.021267927260931706	FALSE	4.913617567374875	-1	189	-1	-1	4	5.256564339695667	-1	194	-1	0	4	-0.342947	-0.0215947	FALSE	2.6577566142772182e-30	TRUE
months_since_nutrition_first	22.748329617486338	-1	196	-1	-1	37	15.596214886070547	-1	200	-1	-1	20	7.152114731415791	0.19945391153126862	TRUE	22.536326414210343	-1	196	-1	-1	36	25.858819335519748	-1	198	-1	-1	47	-3.32249	-0.0809609	FALSE	0	TRUE
months_since_nutrition_last	12.679646775956284	-1	196	-1	-1	9	8.360785118718274	-1	199	-1	-1	5	4.31886	0.1696076848202836	TRUE	12.465763581919292	-1	196	-1	-1	9	13.620125888655762	-1	198	-1	-1	12	-1.15436	-0.0398938	FALSE	4.0787662359347334e-131	TRUE
months_since_cancer_treatment_first	1.5496603278688525	-1	193	-1	-1	-1	0.8435	-1	200	-1	-1	-1	0.7061599997586525	0.0547648	FALSE	1.4470452832494756	-1	193	-1	-1	-1	1.9057892485384287	-1	199	-1	-1	-1	-0.458744	-0.0309747	FALSE	6.331673070757291e-59	TRUE
months_since_cancer_treatment_last	0.31096131147540984	-1	193	-1	-1	-1	-0.0195224	-1	200	-1	-1	-1	0.3304836973477516	0.038509592693123804	FALSE	0.26222321810515165	-1	193	-1	-1	-1	0.5000061110997943	-1	194	-1	-1	-1	-0.237783	-0.0241345	FALSE	2.0431638126886583e-57	TRUE
months_since_steroids_first	40.99200349726776	-1	198	-1	26	73	21.365687730457225	-1	200	-1	-1	36	19.626315766810535	0.4700786168374907	TRUE	39.92009125909026	-1	198	-1	24	71	43.338359373408565	-1	199	-1	30	77	-3.41827	-0.0721952	FALSE	3.3937675955824104e-290	TRUE
months_since_steroids_last	16.979464043715847	-1	193	-1	3	24	10.104443257458911	-1	200	-1	-1	11	6.875020786256936	0.2735635135473961	TRUE	16.792147236764375	-1	193	-1	3	24	17.893597604448882	-1	199	-1	4	26	-1.10145	-0.0391005	FALSE	8.816746178754676e-99	TRUE
months_since_antibacterial_first	56.94725595628415	-1	198	14	52	89	34.54667476864107	-1	200	-1	22	59	22.400581187643084	0.5094939451468758	TRUE	56.13663808029985	-1	198	13	51	88	60.966818765150435	-1	199	19	57	94	-4.83018	-0.101237	TRUE	0	TRUE
months_since_antibacterial_last	19.10968830601093	-1	196	1	10	27	13.04297893960469	-1	200	-1	4	17	6.06671	0.2558997366560473	TRUE	19.02054959157483	-1	196	1	9	27	19.181157442301032	-1	195	2	10	27	-0.160608	-0.00629054	FALSE	8.754980888399785e-07	TRUE
months_since_contraceptives_first	2.718408743169399	-1	198	-1	-1	-1	1.1474255796429835	-1	200	-1	-1	-1	1.5709831635264155	0.0861918	FALSE	2.7865392841865106	-1	198	-1	-1	-1	3.334735491230572	-1	198	-1	-1	-1	-0.548196	-0.0250442	FALSE	3.6589707724201083e-34	TRUE
months_since_contraceptives_last	1.5021307103825137	-1	196	-1	-1	-1	0.38299627513399004	-1	200	-1	-1	-1	1.1191344352485237	0.0825048	FALSE	1.521576256340266	-1	196	-1	-1	-1	1.9084903546474914	-1	196	-1	-1	-1	-0.386914	-0.0236623	FALSE	1.1835075717320251e-33	TRUE
months_since_antiallergics_first	15.333613114754097	-1	198	-1	-1	3	8.89933	-1	200	-1	-1	-1	6.434282515811788	0.20620096952549596	TRUE	15.147124727546801	-1	198	-1	-1	3	17.387077060968405	-1	199	-1	-1	13	-2.23995	-0.0614407	FALSE	1.1508067630696475e-208	TRUE
months_since_antiallergics_last	9.873963715846994	-1	197	-1	-1	0	5.765011982312378	-1	200	-1	-1	-1	4.1089517335346155	0.17200465836232154	TRUE	9.732995864822472	-1	197	-1	-1	1	11.023611252571754	-1	199	-1	-1	3	-1.29062	-0.0466048	FALSE	2.4999006855164704e-134	TRUE
months_since_analgesics_first	38.60559912568306	-1	198	-1	23	69	27.64005155659082	-1	200	-1	10	48	10.965547569092237	0.2658085764116462	TRUE	38.14817787374468	-1	198	-1	22	69	43.08617872929865	-1	199	-1	32	76	-4.938	-0.108139	TRUE	0	TRUE
months_since_analgesics_last	18.86327781420765	-1	194	-1	4	29	12.741495036235786	-1	200	-1	1	16	6.1217827779718625	0.2279899175190525	TRUE	18.50265629137724	-1	194	-1	3	28	19.78596891487238	-1	197	-1	5	30	-1.28331	-0.0431178	FALSE	1.1759419857095246e-122	TRUE
months_since_antiarrhythmics_first	0.8790889617486339	-1	194	-1	-1	-1	0.5922068715617886	-1	199	-1	-1	-1	0.2868820901868453	0.0263014	FALSE	0.8416471450978794	-1	194	-1	-1	-1	1.1116416451080646	-1	199	-1	-1	-1	-0.269994	-0.0220786	FALSE	9.768963327018145e-28	TRUE
months_since_antiarrhythmics_last	0.24097398907103826	-1	190	-1	-1	-1	0.0435744	-1	199	-1	-1	-1	0.19739960147563337	0.023810399942558732	FALSE	0.21104479436149193	-1	190	-1	-1	-1	0.4049255464341733	-1	197	-1	-1	-1	-0.193881	-0.020733	FALSE	3.1706764758762026e-25	TRUE
months_since_antifungal_first	14.36448349726776	-1	196	-1	-1	5	7.7836438756575985	-1	200	-1	-1	-1	6.580839621610161	0.2283449889454243	TRUE	14.148159540445295	-1	196	-1	-1	5	16.423183475586157	-1	199	-1	-1	14	-2.27502	-0.0671524	FALSE	3.998094972790778e-251	TRUE
months_since_antifungal_last	8.91656	-1	195	-1	-1	1	4.890790346133647	-1	200	-1	-1	-1	4.025770091024823	0.18928630308899616	TRUE	8.777309486463913	-1	195	-1	-1	1	9.981489478723187	-1	199	-1	-1	4	-1.20418	-0.0488018	FALSE	5.859568112729237e-158	TRUE
months_since_diuretic_first	15.641140109289617	-1	198	-1	-1	8	11.209782062310762	-1	200	-1	-1	5	4.431358046978856	0.14195912294992694	TRUE	15.403990548165652	-1	198	-1	-1	8	17.41920922368662	-1	198	-1	-1	16	-2.01522	-0.0566096	FALSE	4.866386188814625e-173	TRUE
months_since_diuretic_last	4.827380109289617	-1	196	-1	-1	0	3.9856660348211084	-1	200	-1	-1	1	0.8417140744685088	0.0496318	FALSE	4.7825955877859485	-1	196	-1	-1	0	5.421148479354668	-1	195	-1	-1	1	-0.638553	-0.033857	FALSE	1.4048467436126891e-98	TRUE
months_since_vassopressin_first	-0.922179	-1	185	-1	-1	-1	-0.95157	-1	197	-1	-1	-1	0.029391634975802328	0.013302029952899716	FALSE	-0.925163	-1	185	-1	-1	-1	-0.91377	-1	192	-1	-1	-1	-0.0113931	-0.00443195	FALSE	0.022652482182193408	TRUE
months_since_vassopressin_last	-0.947039	-1	179	-1	-1	-1	-0.967131	-1	194	-1	-1	-1	0.020091590334502252	0.0118	FALSE	-0.948732	-1	179	-1	-1	-1	-0.943489	-1	174	-1	-1	-1	-0.00524332	-0.00267214	FALSE	0.0666151	TRUE
months_since_antihypotensives_first	-0.542173	-1	183	-1	-1	-1	-0.597495	-1	199	-1	-1	-1	0.0553225	0.0099747	FALSE	-0.540303	-1	183	-1	-1	-1	-0.482763	-1	185	-1	-1	-1	-0.0575401	-0.00927734	FALSE	4.347222770721527e-06	TRUE
months_since_antihypotensives_last	-0.638339	-1	183	-1	-1	-1	-0.686556	-1	199	-1	-1	-1	0.0482176	0.010233026904866745	FALSE	-0.63829	-1	183	-1	-1	-1	-0.593708	-1	185	-1	-1	-1	-0.0445825	-0.0084679	FALSE	1.4362331273615968e-05	TRUE
months_since_diagnostics_first	0.48676196721311477	-1	192	-1	-1	-1	0.2973950490135752	-1	199	-1	-1	-1	0.18936691819953955	0.018843309525064255	FALSE	0.5354566010062944	-1	192	-1	-1	-1	1.0430771424497363	-1	192	-1	-1	-1	-0.507621	-0.0429037	FALSE	3.1253322844133805e-106	TRUE
months_since_diagnostics_last	0.15316284153005463	-1	189	-1	-1	-1	0.025660209183269746	-1	199	-1	-1	-1	0.12750263234678488	0.015134105279001468	FALSE	0.18505021286997617	-1	189	-1	-1	-1	0.5739646778431892	-1	183	-1	-1	-1	-0.388914	-0.0394719	FALSE	4.631746081676629e-93	TRUE
months_since_antiplatelets_first	7.12248	-1	195	-1	-1	-1	6.462527443550641	-1	200	-1	-1	-1	0.6599556165586487	0.0299476	FALSE	6.994275936526043	-1	195	-1	-1	-1	8.433904381658552	-1	199	-1	-1	-1	-1.43963	-0.0587855	FALSE	7.137802449702741e-186	TRUE
months_since_antiplatelets_last	2.9048	-1	193	-1	-1	-1	2.61208	-1	200	-1	-1	-1	0.292716	0.021018033840772977	FALSE	2.781022998105559	-1	193	-1	-1	-1	3.2215803304067956	-1	193	-1	-1	-1	-0.440557	-0.0291102	FALSE	2.4593134897402977e-80	TRUE
months_since_sympathomimetics_first	17.08791956284153	-1	198	-1	-1	17	9.743098758927824	-1	200	-1	-1	-1	7.3448208039137075	0.2337542471004552	TRUE	16.878488928724206	-1	198	-1	-1	17	19.276195229268094	-1	198	-1	-1	26	-2.39771	-0.0654368	FALSE	2.4333597070679168e-239	TRUE
months_since_sympathomimetics_last	8.145738142076503	-1	195	-1	-1	3	4.713591720844313	-1	200	-1	-1	-1	3.43215	0.17279346249279923	TRUE	8.073304679065409	-1	195	-1	-1	3	8.75522	-1	192	-1	-1	5	-0.681919	-0.0300417	FALSE	1.7181727193739546e-76	TRUE
months_since_antiemetics_first	10.708287650273224	-1	194	-1	-1	-1	7.454654204990848	-1	200	-1	-1	-1	3.253633445282376	0.1278596600925986	TRUE	10.812277199486667	-1	194	-1	-1	-1	12.626190136684933	-1	199	-1	-1	-1	-1.81391	-0.0622093	FALSE	1.8285696151025598e-206	TRUE
months_since_antiemetics_last	7.4895685245901635	-1	194	-1	-1	-1	4.924128440415788	-1	200	-1	-1	-1	2.5654400841743756	0.12864410337103185	TRUE	7.516485710211648	-1	194	-1	-1	-1	8.526617913670531	-1	196	-1	-1	-1	-1.01013	-0.0443101	FALSE	2.6564161730954965e-112	TRUE
months_since_muscle_relaxants_first	18.621008087431694	-1	197	-1	-1	24	11.059831976260222	-1	200	-1	-1	-1	7.561176111171472	0.231725	TRUE	18.519386445580658	-1	197	-1	-1	24	21.244448065836917	-1	198	-1	-1	33	-2.72506	-0.0722473	FALSE	1.449206345354475e-292	TRUE
months_since_muscle_relaxants_last	10.839421202185793	-1	196	-1	-1	7	6.41815	-1	200	-1	-1	-1	4.421275024435883	0.19006610571334795	TRUE	10.709476278747632	-1	196	-1	-1	7	11.97156097859078	-1	196	-1	-1	10	-1.26208	-0.0474544	FALSE	3.941097081826844e-152	TRUE
months_since_laxatives_first	9.978790819672131	-1	198	-1	-1	-1	6.0549211931216425	-1	200	-1	-1	-1	3.9238696265504887	0.17344680097864942	TRUE	9.691320201258886	-1	198	-1	-1	-1	10.889215945896396	-1	194	-1	-1	2	-1.1979	-0.0465726	FALSE	1.3329351775888815e-112	TRUE
months_since_laxatives_last	7.73128	-1	193	-1	-1	-1	4.605902365380752	-1	200	-1	-1	-1	3.1253745745099586	0.16396243196321175	TRUE	7.502548328614206	-1	193	-1	-1	-1	8.343093438715854	-1	194	-1	-1	1	-0.840545	-0.0389603	FALSE	1.0317809416398966e-79	TRUE
months_since_anxiolytics_first	16.807087213114755	-1	198	-1	-1	9	10.597053499711645	-1	200	-1	-1	-1	6.21003	0.19166264455108026	TRUE	16.512857753967122	-1	198	-1	-1	9	18.934882157625633	-1	199	-1	-1	21	-2.42202	-0.0648713	FALSE	1.3954371491405822e-231	TRUE
months_since_anxiolytics_last	7.894569617486339	-1	197	-1	-1	1	5.040673654746279	-1	200	-1	-1	-1	2.8538959627400597	0.13620035200731662	TRUE	7.742026033285123	-1	197	-1	-1	1	8.650170092277607	-1	196	-1	-1	2	-0.908144	-0.0382172	FALSE	2.1907751036420905e-111	TRUE
months_since_antiepileptics_first	10.352288524590165	-1	194	-1	-1	-1	7.172147788161747	-1	200	-1	-1	-1	3.1801407364284175	0.12610540183537336	TRUE	10.330425128842354	-1	194	-1	-1	-1	12.19075186897802	-1	198	-1	-1	-1	-1.86033	-0.0644555	FALSE	7.166542363708164e-237	TRUE
months_since_antiepileptics_last	4.564602404371585	-1	194	-1	-1	-1	3.2466320341213324	-1	200	-1	-1	-1	1.3179703702502525	0.0820178	FALSE	4.5464036177710785	-1	193	-1	-1	-1	5.369888574280418	-1	195	-1	-1	-1	-0.823485	-0.0453599	FALSE	2.764200179665751e-158	TRUE
months_since_salicylates_first	9.576982732240436	-1	197	-1	-1	-1	7.143671220581346	-1	200	-1	-1	-1	2.43331	0.0962864	FALSE	9.400327962355625	-1	197	-1	-1	-1	10.676488562058218	-1	198	-1	-1	-1	-1.27616	-0.0447173	FALSE	2.6048902995087893e-115	TRUE
months_since_salicylates_last	7.190008306010929	-1	197	-1	-1	-1	5.135430459070752	-1	200	-1	-1	-1	2.0545778469401776	0.0968755	FALSE	6.989495019453668	-1	197	-1	-1	-1	7.7580228555132305	-1	198	-1	-1	-1	-0.768528	-0.032199	FALSE	3.705294827918099e-66	TRUE
months_since_antitussives_first	19.41184349726776	-1	198	-1	-1	28	9.926677423015724	-1	200	-1	-1	-1	9.485166074252037	0.2917476384681651	TRUE	19.089042798068892	-1	198	-1	-1	27	21.32683180216333	-1	198	-1	-1	34	-2.23779	-0.058889	FALSE	8.709043216988385e-191	TRUE
months_since_antitussives_last	12.524125027322404	-1	196	-1	-1	13	6.527384450518222	-1	200	-1	-1	-1	5.996740576804181	0.2487179884556729	TRUE	12.330889572426718	-1	196	-1	-1	13	13.535094009085169	-1	194	-1	-1	16	-1.2042	-0.043236	FALSE	1.7611669698919547e-110	TRUE
months_since_ulcer_treatment_first	5.6853700546448085	-1	198	-1	-1	-1	3.362102310332123	-1	200	-1	-1	-1	2.3232677443126857	0.11787110032675605	TRUE	5.518253855085454	-1	198	-1	-1	-1	6.608465910248315	-1	199	-1	-1	-1	-1.09021	-0.0478017	FALSE	2.5035145440442392e-129	TRUE
months_since_ulcer_treatment_last	3.4739567213114753	-1	195	-1	-1	-1	2.111833623310335	-1	200	-1	-1	-1	1.36212	0.0887728	FALSE	3.399745370841906	-1	195	-1	-1	-1	4.1341447515837935	-1	199	-1	-1	-1	-0.734399	-0.041703	FALSE	1.0218553718109658e-114	TRUE
months_since_amebicides_first	4.1101027322404375	-1	196	-1	-1	-1	2.4210217122829665	-1	200	-1	-1	-1	1.689081019957471	0.0948988	FALSE	4.08563	-1	196	-1	-1	-1	5.054934713083864	-1	196	-1	-1	-1	-0.969304	-0.0464752	FALSE	1.0869002040353734e-122	TRUE
months_since_amebicides_last	3.305210054644809	-1	194	-1	-1	-1	1.8770242742257865	-1	200	-1	-1	-1	1.4281857804190223	0.0916399	FALSE	3.275127823837363	-1	194	-1	-1	-1	4.010912387199283	-1	195	-1	-1	-1	-0.735785	-0.0405515	FALSE	4.7805192827115815e-99	TRUE
months_since_antastmatics_first	3.7397420765027323	-1	198	-1	-1	-1	1.5901396594814345	-1	200	-1	-1	-1	2.1496024170212977	0.1293684658189121	TRUE	3.727131246053248	-1	198	-1	-1	-1	4.38861	-1	195	-1	-1	-1	-0.661478	-0.0332032	FALSE	1.9740492648945198e-56	TRUE
months_since_antastmatics_last	1.2808708196721312	-1	191	-1	-1	-1	0.4389699065214686	-1	200	-1	-1	-1	0.8419009131506626	0.0775544	FALSE	1.2913568678576521	-1	191	-1	-1	-1	1.6730683832066977	-1	192	-1	-1	-1	-0.381712	-0.0297845	FALSE	2.607607403298569e-55	TRUE
months_since_migraine_first	4.097881530054645	-1	198	-1	-1	-1	1.9331494375682645	-1	200	-1	-1	-1	2.16473	0.11291802033352898	TRUE	4.058499521297183	-1	198	-1	-1	-1	4.672705791285572	-1	197	-1	-1	-1	-0.614206	-0.0270578	FALSE	2.4146416314137617e-41	TRUE
months_since_migraine_last	1.428439781420765	-1	198	-1	-1	-1	0.626733	-1	200	-1	-1	-1	0.801707	0.0660136	FALSE	1.4277525411989977	-1	198	-1	-1	-1	1.8416552932309385	-1	191	-1	-1	-1	-0.413903	-0.0291323	FALSE	2.169878679067198e-52	TRUE
months_since_ppi_first	21.675658142076504	-1	197	-1	-1	35	13.687668164553898	-1	200	-1	-1	13	7.987989977522606	0.23075509858990675	TRUE	21.33926992727791	-1	197	-1	-1	34	24.20839054001752	-1	199	-1	-1	43	-2.86912	-0.0721377	FALSE	2.1775843509089998e-280	TRUE
months_since_ppi_last	8.531158032786886	-1	196	-1	-1	4	6.122281080792643	-1	200	-1	-1	2	2.408876951994243	0.11403714932095561	TRUE	8.42476	-1	196	-1	-1	4	9.490436128821983	-1	196	-1	-1	5	-1.06568	-0.044955	FALSE	8.31532361739048e-148	TRUE
months_since_bowel_evacuants_first	12.38520655737705	-1	197	-1	-1	-1	5.6960942458067985	-1	200	-1	-1	-1	6.689112311570251	0.26354920182528413	TRUE	11.684025585137805	-1	197	-1	-1	-1	13.04285103175735	-1	196	-1	-1	5	-1.35883	-0.045757	FALSE	5.645218935693555e-130	TRUE
months_since_bowel_evacuants_last	9.135930054644808	-1	195	-1	-1	-1	4.266126751254462	-1	200	-1	-1	-1	4.869803303390346	0.23750859642968766	TRUE	8.678279114297936	-1	195	-1	-1	-1	9.47434	-1	195	-1	-1	2	-0.796058	-0.0335214	FALSE	1.4519758568063914e-78	TRUE
months_since_glaucoma_first	0.4669621857923497	-1	197	-1	-1	-1	0.017890158297873892	-1	200	-1	-1	-1	0.44907202749447583	0.0468453	FALSE	0.3583589660019148	-1	197	-1	-1	-1	0.4557597115560897	-1	196	-1	-1	-1	-0.0974007	-0.00922009	FALSE	8.768077896583228e-07	TRUE
months_since_glaucoma_last	-0.394726	-1	174	-1	-1	-1	-0.521666	-1	200	-1	-1	-1	0.1269395667669504	0.023026131603153317	FALSE	-0.420185	-1	174	-1	-1	-1	-0.395317	-1	188	-1	-1	-1	-0.0248681	-0.00413205	FALSE	0.000124017	TRUE
months_since_skin_care_first	0.5937556284153005	-1	194	-1	-1	-1	-0.330367	-1	200	-1	-1	-1	0.9241229970596714	0.0908073	FALSE	0.4943614919231631	-1	194	-1	-1	-1	0.6843494734269011	-1	194	-1	-1	-1	-0.189988	-0.0153543	FALSE	2.985894321249959e-13	TRUE
months_since_skin_care_last	0.11609180327868852	-1	192	-1	-1	-1	-0.507325	-1	199	-1	-1	-1	0.623417	0.0782361	FALSE	0.049772870790980014	-1	192	-1	-1	-1	0.21447923244586584	-1	191	-1	-1	-1	-0.164706	-0.0169844	FALSE	5.8817400171573105e-15	TRUE
months_since_osteoporosis_treatment_first	2.797766994535519	-1	196	-1	-1	-1	1.0835013284415407	-1	200	-1	-1	-1	1.7142656660939783	0.10961167715278362	TRUE	2.412982012996272	-1	196	-1	-1	-1	2.6968079688741318	-1	197	-1	-1	-1	-0.283826	-0.0159313	FALSE	1.0074266964081334e-14	TRUE
months_since_osteoporosis_treatment_last	1.0668625136612022	-1	188	-1	-1	-1	0.2337985659535708	-1	200	-1	-1	-1	0.8330639477076314	0.0781994	FALSE	0.860858	-1	188	-1	-1	-1	1.0774805972581531	-1	194	-1	-1	-1	-0.216622	-0.0179292	FALSE	4.417882980689575e-18	TRUE
months_since_varivax_vaccination	-0.480631	-1	189	-1	-1	-1	-0.831353	-1	200	-1	-1	-1	0.35072207669377825	0.059298448713342104	FALSE	-0.520686	-1	189	-1	-1	-1	-0.484588	-1	191	-1	-1	-1	-0.0360983	-0.00501872	FALSE	0.020853475763997296	TRUE
months_since_ppsv23_vaccination	20.76478076502732	-1	198	-1	-1	32	8.623492842348009	-1	200	-1	-1	-1	12.141287922679313	0.39184935801759463	TRUE	19.28290929090872	-1	198	-1	-1	28	20.082444847324357	-1	200	-1	-1	29	-0.799536	-0.0223504	FALSE	1.0643008199833837e-22	TRUE
months_since_prevnar13_vaccination	12.128872568306011	-1	156	-1	-1	22	2.7265953441569284	-1	162	-1	-1	-1	9.402277224149083	0.5190649900012007	TRUE	10.88773502271292	-1	156	-1	-1	16	10.909971277830968	-1	155	-1	-1	17	-0.0222363	-0.00103274	FALSE	0.4885310760888535	TRUE
months_since_zostavax_vaccination	-1	-1	-1	-1	-1	-1	-1	-1	-1	-1	-1	-1	0		FALSE	-1	-1	-1	-1	-1	-1	-1	-1	-1	-1	-1	-1	0		FALSE	1	TRUE
months_since_influenza_vaccination	11.02288087431694	-1	194	2	7	12	9.049843181339472	-1	200	-1	-1	10	1.9730376929774671	0.10479214558405864	TRUE	11.606349432686235	-1	194	2	7	12	11.729679574667454	-1	197	2	7	12	-0.12333	-0.00653169	FALSE	5.134435652654571e-07	TRUE
months_since_tdap_vaccination	40.11522448087432	-1	196	-1	27	73	13.928891454243848	-1	200	-1	-1	11	26.18633302663047	0.7058398738616923	TRUE	39.10466684320955	-1	196	-1	26	71	39.18706891283534	-1	199	-1	26	71	-0.0824021	-0.00193302	FALSE	0.513875	TRUE
months_since_calmette_guerin_vaccination	-0.990988	-1	163	-1	-1	-1	-0.971012	-1	192	-1	-1	-1	-0.0199751	-0.0174513	FALSE	-0.991196	-1	155	-1	-1	-1	-0.985364	-1	177	-1	-1	-1	-0.00583203	-0.0056851	FALSE	0.00267747	TRUE
months_since_visits_date_1	17.62512262295082	-1	197	-1	-1	24	12.144492579266947	-1	200	-1	1	14	5.480630043683872	0.19631188313403058	TRUE	17.176119859037296	-1	197	-1	-1	23	18.08337577152635	-1	197	-1	1	25	-0.907256	-0.0292633	FALSE	4.865967482477936e-74	TRUE
months_since_visits_date_2	14.579179016393443	-1	197	-1	-1	16	11.009414478549544	-1	200	-1	-1	11	3.5697645378438985	0.12762350629736846	TRUE	14.255576378562262	-1	197	-1	-1	15	15.818374040048074	-1	199	-1	-1	19	-1.5628	-0.0501928	FALSE	3.0462321614764675e-174	TRUE
months_since_visits_date_3	11.286092240437158	-1	195	-1	-1	-1	9.213775482319713	-1	200	-1	-1	4	2.072316758117445	0.0779716	FALSE	11.10408832576236	-1	195	-1	-1	-1	12.671872644680288	-1	195	-1	-1	5	-1.56778	-0.0532001	FALSE	1.6685302711690705e-184	TRUE
months_since_visits_date_4	8.543244590163935	-1	195	-1	-1	-1	7.517684353046727	-1	200	-1	-1	-1	1.0255602371172081	0.0416487	FALSE	8.47341	-1	195	-1	-1	-1	10.043690289462427	-1	198	-1	-1	-1	-1.57028	-0.0575239	FALSE	5.273873991964555e-196	TRUE
months_since_visits_date_5	6.443803278688525	-1	198	-1	-1	-1	6.119926197438802	-1	200	-1	-1	-1	0.3238770812497229	0.014311459872957472	FALSE	6.474093010938868	-1	198	-1	-1	-1	7.728349391945571	-1	197	-1	-1	-1	-1.25426	-0.0504601	FALSE	4.563954634472138e-150	TRUE
months_since_vaccinations_date_1	10.669983825136612	-1	193	2	6	11	12.114247074695943	-1	200	-1	3	13	-1.44426	-0.0710974	FALSE	11.442806217025524	-1	193	2	6	11	11.531103460919518	-1	197	2	6	11	-0.0882972	-0.00469519	FALSE	3.875363488681247e-08	TRUE
months_since_vaccinations_date_2	19.13465530054645	-1	197	6	13	22	12.78367215250097	-1	200	-1	-1	18	6.350983148045479	0.2721650746295785	TRUE	19.709545537878633	-1	197	6	13	23	19.961944144547882	-1	199	6	14	23	-0.252399	-0.0105941	FALSE	4.6907145910718346e-05	TRUE
months_since_vaccinations_date_3	25.82551956284153	-1	196	10	21	33	12.346358683700778	-1	200	-1	-1	20	13.479160879140753	0.5258610940236578	TRUE	25.878120225703285	-1	196	9	20	34	26.536764376362267	-1	197	9	21	34	-0.658644	-0.0239997	FALSE	6.937326609340378e-30	TRUE
months_since_vaccinations_date_4	30.532277158469945	-1	194	8	26	43	11.282483498903627	-1	200	-1	-1	9	19.24979365956632	0.6873838499584622	TRUE	29.929734574565604	-1	194	-1	24	43	30.817076449858426	-1	196	-1	25	44	-0.887342	-0.0283442	FALSE	5.208563997833103e-41	TRUE
months_since_vaccinations_date_5	33.15774950819672	-1	197	-1	30	51	9.904032802354518	-1	200	-1	-1	-1	23.253716705842205	0.770913	TRUE	31.893406123321995	-1	197	-1	26	50	32.38265669878389	-1	197	-1	27	51	-0.489251	-0.0140493	FALSE	7.15873011710157e-12	TRUE
months_since_prescriptions_date_1	4.110099234972678	-1	186	0	1	3	5.2349210502171655	-1	199	0	1	4	-1.12482	-0.0984016	FALSE	4.114079973925974	-1	186	0	1	3	3.792900939072335	-1	193	0	1	3	0.32117903232574463	0.0321798	FALSE	2.1911368625524337e-101	TRUE
months_since_prescriptions_date_2	6.868733551912569	-1	189	1	3	7	7.667970378638334	-1	199	1	2	7	-0.799237	-0.0566816	FALSE	6.895141675663564	-1	189	1	3	7	6.421553848974353	-1	191	1	2	6	0.47358784079551697	0.036696554467684696	FALSE	1.4930116505417057e-119	TRUE
months_since_prescriptions_date_3	9.154893989071038	-1	195	2	4	10	9.443838692466601	-1	199	1	4	10	-0.288945	-0.0182458	FALSE	9.188276873561346	-1	195	2	4	10	8.695665193212605	-1	192	2	4	9	0.49261167645454407	0.032943807857139594	FALSE	2.410333987003118e-107	TRUE
months_since_prescriptions_date_4	11.123985136612022	-1	197	3	6	12	10.804655394594608	-1	200	2	5	12	0.3193297420174144	0.018620795136509417	FALSE	11.164950805646656	-1	197	2	6	12	10.666586543358253	-1	193	2	5	12	0.49836426973342896	0.0301101	FALSE	2.3594729888327565e-92	TRUE
months_since_prescriptions_date_5	12.850979672131148	-1	193	3	7	15	11.879855493168291	-1	199	2	6	14	0.9711241789628566	0.053325920099622365	FALSE	12.87981503737956	-1	193	3	7	15	12.399164816361452	-1	197	3	7	14	0.4806502163410187	0.026953488635495564	FALSE	3.950564483399083e-74	TRUE
months_since_enc_date_1	1.3723750819672131	0	160	0	1	1	1.458298269160735	0	180	0	1	1	-0.0859232	-0.0227487	FALSE	1.327255505082398	0	160	0	0	1	1.1390356684524658	0	156	0	0	1	0.1882198303937912	0.056881587741181475	FALSE	2.3797434499676157e-254	TRUE
months_since_enc_date_2	2.4686740983606557	0	161	0	1	3	2.7016043155935923	0	190	1	1	3	-0.23293	-0.0443456	FALSE	2.425621804404066	0	161	0	1	3	2.190104092399829	0	156	0	1	2	0.2355177104473114	0.051888196869177325	FALSE	2.9641954302422626e-190	TRUE
months_since_enc_date_3	3.535833879781421	0	162	1	2	4	3.8356167897862217	0	190	1	2	4	-0.299783	-0.0468178	FALSE	3.4952985272249495	0	162	1	2	4	3.1964942657513595	0	168	1	2	4	0.29880425333976746	0.0539471	FALSE	1.9381766306729833e-187	TRUE
months_since_enc_date_4	4.559183387978142	0	166	1	2	5	4.9103180529173756	0	190	1	2	6	-0.351135	-0.0475401	FALSE	4.5208	0	166	1	2	5	4.162088773909678	0	168	1	2	5	0.35870933532714844	0.0559668	FALSE	3.4410390126278143e-200	TRUE
months_since_enc_date_5	5.562817049180328	0	167	2	3	7	5.95158	0	190	1	3	7	-0.388766	-0.0468652	FALSE	5.53021	0	167	2	3	7	5.099830926239026	0	168	1	3	6	0.4303823411464691	0.059461024203352794	FALSE	7.208528175849803e-220	TRUE
months_since_diagnoses_date_1	4.014132459016394	-1	168	0	1	3	3.741723037288719	-1	198	0	1	3	0.2724094217276747	0.025585368384080303	FALSE	4.168491169460797	-1	168	0	1	3	4.0333645678433925	-1	181	0	1	3	0.13512660562992096	0.0118296	FALSE	5.0188231971353905e-158	TRUE
months_since_diagnoses_date_2	6.046982295081968	-1	169	1	3	6	5.407395922403173	-1	198	1	2	6	0.6395863726787949	0.054981118225103424	FALSE	6.192556680450592	-1	168	1	3	7	6.045566397099265	-1	183	1	2	6	0.14699028432369232	0.011971774663808523	FALSE	6.663205641519339e-91	TRUE
months_since_diagnoses_date_3	7.9802963934426225	-1	174	2	4	9	6.948087516222128	-1	198	1	3	8	1.0322088772204943	0.0816581	FALSE	8.123175327453097	-1	174	2	4	9	7.92147	-1	183	2	4	9	0.2017090767621994	0.015319395706616428	FALSE	3.9206523363105326e-92	TRUE
months_since_diagnoses_date_4	9.778682404371585	-1	180	3	6	12	8.335214718917916	-1	200	1	4	10	1.443467685453669	0.10617436280783488	TRUE	9.916699598704447	-1	180	2	6	12	9.647984355584526	-1	185	2	6	11	0.2687152326107025	0.0191663	FALSE	1.400082321477862e-93	TRUE
months_since_diagnoses_date_5	11.476453770491803	-1	174	3	7	14	9.649301542965485	-1	199	1	5	12	1.8271522275263177	0.1258339506630273	TRUE	11.612943309364242	-1	168	3	7	14	11.293055753600456	-1	187	3	7	13	0.31988754868507385	0.021512522547199764	FALSE	9.81977872786494e-102	TRUE
months_since_commercial	5.777005464480874	-1	190	0	0	3	4.623621646410084	-1	200	0	0	0	1.1533838180707905	0.0745375	FALSE	5.36847	-1	190	0	0	2	5.25572	-1	196	0	0	2	0.11274979263544083	0.00720603	FALSE	2.0678750437101085e-07	TRUE
months_since_medicare	1.4780310382513662	-1	194	-1	-1	0	0.8342570688877874	-1	200	-1	-1	0	0.6437739693635788	0.0707368	FALSE	1.3118168299688333	-1	194	-1	-1	0	1.3316779043001772	-1	185	-1	-1	0	-0.0198611	-0.00196345	FALSE	0.14475239012417374	TRUE
months_since_medicaid	1.8491261202185791	-1	196	-1	-1	-1	1.528047474083551	-1	200	-1	-1	-1	0.3210786461350281	0.0244332	FALSE	1.8492412051088793	-1	196	-1	-1	-1	2.089503167586727	-1	197	-1	-1	-1	-0.240262	-0.0166942	FALSE	2.5163105628873873e-62	TRUE
months_since_other_payor_type	1.7500747540983606	-1	194	-1	-1	-1	1.1749778289024457	-1	200	-1	-1	-1	0.5750969251959148	0.0445366	FALSE	1.7819050335091973	-1	194	-1	-1	-1	2.1838483632437717	-1	196	-1	-1	-1	-0.401943	-0.0272818	FALSE	3.484017894919463e-55	TRUE
months_since_uninsured	12.527144918032787	-1	197	-1	-1	11	7.1749208191375855	-1	200	-1	-1	0	5.352224098895202	0.2141976321814625	TRUE	12.31229960685258	-1	197	-1	-1	11	13.104057770263388	-1	198	-1	-1	13	-0.791758	-0.027899	FALSE	3.3150193015986553e-65	TRUE
records_pre_exposure	132.4585495081967	1	200	115	139	155	93.81914199391728	0	200	61	94	126	38.639407514279426	0.9972366097511463	TRUE	131.47054449899167	1	200	112	138	155	132.54338880853925	1	200	115	139	156	-1.07284	-0.0316615	FALSE	7.824006012655465e-92	TRUE
bmi		10	100	25.399999618530273	29	33.599998474121094		10	100	25.200000762939453	29.100000381469727	34		-0.0186556	FALSE		10	100	25.5	29.100000381469727	33.79999923706055		10	100	25.600000381469727	29.399999618530273	34.20000076293945	-0.272044	-0.0397798	FALSE	1.2721239389406814e-71	TRUE
smoker_count_log	0.401613	0	5.493061542510986	0	0	0.6931471824645996	0.49241	0	6.513230323791504	0	0	0.6931471824645996	-0.0907968	-0.102492	TRUE	0.41213768262181866	0	5.493061542510986	0	0	0.6931471824645996	0.4433073584714965	0	5.799092769622803	0	0	0.6931471824645996	-0.0311697	-0.0357243	FALSE	3.5160149128528935e-59	TRUE
non_smoker_count_log	2.303934389492514	0	5.857933044433594	1.7917594909667969	2.4849066734313965	2.995732307434082	1.7791223907719338	0	6.428105354309082	0.6931471824645996	1.9459102153778076	2.70805	0.5248119987205804	0.47861951963391147	TRUE	2.276404237443651	0	5.857933044433594	1.7917594909667969	2.397895336151123	2.944438934326172	2.3336682687965786	0	5.877735614776611	1.7917594909667969	2.4849066734313965	3.044522523880005	-0.057264	-0.0558763	FALSE	3.8762395526086522e-202	TRUE
age_first_record	53.013034316939894	34	87	46	51	60	56.47437179229807	34	89	47	55	66	-3.46134	-0.323678	TRUE	52.54217473671345	34	87	45	51	59	52.15285490212055	34	87	45	50	59	0.38931983709335327	0.039979247706298696	FALSE	1.7428997696291825e-109	TRUE
follow_up_in_days	913.3547873224044	1	2159	524	873	1273	1013.9703196902378	1	5842	306	751	1487	-100.616	-0.138071	TRUE	886.8779593000754	1	2159	493	828	1219	741.1592654458047	1	2170	357	665	1070	145.71869385427064	0.3020470357102304	TRUE	0	FALSE
gender_Female	0.5970535519125683	0	1	0	1	1	0.5880802387356115	0	1	0	1	1	0.00897331	0.0182631	FALSE	0.5941761218960706	0	1	0	1	1	0.6072783198549633	0	1	0	1	1	-0.0131022	-0.0267553	FALSE	5.267292291092165e-40	TRUE
gender_Male	0.40270513661202184	0	1	0	0	1	0.41159693396923797	0	1	0	0	1	-0.0088918	-0.0180991	FALSE	0.4055773970788943	0	1	0	0	1	0.3924446436210303	0	1	0	0	1	0.013132753781974316	0.026820612634228816	FALSE	3.4500854238909025e-40	TRUE
race_Caucasian	0.8662977049180328	0	1	1	1	1	0.82452	0	1	1	1	1	0.0417779	0.11575699255615733	TRUE	0.8609541463812104	0	1	1	1	1	0.8527734207899615	0	1	1	1	1	0.00818073	0.023360942054206593	FALSE	3.34982461983959e-31	TRUE
race_African American	0.0643392	0	1	0	0	0	0.10032715243597784	0	1	0	0	0	-0.0359879	-0.131208	TRUE	0.0686378	0	1	0	0	0	0.0785358	0	1	0	0	0	-0.00989794	-0.0379158	FALSE	4.6132719646997315e-79	TRUE
race_Other/Unknown	0.0417067	0	1	0	0	0	0.059218095112203196	0	1	0	0	0	-0.0175114	-0.0800625	FALSE	0.0431505	0	1	0	0	0	0.0455236	0	1	0	0	0	-0.00237314	-0.0115291	FALSE	1.0579102506335637e-08	TRUE
race_Asian	0.0276564	0	1	0	0	0	0.015934989408725883	0	1	0	0	0	0.011721404033897067	0.0803395	FALSE	0.0272575	0	1	0	0	0	0.023167179320038297	0	1	0	0	0	0.00409036	0.0260938	FALSE	3.2979239150691707e-38	TRUE
ethnicity_Not Hispanic	0.8788633879781421	0	1	1	1	1	0.8705638136522577	0	1	1	1	1	0.00829957	0.025072916331398264	FALSE	0.8790450388054837	0	1	1	1	1	0.8832168829316983	0	1	1	1	1	-0.00417184	-0.0128909	FALSE	1.3835023148313673e-10	TRUE
ethnicity_Hispanic	0.031305792349726774	0	1	0	0	0	0.0415451	0	1	0	0	0	-0.0102393	-0.0546749	FALSE	0.032800309629056244	0	1	0	0	0	0.036124747917133486	0	1	0	0	0	-0.00332444	-0.0182254	FALSE	1.6577312598535334e-19	TRUE
region_Midwest	0.5008507103825136	0	1	0	1	1	0.49529566822323595	0	1	0	0	1	0.00555504	0.011110333072169923	FALSE	0.5079831333645678	0	1	0	1	1	0.5124299769815241	0	1	0	1	1	-0.00444684	-0.00889562	FALSE	8.678406928347732e-06	TRUE
region_South	0.0985023	0	1	0	0	0	0.20885382931930113	0	1	0	0	0	-0.110352	-0.309633	TRUE	0.10677517263856919	0	1	0	0	0	0.11686052433236235	0	1	0	0	0	-0.0100854	-0.0320066	FALSE	2.482338972224414e-57	TRUE
region_Other/Unknown	0.027518251366120218	0	1	0	0	0	0.0372032	0	1	0	0	0	-0.00968495	-0.0547513	FALSE	0.028724206066285063	0	1	0	0	0	0.029669389501130555	0	1	0	0	0	-0.000945183	-0.00561415	FALSE	0.0053496	TRUE
region_West	0.11789814207650273	0	1	0	0	0	0.0940227	0	1	0	0	0	0.023875433490885348	0.0776297	FALSE	0.11295960563035995	0	1	0	0	0	0.10011203682956142	0	1	0	0	0	0.012847568839788437	0.0416513	FALSE	6.877112731508419e-95	TRUE
region_Northeast	0.2552306010928962	0	1	0	0	1	0.1646245895581979	0	1	0	0	0	0.090606	0.22386817397479322	TRUE	0.24355788230021796	0	1	0	0	0	0.24092807235542157	0	1	0	0	0	0.00262981	0.00613812	FALSE	0.00207887	TRUE
visits_type_1_Inpatient	0.13099366120218578	0	1	0	0	0	0.19150982456879145	0	1	0	0	0	-0.0605162	-0.165112	TRUE	0.12778920779776334	0	1	0	0	0	0.1391375201157035	0	1	0	0	0	-0.0113483	-0.0333747	FALSE	2.178454024107351e-61	TRUE
visits_type_1_Skilled nursing facility inpatient	0.00168044	0	1	0	0	0	0.00532224	0	1	0	0	0	-0.0036418	-0.0616833	FALSE	0.00163166	0	1	0	0	0	0.00234055	0	1	0	0	0	-0.000708888	-0.0159229	FALSE	2.9548027164391652e-15	TRUE
visits_type_1_Emergency patient	0.3036607650273224	0	1	0	0	1	0.2767373326772903	0	1	0	0	1	0.0269234	0.0593479	FALSE	0.3041473997270375	0	1	0	0	1	0.32563810067018395	0	1	0	0	1	-0.0214907	-0.0462813	FALSE	1.103271674969607e-116	TRUE
visits_type_1_Observation patient	0.0476608	0	1	0	0	0	0.0546511	0	1	0	0	0	-0.00699035	-0.0317328	FALSE	0.0475688	0	1	0	0	0	0.0513068	0	1	0	0	0	-0.00373796	-0.0172437	FALSE	1.2321781931362565e-17	TRUE
visits_type_1_Inpatient rehab	0.00894077	0	1	0	0	0	0.00637791	0	1	0	0	0	0.00256285	0.0293998	FALSE	0.00886109	0	1	0	0	0	0.00876943	0	1	0	0	0	9.166649397229776e-05	0.000980653	FALSE	0.6267179667028118	TRUE
visits_type_1_Inpatient psych	0.00223825	0	1	0	0	0	0.00287177	0	1	0	0	0	-0.000633521	-0.0125495	FALSE	0.00235277	0	1	0	0	0	0.00248518	0	1	0	0	0	-0.000132407	-0.00269539	FALSE	0.1819102382786888	TRUE
visits_type_2_Inpatient	0.089544	0	1	0	0	0	0.1324539412408715	0	1	0	0	0	-0.0429099	-0.136918	TRUE	0.0875782	0	1	0	0	0	0.0978407	0	1	0	0	0	-0.0102626	-0.0353907	FALSE	6.875740898276887e-69	TRUE
visits_type_2_Emergency patient	0.1944288524590164	0	1	0	0	0	0.20093543902573807	0	1	0	0	0	-0.00650659	-0.0163384	FALSE	0.1958851928051985	0	1	0	0	0	0.219496	0	1	0	0	0	-0.0236113	-0.05823	FALSE	3.0663432262279586e-183	TRUE
visits_type_2_Observation patient	0.0333657	0	1	0	0	0	0.0399516	0	1	0	0	0	-0.00658589	-0.0350512	FALSE	0.033564197103338696	0	1	0	0	0	0.0386609	0	1	0	0	0	-0.00509666	-0.0273202	FALSE	9.182402130486088e-42	TRUE
visits_type_2_Inpatient rehab	0.00817311	0	1	0	0	0	0.00461517	0	1	0	0	0	0.00355795	0.044648732533271215	FALSE	0.00806665	0	1	0	0	0	0.00787517	0	1	0	0	0	0.000191481	0.00215333	FALSE	0.2855628924700083	TRUE
visits_type_2_Inpatient psych	0.00200568	0	1	0	0	0	0.00236275	0	1	0	0	0	-0.000357068	-0.00764857	FALSE	0.00212259	0	1	0	0	0	0.00218166	0	1	0	0	0	-5.9074e-05	-0.00127476	FALSE	0.5275307805322712	TRUE
visits_type_2_Skilled nursing facility inpatient	0.00156852	0	1	0	0	0	0.0045222	0	1	0	0	0	-0.00295368	-0.0536243	FALSE	0.00156648	0	1	0	0	0	0.00206148	0	1	0	0	0	-0.000494999	-0.0116329	FALSE	8.18943734528969e-09	TRUE
visits_type_3_Inpatient	0.0619698	0	1	0	0	0	0.0942701	0	1	0	0	0	-0.0323002	-0.12058	TRUE	0.0609521	0	1	0	0	0	0.0704101	0	1	0	0	0	-0.00945795	-0.0381863	FALSE	5.122500550527122e-80	TRUE
visits_type_3_Emergency patient	0.13543344262295082	0	1	0	0	0	0.15169944968854046	0	1	0	0	0	-0.016266	-0.0464007	FALSE	0.13732659754333787	0	1	0	0	0	0.1568576724857917	0	1	0	0	0	-0.0195311	-0.0551626	FALSE	1.7625359776187196e-164	TRUE
visits_type_3_Observation patient	0.0217722	0	1	0	0	0	0.027825820117773053	0	1	0	0	0	-0.00605358	-0.0389341	FALSE	0.022095699822778106	0	1	0	0	0	0.026114766454136195	0	1	0	0	0	-0.00401907	-0.0262062	FALSE	1.6975319992796056e-38	TRUE
visits_type_3_Inpatient psych	0.00180634	0	1	0	0	0	0.00201974	0	1	0	0	0	-0.000213403	-0.00488378	FALSE	0.00189852	0	1	0	0	0	0.00193518	0	1	0	0	0	-3.66666e-05	-0.000838288	FALSE	0.6780401189182237	TRUE
visits_type_3_Skilled nursing facility inpatient	0.00132896	0	1	0	0	0	0.0040827	0	1	0	0	0	-0.00275374	-0.0530289	FALSE	0.00135055	0	1	0	0	0	0.00173352	0	1	0	0	0	-0.000382962	-0.00975998	FALSE	1.2902732573325539e-06	TRUE
visits_type_3_Inpatient rehab	0.0064577	0	1	0	0	0	0.00374908	0	1	0	0	0	0.00270863	0.038019754940193815	FALSE	0.00632295	0	1	0	0	0	0.00671202	0	1	0	0	0	-0.000389073	-0.00483517	FALSE	0.0165608	TRUE
visits_type_4_Inpatient	0.044202	0	1	0	0	0	0.0699795	0	1	0	0	0	-0.0257775	-0.111274	TRUE	0.043779918926076064	0	1	0	0	0	0.0523456	0	1	0	0	0	-0.00856572	-0.0400537	FALSE	1.2648023647308807e-87	TRUE
visits_type_4_Emergency patient	0.0985443	0	1	0	0	0	0.11783431913351847	0	1	0	0	0	-0.0192901	-0.0621319	FALSE	0.10064981361145628	0	1	0	0	0	0.11754700454258418	0	1	0	0	0	-0.0168972	-0.0542188	FALSE	3.420854930586794e-159	TRUE
visits_type_4_Observation patient	0.015059234972677596	0	1	0	0	0	0.020296692498677944	0	1	0	0	0	-0.00523746	-0.0397524	FALSE	0.015507934244566214	0	1	0	0	0	0.0185533	0	1	0	0	0	-0.00304536	-0.0235388	FALSE	2.159468838286746e-31	TRUE
visits_type_4_Inpatient psych	0.00157552	0	1	0	0	0	0.00170953	0	1	0	0	0	-0.000134014	-0.00330941	FALSE	0.00167444	0	1	0	0	0	0.00177629	0	1	0	0	0	-0.000101852	-0.00245416	FALSE	0.22388565069472544	TRUE
visits_type_4_Inpatient rehab	0.00483148	0	1	0	0	0	0.00290203	0	1	0	0	0	0.00192945	0.031092387028302432	FALSE	0.00477277	0	1	0	0	0	0.00505795	0	1	0	0	0	-0.000285185	-0.00407773	FALSE	0.043308142810791955	TRUE
visits_type_4_Skilled nursing facility inpatient	0.00117683	0	1	0	0	0	0.00352461	0	1	0	0	0	-0.00234778	-0.0484948	FALSE	0.00120185	0	1	0	0	0	0.00150129	0	1	0	0	0	-0.000299444	-0.00815066	FALSE	5.312128159411714e-05	TRUE
visits_type_5_Emergency patient	0.0734094	0	1	0	0	0	0.0934446	0	1	0	0	0	-0.0200352	-0.0725007	FALSE	0.0755678	0	1	0	0	0	0.0886985	0	1	0	0	0	-0.0131307	-0.0478369	FALSE	2.926682360875104e-124	TRUE
visits_type_5_Inpatient	0.0325666	0	1	0	0	0	0.053349623936986425	0	1	0	0	0	-0.0207831	-0.102634	TRUE	0.0327759	0	1	0	0	0	0.039445112138681224	0	1	0	0	0	-0.00666925	-0.0357532	FALSE	2.763383566283735e-70	TRUE
visits_type_5_Observation patient	0.011060109289617487	0	1	0	0	0	0.015331712076971392	0	1	0	0	0	-0.0042716	-0.0374396	FALSE	0.011444052881383553	0	1	0	0	0	0.0137174	0	1	0	0	0	-0.00227333	-0.0203977	FALSE	4.801450101131147e-24	TRUE
visits_type_5_Inpatient psych	0.00137093	0	1	0	0	0	0.00148963	0	1	0	0	0	-0.000118698	-0.00314083	FALSE	0.00146055	0	1	0	0	0	0.00153592	0	1	0	0	0	-7.53702e-05	-0.00194865	FALSE	0.3346916350170577	TRUE
visits_type_5_Skilled nursing facility inpatient	0.000989727	0	1	0	0	0	0.00303524	0	1	0	0	0	-0.00204551	-0.0456548	FALSE	0.00103481	0	1	0	0	0	0.00123852	0	1	0	0	0	-0.000203703	-0.00604548	FALSE	0.0027345	TRUE
visits_type_5_Inpatient rehab	0.00380503	0	1	0	0	0	0.00229251	0	1	0	0	0	0.00151251	0.027437231301948743	FALSE	0.00377462	0	1	0	0	0	0.00409647	0	1	0	0	0	-0.000321851	-0.00514055	FALSE	0.0108428	TRUE
has_chickenpox_diagnosis	0.00239563	0	1	0	0	0	0.0012267	0	1	0	0	0	0.00116893	0.027494400188873058	FALSE	0.00246277	0	1	0	0	0	0.00237314	0	1	0	0	0	8.962946594692767e-05	0.00182495	FALSE	0.3652841644348014	FALSE
has_diabetes_diagnosis	0.24912087431693988	0	1	0	0	0	0.27581434458419773	0	1	0	0	1	-0.0266935	-0.0606983	FALSE	0.2517121264590251	0	1	0	0	1	0.2722087551689719	0	1	0	0	1	-0.0204966	-0.0466275	FALSE	5.72026354836424e-118	FALSE
has_depression_diagnosis	0.2613455737704918	0	1	0	0	1	0.24297550381619565	0	1	0	0	0	0.0183701	0.042312142988994904	FALSE	0.2646452506569432	0	1	0	0	1	0.29060112851642866	0	1	0	0	1	-0.0259559	-0.057984	FALSE	3.3703697515594327e-181	FALSE
has_mci_diagnosis	0.00226098	0	1	0	0	0	0.00450366	0	1	0	0	0	-0.00224267	-0.0386345	FALSE	0.00217351	0	1	0	0	0	0.0026074	0	1	0	0	0	-0.000433888	-0.00888507	FALSE	1.0618757229443761e-05	FALSE
has_stroke_diagnosis	0.0349709	0	1	0	0	0	0.0521461	0	1	0	0	0	-0.0171752	-0.084221	FALSE	0.0356685	0	1	0	0	0	0.0426983	0	1	0	0	0	-0.0070298	-0.0362362	FALSE	5.295435397588342e-72	FALSE
has_hypertension_diagnosis	0.6321643715846994	0	1	0	1	1	0.629036	0	1	0	1	1	0.00312828	0.0064816	FALSE	0.629476	0	1	0	1	1	0.646233	0	1	0	1	1	-0.0167566	-0.0348698	FALSE	6.083660131229949e-67	FALSE
has_hyperlipidemia_diagnosis	0.7357569398907103	0	1	0	1	1	0.6005496425449737	0	1	0	1	1	0.13520729734573667	0.2901454895679509	TRUE	0.7264916176081155	0	1	0	1	1	0.7318266077285042	0	1	0	1	1	-0.00533499	-0.0120053	FALSE	2.22884827545844e-09	FALSE
has_bacterial_infection_diagnosis	0.5652459016393443	0	1	0	1	1	0.46143312211088766	0	1	0	0	1	0.10381277952845663	0.20882853349180355	TRUE	0.5635534008270355	0	1	0	1	1	0.6070012833309568	0	1	0	1	1	-0.0434479	-0.0882736	FALSE	0	FALSE
has_viral_infection_diagnosis	0.5533324590163935	0	1	0	1	1	0.39025510045462625	0	1	0	0	1	0.16307735856176725	0.3311216591186512	TRUE	0.5504430547350838	0	1	0	1	1	0.5805178138559003	0	1	0	1	1	-0.0300748	-0.0606999	FALSE	2.5470838909229862e-200	FALSE
has_other_infection_diagnosis	0.1282920218579235	0	1	0	0	0	0.10571807181421262	0	1	0	0	0	0.022573950043710864	0.0702739	FALSE	0.1287099468334318	0	1	0	0	0	0.14939398260373593	0	1	0	0	0	-0.020684	-0.059807	FALSE	7.439970173088762e-193	FALSE
has_atrial_fibrillation_diagnosis	0.0828748	0	1	0	0	0	0.12801185438246604	0	1	0	0	0	-0.0451371	-0.147365	TRUE	0.0827117	0	1	0	0	0	0.0934122	0	1	0	0	0	-0.0107005	-0.0377664	FALSE	4.342575357445997e-78	FALSE
has_atherosclerosis_diagnosis	0.059906448087431695	0	1	0	0	0	0.0719281	0	1	0	0	0	-0.0120217	-0.0484618	FALSE	0.0599377	0	1	0	0	0	0.0684117	0	1	0	0	0	-0.00847406	-0.0345841	FALSE	6.036925121424328e-66	FALSE
has_ihd_diagnosis	0.18755322404371585	0	1	0	0	0	0.23953523055242995	0	1	0	0	0	-0.051982	-0.1271	TRUE	0.18744372695606118	0	1	0	0	0	0.20588091503534253	0	1	0	0	0	-0.0184372	-0.0463982	FALSE	6.601556482237285e-117	FALSE
has_heart_failure_diagnosis	0.0616586	0	1	0	0	0	0.12363582283827904	0	1	0	0	0	-0.0619772	-0.214992	TRUE	0.0644925	0	1	0	0	0	0.0748162	0	1	0	0	0	-0.0103237	-0.0405628	FALSE	6.012822924001651e-90	FALSE
has_copd_diagnosis	0.10360655737704919	0	1	0	0	0	0.15418040063574248	0	1	0	0	0	-0.0505738	-0.151361	TRUE	0.10707665356175267	0	1	0	0	0	0.11973885233545864	0	1	0	0	0	-0.0126622	-0.0399404	FALSE	2.558326784313211e-87	FALSE
has_asthma_diagnosis	0.173064	0	1	0	0	0	0.1401379073813279	0	1	0	0	0	0.0329261	0.0906928	FALSE	0.1719744963435253	0	1	0	0	0	0.18723594956305636	0	1	0	0	0	-0.0152615	-0.0397659	FALSE	2.2951245623309792e-86	FALSE
has_b12_deficiency_diagnosis	0.0733779	0	1	0	0	0	0.053822804985329105	0	1	0	0	0	0.0195551	0.0801953	FALSE	0.0736836	0	1	0	0	0	0.0815119	0	1	0	0	0	-0.00782832	-0.0292637	FALSE	1.0448557963535869e-47	FALSE
has_brain_injury_diagnosis	0.060259672131147544	0	1	0	0	0	0.059347925350045655	0	1	0	0	0	0.000911747	0.00384504	FALSE	0.060257481004664805	0	1	0	0	0	0.0681897	0	1	0	0	0	-0.00793221	-0.0323606	FALSE	4.826649946221615e-58	FALSE
has_anxiety_diagnosis	0.29115278688524593	0	1	0	0	1	0.2504642685217695	0	1	0	0	1	0.0406885	0.091659	FALSE	0.29549000835183636	0	1	0	0	1	0.32175347823429956	0	1	0	0	1	-0.0262635	-0.0568795	FALSE	2.922432442597967e-175	FALSE
has_obesity_diagnosis	0.40145311475409834	0	1	0	0	1	0.29483607070153406	0	1	0	0	1	0.10661704405256428	0.22522018635716745	TRUE	0.40676295043898064	0	1	0	0	1	0.4256584710028315	0	1	0	0	1	-0.0188955	-0.0383401	FALSE	4.627226361284892e-81	FALSE
has_alcohol_disorder_diagnosis	0.039847868852459015	0	1	0	0	0	0.047412855063466694	0	1	0	0	0	-0.00756499	-0.0370404	FALSE	0.0413314	0	1	0	0	0	0.045762	0	1	0	0	0	-0.00443055	-0.0217107	FALSE	4.5772332238292e-27	FALSE
has_tobacco_use_diagnosis	0.30978622950819673	0	1	0	0	1	0.3454880305718285	0	1	0	0	1	-0.0357018	-0.0761212	FALSE	0.31680959850074353	0	1	0	0	1	0.33895215008861096	0	1	0	0	1	-0.0221426	-0.047181	FALSE	1.5478956609972705e-121	FALSE
has_substance_use_disorder_diagnosis	0.034813551912568304	0	1	0	0	0	0.0464156	0	1	0	0	0	-0.0116021	-0.0588012	FALSE	0.036788820761443033	0	1	0	0	0	0.0437494	0	1	0	0	0	-0.00696054	-0.035412	FALSE	5.817968448069696e-69	FALSE
has_herpes_simplex_diagnosis	0.0537355	0	1	0	0	0	0.027499762269280532	0	1	0	0	0	0.026235756856402524	0.13319905713517413	TRUE	0.0523029	0	1	0	0	0	0.0559043	0	1	0	0	0	-0.00360147	-0.0159206	FALSE	2.960913174357686e-15	FALSE
has_herpes_zoster_diagnosis	0.067903	0	1	0	0	0	0.0360033	0	1	0	0	0	0.0318997	0.1441086251496251	TRUE	0.065676	0	1	0	0	0	0.0697236	0	1	0	0	0	-0.00404759	-0.0161116	FALSE	1.3147038081430423e-15	FALSE
has_mobility_problems_diagnosis	0.1227855737704918	0	1	0	0	0	0.11130898144757827	0	1	0	0	0	0.011476592322913537	0.0357053	FALSE	0.12106699802407773	0	1	0	0	0	0.1391843718807928	0	1	0	0	0	-0.0181174	-0.0538694	FALSE	8.090623322917713e-157	FALSE
has_falls_fractures_diagnosis	0.3683794535519126	0	1	0	0	1	0.3385365258903006	0	1	0	0	1	0.029842927661612006	0.0624576	FALSE	0.35935100120184965	0	1	0	0	1	0.38930964942657514	0	1	0	0	1	-0.0299586	-0.0619341	FALSE	2.6294916578315542e-207	FALSE
has_ulcers_weight_loss_diagnosis	0.0663974	0	1	0	0	0	0.0797137	0	1	0	0	0	-0.0133163	-0.0511885	FALSE	0.0669715	0	1	0	0	0	0.0770284	0	1	0	0	0	-0.0100568	-0.0389137	FALSE	8.088132041316942e-83	FALSE
has_incontinence_diagnosis	0.073628	0	1	0	0	0	0.0669009	0	1	0	0	0	0.0067271	0.026321914945781143	FALSE	0.0710945	0	1	0	0	0	0.0805219	0	1	0	0	0	-0.00942739	-0.0356222	FALSE	9.994737463469692e-70	FALSE
has_dependence_care_diagnosis	0.013861420765027322	0	1	0	0	0	0.014814785535725702	0	1	0	0	0	-0.000953365	-0.0080196	FALSE	0.014393677048746206	0	1	0	0	0	0.018090892424273287	0	1	0	0	0	-0.00369722	-0.0292518	FALSE	1.1391188036746277e-47	FALSE
has_cognitive_decline_diagnosis	0.000557814	0	1	0	0	0	0.0015976	0	1	0	0	0	-0.00103979	-0.0316945	FALSE	0.00055611	0	1	0	0	0	0.000941109	0	1	0	0	0	-0.000384999	-0.0140768	FALSE	3.138692237222114e-12	FALSE
has_general_examination_diagnosis	0.8202579234972678	0	1	1	1	1	0.47103759520345684	0	1	0	0	1	0.34922032829381094	0.784224	TRUE	0.8151820089222057	0	1	1	1	1	0.8208205169990426	0	1	1	1	1	-0.00563851	-0.0146138	FALSE	1.0610101981980086e-13	FALSE
has_immunization_encounter_diagnosis	0.736199	0	1	0	1	1	0.29605091078420276	0	1	0	0	1	0.4401484334780923	0.981	TRUE	0.7298017966633396	0	1	0	1	1	0.7413232568087836	0	1	0	1	1	-0.0115215	-0.026126	FALSE	1.1019258327904477e-40	FALSE
has_drug_therapy_diagnosis	0.5206837158469946	0	1	0	1	1	0.500259	0	1	0	1	1	0.020424511449428584	0.0408665	FALSE	0.5212157014524047	0	1	0	1	1	0.5565174879305779	0	1	0	1	1	-0.0353018	-0.0708622	FALSE	2.329075463542204e-270	FALSE
has_varivax_vaccination	0.00637202	0	1	0	0	0	0.00247928	0	1	0	0	0	0.00389274	0.0586701	FALSE	0.00592777	0	1	0	0	0	0.00667536	0	1	0	0	0	-0.000747591	-0.00944751	FALSE	2.9196543511793667e-06	FALSE
has_ppsv23_vaccination	0.419312	0	1	0	0	1	0.2113149788748416	0	1	0	0	0	0.20799693369346442	0.4593038925293049	TRUE	0.3928337169745982	0	1	0	0	1	0.39543908252021753	0	1	0	0	1	-0.00260537	-0.00533162	FALSE	0.00731031	FALSE
has_prevnar13_vaccination	0.34857792349726774	0	1	0	0	1	0.1187302845980671	0	1	0	0	0	0.22984763889920062	0.5643895116997812	TRUE	0.31535108268318024	0	1	0	0	1	0.3137194190381129	0	1	0	0	1	0.00163166	0.00351402	FALSE	0.0757472	FALSE
has_zostavax_vaccination	0	0	0	0	0	0	0	0	0	0	0	0	0		FALSE	0	0	0	0	0	0	0	0	0	0	0	0	0		FALSE	1	FALSE
has_influenza_vaccination	0.8838802185792349	0	1	1	1	1	0.47515465038913723	0	1	0	0	1	0.4087255681900977	0.9742352188890129	TRUE	0.8667576541524923	0	1	1	1	1	0.8691063535067528	0	1	1	1	1	-0.0023487	-0.00693726	FALSE	0.000206314	FALSE
has_tdap_vaccination	0.6901578142076503	0	1	0	1	1	0.28849065583349376	0	1	0	0	1	0.40166715837415656	0.8774458480848317	TRUE	0.6715080157258968	0	1	0	1	1	0.672893	0	1	0	1	1	-0.00138518	-0.00295089	FALSE	0.1258874308527504	FALSE
has_calmette_guerin_vaccination	0.000138142	0	1	0	0	0	0.000719197	0	1	0	0	0	-0.000581055	-0.0280732	FALSE	0.000136481	0	1	0	0	0	0.000226111	0	1	0	0	0	-8.96295e-05	-0.0066573	FALSE	0.000973971	FALSE
has_donepezil_first	0.00533858	0	1	0	0	0	0.00980446	0	1	0	0	0	-0.00446588	-0.0515359	FALSE	0.00548777	0	1	0	0	0	0.00640036	0	1	0	0	0	-0.000912591	-0.0118723	FALSE	4.140621557057137e-09	FALSE
has_donepezil_memantine_first	0.000162623	0	1	0	0	0	0.000134125	0	1	0	0	0	2.8497977357717675e-05	0.00233974	FALSE	0.000171111	0	1	0	0	0	0.000183333	0	1	0	0	0	-1.22222e-05	-0.000918182	FALSE	0.6492108060096153	FALSE
has_memantine_first	0.00282055	0	1	0	0	0	0.00483857	0	1	0	0	0	-0.00201802	-0.0326771	FALSE	0.00288851	0	1	0	0	0	0.00348129	0	1	0	0	0	-0.000592777	-0.0105206	FALSE	1.9340592775289363e-07	FALSE
has_galantamine_first	0.00016612	0	1	0	0	0	0.000388503	0	1	0	0	0	-0.000222382	-0.0133563	FALSE	0.000167037	0	1	0	0	0	0.000179259	0	1	0	0	0	-1.22222e-05	-0.000928919	FALSE	0.645388	FALSE
has_rivastigmine_first	0.000573552	0	1	0	0	0	0.00140563	0	1	0	0	0	-0.000832081	-0.0264661	FALSE	0.00057648	0	1	0	0	0	0.000696665	0	1	0	0	0	-0.000120185	-0.00476502	FALSE	0.018274935061145338	FALSE
has_antidepressants_first	0.3768201092896175	0	1	0	0	1	0.3200512236537923	0	1	0	0	1	0.0567689	0.1193554306182259	TRUE	0.3816992931494571	0	1	0	0	1	0.4096718339410483	0	1	0	0	1	-0.0279725	-0.0572272	FALSE	1.4086276953143967e-176	FALSE
has_antipsychotics_first	0.035165	0	1	0	0	0	0.044288985994677114	0	1	0	0	0	-0.00912396	-0.0467263	FALSE	0.0363855	0	1	0	0	0	0.0427696	0	1	0	0	0	-0.00638406	-0.0327491	FALSE	2.7108833247606013e-59	FALSE
has_angiotensin_antagonist_first	0.37960043715846997	0	1	0	0	1	0.32715996126680563	0	1	0	0	1	0.0524405	0.10986899137194299	TRUE	0.3800757776374488	0	1	0	0	1	0.39455908414984414	0	1	0	0	1	-0.0144833	-0.0297347	FALSE	3.4981415035102146e-49	FALSE
has_adrenergics_first	0.35507584699453554	0	1	0	0	1	0.3624805131122079	0	1	0	0	1	-0.00740467	-0.0154384	FALSE	0.3545537878633558	0	1	0	0	1	0.38163410808498505	0	1	0	0	1	-0.0270803	-0.0561719	FALSE	6.263950703820794e-170	FALSE
has_nsaids_first	0.5064061202185792	0	1	0	1	1	0.3986850583715381	0	1	0	0	1	0.10772106184704111	0.21769724692256578	TRUE	0.5068831354016011	0	1	0	1	1	0.5407732578273003	0	1	0	1	1	-0.0338901	-0.0678964	FALSE	7.056114516708871e-249	FALSE
has_antidiabetics_first	0.21609267759562842	0	1	0	0	0	0.20378303877401338	0	1	0	0	0	0.012309638821615038	0.030228647305645884	FALSE	0.220132	0	1	0	0	0	0.23883807622578476	0	1	0	0	0	-0.0187061	-0.0444961	FALSE	6.625666305072578e-108	FALSE
has_antihypertensives_first	0.3427777049180328	0	1	0	0	1	0.3166739271769426	0	1	0	0	1	0.026103777741090184	0.0555479	FALSE	0.3443849178057078	0	1	0	0	1	0.3628139577519301	0	1	0	0	1	-0.018429	-0.0385546	FALSE	2.1632449564835457e-81	FALSE
has_anticholinergics_first	0.18411890710382514	0	1	0	0	0	0.15438156909268047	0	1	0	0	0	0.0297373	0.0793677	FALSE	0.18188466317654967	0	1	0	0	0	0.1992687050579536	0	1	0	0	0	-0.017384	-0.0442725	FALSE	1.6278536920005827e-106	FALSE
has_antivirals_first	0.37782207650273225	0	1	0	0	1	0.188869	0	1	0	0	0	0.18895290623577224	0.4288459620534924	TRUE	0.35685970951905643	0	1	0	0	1	0.3691633904381659	0	1	0	0	1	-0.0123037	-0.0255885	FALSE	7.686668483814284e-38	FALSE
has_glucocorticoids_first	0.47805377049180325	0	1	0	0	1	0.3757544387232823	0	1	0	0	1	0.10229933176852096	0.20793538838815961	TRUE	0.4815057749893056	0	1	0	0	1	0.5172699680185777	0	1	0	1	1	-0.0357642	-0.0715742	FALSE	2.196648353276288e-275	FALSE
has_statins_first	0.5033372677595629	0	1	0	1	1	0.3830787112539784	0	1	0	0	1	0.12025855650558448	0.24387679832923384	TRUE	0.49551037868448394	0	1	0	0	1	0.5032999938889002	0	1	0	1	1	-0.00778962	-0.0155797	FALSE	9.906817236655096e-15	FALSE
has_nutrition_first	0.3608550819672131	0	1	0	0	1	0.3606147735408712	0	1	0	0	1	0.000240308	0.00050042	FALSE	0.36335988266688396	0	1	0	0	1	0.4050416573302642	0	1	0	0	1	-0.0416818	-0.0857721	FALSE	0	FALSE
has_cancer_treatment_first	0.045210928961748637	0	1	0	0	0	0.0480085	0	1	0	0	0	-0.0027976	-0.0132716	FALSE	0.044556028599947034	0	1	0	0	0	0.0524475	0	1	0	0	0	-0.00789147	-0.0367407	FALSE	3.545476774495089e-74	FALSE
has_steroids_first	0.6115672131147541	0	1	0	1	1	0.432855	0	1	0	0	1	0.17871240201128913	0.36364365798196185	TRUE	0.6051231386608543	0	1	0	1	1	0.6300829072538755	0	1	0	1	1	-0.0249598	-0.0513773	FALSE	2.243756220629726e-144	FALSE
has_antibacterial_first	0.8076187978142076	0	1	1	1	1	0.6746962386705444	0	1	0	1	1	0.13292255914366324	0.30703201747508485	TRUE	0.8047768430058463	0	1	1	1	1	0.8343178994112974	0	1	1	1	1	-0.0295411	-0.0768737	FALSE	0	FALSE
has_contraceptives_first	0.035883715846994534	0	1	0	0	0	0.026231371014152786	0	1	0	0	0	0.00965234	0.055663203772756666	FALSE	0.037253264345806766	0	1	0	0	0	0.0419751	0	1	0	0	0	-0.00472184	-0.02421	FALSE	3.265593649691087e-33	FALSE
has_antiallergics_first	0.25617661202185793	0	1	0	0	1	0.2001832521881678	0	1	0	0	0	0.0559934	0.13372362950948283	TRUE	0.25665193212605164	0	1	0	0	1	0.28146299729074575	0	1	0	0	1	-0.0248111	-0.0559694	FALSE	5.2863989165679675e-169	FALSE
has_analgesics_first	0.6024655737704918	0	1	0	1	1	0.5870413307873026	0	1	0	1	1	0.0154242	0.0314217	FALSE	0.6006233321790145	0	1	0	1	1	0.6467682467254691	0	1	0	1	1	-0.0461449	-0.0953587	FALSE	0	FALSE
has_antiarrhythmics_first	0.0369749	0	1	0	0	0	0.044629448310424404	0	1	0	0	0	-0.00765458	-0.0386997	FALSE	0.0368805	0	1	0	0	0	0.0406877	0	1	0	0	0	-0.00380722	-0.0197193	FALSE	1.611883800635811e-22	FALSE
has_antifungal_first	0.262024	0	1	0	0	1	0.19423770381085953	0	1	0	0	0	0.0677863	0.16206877554448476	TRUE	0.2614980342628995	0	1	0	0	1	0.2901794626306248	0	1	0	0	1	-0.0286814	-0.0642065	FALSE	6.455872929078992e-223	FALSE
has_diuretic_first	0.2684048087431694	0	1	0	0	1	0.2736263858218691	0	1	0	0	1	-0.00522158	-0.0117477	FALSE	0.2695545008249985	0	1	0	0	1	0.2917887189097798	0	1	0	0	1	-0.0222342	-0.0494984	FALSE	1.3562820160006202e-132	FALSE
has_vassopressin_first	0.00144087	0	1	0	0	0	0.00118816	0	1	0	0	0	0.000252715	0.00697486	FALSE	0.00139537	0	1	0	0	0	0.00154	0	1	0	0	0	-0.000144629	-0.00377798	FALSE	0.0614332	FALSE
has_antihypotensives_first	0.00880087	0	1	0	0	0	0.011108010624491805	0	1	0	0	0	-0.00230714	-0.0232416	FALSE	0.00894869	0	1	0	0	0	0.010030351795644822	0	1	0	0	0	-0.00108166	-0.011157	FALSE	3.318150028321049e-08	FALSE
has_diagnostics_first	0.029773989071038252	0	1	0	0	0	0.0328516	0	1	0	0	0	-0.00307758	-0.0176715	FALSE	0.0310423	0	1	0	0	0	0.0393901	0	1	0	0	0	-0.00834776	-0.0452996	FALSE	1.649403209570966e-111	FALSE
has_antiplatelets_first	0.15872699453551914	0	1	0	0	0	0.2013881725717508	0	1	0	0	0	-0.0426612	-0.1112	TRUE	0.15863600252592125	0	1	0	0	0	0.18050966572284124	0	1	0	0	0	-0.0218737	-0.0583145	FALSE	2.7941309092557775e-183	FALSE
has_sympathomimetics_first	0.2933263387978142	0	1	0	0	1	0.22925287334915873	0	1	0	0	0	0.0640735	0.14623037043577533	TRUE	0.293809	0	1	0	0	1	0.3209305167953393	0	1	0	0	1	-0.0271211	-0.0588048	FALSE	2.5651924042184643e-186	FALSE
has_antiemetics_first	0.21957071038251366	0	1	0	0	0	0.20827958896111562	0	1	0	0	0	0.011291121421398043	0.027536907799303772	FALSE	0.22356032674013568	0	1	0	0	0	0.249922	0	1	0	0	0	-0.0263612	-0.0620443	FALSE	3.228228050388007e-207	FALSE
has_muscle_relaxants_first	0.32222601092896175	0	1	0	0	1	0.2493386297178526	0	1	0	0	0	0.0728874	0.16185896506948017	TRUE	0.3244301399441853	0	1	0	0	1	0.3571673015420342	0	1	0	0	1	-0.0327372	-0.0691101	FALSE	1.884385310000735e-257	FALSE
has_laxatives_first	0.24314579234972677	0	1	0	0	0	0.19860868048922892	0	1	0	0	0	0.0445371	0.10751524676438884	TRUE	0.23992177792263347	0	1	0	0	0	0.25844452139903445	0	1	0	0	1	-0.0185227	-0.042833	FALSE	2.2615511912874304e-100	FALSE
has_anxiolytics_first	0.2662137704918033	0	1	0	0	1	0.23619875306722038	0	1	0	0	0	0.030015	0.0692472	FALSE	0.2651117312745717	0	1	0	0	1	0.2933164938583447	0	1	0	0	1	-0.0282048	-0.0629021	FALSE	1.410573049675041e-213	FALSE
has_antiepileptics_first	0.21719956284153005	0	1	0	0	0	0.19787971562921183	0	1	0	0	0	0.0193198	0.047652690857222596	FALSE	0.21895052046199914	0	1	0	0	0	0.24584954472306533	0	1	0	0	0	-0.026899	-0.0637193	FALSE	9.410259916548113e-219	FALSE
has_salicylates_first	0.18540415300546448	0	1	0	0	0	0.1947026374465524	0	1	0	0	0	-0.00929848	-0.0237015	FALSE	0.18495650933979751	0	1	0	0	0	0.20191888533539754	0	1	0	0	0	-0.0169624	-0.0429533	FALSE	2.0724796538008008e-100	FALSE
has_antitussives_first	0.33218273224043715	0	1	0	0	1	0.22251162068043662	0	1	0	0	0	0.10967111156000053	0.24682992185551067	TRUE	0.3299219816259599	0	1	0	0	1	0.3531400867776171	0	1	0	0	1	-0.0232181	-0.0489749	FALSE	1.1607113963019082e-130	FALSE
has_ulcer_treatment_first	0.12745792349726776	0	1	0	0	0	0.1042123679112253	0	1	0	0	0	0.023245555586042452	0.0726841	FALSE	0.12594161862663217	0	1	0	0	0	0.14258010633313642	0	1	0	0	0	-0.0166385	-0.0488174	FALSE	1.3481964756325643e-129	FALSE
has_amebicides_first	0.090518	0	1	0	0	0	0.0783941	0	1	0	0	0	0.012123981140142986	0.0436107	FALSE	0.0912672	0	1	0	0	0	0.10558350817868856	0	1	0	0	0	-0.0143163	-0.0480729	FALSE	5.117898964928447e-125	FALSE
has_antastmatics_first	0.0866518	0	1	0	0	0	0.0560632	0	1	0	0	0	0.0305886	0.11903728374916277	TRUE	0.0873928	0	1	0	0	0	0.0950337	0	1	0	0	0	-0.00764091	-0.0265413	FALSE	1.871486556580886e-39	FALSE
has_migraine_first	0.0682212	0	1	0	0	0	0.050364440622847645	0	1	0	0	0	0.017856761562944704	0.0756632	FALSE	0.068703	0	1	0	0	0	0.0755821	0	1	0	0	0	-0.00687906	-0.0265908	FALSE	1.3514022406768532e-39	FALSE
has_ppi_first	0.3587654644808743	0	1	0	0	1	0.3134019087325353	0	1	0	0	1	0.0453636	0.0961452	FALSE	0.3577885966877839	0	1	0	0	1	0.3888390947424171	0	1	0	0	1	-0.0310505	-0.0642288	FALSE	1.494731571881532e-222	FALSE
has_bowel_evacuants_first	0.24953005464480874	0	1	0	0	0	0.17919647548910766	0	1	0	0	0	0.0703336	0.17201918915445727	TRUE	0.24382677069116537	0	1	0	0	0	0.2672159866370618	0	1	0	0	1	-0.0233892	-0.0536453	FALSE	2.6403378557027664e-156	FALSE
has_glaucoma_first	0.026428852459016394	0	1	0	0	0	0.024964500019421326	0	1	0	0	0	0.00146435	0.00925475	FALSE	0.025181805218879225	0	1	0	0	0	0.0269092	0	1	0	0	0	-0.0017274	-0.0108459	FALSE	7.794385552471052e-08	FALSE
has_skin_care_first	0.023555846994535518	0	1	0	0	0	0.0120119	0	1	0	0	0	0.011543965551434419	0.0874284	FALSE	0.022348291947607506	0	1	0	0	0	0.023849585463730623	0	1	0	0	0	-0.00150129	-0.00999423	FALSE	7.400506621841401e-07	FALSE
has_osteoporosis_treatment_first	0.0632953	0	1	0	0	0	0.0451306	0	1	0	0	0	0.0181647	0.0802841	FALSE	0.058499521297182784	0	1	0	0	0	0.060059888777983746	0	1	0	0	0	-0.00156037	-0.00660763	FALSE	0.00104569	FALSE
