# Supplementary material for: Varicella-zoster virus reactivation and the risk of dementia
Source: Nat Med. 2025 Oct 6;31(12):4172–9. doi: 10.1038/s41591-025-03972-5 (PMC12705433; doi:10.1038/s41591-025-03972-5)
Supplement: Supplementary file 8 — Pre- and post-matching characteristics of the cohorts. [file 41591_2025_3972_MOESM8_ESM.xlsx]

## Sheet: ED_Fig 3
Pre- and post-matching characteristics of the ZVL and PPSV23 cohorts (dementia defined by code AND prescribed medication, all).
	Pre-Matching															Post-Matching
	ZVL						PPSV23						difference_in_means	NMD	has_bad_balance	ZVL						PPSV23						difference_in_means	NMD	has_bad_balance	p_value	used_in_matching
Covariate	Mean	Min	Max	25th_percentile	Median	75th_percentile	Mean	Min	Max	25th_percentile	Median	75th_percentile				Mean	Min	Max	25th_percentile	Median	75th_percentile	Mean	Min	Max	25th_percentile	Median	75th_percentile
age_at_exposure	65.1409	50	89	61	63	70	66.30545403112899	50	89	60	66	73	-1.16458	-0.153328	TRUE	66.48258513326536	50	89	61	65	72	66.3639	50	89	61	65	72	0.11869099736213684	0.016621795470446774	FALSE	1.340955823505902e-26	TRUE
index_date	24164.234318199116	24094	24285	24142	24166	24190	24176.559430992886	24094	24285	24140	24173	24215	-12.3251	-0.298135	TRUE	24159.260140126647	24094	24285	24132	24159	24185	24159.163071068695	24094	24285	24132	24159	24185	0.0970691	0.00267677	FALSE	0.7523245299727586	TRUE
visits_counts_1	0.10720110616181422	0	58	0	0	0	0.23316972128213906	0	154	0	0	0	-0.125969	-0.169319	TRUE	0.11322756288563623	0	37	0	0	0	0.11073901376665372	0	40	0	0	0	0.00248855	0.00479564	FALSE	0.011238613554471354	TRUE
visits_counts_2	0.0829159	0	50	0	0	0	0.1684608817217085	0	132	0	0	0	-0.085545	-0.13939	TRUE	0.0845083	0	38	0	0	0	0.0829142	0	36	0	0	0	0.00159409	0.00364038	FALSE	0.049633050984215055	TRUE
visits_counts_3	0.0643872	0	43	0	0	0	0.12486855348361454	0	88	0	0	0	-0.0604814	-0.116564	TRUE	0.062656	0	21	0	0	0	0.0616335	0	67	0	0	0	0.00102244	0.00271717	FALSE	0.026283	TRUE
visits_counts_4	0.050137	0	41	0	0	0	0.0938959	0	87	0	0	0	-0.0437589	-0.097958	FALSE	0.0471317	0	40	0	0	0	0.046705089865063755	0	74	0	0	0	0.000426608	0.00130858	FALSE	0.24024668138469485	TRUE
visits_counts_5	0.037016733778165986	0	30	0	0	0	0.0698076	0	86	0	0	0	-0.0327908	-0.0863619	FALSE	0.0332143	0	20	0	0	0	0.0332086	0	80	0	0	0	5.688112196367001e-06	2.0694099550628654e-05	FALSE	0.5207309802502709	TRUE
vaccinations_counts_1	0.4413783167638605	0	63	0	0	1	0.4192603225231172	0	39	0	0	1	0.022117994240743344	0.0325076	FALSE	0.390725	0	45	0	0	1	0.39499958050171996	0	39	0	0	1	-0.00427462	-0.00682775	FALSE	3.178468627469355e-06	TRUE
vaccinations_counts_2	0.3463198010938389	0	37	0	0	1	0.2937283869129491	0	40	0	0	0	0.052591414180889806	0.0899094	FALSE	0.28950500624981335	0	34	0	0	0	0.2937824666783273	0	26	0	0	1	-0.00427746	-0.00769793	FALSE	8.245587499200794e-06	TRUE
vaccinations_counts_3	0.2730746369273927	0	28	0	0	0	0.21707098214377227	0	37	0	0	0	0.0560037	0.10748893394817663	TRUE	0.21709391499969427	0	28	0	0	0	0.2208864638570236	0	37	0	0	0	-0.00379255	-0.00763858	FALSE	8.605399495848613e-06	TRUE
vaccinations_counts_4	0.21552395898647742	0	36	0	0	0	0.16561851094926422	0	62	0	0	0	0.049905448037213196	0.10640387024653088	TRUE	0.1634038232646636	0	13	0	0	0	0.1671309588308654	0	23	0	0	0	-0.00372714	-0.00852823	FALSE	4.0423926186445593e-07	TRUE
vaccinations_counts_5	0.1640858036526536	0	35	0	0	0	0.1250686699149928	0	56	0	0	0	0.0390171	0.0942509	FALSE	0.11812076146758985	0	9	0	0	0	0.12156633547632963	0	24	0	0	0	-0.00344557	-0.00912197	FALSE	6.901018638103968e-08	TRUE
other_procedures_counts_1	1.580809252325948	0	365	0	0	2	1.9604304988715586	0	366	0	0	2	-0.379621	-0.0907205	FALSE	1.3617340779072298	0	365	0	0	1	1.3613487083008045	0	161	0	0	1	0.00038537	0.000110162	FALSE	0.5318511356418703	TRUE
other_procedures_counts_2	1.117658358371782	0	172	0	0	1	1.3622268833492879	0	365	0	0	1	-0.244569	-0.0718611	FALSE	0.9141493214793074	0	172	0	0	0	0.9132889944981734	0	146	0	0	0	0.000860327	0.000308194	FALSE	0.30747954696773405	TRUE
other_procedures_counts_3	0.7713911108372689	0	114	0	0	0	0.9486128677171456	0	365	0	0	0	-0.177222	-0.063856	FALSE	0.5998313474711364	0	90	0	0	0	0.5974067896152134	0	124	0	0	0	0.00242456	0.00109485	FALSE	0.692724	TRUE
other_procedures_counts_4	0.5229423469332279	0	112	0	0	0	0.6612638646608219	0	366	0	0	0	-0.138322	-0.0613147	FALSE	0.3887156384692721	0	112	0	0	0	0.3875396212570444	0	114	0	0	0	0.00117602	0.000668502	FALSE	0.9617806994819151	TRUE
other_procedures_counts_5	0.33902119901851696	0	134	0	0	0	0.45222	0	251	0	0	0	-0.113199	-0.062834	FALSE	0.24038531272530259	0	70	0	0	0	0.24189	0	164	0	0	0	-0.00150451	-0.00110849	FALSE	0.7113137017332738	TRUE
elective_procedures_counts_1	0.6241695631530686	0	130	0	0	0	0.6163493843280905	0	243	0	0	0	0.00782018	0.00317786	FALSE	0.486342	0	130	0	0	0	0.49047312295850093	0	125	0	0	0	-0.00413099	-0.00195994	FALSE	0.00147816	TRUE
elective_procedures_counts_2	0.43904874433237046	0	365	0	0	0	0.4340507460422556	0	174	0	0	0	0.004998	0.00244807	FALSE	0.3249618540970762	0	365	0	0	0	0.3251438736897789	0	122	0	0	0	-0.00018202	-0.000105534	FALSE	0.00596726	TRUE
elective_procedures_counts_3	0.30016418456810035	0	109	0	0	0	0.30826360433009936	0	173	0	0	0	-0.00809942	-0.00483196	FALSE	0.20845936057085895	0	92	0	0	0	0.20952303756571547	0	112	0	0	0	-0.00106368	-0.000801764	FALSE	0.0835698	TRUE
elective_procedures_counts_4	0.20739537311214928	0	86	0	0	0	0.2172311265350801	0	164	0	0	0	-0.00983575	-0.00703904	FALSE	0.13307054254636877	0	77	0	0	0	0.13498317029781534	0	92	0	0	0	-0.00191263	-0.00180579	FALSE	0.036431517044570164	TRUE
elective_procedures_counts_5	0.1306463362920383	0	133	0	0	0	0.15051830411957995	0	141	0	0	0	-0.019872	-0.0176301	FALSE	0.0804967	0	84	0	0	0	0.0812177	0	121	0	0	0	-0.000720968	-0.000872259	FALSE	0.076224	TRUE
critical_procedures_counts_1	2.1333002910379872	0	365	0	0	2	2.549920978351553	0	366	0	0	2	-0.416621	-0.0730164	FALSE	1.8395838577061834	0	365	0	0	1	1.836532185472277	0	365	0	0	1	0.00305167	0.000630553	FALSE	0.45517147279149517	TRUE
critical_procedures_counts_2	1.536097046489966	0	365	0	0	1	1.785220235691547	0	365	0	0	1	-0.249123	-0.0529065	FALSE	1.2543012793986528	0	365	0	0	0	1.2533072817791278	0	259	0	0	0	0.000993998	0.000251548	FALSE	0.17752296021279979	TRUE
critical_procedures_counts_3	1.071573417322378	0	223	0	0	0	1.2594933595167277	0	365	0	0	0	-0.18792	-0.048615	FALSE	0.8291874105011084	0	223	0	0	0	0.8299538836297551	0	254	0	0	0	-0.000766473	-0.000243354	FALSE	0.4554954371330383	TRUE
critical_procedures_counts_4	0.7389148233656749	0	263	0	0	0	0.8889932887969646	0	365	0	0	0	-0.150078	-0.0469481	FALSE	0.5413660854837953	0	263	0	0	0	0.5399710759490971	0	192	0	0	0	0.00139501	0.000554712	FALSE	0.4372885235206727	TRUE
critical_procedures_counts_5	0.47701869094520294	0	254	0	0	0	0.6169774065730432	0	365	0	0	0	-0.139959	-0.0543897	FALSE	0.3323180052927885	0	254	0	0	0	0.33138515488018705	0	162	0	0	0	0.00093285	0.000480955	FALSE	0.8941735230547138	TRUE
prescriptions_counts_1	3.3142594116175985	0	365	0	1	4	4.062802224495276	0	366	0	0	5	-0.748543	-0.105092	TRUE	2.9850359986405413	0	365	0	0	3	2.986957158560396	0	366	0	0	4	-0.00192116	-0.00030088	FALSE	0.43505410169010017	TRUE
prescriptions_counts_2	2.380580191294956	0	365	0	0	3	2.963314635301256	0	366	0	0	3	-0.582734	-0.0968607	FALSE	2.0447313149066937	0	144	0	0	2	2.0390730652241613	0	365	0	0	2	0.00565825	0.00110229	FALSE	0.9234340869890305	TRUE
prescriptions_counts_3	1.6697715551141863	0	365	0	0	1	2.1460783328994486	0	365	0	0	1	-0.476307	-0.0947047	FALSE	1.3682910493287317	0	125	0	0	0	1.3568010625393725	0	239	0	0	0	0.011489986442029476	0.00284811	FALSE	0.641566	TRUE
prescriptions_counts_4	1.1603218814899114	0	365	0	0	0	1.53784	0	366	0	0	0	-0.377515	-0.0913326	FALSE	0.9093485547217731	0	365	0	0	0	0.9008832216330286	0	366	0	0	0	0.00846533	0.00267974	FALSE	0.9395545762797266	TRUE
prescriptions_counts_5	0.790388	0	164	0	0	0	1.0706331571147156	0	365	0	0	0	-0.280245	-0.0837807	FALSE	0.5873260326412323	0	164	0	0	0	0.5781909243324644	0	363	0	0	0	0.00913511	0.00375812	FALSE	0.5246982208389339	TRUE
diagnoses_counts_1	4.676030865249049	0	355	0	2	6	5.674416459461177	0	366	0	2	7	-0.998386	-0.108561	TRUE	4.064029657817386	0	355	0	1	5	4.034885192563931	0	360	0	1	5	0.029144465923309326	0.00376148	FALSE	0.6428252557705415	TRUE
diagnoses_counts_2	3.462179559202491	0	359	0	1	4	4.062794025102441	0	365	0	0	5	-0.600614	-0.0779703	FALSE	2.8478572170057492	0	359	0	0	3	2.8243198084243786	0	266	0	0	3	0.0235374	0.0036863	FALSE	0.6668068090926245	TRUE
diagnoses_counts_3	2.4971403614960006	0	347	0	0	3	2.923452518341017	0	365	0	0	3	-0.426312	-0.0666234	FALSE	1.945772381655269	0	347	0	0	1	1.9273884027922943	0	315	0	0	1	0.018383977934718132	0.00357942	FALSE	0.6308391910559001	TRUE
diagnoses_counts_4	1.7514560960316625	0	343	0	0	1	2.0947004249335337	0	365	0	0	1	-0.343244	-0.0650144	FALSE	1.3013305916632183	0	343	0	0	0	1.2866509959173573	0	195	0	0	0	0.014679595828056335	0.00360302	FALSE	0.6712394832298125	TRUE
diagnoses_counts_5	1.17624	0	259	0	0	0	1.4769676492955697	0	364	0	0	0	-0.300731	-0.0704952	FALSE	0.8311299008419828	0	259	0	0	0	0.8170560890530857	0	156	0	0	0	0.0140738	0.00448241	FALSE	0.38488254721668247	TRUE
well_visit_counts_1	0.364567	0	87	0	0	0	0.27665878841671776	0	338	0	0	0	0.087908	0.0931628	FALSE	0.22690590866882532	0	87	0	0	0	0.23176355654907915	0	64	0	0	0	-0.00485765	-0.00668492	FALSE	3.204203450224222e-09	TRUE
well_visit_counts_2	0.2808924319250188	0	76	0	0	0	0.20839397467617524	0	365	0	0	0	0.0724985	0.0907455	FALSE	0.16564778355595183	0	56	0	0	0	0.16984134432845435	0	88	0	0	0	-0.00419356	-0.00684456	FALSE	4.8286653082503555e-09	TRUE
well_visit_counts_3	0.2089928200964811	0	67	0	0	0	0.15410784456411003	0	227	0	0	0	0.054884975532371066	0.0851178	FALSE	0.11715236035328866	0	47	0	0	0	0.11965370772488307	0	49	0	0	0	-0.00250135	-0.00497559	FALSE	0.000114934	TRUE
well_visit_counts_4	0.14729947192733836	0	49	0	0	0	0.11359080110117846	0	123	0	0	0	0.0337087	0.0640121	FALSE	0.079443	0	41	0	0	0	0.0816344	0	46	0	0	0	-0.00219135	-0.00542373	FALSE	5.3881461999522116e-05	TRUE
well_visit_counts_5	0.10020060962128818	0	55	0	0	0	0.081905	0	106	0	0	0	0.018295593437736582	0.042544007232638535	FALSE	0.0520476	0	55	0	0	0	0.052998986093987524	0	35	0	0	0	-0.000951337	-0.00301405	FALSE	0.010190148080153809	TRUE
enc_reports_counts_1	1.357102341714116	0	169	0	0	1	1.7079148226573821	0	207	0	0	1	-0.350812	-0.084416	FALSE	1.1605882076900433	0	169	0	0	0	1.1451805335733716	0	144	0	0	0	0.015407674014568329	0.00442569	FALSE	0.15605914596088594	TRUE
enc_reports_counts_2	1.0277464671322791	0	179	0	0	0	1.238911089883794	0	255	0	0	0	-0.211165	-0.0604884	FALSE	0.8357017210805707	0	179	0	0	0	0.8184838052333477	0	113	0	0	0	0.017217915505170822	0.00596144	FALSE	0.022182211790001294	TRUE
enc_reports_counts_3	0.762105	0	154	0	0	0	0.9166290861161731	0	264	0	0	0	-0.154525	-0.0522692	FALSE	0.5945641555073014	0	154	0	0	0	0.5784298250478868	0	109	0	0	0	0.0161343	0.00674448	FALSE	0.00378127	TRUE
enc_reports_counts_4	0.5553751418040006	0	104	0	0	0	0.6825100288823612	0	264	0	0	0	-0.127135	-0.0510079	FALSE	0.42022635842786266	0	101	0	0	0	0.41094762528422785	0	121	0	0	0	0.00927873	0.00473188	FALSE	0.052340018231834866	TRUE
enc_reports_counts_5	0.39407105241220836	0	106	0	0	0	0.5005521778612294	0	199	0	0	0	-0.106481	-0.051067	FALSE	0.2862101672162805	0	84	0	0	0	0.27668257916074745	0	148	0	0	0	0.00952759	0.00595617	FALSE	0.00137001	TRUE
enc_surgery_counts_1	0.0984827	0	92	0	0	0	0.12232443562554193	0	210	0	0	0	-0.0238418	-0.0405397	FALSE	0.088726	0	92	0	0	0	0.0873509	0	117	0	0	0	0.0013751	0.00276995	FALSE	0.2394255530023346	TRUE
enc_surgery_counts_2	0.0753491	0	62	0	0	0	0.0897916	0	190	0	0	0	-0.0144424	-0.0297532	FALSE	0.0653749	0	62	0	0	0	0.0641406	0	73	0	0	0	0.00123432	0.00298568	FALSE	0.24559122494983032	TRUE
enc_surgery_counts_3	0.0562223	0	69	0	0	0	0.0669778	0	114	0	0	0	-0.0107554	-0.0266417	FALSE	0.046507427963613145	0	69	0	0	0	0.045959947157436995	0	99	0	0	0	0.000547481	0.00159991	FALSE	0.2753915723291108	TRUE
enc_surgery_counts_4	0.042694330377044606	0	51	0	0	0	0.0510018	0	140	0	0	0	-0.00830743	-0.0232394	FALSE	0.0340377	0	51	0	0	0	0.0335485	0	61	0	0	0	0.000489178	0.0017022	FALSE	0.11380652153287361	TRUE
enc_surgery_counts_5	0.0298613	0	50	0	0	0	0.037798432276089956	0	111	0	0	0	-0.00793714	-0.0272619	FALSE	0.023206076041528908	0	50	0	0	0	0.022674237544100646	0	28	0	0	0	0.000531839	0.002442	FALSE	0.25195590283559155	TRUE
enc_urgent_counts_1	0.013414749065815178	0	21	0	0	0	0.016031606609530565	0	64	0	0	0	-0.00261686	-0.0151972	FALSE	0.011595216866390508	0	11	0	0	0	0.011454436087659498	0	19	0	0	0	0.000140781	0.000969431	FALSE	0.49377206248180694	TRUE
enc_urgent_counts_2	0.00975956	0	14	0	0	0	0.011847353953439747	0	34	0	0	0	-0.0020878	-0.0142815	FALSE	0.00809703	0	14	0	0	0	0.00801455	0	16	0	0	0	8.24776288936846e-05	0.000675284	FALSE	0.8961424181244875	TRUE
enc_urgent_counts_3	0.00654382	0	8	0	0	0	0.00833853	0	30	0	0	0	-0.0017947	-0.0152376	FALSE	0.00526293	0	7	0	0	0	0.00538949	0	18	0	0	0	-0.00012656	-0.00130073	FALSE	0.3347634590525892	TRUE
enc_urgent_counts_4	0.00457035	0	8	0	0	0	0.00571985	0	16	0	0	0	-0.0011495	-0.0118745	FALSE	0.00344131	0	8	0	0	0	0.00351383	0	8	0	0	0	-7.25234e-05	-0.000935312	FALSE	0.5679688515247311	TRUE
enc_urgent_counts_5	0.00294753	0	8	0	0	0	0.00392315	0	18	0	0	0	-0.000975623	-0.0122641	FALSE	0.00232928	0	8	0	0	0	0.00240749	0	9	0	0	0	-7.82115e-05	-0.00119534	FALSE	0.516212	TRUE
enc_ambulatory_counts_1	1.5336478694062172	0	252	0	0	1	2.1790350237064944	0	364	0	0	2	-0.645387	-0.136415	TRUE	1.407669850587511	0	252	0	0	1	1.3952114626838505	0	188	0	0	1	0.0124584	0.0032371	FALSE	0.3137348818086947	TRUE
enc_ambulatory_counts_2	1.1501364580350768	0	252	0	0	1	1.6073154470411466	0	363	0	0	1	-0.457179	-0.115212	TRUE	1.0198984387553842	0	252	0	0	0	1.0060493074012296	0	253	0	0	0	0.013849131762981415	0.00431202	FALSE	0.11173224805650868	TRUE
enc_ambulatory_counts_3	0.8548135435958958	0	223	0	0	0	1.1873802119953016	0	333	0	0	0	-0.332567	-0.0996361	FALSE	0.7321354168888585	0	223	0	0	0	0.7233501274848163	0	248	0	0	0	0.00878529	0.00324968	FALSE	0.0288327	TRUE
enc_ambulatory_counts_4	0.6322465015639215	0	252	0	0	0	0.8785562304111381	0	338	0	0	0	-0.24631	-0.0870542	FALSE	0.5291437542394212	0	252	0	0	0	0.5193616231597179	0	192	0	0	0	0.00978213	0.00432746	FALSE	0.0358347	TRUE
enc_ambulatory_counts_5	0.45120402016606925	0	253	0	0	0	0.6479434385383762	0	333	0	0	0	-0.196739	-0.0834195	FALSE	0.37171955900065556	0	253	0	0	0	0.3637590458760475	0	118	0	0	0	0.00796051	0.00433693	FALSE	0.0430741	TRUE
enc_other_patient_counts_1	3.2157595439075926	0	352	0	0	4	3.9247026695173224	0	357	0	0	5	-0.708943	-0.0977688	FALSE	2.915008226432373	0	352	0	0	3	2.8828206211134195	0	357	0	0	3	0.032187607139348984	0.00502542	FALSE	0.0942586	TRUE
enc_other_patient_counts_2	2.494444726340931	0	150	0	0	3	2.8966174429783473	0	315	0	0	3	-0.402173	-0.0649085	FALSE	2.149839097524107	0	150	0	0	2	2.1296861157445526	0	170	0	0	2	0.020153	0.00370981	FALSE	0.5250451743058602	TRUE
enc_other_patient_counts_3	1.876371376069646	0	156	0	0	1	2.15749	0	275	0	0	1	-0.281115	-0.0530912	FALSE	1.5441489944128517	0	131	0	0	1	1.5282805832021513	0	140	0	0	1	0.0158684	0.00350025	FALSE	0.24811138623009188	TRUE
enc_other_patient_counts_4	1.4171221308474895	0	142	0	0	1	1.6194349183442966	0	223	0	0	0	-0.202313	-0.0444608	FALSE	1.1196366433880671	0	142	0	0	0	1.1131649936506447	0	147	0	0	0	0.00647165	0.00169957	FALSE	0.9498497181308162	TRUE
enc_other_patient_counts_5	1.0328369136200704	0	133	0	0	0	1.206546292747022	0	218	0	0	0	-0.173709	-0.0447908	FALSE	0.7766335191924019	0	109	0	0	0	0.7697068204732225	0	122	0	0	0	0.0069267	0.00221719	FALSE	0.5970709124935597	TRUE
enc_prescriptions_counts_1	0.6048207923626993	0	73	0	0	0	0.8964647292867963	0	119	0	0	0	-0.291644	-0.116666	TRUE	0.5354689350858407	0	73	0	0	0	0.5255915281255822	0	81	0	0	0	0.00987741	0.0048797	FALSE	0.011442790643447958	TRUE
enc_prescriptions_counts_2	0.44230253453131285	0	85	0	0	0	0.642628	0	106	0	0	0	-0.200326	-0.0956286	FALSE	0.37218598420695626	0	71	0	0	0	0.36534745122799234	0	68	0	0	0	0.00683853	0.00409913	FALSE	0.026035157329896846	TRUE
enc_prescriptions_counts_3	0.3148483739203868	0	73	0	0	0	0.4573098612047778	0	95	0	0	0	-0.142461	-0.081891	FALSE	0.25167337152900726	0	63	0	0	0	0.24599094736931917	0	46	0	0	0	0.00568242	0.00425841	FALSE	0.0546633	TRUE
enc_prescriptions_counts_4	0.22169628391969817	0	63	0	0	0	0.32264764544185504	0	90	0	0	0	-0.100951	-0.0705042	FALSE	0.16908340336821567	0	63	0	0	0	0.1637877708430209	0	56	0	0	0	0.00529563	0.0049531	FALSE	0.023047183512189543	TRUE
enc_prescriptions_counts_5	0.14975136729863833	0	58	0	0	0	0.22215947409094355	0	73	0	0	0	-0.0724081	-0.0621248	FALSE	0.10760486390480375	0	58	0	0	0	0.10427163011343518	0	58	0	0	0	0.00333323	0.00393267	FALSE	0.0267017	TRUE
enc_assisted_living_counts_1	0.00401944	0	36	0	0	0	0.0110956	0	118	0	0	0	-0.00707613	-0.0267806	FALSE	0.00468558	0	36	0	0	0	0.00443531	0	40	0	0	0	0.000250277	0.00133606	FALSE	0.34287372384570325	TRUE
enc_assisted_living_counts_2	0.00253344	0	31	0	0	0	0.00645318	0	133	0	0	0	-0.00391973	-0.0204045	FALSE	0.00277438	0	24	0	0	0	0.00280851	0	23	0	0	0	-3.41287e-05	-0.000254034	FALSE	0.9467722541178383	TRUE
enc_assisted_living_counts_3	0.00145338	0	23	0	0	0	0.00376583	0	46	0	0	0	-0.00231245	-0.0163403	FALSE	0.0015173	0	23	0	0	0	0.00162396	0	36	0	0	0	-0.000106652	-0.00103998	FALSE	0.6685009197130081	TRUE
enc_assisted_living_counts_4	0.000944152	0	37	0	0	0	0.00225611	0	65	0	0	0	-0.00131196	-0.0119517	FALSE	0.00102386	0	37	0	0	0	0.0011618	0	17	0	0	0	-0.000137937	-0.00157283	FALSE	0.4716158926012254	TRUE
enc_assisted_living_counts_5	0.000520099	0	22	0	0	0	0.00132574	0	47	0	0	0	-0.00080564	-0.0104605	FALSE	0.00050482	0	17	0	0	0	0.000654133	0	29	0	0	0	-0.000149313	-0.00258607	FALSE	0.4218597488998491	TRUE
enc_rehab_counts_1	0.00303723	0	36	0	0	0	0.00549052	0	71	0	0	0	-0.00245329	-0.0128417	FALSE	0.00308438	0	36	0	0	0	0.00310571	0	51	0	0	0	-2.13304e-05	-0.00014167	FALSE	0.8284765835587474	TRUE
enc_rehab_counts_2	0.00248361	0	32	0	0	0	0.00348449	0	93	0	0	0	-0.00100088	-0.0063708	FALSE	0.00224538	0	32	0	0	0	0.00231222	0	27	0	0	0	-6.68353e-05	-0.000517604	FALSE	0.3108970200710758	TRUE
enc_rehab_counts_3	0.00182125	0	25	0	0	0	0.00233657	0	63	0	0	0	-0.000515318	-0.00418689	FALSE	0.0014462	0	25	0	0	0	0.00159125	0	34	0	0	0	-0.000145047	-0.00139593	FALSE	0.9582988420448454	TRUE
enc_rehab_counts_4	0.00153855	0	48	0	0	0	0.00164577	0	47	0	0	0	-0.000107221	-0.000981369	FALSE	0.00111487	0	13	0	0	0	0.00121441	0	29	0	0	0	-9.9542e-05	-0.00123927	FALSE	0.9952437521703117	TRUE
enc_rehab_counts_5	0.00119786	0	26	0	0	0	0.00111819	0	45	0	0	0	7.96665164184843e-05	0.000916367	FALSE	0.000777849	0	26	0	0	0	0.00105514	0	23	0	0	0	-0.000277295	-0.00377924	FALSE	0.16670054063617934	TRUE
enc_swing_bed_counts_1	6.433280538148448e-05	0	3	0	0	0	0.000210622	0	48	0	0	0	-0.000146289	-0.00646552	FALSE	6.825734726352029e-05	0	3	0	0	0	5.545909465161023e-05	0	3	0	0	0	1.2798253010259941e-05	0.00140323	FALSE	0.41790904582012967	TRUE
enc_swing_bed_counts_2	2.5370683812416413e-05	0	1	0	0	0	0.000115816	0	8	0	0	0	-9.04457e-05	-0.008642	FALSE	3.128461749578013e-05	0	1	0	0	0	3.555070169975015e-05	0	1	0	0	0	-4.26608e-06	-0.000737986	FALSE	0.66168	TRUE
enc_swing_bed_counts_3	2.9901163064633628e-05	0	16	0	0	0	6.73887598623322e-05	0	16	0	0	0	-3.74876e-05	-0.00235167	FALSE	1.9908392951860083e-05	0	2	0	0	0	3.270664556377014e-05	0	5	0	0	0	-1.27983e-05	-0.00191225	FALSE	0.34165836498301505	TRUE
enc_swing_bed_counts_4	4.530479252217216e-06	0	1	0	0	0	3.817842288778516e-05	0	15	0	0	0	-3.36479e-05	-0.00437038	FALSE	2.844056135980012e-06	0	1	0	0	0	7.11014033995003e-06	0	2	0	0	0	-4.26608e-06	-0.00168644	FALSE	0.31731050786291415	TRUE
enc_swing_bed_counts_5	4.530479252217216e-06	0	1	0	0	0	1.9986020035216394e-05	0	9	0	0	0	-1.54555e-05	-0.00290015	FALSE	5.688112271960024e-06	0	1	0	0	0	7.11014033995003e-06	0	2	0	0	0	-1.42203e-06	-0.00050848	FALSE	0.763025	TRUE
enc_advice_counts_1	0.0317306	0	56	0	0	0	0.0261965	0	138	0	0	0	0.00553402	0.011530068966904283	FALSE	0.022432492772542344	0	56	0	0	0	0.021644689222875883	0	44	0	0	0	0.000787804	0.00189743	FALSE	0.7259524637522088	TRUE
enc_advice_counts_2	0.021739957739689536	0	48	0	0	0	0.017894918631275354	0	80	0	0	0	0.00384504	0.010087036671343376	FALSE	0.014426474749758611	0	40	0	0	0	0.015042212903198283	0	56	0	0	0	-0.000615738	-0.00190181	FALSE	0.39389110109745196	TRUE
enc_advice_counts_3	0.014597204150643871	0	39	0	0	0	0.0131216	0	67	0	0	0	0.00147561	0.00469819	FALSE	0.00961575	0	39	0	0	0	0.00987883	0	36	0	0	0	-0.000263075	-0.00100596	FALSE	0.4601677412726236	TRUE
enc_advice_counts_4	0.00840766	0	34	0	0	0	0.010001209410443157	0	64	0	0	0	-0.00159355	-0.00643699	FALSE	0.00589857	0	34	0	0	0	0.00594123	0	31	0	0	0	-4.26608e-05	-0.000221697	FALSE	0.5073896512670086	TRUE
enc_advice_counts_5	0.00484671	0	41	0	0	0	0.00757265	0	51	0	0	0	-0.00272595	-0.0133343	FALSE	0.00324507	0	27	0	0	0	0.00342851	0	25	0	0	0	-0.000183442	-0.00129666	FALSE	0.41294360017076803	TRUE
enc_unknown_counts_1	0.39342228778329086	0	353	0	0	0	0.4471305712312003	0	346	0	0	0	-0.0537083	-0.0161974	FALSE	0.3465425520568925	0	353	0	0	0	0.34547034289362805	0	162	0	0	0	0.00107221	0.000355403	FALSE	0.4940300898109026	TRUE
enc_unknown_counts_2	0.3090076800684284	0	149	0	0	0	0.33093108205337396	0	216	0	0	0	-0.0219234	-0.00779125	FALSE	0.2620826169866941	0	149	0	0	0	0.2599239783794853	0	160	0	0	0	0.00215864	0.000844067	FALSE	0.8963731822716079	TRUE
enc_unknown_counts_3	0.24045065583217656	0	176	0	0	0	0.25517432934091233	0	221	0	0	0	-0.0147237	-0.00604046	FALSE	0.19570661285712457	0	176	0	0	0	0.19402861973689636	0	148	0	0	0	0.00167799	0.000774036	FALSE	0.32685014714759497	TRUE
enc_unknown_counts_4	0.19993004940034576	0	161	0	0	0	0.1945257266199438	0	219	0	0	0	0.00540432	0.00252547	FALSE	0.15476926883582828	0	161	0	0	0	0.1526490249864552	0	162	0	0	0	0.00212024	0.00111917	FALSE	0.7181350031851168	TRUE
enc_unknown_counts_5	0.1608048305781979	0	222	0	0	0	0.14340840560756477	0	220	0	0	0	0.017396424970633123	0.00935883	FALSE	0.11265164151810028	0	222	0	0	0	0.11552840429964406	0	171	0	0	0	-0.00287676	-0.001805	FALSE	0.5393587795482992	TRUE
enc_observation_counts_1	0.017972411193545697	0	37	0	0	0	0.033644158650051964	0	103	0	0	0	-0.0156717	-0.0671745	FALSE	0.0188106	0	37	0	0	0	0.018119481642328655	0	25	0	0	0	0.000691106	0.00368355	FALSE	0.043332298233492224	TRUE
enc_observation_counts_2	0.012921832923173945	0	22	0	0	0	0.023412085085099447	0	54	0	0	0	-0.0104903	-0.0551709	FALSE	0.013052795636080266	0	16	0	0	0	0.012745637573394423	0	54	0	0	0	0.000307158	0.00189667	FALSE	0.11131597577225824	TRUE
enc_observation_counts_3	0.00930198	0	45	0	0	0	0.016756	0	52	0	0	0	-0.00745399	-0.0464839	FALSE	0.00898153	0	45	0	0	0	0.00869855	0	52	0	0	0	0.000282984	0.00204775	FALSE	0.16434548999945942	TRUE
enc_observation_counts_4	0.00651574	0	14	0	0	0	0.012128951851115425	0	66	0	0	0	-0.00561322	-0.0426747	FALSE	0.00621426	0	14	0	0	0	0.0061133	0	49	0	0	0	0.000100964	0.000937288	FALSE	0.2626412211826039	TRUE
enc_observation_counts_5	0.00434292	0	24	0	0	0	0.00879641	0	69	0	0	0	-0.00445349	-0.0399312	FALSE	0.00397457	0	24	0	0	0	0.00386223	0	50	0	0	0	0.00011234	0.00124024	FALSE	0.17130354908349754	TRUE
enc_orders_counts_1	0.404121	0	192	0	0	0	0.6167298874018379	0	263	0	0	0	-0.212608	-0.101731	TRUE	0.3637675780444554	0	128	0	0	0	0.3611581565396938	0	104	0	0	0	0.00260942	0.00168406	FALSE	0.7656250094635918	TRUE
enc_orders_counts_2	0.30647604826228936	0	125	0	0	0	0.4506934636490168	0	263	0	0	0	-0.144217	-0.082967	FALSE	0.25892855873189224	0	123	0	0	0	0.25873089683044165	0	187	0	0	0	0.000197662	0.000151894	FALSE	0.9441346972814345	TRUE
enc_orders_counts_3	0.22218648177478806	0	147	0	0	0	0.33006092148876376	0	262	0	0	0	-0.107874	-0.0745651	FALSE	0.17883567185849114	0	98	0	0	0	0.17916273831412885	0	262	0	0	0	-0.000327066	-0.000306035	FALSE	0.5743527366957495	TRUE
enc_orders_counts_4	0.16677147175336796	0	254	0	0	0	0.2398768246211368	0	261	0	0	0	-0.0731054	-0.0598526	FALSE	0.12798252611910055	0	142	0	0	0	0.1257982910066679	0	101	0	0	0	0.00218424	0.00243512	FALSE	0.8797124847998723	TRUE
enc_orders_counts_5	0.12430910191403688	0	145	0	0	0	0.17190923887086162	0	236	0	0	0	-0.0476001	-0.0465575	FALSE	0.0892635	0	145	0	0	0	0.0863441	0	75	0	0	0	0.00291942	0.00392896	FALSE	0.49881588699959645	TRUE
enc_visits_counts_1	0.017172328557604137	0	355	0	0	0	0.0508598	0	360	0	0	0	-0.0336875	-0.0309515	FALSE	0.018099573249376798	0	355	0	0	0	0.015717676235493538	0	161	0	0	0	0.0023819	0.00325989	FALSE	0.2004135020828488	TRUE
enc_visits_counts_2	0.010221667288852484	0	251	0	0	0	0.029473998700396235	0	354	0	0	0	-0.0192523	-0.0242644	FALSE	0.00977218	0	251	0	0	0	0.00839423	0	172	0	0	0	0.00137795	0.00276338	FALSE	0.0476945	TRUE
enc_visits_counts_3	0.00547282	0	174	0	0	0	0.017800369382647216	0	218	0	0	0	-0.0123276	-0.0219973	FALSE	0.00476095	0	174	0	0	0	0.00477659	0	138	0	0	0	-1.56423e-05	-4.75109e-05	FALSE	0.4652813478043565	TRUE
enc_visits_counts_4	0.0029276	0	88	0	0	0	0.010921847487193574	0	167	0	0	0	-0.00799425	-0.0202312	FALSE	0.00241318	0	50	0	0	0	0.00248855	0	45	0	0	0	-7.53675e-05	-0.000431643	FALSE	0.7510099852374271	TRUE
enc_visits_counts_5	0.00153674	0	94	0	0	0	0.00622949	0	268	0	0	0	-0.00469275	-0.0161139	FALSE	0.00130969	0	56	0	0	0	0.00107221	0	29	0	0	0	0.000237479	0.0021031	FALSE	0.0828924	TRUE
enc_diagnostics_counts_1	0.9187811923496515	0	190	0	0	1	1.0289617928792374	0	365	0	0	1	-0.110181	-0.0395713	FALSE	0.8585138953472664	0	190	0	0	0	0.8544724915780387	0	104	0	0	0	0.0040414	0.00154926	FALSE	0.7294898546555348	TRUE
enc_diagnostics_counts_2	0.7421006563758341	0	118	0	0	0	0.7845735085816895	0	324	0	0	0	-0.0424729	-0.0174436	FALSE	0.6536152930586544	0	118	0	0	0	0.6520567502961373	0	110	0	0	0	0.00155854	0.000688943	FALSE	0.9489851543625083	TRUE
enc_diagnostics_counts_3	0.5686068595080263	0	169	0	0	0	0.5989069696888946	0	327	0	0	0	-0.0303001	-0.014492	FALSE	0.4743473246674943	0	169	0	0	0	0.47142647901584284	0	67	0	0	0	0.00292085	0.00155971	FALSE	0.7445904284641076	TRUE
enc_diagnostics_counts_4	0.4346650526079251	0	84	0	0	0	0.4552241406523847	0	276	0	0	0	-0.0205591	-0.0114168	FALSE	0.34589552928595707	0	84	0	0	0	0.3456793810196226	0	78	0	0	0	0.000216148	0.000137033	FALSE	0.9969200899226569	TRUE
enc_diagnostics_counts_5	0.3206655092802337	0	261	0	0	0	0.346058	0	302	0	0	0	-0.0253929	-0.0163423	FALSE	0.24256243769739527	0	261	0	0	0	0.24202633311576305	0	92	0	0	0	0.000536105	0.000405196	FALSE	0.992717	TRUE
enc_hospice_counts_1	0.00016944	0	16	0	0	0	0.000453273	0	21	0	0	0	-0.000283833	-0.00757967	FALSE	0.000143625	0	7	0	0	0	0.000221836	0	18	0	0	0	-7.82115e-05	-0.00274358	FALSE	0.46347607295209237	TRUE
enc_hospice_counts_2	8.7891297493014e-05	0	10	0	0	0	0.000234964	0	23	0	0	0	-0.000147073	-0.00573521	FALSE	6.114720692357025e-05	0	3	0	0	0	0.000150735	0	23	0	0	0	-8.95878e-05	-0.0034489	FALSE	0.19703360578872653	TRUE
enc_hospice_counts_3	6.342670953104103e-05	0	14	0	0	0	0.000120685	0	21	0	0	0	-5.72581e-05	-0.00306215	FALSE	4.123881397171017e-05	0	2	0	0	0	7.394545953548032e-05	0	21	0	0	0	-3.27066e-05	-0.0016204	FALSE	0.6810888815666442	TRUE
enc_hospice_counts_4	3.533773816729429e-05	0	8	0	0	0	6.431398754922198e-05	0	16	0	0	0	-2.89762e-05	-0.00231385	FALSE	2.133042101985009e-05	0	2	0	0	0	4.8348954311660204e-05	0	16	0	0	0	-2.70185e-05	-0.00182282	FALSE	0.5924100269287155	TRUE
enc_hospice_counts_5	1.2685341906208206e-05	0	6	0	0	0	3.6641036731230054e-05	0	7	0	0	0	-2.39557e-05	-0.00336076	FALSE	7.11014033995003e-06	0	1	0	0	0	1.5642308747890065e-05	0	2	0	0	0	-8.53217e-06	-0.00238499	FALSE	0.15729920705028516	TRUE
enc_long_term_counts_1	1.8121917008868866e-06	0	1	0	0	0	2.5110640557066748e-05	0	4	0	0	0	-2.32984e-05	-0.00540427	FALSE	2.844056135980012e-06	0	1	0	0	0	8.532168407940036e-06	0	2	0	0	0	-5.68811e-06	-0.00213319	FALSE	0.2059032107320684	TRUE
enc_long_term_counts_2	1.8121917008868866e-06	0	1	0	0	0	1.4348937461181e-05	0	4	0	0	0	-1.25367e-05	-0.00389	FALSE	2.844056135980012e-06	0	1	0	0	0	2.844056135980012e-06	0	1	0	0	0	0	0	FALSE	1	TRUE
enc_long_term_counts_3	0	0	0	0	0	0	1.1017934121978267e-05	0	3	0	0	0	-1.10179e-05	-0.00394127	FALSE	0	0	0	0	0	0	1.422028067990006e-06	0	1	0	0	0	-1.42203e-06	-0.00168643	FALSE	0.31731050786291415	TRUE
enc_long_term_counts_4	0	0	0	0	0	0	6.662006678405464e-06	0	3	0	0	0	-6.66201e-06	-0.0029429	FALSE	0	0	0	0	0	0	0	0	0	0	0	0	0		FALSE	1	TRUE
enc_long_term_counts_5	0	0	0	0	0	0	4.099696417480285e-06	0	1	0	0	0	-4.0997e-06	-0.00286346	FALSE	0	0	0	0	0	0	0	0	0	0	0	0	0		FALSE	1	TRUE
enc_inpatient_counts_1	0.0846221	0	128	0	0	0	0.20516751359561824	0	363	0	0	0	-0.120545	-0.108969	TRUE	0.0982508	0	128	0	0	0	0.0942108	0	116	0	0	0	0.00403998	0.00495537	FALSE	0.000224249	TRUE
enc_inpatient_counts_2	0.0625424	0	89	0	0	0	0.13484132125016143	0	362	0	0	0	-0.072299	-0.0849669	FALSE	0.0693281	0	89	0	0	0	0.0662935	0	128	0	0	0	0.00303461	0.00472155	FALSE	3.550579564996276e-05	TRUE
enc_inpatient_counts_3	0.045412617928374935	0	90	0	0	0	0.0940547	0	363	0	0	0	-0.0486421	-0.0707777	FALSE	0.048334734030980306	0	90	0	0	0	0.0455575	0	76	0	0	0	0.00277722	0.00562403	FALSE	0.000568319	TRUE
enc_inpatient_counts_4	0.0338073	0	78	0	0	0	0.0670277	0	365	0	0	0	-0.0332204	-0.0587262	FALSE	0.0344159	0	78	0	0	0	0.0333835	0	104	0	0	0	0.00103239	0.00258332	FALSE	0.0693453	TRUE
enc_inpatient_counts_5	0.024955691912913316	0	65	0	0	0	0.0474945	0	120	0	0	0	-0.0225388	-0.050337	FALSE	0.0242399	0	55	0	0	0	0.0233909	0	77	0	0	0	0.000848951	0.00267345	FALSE	0.0498945	TRUE
enc_clinic_counts_1	2.9334708182770406	0	176	0	1	4	3.0575587127773187	0	350	0	0	4	-0.124088	-0.0224633	FALSE	2.595602235996934	0	143	0	0	3	2.5999294674078275	0	198	0	0	3	-0.00432723	-0.000841474	FALSE	0.360296	TRUE
enc_clinic_counts_2	2.2955929310026133	0	137	0	0	3	2.313094327865022	0	304	0	0	3	-0.0175014	-0.00360485	FALSE	1.923319980489775	0	127	0	0	2	1.924732054361289	0	304	0	0	2	-0.00141207	-0.00031672	FALSE	0.4077799236846472	TRUE
enc_clinic_counts_3	1.761990366388918	0	136	0	0	2	1.7058936723235645	0	269	0	0	1	0.0560967	0.013313632733186505	FALSE	1.391010791771008	0	97	0	0	1	1.3917758428715865	0	155	0	0	1	-0.000765051	-0.00020239	FALSE	0.4865281510153877	TRUE
enc_clinic_counts_4	1.3384911329460076	0	150	0	0	1	1.2636909361861755	0	294	0	0	0	0.0748002	0.020519	FALSE	1.0029208456516514	0	150	0	0	0	1.0063194927341477	0	112	0	0	0	-0.00339865	-0.00106039	FALSE	0.10661329373931563	TRUE
enc_clinic_counts_5	0.9646396094364447	0	137	0	0	0	0.9171443667096452	0	218	0	0	0	0.0474952	0.015438528502883714	FALSE	0.6793810196225654	0	133	0	0	0	0.6782960122066889	0	124	0	0	0	0.00108501	0.000414477	FALSE	0.6684422622161873	TRUE
enc_emergency_counts_1	0.0824565	0	67	0	0	0	0.1844707086940212	0	243	0	0	0	-0.102014	-0.15348	TRUE	0.0861194	0	35	0	0	0	0.0847344	0	36	0	0	0	0.00138506	0.00314643	FALSE	0.0485979	TRUE
enc_emergency_counts_2	0.0640247	0	65	0	0	0	0.13655653173882473	0	155	0	0	0	-0.0725318	-0.131773	TRUE	0.0647279	0	38	0	0	0	0.0633428	0	37	0	0	0	0.00138506	0.00371961	FALSE	0.032091841338644816	TRUE
enc_emergency_counts_3	0.0497555	0	48	0	0	0	0.10280373113370955	0	83	0	0	0	-0.0530482	-0.112613	TRUE	0.048361752564272116	0	39	0	0	0	0.047079083246945125	0	78	0	0	0	0.00128267	0.00391526	FALSE	0.00322316	TRUE
enc_emergency_counts_4	0.038323323994505436	0	55	0	0	0	0.0782694	0	101	0	0	0	-0.039946	-0.0982654	FALSE	0.036172127965461785	0	55	0	0	0	0.0354924	0	74	0	0	0	0.000679729	0.00238093	FALSE	0.0687286	TRUE
enc_emergency_counts_5	0.0284115	0	30	0	0	0	0.0586784	0	85	0	0	0	-0.0302669	-0.0871366	FALSE	0.025599349279956087	0	23	0	0	0	0.0254699	0	85	0	0	0	0.000129405	0.000526878	FALSE	0.4400307024003439	TRUE
enc_psych_counts_1	0.000637891	0	17	0	0	0	0.0025372	0	82	0	0	0	-0.00189931	-0.0197044	FALSE	0.000775005	0	17	0	0	0	0.000611472	0	36	0	0	0	0.000163533	0.00258143	FALSE	0.00902286	TRUE
enc_psych_counts_2	0.000549094	0	29	0	0	0	0.00182821	0	41	0	0	0	-0.00127911	-0.016278	FALSE	0.000548903	0	29	0	0	0	0.0004906	0	13	0	0	0	5.830315058119595e-05	0.00124414	FALSE	0.26005839074234693	TRUE
enc_psych_counts_3	0.000459391	0	14	0	0	0	0.00134265	0	55	0	0	0	-0.00088326	-0.0124815	FALSE	0.000527572	0	14	0	0	0	0.000432297	0	49	0	0	0	9.527587826596573e-05	0.00166079	FALSE	0.024450357903996887	TRUE
enc_psych_counts_4	0.00033888	0	18	0	0	0	0.00097624	0	31	0	0	0	-0.00063736	-0.0121332	FALSE	0.000364039	0	18	0	0	0	0.000310002	0	15	0	0	0	5.403706745710224e-05	0.0015507	FALSE	0.18084158776056602	TRUE
enc_psych_counts_5	0.000259143	0	13	0	0	0	0.000702329	0	24	0	0	0	-0.000443186	-0.0101921	FALSE	0.000258809	0	13	0	0	0	0.000253121	0	7	0	0	0	5.688112196367001e-06	0.000194255	FALSE	0.6564559345291626	TRUE
enc_palliative_counts_1	2.174630041064264e-05	0	9	0	0	0	0.000273655	0	25	0	0	0	-0.000251908	-0.00718135	FALSE	2.844056135980012e-05	0	9	0	0	0	1.422028067990006e-05	0	4	0	0	0	1.4220280718291178e-05	0.00128589	FALSE	1	TRUE
enc_palliative_counts_2	9.967054354877876e-06	0	8	0	0	0	0.000102749	0	14	0	0	0	-9.27816e-05	-0.00493144	FALSE	1.1376224543920047e-05	0	8	0	0	0	1.2798252611910053e-05	0	7	0	0	0	-1.42203e-06	-0.000157261	FALSE	0.7127018566581784	TRUE
enc_palliative_counts_3	7.2487668035475466e-06	0	7	0	0	0	3.0235261078917106e-05	0	11	0	0	0	-2.29865e-05	-0.00228658	FALSE	1.1376224543920047e-05	0	7	0	0	0	2.844056135980012e-06	0	1	0	0	0	8.532168067176826e-06	0.0014032	FALSE	0.7054569861112734	TRUE
enc_palliative_counts_4	2.71828755133033e-06	0	1	0	0	0	5.893313600127911e-06	0	5	0	0	0	-3.17503e-06	-0.00102014	FALSE	4.266084203970018e-06	0	1	0	0	0	1.422028067990006e-06	0	1	0	0	0	2.8440560981835006e-06	0.00168643	FALSE	0.31731050786291415	TRUE
enc_palliative_counts_5	0	0	0	0	0	0	2.8185412870176964e-06	0	6	0	0	0	-2.81854e-06	-0.00122979	FALSE	0	0	0	0	0	0	0	0	0	0	0	0	0		FALSE	1	TRUE
visits_counts_all	0.0080592	0	3	0	0	0	0.039646369819085744	0	14	0	0	0.0188679	-0.0315872	-0.288616	TRUE	0.00885979	0	3	0	0	0	0.00863038	0	3.962264060974121	0	0	0	0.000229413	0.00661124	FALSE	2.7782207882472364e-05	TRUE
vaccinations_counts_all	0.0375819	0	3	0	0.0215054	0.0555556	0.0313908	0	5	0	0.012500000186264515	0.0444444	0.00619114	0.0939032	FALSE	0.0354719	0	3	0	0.015873	0.0512821	0.0361496	0	2.5	0	0.0166667	0.0526316	-0.000677717	-0.00964499	FALSE	1.918011342099881e-18	TRUE
other_procedures_counts_all	0.0920663	0	16.33333396911621	0	0.0131579	0.10869564861059189	0.14759772901511592	0	29.68000030517578	0	0.0222222	0.145455	-0.0555314	-0.151895	TRUE	0.0818124	0	16.33333396911621	0	0	0.0819672	0.0818632	0	17.33333396911621	0	0	0.0819672	-5.08302e-05	-0.000248938	FALSE	0.7614308472245136	TRUE
elective_procedures_counts_all	0.034348201186258843	0	12.428571701049805	0	0	0.016393441706895828	0.043939111472465917	0	25.5	0	0	0.0166667	-0.00959091	-0.0526831	FALSE	0.027687330199268438	0	12.428571701049805	0	0	0	0.027911070186977138	0	16	0	0	0	-0.00022374	-0.00201393	FALSE	0.000164855	TRUE
critical_procedures_counts_all	0.12684994775373923	0	16	0	0.018518518656492233	0.1428571492433548	0.1969817642180111	0	29.33333396911621	0	0.032258063554763794	0.18627451360225677	-0.0701318	-0.148225	TRUE	0.11228017457757368	0	16	0	0	0.10606060922145844	0.11249411371112444	0	28.83333396911621	0	0	0.1066666692495346	-0.000213939	-0.000751023	FALSE	0.44330821967984424	TRUE
prescriptions_counts_all	0.19484691203806723	0	29.217391967773438	0	0.0652174	0.2688172161579132	0.23284350793293088	0	29.653846740722656	0	0.0638298	0.3103448152542114	-0.0379966	-0.104277	TRUE	0.17724456462373753	0	29.217391967773438	0	0.0188679	0.23148147761821747	0.1767691238851624	0	29.653846740722656	0	0.0188679	0.23188406229019165	0.000475441	0.0014347	FALSE	0.874175	TRUE
diagnoses_counts_all	0.2857030488428464	0	28.71666717529297	0	0.14705882966518402	0.3854166567325592	0.3972951735289856	0	30.11111068725586	0.016949152573943138	0.18367347121238708	0.492958	-0.111592	-0.187681	TRUE	0.2542729433419229	0	28.71666717529297	0	0.0898876	0.3333333432674408	0.2521439433065179	0	21.38888931274414	0	0.0909091	0.3333333432674408	0.002129	0.0048962	FALSE	0.21630653112455933	TRUE
well_visit_counts_all	0.024023194376413405	0	7	0	0	0.032258063554763794	0.016080954884014037	0	13.016666412353516	0	0	0.015873	0.00794224	0.12943301675793334	TRUE	0.015211723537258175	0	4	0	0	0.012658228166401386	0.015510250894722947	0	5.375	0	0	0.013513513840734959	-0.000298527	-0.00565563	FALSE	1.2210606966421608e-13	TRUE
enc_reports_counts_all	0.0844076	0	6.872340202331543	0	0	0.0744681	0.107261	0	15.75	0	0	0.0957447	-0.0228536	-0.0954224	FALSE	0.07462	0	6.872340202331543	0	0	0.0416667	0.0733409	0	14	0	0	0.04	0.00127911	0.00626914	FALSE	0.00449349	TRUE
enc_surgery_counts_all	0.0062818	0	6.4375	0	0	0	0.011902414042348439	0	16.153846740722656	0	0	0	-0.00562061	-0.103913	TRUE	0.00596953	0	6.4375	0	0	0	0.00590613	0	3.857142925262451	0	0	0	6.340376421576366e-05	0.00237573	FALSE	0.3079287800210708	TRUE
enc_urgent_counts_all	0.00079962	0	4.333333492279053	0	0	0	0.00101034	0	3.384615421295166	0	0	0	-0.000210724	-0.0181363	FALSE	0.000740059	0	4.333333492279053	0	0	0	0.000732166	0	2	0	0	0	7.893600923125632e-06	0.000817272	FALSE	0.6943653624761035	TRUE
enc_ambulatory_counts_all	0.10075588591159056	0	13.333333015441895	0	0.0131579	0.1111111119389534	0.15489122660636176	0	29.81818199157715	0	0.0285714	0.16923077404499054	-0.0541353	-0.185515	TRUE	0.0972509	0	13.333333015441895	0	0	0.097561	0.0960627	0	12	0	0	0.0961538	0.00118825	0.00516229	FALSE	0.00770614	TRUE
enc_other_patient_counts_all	0.2146048760979891	0	13.714285850524902	0	0.0606061	0.27272728085517883	0.2782123821369932	0	25.875	0	0.0851064	0.34285715222358704	-0.0636075	-0.14003	TRUE	0.19977816754155941	0	13.714285850524902	0	0.0319149	0.2368421107530594	0.19749358138056425	0	16	0	0.03125	0.23469388484954834	0.00228459	0.00587507	FALSE	0.00437588	TRUE
enc_prescriptions_counts_all	0.033047752254384104	0	4.320512771606445	0	0	0	0.0460176	0	6.82609	0	0	0.00826446	-0.0129698	-0.103995	TRUE	0.0294133	0	4.320512771606445	0	0	0	0.028885196588863262	0	4.800000190734863	0	0	0	0.000528148	0.00504277	FALSE	0.00315673	TRUE
enc_assisted_living_counts_all	0.0002109	0	2.5	0	0	0	0.0008411	0	10.913043022155762	0	0	0	-0.000630201	-0.0353388	FALSE	0.00025989	0	2.5	0	0	0	0.000262587	0	3	0	0	0	-2.69721e-06	-0.000295306	FALSE	0.18076891128518524	TRUE
enc_rehab_counts_all	0.000258506	0	1.7142857313156128	0	0	0	0.000751731	0	19	0	0	0	-0.000493226	-0.0156802	FALSE	0.000231089	0	1.7142857313156128	0	0	0	0.000250464	0	5.25	0	0	0	-1.93755e-05	-0.00235782	FALSE	0.4949888959784571	TRUE
enc_swing_bed_counts_all	2.619108947221582e-06	0	0.0946746	0	0	0	2.3343394145669583e-05	0	2.142857074737549	0	0	0	-2.07243e-05	-0.0096647	FALSE	3.068926622407371e-06	0	0.0909091	0	0	0	3.797595051769125e-06	0	0.1818181872367859	0	0	0	-7.28669e-07	-0.00197191	FALSE	0.47701346469832173	TRUE
enc_advice_counts_all	0.00165314	0	3.125	0	0	0	0.00151544	0	4.75	0	0	0	0.000137704	0.00584792	FALSE	0.00124062	0	3	0	0	0	0.00124541	0	2.5	0	0	0	-4.78541e-06	-0.000235893	FALSE	0.2887416273121006	TRUE
enc_unknown_counts_all	0.029433693900023438	0	12.680000305175781	0	0	0	0.028489185011643863	0	20.5	0	0	0	0.000944509	0.00439012	FALSE	0.026265458074279435	0	12.680000305175781	0	0	0	0.026321426261756844	0	12.583333015441895	0	0	0	-5.59682e-05	-0.000265294	FALSE	0.3714872105683866	TRUE
enc_observation_counts_all	0.00113641	0	3.3333332538604736	0	0	0	0.00505975	0	21.75	0	0	0	-0.00392334	-0.101227	TRUE	0.00126655	0	3.3333332538604736	0	0	0	0.00122363	0	3	0	0	0	4.291452933102846e-05	0.00355594	FALSE	0.010427128594714003	TRUE
enc_orders_counts_all	0.026753140019037936	0	6.611111164093018	0	0	0	0.0404412	0	16	0	0	0.014084506779909134	-0.0136881	-0.107573	TRUE	0.0244122	0	6.611111164093018	0	0	0	0.0243055	0	12	0	0	0	0.000106718	0.00109638	FALSE	0.23061206136022327	TRUE
enc_visits_counts_all	0.000749962	0	10.01754379272461	0	0	0	0.00260597	0	25.205883026123047	0	0	0	-0.00185601	-0.0390222	FALSE	0.000831963	0	10.01754379272461	0	0	0	0.000715093	0	7.052631378173828	0	0	0	0.00011687	0.00416706	FALSE	5.277531201771692e-05	TRUE
enc_diagnostics_counts_all	0.0647036	0	8.090909004211426	0	0	0.0666667	0.0790327	0	28	0	0	0.0714286	-0.0143291	-0.0768792	FALSE	0.0615433	0	8.090909004211426	0	0	0.0491803	0.0610767	0	11	0	0	0.0490196	0.000466657	0.00287437	FALSE	0.3379761011171225	TRUE
enc_hospice_counts_all	9.151442899706862e-06	0	0.46236559748649597	0	0	0	7.462936796825476e-05	0	2	0	0	0	-6.54779e-05	-0.0137318	FALSE	8.609476744326933e-06	0	0.36666667461395264	0	0	0	1.44758920337243e-05	0	1.2702702283859253	0	0	0	-5.86642e-06	-0.00367592	FALSE	0.761207	TRUE
enc_long_term_counts_all	1.4385464891593514e-07	0	0.0588235	0	0	0	4.541957562772868e-06	0	1	0	0	0	-4.3981e-06	-0.00492723	FALSE	2.2576568292327306e-07	0	0.0588235	0	0	0	3.535865248290026e-07	0	0.0769231	0	0	0	-1.27821e-07	-0.00118021	FALSE	0.35189835096211797	TRUE
enc_inpatient_counts_all	0.00615407	0	7.714285850524902	0	0	0	0.0452079	0	27	0	0	0.00961538	-0.0390539	-0.185236	TRUE	0.00737645	0	7.714285850524902	0	0	0	0.00715424	0	9.199999809265137	0	0	0	0.000222209	0.00426124	FALSE	2.0763857446126952e-13	TRUE
enc_clinic_counts_all	0.20444280218425662	0	11	0	0.0877193	0.27941176295280457	0.21988460453007738	0	23	0	0.078125	0.2857142984867096	-0.0154418	-0.0433588	FALSE	0.18320873461899728	0	11	0	0.0421053	0.24285714328289032	0.18353017102207228	0	9.170000076293945	0	0.042553190141916275	0.24390244483947754	-0.000321436	-0.00098672	FALSE	0.7421563992871749	TRUE
enc_emergency_counts_all	0.00603662	0	3	0	0	0	0.0194374	0	11.625	0	0	0.00892857	-0.0134008	-0.203147	TRUE	0.00655621	0	3	0	0	0	0.00642911	0	3.971698045730591	0	0	0	0.000127092	0.00431092	FALSE	0.000176882	TRUE
enc_psych_counts_all	4.634256084452529e-05	0	1.5714285373687744	0	0	0	0.000384466	0	7	0	0	0	-0.000338123	-0.0280326	FALSE	5.550319064613505e-05	0	1.5714285373687744	0	0	0	5.195655136633667e-05	0	1.25	0	0	0	3.546636889950605e-06	0.000985698	FALSE	0.00296404	TRUE
enc_palliative_counts_all	9.695436970162361e-07	0	0.6666666865348816	0	0	0	1.0681369862245026e-05	0	2	0	0	0	-9.71183e-06	-0.00662385	FALSE	1.2969321174824062e-06	0	0.6666666865348816	0	0	0	6.699394546175676e-07	0	0.0806452	0	0	0	6.269926302593376e-07	0.00107878	FALSE	0.18260105506553348	TRUE
months_since_chickenpox_diagnosis	-0.976706	-1	138	-1	-1	-1	-0.97681	-1	180	-1	-1	-1	0.000103979	9.08695826512863e-05	FALSE	-0.985605	-1	138	-1	-1	-1	-0.985366	-1	122	-1	-1	-1	-0.000238901	-0.000300685	FALSE	0.6964796254220516	TRUE
months_since_diabetes_diagnosis	2.6444407395191893	-1	194	-1	-1	-1	6.4566357173751285	-1	198	-1	-1	-1	-3.81219	-0.220044	TRUE	3.213181915784654	-1	187	-1	-1	-1	3.110884060629589	-1	188	-1	-1	-1	0.10229785740375519	0.00716484	FALSE	2.325687816926125e-05	TRUE
months_since_depression_diagnosis	2.551687331692696	-1	191	-1	-1	-1	3.996075309373341	-1	199	-1	-1	-1	-1.44439	-0.0912813	FALSE	1.8953629086730914	-1	191	-1	-1	-1	1.858569354441918	-1	192	-1	-1	-1	0.036793556064367294	0.00303268	FALSE	0.21971597830335754	TRUE
months_since_mci_diagnosis	-0.956651	-1	121	-1	-1	-1	-0.937601	-1	169	-1	-1	-1	-0.0190509	-0.0120542	FALSE	-0.959418	-1	121	-1	-1	-1	-0.961618	-1	124	-1	-1	-1	0.00219988	0.00178111	FALSE	0.1726992705390219	TRUE
months_since_stroke_diagnosis	-0.715282	-1	169	-1	-1	-1	-0.313523	-1	196	-1	-1	-1	-0.401759	-0.0810946	FALSE	-0.692026	-1	154	-1	-1	-1	-0.705078	-1	174	-1	-1	-1	0.013052796013653278	0.00355067	FALSE	0.0202529	TRUE
months_since_hypertension_diagnosis	12.677634654904335	-1	191	-1	-1	18	17.239415865005196	-1	199	-1	-1	26	-4.56178	-0.165339	TRUE	11.023818970138832	-1	190	-1	-1	14	10.89005732195142	-1	186	-1	-1	13	0.13376164436340332	0.00588791	FALSE	0.00390399	TRUE
months_since_hyperlipidemia_diagnosis	14.544878927472464	-1	195	-1	-1	24	16.37023615276289	-1	199	-1	-1	24	-1.82536	-0.0654544	FALSE	11.203955797679535	-1	187	-1	-1	14	11.159087968078314	-1	194	-1	-1	14	0.044867828488349915	0.0019657	FALSE	0.4257977814948203	TRUE
months_since_bacterial_infection_diagnosis	6.76586	-1	190	-1	-1	-1	8.1558	-1	200	-1	-1	-1	-1.38995	-0.0653827	FALSE	4.746668543743716	-1	183	-1	-1	-1	4.73654	-1	188	-1	-1	-1	0.010126261971890926	0.000610733	FALSE	0.7009164246645907	TRUE
months_since_viral_infection_diagnosis	6.096510081222432	-1	191	-1	-1	-1	7.539864935501526	-1	200	-1	-1	-1	-1.44335	-0.0707017	FALSE	4.302126927381293	-1	191	-1	-1	-1	4.261273483016008	-1	199	-1	-1	-1	0.0408534	0.00258611	FALSE	0.6302102382628016	TRUE
months_since_other_infection_diagnosis	0.0796658	-1	177	-1	-1	-1	0.5387726226372938	-1	197	-1	-1	-1	-0.459107	-0.0538718	FALSE	-0.167745	-1	177	-1	-1	-1	-0.170914	-1	173	-1	-1	-1	0.00316828	0.000498827	FALSE	0.6014821420272942	TRUE
months_since_atrial_fibrillation_diagnosis	0.12159896922536054	-1	178	-1	-1	-1	0.8976305804555172	-1	194	-1	-1	-1	-0.776032	-0.0874985	FALSE	0.15135924552878824	-1	178	-1	-1	-1	0.12924670907154365	-1	194	-1	-1	-1	0.022112537175416946	0.00304314	FALSE	0.0550159	TRUE
months_since_atherosclerosis_diagnosis	-0.549298	-1	172	-1	-1	-1	0.00619336	-1	193	-1	-1	-1	-0.555491	-0.091852	FALSE	-0.511474	-1	172	-1	-1	-1	-0.538329	-1	168	-1	-1	-1	0.026854999363422394	0.00585929	FALSE	0.00131684	TRUE
months_since_ihd_diagnosis	1.688471561275638	-1	194	-1	-1	-1	3.7817629104564805	-1	194	-1	-1	-1	-2.09329	-0.147717	TRUE	1.8832003026075728	-1	194	-1	-1	-1	1.7819661244473644	-1	188	-1	-1	-1	0.10123417526483536	0.00868934	FALSE	3.956965635704301e-07	TRUE
months_since_heart_failure_diagnosis	-0.447201	-1	180	-1	-1	-1	0.49559077650299993	-1	191	-1	-1	-1	-0.942792	-0.134132	TRUE	-0.344738	-1	150	-1	-1	-1	-0.371218	-1	185	-1	-1	-1	0.026479585096240044	0.00497744	FALSE	0.00118685	TRUE
months_since_copd_diagnosis	0.023046547956028982	-1	170	-1	-1	-1	1.9466793483942515	-1	192	-1	-1	-1	-1.92363	-0.191899	TRUE	0.2700786808130019	-1	159	-1	-1	-1	0.21736267830454437	-1	163	-1	-1	-1	0.052716001868247986	0.00699958	FALSE	1.9210974951788356e-05	TRUE
months_since_asthma_diagnosis	0.8464230960207895	-1	189	-1	-1	-1	2.496374587211817	-1	196	-1	-1	-1	-1.64995	-0.129329	TRUE	0.9014150601304568	-1	180	-1	-1	-1	0.8496660367082326	-1	192	-1	-1	-1	0.051749	0.00523773	FALSE	0.00290837	TRUE
months_since_b12_deficiency_diagnosis	-0.483078	-1	171	-1	-1	-1	-0.139481	-1	196	-1	-1	-1	-0.343597	-0.0576498	FALSE	-0.545117	-1	171	-1	-1	-1	-0.549425	-1	168	-1	-1	-1	0.00430732	0.000960545	FALSE	0.837139	TRUE
months_since_brain_injury_diagnosis	-0.557577	-1	187	-1	-1	-1	-0.160518	-1	187	-1	-1	-1	-0.397058	-0.0672143	FALSE	-0.621416	-1	154	-1	-1	-1	-0.625523	-1	156	-1	-1	-1	0.00410682	0.000971342	FALSE	0.36455475264612136	TRUE
months_since_anxiety_diagnosis	2.138385300950676	-1	190	-1	-1	-1	3.5571203014916746	-1	196	-1	-1	-1	-1.41874	-0.0956872	FALSE	1.499700663091688	-1	190	-1	-1	-1	1.4743274162745423	-1	192	-1	-1	-1	0.025373246520757675	0.00228333	FALSE	0.24702377636037964	TRUE
months_since_obesity_diagnosis	2.279023156185554	-1	185	-1	-1	-1	4.499668693283263	-1	199	-1	-1	-1	-2.22065	-0.145192	TRUE	1.78485	-1	185	-1	-1	-1	1.7472473091673884	-1	189	-1	-1	-1	0.0376013	0.00328036	FALSE	0.0728488	TRUE
months_since_alcohol_disorder_diagnosis	-0.655964	-1	185	-1	-1	-1	-0.0857152	-1	196	-1	-1	-1	-0.570248	-0.093686	FALSE	-0.655837	-1	185	-1	-1	-1	-0.669532	-1	152	-1	-1	-1	0.0136956	0.00325778	FALSE	0.0442627	TRUE
months_since_tobacco_use_diagnosis	1.99608	-1	196	-1	-1	-1	6.118795109472144	-1	198	-1	-1	-1	-4.12272	-0.250586	TRUE	2.106579581667783	-1	182	-1	-1	-1	2.0120204032587194	-1	188	-1	-1	-1	0.0945592	0.00784337	FALSE	5.929321111467322e-06	TRUE
months_since_substance_use_disorder_diagnosis	-0.843828	-1	154	-1	-1	-1	-0.381605	-1	196	-1	-1	-1	-0.462223	-0.100489	TRUE	-0.835498	-1	154	-1	-1	-1	-0.838658	-1	155	-1	-1	-1	0.00315975	0.001136	FALSE	0.6581330109945331	TRUE
months_since_herpes_simplex_diagnosis	-0.403855	-1	175	-1	-1	-1	-0.456477	-1	190	-1	-1	-1	0.052622	0.00884677	FALSE	-0.632911	-1	175	-1	-1	-1	-0.640058	-1	165	-1	-1	-1	0.00714711	0.00161204	FALSE	0.5741833247676347	TRUE
months_since_herpes_zoster_diagnosis	-0.392754	-1	175	-1	-1	-1	-0.255428	-1	193	-1	-1	-1	-0.137326	-0.0227837	FALSE	-0.533303	-1	175	-1	-1	-1	-0.52382	-1	170	-1	-1	-1	-0.00948351	-0.0020612	FALSE	0.1066709307354335	TRUE
months_since_mobility_problems_diagnosis	-0.418271	-1	152	-1	-1	-1	0.20533585737976104	-1	195	-1	-1	-1	-0.623607	-0.0981606	FALSE	-0.455702	-1	141	-1	-1	-1	-0.476405	-1	184	-1	-1	-1	0.020703306421637535	0.00445055	FALSE	0.0144091	TRUE
months_since_falls_fractures_diagnosis	4.238300490379074	-1	197	-1	-1	-1	5.751360586748551	-1	198	-1	-1	-1	-1.51306	-0.0847824	FALSE	3.1418188592206433	-1	197	-1	-1	-1	3.1312901634052452	-1	178	-1	-1	-1	0.0105287	0.000759309	FALSE	0.9743510939081682	TRUE
months_since_ulcers_weight_loss_diagnosis	-0.451587	-1	156	-1	-1	-1	0.0418248	-1	194	-1	-1	-1	-0.493412	-0.077291	FALSE	-0.491524	-1	156	-1	-1	-1	-0.500255	-1	189	-1	-1	-1	0.00873125	0.00183292	FALSE	0.0946397	TRUE
months_since_incontinence_diagnosis	-0.0580653	-1	171	-1	-1	-1	0.1761147587021181	-1	197	-1	-1	-1	-0.23418	-0.0305179	FALSE	-0.230561	-1	160	-1	-1	-1	-0.238938	-1	185	-1	-1	-1	0.00837717	0.0013804	FALSE	0.3058603683471226	TRUE
months_since_dependence_care_diagnosis	-0.990809	-1	90	-1	-1	-1	-0.919129	-1	152	-1	-1	-1	-0.0716792	-0.0606923	FALSE	-0.989982	-1	90	-1	-1	-1	-0.990542	-1	72	-1	-1	-1	0.000560279	0.00109351	FALSE	0.3365482550623641	TRUE
months_since_cognitive_decline_diagnosis	-0.991789	-1	93	-1	-1	-1	-0.986022	-1	154	-1	-1	-1	-0.00576713	-0.00866399	FALSE	-0.991663	-1	93	-1	-1	-1	-0.991355	-1	96	-1	-1	-1	-0.000307158	-0.000558834	FALSE	0.663979	TRUE
months_since_general_examination_diagnosis	13.151642389338514	-1	188	-1	-1	19	11.044347184840962	-1	199	-1	-1	9	2.107295204497552	0.0827349	FALSE	7.41125	-1	183	-1	-1	0	7.540667869702412	-1	188	-1	-1	0	-0.129417	-0.00655435	FALSE	8.295781613089665e-06	TRUE
months_since_immunization_encounter_diagnosis	1.2524310551667397	-1	157	-1	-1	-1	3.8173293142642786	-1	185	-1	-1	-1	-2.5649	-0.230339	TRUE	0.5000846106700454	-1	157	-1	-1	-1	0.48944073058114024	-1	144	-1	-1	-1	0.010643879882991314	0.00151841	FALSE	0.6741992900286036	TRUE
months_since_drug_therapy_diagnosis	4.1830893519240036	-1	183	-1	-1	-1	7.242057094422158	-1	196	-1	-1	0	-3.05897	-0.17036	TRUE	3.631598032481965	-1	182	-1	-1	-1	3.5074393398376897	-1	176	-1	-1	-1	0.12415869534015656	0.00877829	FALSE	5.509851405780984e-07	TRUE
months_since_donepezil_first	-0.959613	-1	121	-1	-1	-1	-0.915367	-1	170	-1	-1	-1	-0.0442469	-0.0279083	FALSE	-0.953963	-1	113	-1	-1	-1	-0.954471	-1	126	-1	-1	-1	0.000507664	0.000390037	FALSE	0.4157351886661238	TRUE
months_since_donepezil_last	-0.977558	-1	116	-1	-1	-1	-0.953699	-1	170	-1	-1	-1	-0.023859	-0.0225359	FALSE	-0.974795	-1	97	-1	-1	-1	-0.975715	-1	126	-1	-1	-1	0.000920052	0.00107588	FALSE	0.0888645	TRUE
months_since_donepezil_memantine_first	-0.999951	-1	27	-1	-1	-1	-0.999783	-1	49	-1	-1	-1	-0.000168099	-0.00312434	FALSE	-0.999923	-1	27	-1	-1	-1	-0.999872	-1	39	-1	-1	-1	-5.1193e-05	-0.000998634	FALSE	0.5139304151307518	TRUE
months_since_donepezil_memantine_last	-0.999984	-1	6	-1	-1	-1	-0.999851	-1	45	-1	-1	-1	-0.000133073	-0.00341964	FALSE	-0.999974	-1	6	-1	-1	-1	-0.999933	-1	28	-1	-1	-1	-4.12388e-05	-0.00143905	FALSE	0.9055303354286192	TRUE
months_since_memantine_first	-0.988922	-1	112	-1	-1	-1	-0.976883	-1	153	-1	-1	-1	-0.0120395	-0.0139357	FALSE	-0.988416	-1	102	-1	-1	-1	-0.989559	-1	118	-1	-1	-1	0.00114331	0.00174107	FALSE	0.1753965563640224	TRUE
months_since_memantine_last	-0.993027	-1	90	-1	-1	-1	-0.985672	-1	150	-1	-1	-1	-0.00735436	-0.0116516	FALSE	-0.992886	-1	80	-1	-1	-1	-0.993917	-1	118	-1	-1	-1	0.00103097	0.00218367	FALSE	0.0764922	TRUE
months_since_galantamine_first	-0.998473	-1	103	-1	-1	-1	-0.997165	-1	147	-1	-1	-1	-0.00130868	-0.00414961	FALSE	-0.998184	-1	103	-1	-1	-1	-0.997783	-1	89	-1	-1	-1	-0.000401012	-0.00140502	FALSE	0.46644926808158704	TRUE
months_since_galantamine_last	-0.99906	-1	103	-1	-1	-1	-0.998316	-1	147	-1	-1	-1	-0.000744073	-0.00330196	FALSE	-0.998871	-1	103	-1	-1	-1	-0.998837	-1	89	-1	-1	-1	-3.41287e-05	-0.000170186	FALSE	0.8932343577385904	TRUE
months_since_rivastigmine_first	-0.996939	-1	95	-1	-1	-1	-0.993249	-1	137	-1	-1	-1	-0.00369038	-0.00856227	FALSE	-0.996715	-1	80	-1	-1	-1	-0.996714	-1	84	-1	-1	-1	-1.42203e-06	-4.2888e-06	FALSE	0.8160721220879575	TRUE
months_since_rivastigmine_last	-0.998033	-1	81	-1	-1	-1	-0.99574	-1	134	-1	-1	-1	-0.00229245	-0.00710622	FALSE	-0.99789	-1	80	-1	-1	-1	-0.997984	-1	84	-1	-1	-1	9.385385055793449e-05	0.000370263	FALSE	0.8936766595065452	TRUE
months_since_antidepressants_first	5.293356686443719	-1	193	-1	-1	-1	6.034721353883745	-1	200	-1	-1	-1	-0.741365	-0.0376144	FALSE	3.7399665254592795	-1	193	-1	-1	-1	3.739049317355426	-1	188	-1	-1	-1	0.000917208	5.8260942073791645e-05	FALSE	0.7687443477798972	TRUE
months_since_antidepressants_last	1.2106654730363997	-1	177	-1	-1	-1	1.5126557628407615	-1	194	-1	-1	-1	-0.30199	-0.0310397	FALSE	0.727376	-1	165	-1	-1	-1	0.7236331110703463	-1	180	-1	-1	-1	0.00374278	0.000480285	FALSE	0.5289162211109437	TRUE
months_since_antipsychotics_first	-0.676648	-1	162	-1	-1	-1	-0.35322	-1	190	-1	-1	-1	-0.323428	-0.0606063	FALSE	-0.703534	-1	162	-1	-1	-1	-0.707601	-1	155	-1	-1	-1	0.004067	0.00104456	FALSE	0.5445251199987058	TRUE
months_since_antipsychotics_last	-0.823435	-1	134	-1	-1	-1	-0.651512	-1	180	-1	-1	-1	-0.171923	-0.0489394	FALSE	-0.840268	-1	128	-1	-1	-1	-0.841886	-1	148	-1	-1	-1	0.00161827	0.000630435	FALSE	0.6478710436643085	TRUE
months_since_angiotensin_antagonist_first	5.102362554320446	-1	194	-1	-1	-1	7.108474123741137	-1	197	-1	-1	-1	-2.00611	-0.103504	TRUE	4.363552851806189	-1	193	-1	-1	-1	4.296137345158919	-1	183	-1	-1	-1	0.0674155	0.0042194	FALSE	0.020565778992412503	TRUE
months_since_angiotensin_antagonist_last	0.9321162049806276	-1	193	-1	-1	-1	1.631663800295588	-1	190	-1	-1	-1	-0.699548	-0.0798019	FALSE	0.7975501300444668	-1	193	-1	-1	-1	0.7703353568792741	-1	172	-1	-1	-1	0.0272148	0.00373527	FALSE	0.0047912	TRUE
months_since_adrenergics_first	5.114847649043706	-1	193	-1	-1	-1	6.9856866786514455	-1	199	-1	-1	-1	-1.87084	-0.0968602	FALSE	4.379822274932063	-1	193	-1	-1	-1	4.32617	-1	193	-1	-1	-1	0.0536531	0.00336107	FALSE	0.1531252375030254	TRUE
months_since_adrenergics_last	1.0670157551946475	-1	181	-1	-1	-1	1.6458405505072349	-1	190	-1	-1	-1	-0.578825	-0.0639021	FALSE	0.840491	-1	181	-1	-1	-1	0.8123377999234949	-1	190	-1	-1	-1	0.0281533	0.00379693	FALSE	0.070542	TRUE
months_since_nsaids_first	6.379502843328779	-1	193	-1	-1	-1	7.480147220098352	-1	199	-1	-1	-1	-1.10064	-0.0524053	FALSE	4.468408935455568	-1	193	-1	-1	-1	4.4612518681893745	-1	184	-1	-1	-1	0.00715707	0.00043379	FALSE	0.8270704219570182	TRUE
months_since_nsaids_last	3.3689567937254674	-1	180	-1	-1	-1	3.808679211054421	-1	195	-1	-1	-1	-0.439722	-0.0312719	FALSE	2.2092300997837095	-1	180	-1	-1	-1	2.205891177880069	-1	182	-1	-1	-1	0.00333892	0.000300689	FALSE	0.5185385850011335	TRUE
months_since_antidiabetics_first	1.724444472634093	-1	187	-1	-1	-1	4.148474605455466	-1	198	-1	-1	-1	-2.42403	-0.165645	TRUE	2.0517660877590402	-1	177	-1	-1	-1	1.9720770568569483	-1	188	-1	-1	-1	0.079689	0.00649045	FALSE	0.00016185	TRUE
months_since_antidiabetics_last	-0.346606	-1	166	-1	-1	-1	0.21526711572008092	-1	198	-1	-1	-1	-0.561873	-0.108559	TRUE	-0.257683	-1	154	-1	-1	-1	-0.276775	-1	188	-1	-1	-1	0.019092148169875145	0.00441994	FALSE	0.000278927	TRUE
months_since_antihypertensives_first	4.746434512828505	-1	196	-1	-1	-1	6.581723092155026	-1	197	-1	-1	-1	-1.83529	-0.097788	FALSE	4.074919548762053	-1	194	-1	-1	-1	4.012380176359921	-1	191	-1	-1	-1	0.0625394	0.00402677	FALSE	0.015118592984573987	TRUE
months_since_antihypertensives_last	0.8370585954064564	-1	156	-1	-1	-1	1.4641361119709086	-1	189	-1	-1	-1	-0.627078	-0.0743814	FALSE	0.6864157924749119	-1	156	-1	-1	-1	0.6673122674095341	-1	167	-1	-1	-1	0.019103525206446648	0.00273345	FALSE	0.031792955581894634	TRUE
months_since_anticholinergics_first	1.3559733462844634	-1	194	-1	-1	-1	1.949054353775103	-1	194	-1	-1	-1	-0.593081	-0.0490937	FALSE	0.9212992786051611	-1	194	-1	-1	-1	0.8963910349662482	-1	184	-1	-1	-1	0.024908242747187614	0.00257187	FALSE	0.13325701454954791	TRUE
months_since_anticholinergics_last	0.5630805809161716	-1	180	-1	-1	-1	0.8850273449751046	-1	194	-1	-1	-1	-0.321947	-0.0358495	FALSE	0.23276750836508012	-1	170	-1	-1	-1	0.2194829221539175	-1	184	-1	-1	-1	0.013284586369991302	0.00187001	FALSE	0.21459458474423965	TRUE
months_since_antivirals_first	2.355677052941368	-1	191	-1	-1	-1	2.5797357643166525	-1	199	-1	-1	-1	-0.224059	-0.0170561	FALSE	1.320415630363712	-1	188	-1	-1	-1	1.3098513838466144	-1	174	-1	-1	-1	0.010564246214926243	0.0010479	FALSE	0.7749680470477438	TRUE
months_since_antivirals_last	1.0261897944612173	-1	184	-1	-1	-1	1.406542039311989	-1	192	-1	-1	-1	-0.380352	-0.0407165	FALSE	0.518059	-1	184	-1	-1	-1	0.5048939095959876	-1	161	-1	-1	-1	0.013165135867893696	0.00182292	FALSE	0.779602	TRUE
months_since_glucocorticoids_first	4.085090555219293	-1	192	-1	-1	-1	5.8041495589751575	-1	196	-1	-1	-1	-1.71906	-0.0970886	FALSE	3.027466472133227	-1	192	-1	-1	-1	3.0156053360181225	-1	195	-1	-1	-1	0.011861136183142662	0.000858888	FALSE	0.9131271325970755	TRUE
months_since_glucocorticoids_last	2.4060025225708475	-1	180	-1	-1	-1	2.9865160984829076	-1	194	-1	-1	-1	-0.580514	-0.0474705	FALSE	1.5837325677134215	-1	173	-1	-1	-1	1.5655547829203054	-1	174	-1	-1	-1	0.018177784979343414	0.00187213	FALSE	0.532294	TRUE
months_since_statins_first	8.62583	-1	200	-1	-1	2	9.691104017497505	-1	197	-1	-1	5	-1.06528	-0.0467938	FALSE	6.75805	-1	185	-1	-1	-1	6.725537206653385	-1	190	-1	-1	-1	0.0325118	0.00171318	FALSE	0.4500464027886585	TRUE
months_since_statins_last	1.4961173792808498	-1	175	-1	-1	0	1.905683665374579	-1	188	-1	-1	1	-0.409566	-0.0473662	FALSE	1.2183125930539618	-1	168	-1	-1	-1	1.1996982456439724	-1	188	-1	-1	-1	0.018614348024129868	0.0025139	FALSE	0.21004532491627426	TRUE
months_since_nutrition_first	5.727716384750044	-1	195	-1	-1	-1	6.046882847075174	-1	198	-1	-1	-1	-0.319166	-0.0166507	FALSE	3.9708754431394966	-1	188	-1	-1	-1	3.962280705496565	-1	184	-1	-1	-1	0.00859474	0.000559498	FALSE	0.8602890416468641	TRUE
months_since_nutrition_last	3.074863451355338	-1	179	-1	-1	-1	3.0097139744301935	-1	192	-1	-1	-1	0.0651495	0.00494769	FALSE	1.93171	-1	176	-1	-1	-1	1.9484273080582064	-1	183	-1	-1	-1	-0.0167202	-0.00158523	FALSE	0.1628154171572237	TRUE
months_since_cancer_treatment_first	-0.541786	-1	173	-1	-1	-1	-0.298147	-1	195	-1	-1	-1	-0.24364	-0.0414704	FALSE	-0.581901	-1	173	-1	-1	-1	-0.592711	-1	160	-1	-1	-1	0.0108103	0.00234028	FALSE	0.33756720652121797	TRUE
months_since_cancer_treatment_last	-0.745992	-1	173	-1	-1	-1	-0.636733	-1	181	-1	-1	-1	-0.10926	-0.0281653	FALSE	-0.778292	-1	173	-1	-1	-1	-0.786936	-1	160	-1	-1	-1	0.00864451	0.00287895	FALSE	0.18025192832670667	TRUE
months_since_steroids_first	9.451374366185952	-1	193	-1	-1	5	8.907005305007164	-1	200	-1	-1	-1	0.5443690611787879	0.023300083144259524	FALSE	6.274868071345992	-1	193	-1	-1	-1	6.3191571355235405	-1	193	-1	-1	-1	-0.0442891	-0.00235786	FALSE	0.10670052867988607	TRUE
months_since_steroids_last	3.9248456918766697	-1	189	-1	-1	1	3.8943521044766634	-1	193	-1	-1	-1	0.030493587400006295	0.00225408	FALSE	2.5711248668626223	-1	186	-1	-1	-1	2.5908313318288276	-1	185	-1	-1	-1	-0.0197065	-0.00180846	FALSE	0.023732298854669574	TRUE
months_since_antibacterial_first	13.030312530580735	-1	199	-1	-1	18	14.356899327854773	-1	200	-1	-1	19	-1.32659	-0.0492978	FALSE	9.362600093000635	-1	194	-1	-1	8	9.312593053961699	-1	199	-1	-1	8	0.050007037818431854	0.00231066	FALSE	0.49638322081345143	TRUE
months_since_antibacterial_last	5.35977	-1	188	-1	-1	5	5.341997700070309	-1	193	-1	-1	5	0.017769469539961058	0.00126676	FALSE	3.6638268766148907	-1	172	-1	-1	2	3.6500019197378917	-1	174	-1	-1	2	0.013824956491589546	0.00119576	FALSE	0.8498172362340437	TRUE
months_since_contraceptives_first	-0.672983	-1	176	-1	-1	-1	-0.745865	-1	199	-1	-1	-1	0.0728824	0.014240473729630006	FALSE	-0.816591	-1	176	-1	-1	-1	-0.816837	-1	187	-1	-1	-1	0.000246011	6.412611427006691e-05	FALSE	0.9667759246661134	TRUE
months_since_contraceptives_last	-0.766649	-1	172	-1	-1	-1	-0.820517	-1	199	-1	-1	-1	0.053868735534874035	0.013411874045882193	FALSE	-0.874517	-1	170	-1	-1	-1	-0.877498	-1	184	-1	-1	-1	0.00298057	0.00102807	FALSE	0.5562213191550327	TRUE
months_since_antiallergics_first	2.98856	-1	189	-1	-1	-1	3.0687216736600655	-1	197	-1	-1	-1	-0.0801648	-0.00513919	FALSE	1.8961976391490014	-1	182	-1	-1	-1	1.8868150979564036	-1	195	-1	-1	-1	0.00938254	0.000750239	FALSE	0.695744	TRUE
months_since_antiallergics_last	1.7708628569564602	-1	189	-1	-1	-1	1.7772637498693222	-1	195	-1	-1	-1	-0.00640089	-0.000539455	FALSE	1.0170159878615683	-1	182	-1	-1	-1	1.0047225552137948	-1	166	-1	-1	-1	0.012293432839214802	0.00128685	FALSE	0.4556004630576673	TRUE
months_since_analgesics_first	7.814806693511266	-1	196	-1	-1	-1	10.566290041222448	-1	200	-1	-1	7	-2.75148	-0.119908	TRUE	6.0653820065100446	-1	187	-1	-1	-1	6.038583887568773	-1	199	-1	-1	-1	0.026798119768500328	0.00148163	FALSE	0.8595578136823898	TRUE
months_since_analgesics_last	3.961710201551961	-1	189	-1	-1	-1	4.799680121187026	-1	199	-1	-1	1	-0.83797	-0.0578204	FALSE	2.823588885997432	-1	181	-1	-1	-1	2.818873440923977	-1	199	-1	-1	-1	0.00471544	0.000407492	FALSE	0.7276785494950639	TRUE
months_since_antiarrhythmics_first	-0.478719	-1	174	-1	-1	-1	-0.426548	-1	193	-1	-1	-1	-0.0521711	-0.00964951	FALSE	-0.598725	-1	163	-1	-1	-1	-0.59916	-1	179	-1	-1	-1	0.000435141	0.000100273	FALSE	0.9621546414576169	TRUE
months_since_antiarrhythmics_last	-0.647058	-1	149	-1	-1	-1	-0.625169	-1	193	-1	-1	-1	-0.0218889	-0.00536067	FALSE	-0.738843	-1	135	-1	-1	-1	-0.739439	-1	152	-1	-1	-1	0.00059583	0.000185599	FALSE	0.906354	TRUE
months_since_antifungal_first	1.7931591575483221	-1	183	-1	-1	-1	2.2484631263054973	-1	197	-1	-1	-1	-0.455304	-0.0347937	FALSE	1.04754	-1	183	-1	-1	-1	1.0366812140138022	-1	194	-1	-1	-1	0.0108543	0.00107099	FALSE	0.6653232522562865	TRUE
months_since_antifungal_last	1.0065519790945565	-1	182	-1	-1	-1	1.2399957158172437	-1	196	-1	-1	-1	-0.233444	-0.0233894	FALSE	0.4573739976479656	-1	177	-1	-1	-1	0.4518096018179207	-1	173	-1	-1	-1	0.0055644	0.000713594	FALSE	0.9579543446358914	TRUE
months_since_diuretic_first	3.812677368262724	-1	194	-1	-1	-1	4.9661587996908825	-1	199	-1	-1	-1	-1.15348	-0.0669291	FALSE	3.1369541012000495	-1	188	-1	-1	-1	3.059457837578798	-1	192	-1	-1	-1	0.0774963	0.00543976	FALSE	0.00578478	TRUE
months_since_diuretic_last	0.7772245559224237	-1	165	-1	-1	-1	1.2831978042025989	-1	192	-1	-1	-1	-0.505973	-0.0575308	FALSE	0.5746728268922572	-1	164	-1	-1	-1	0.5583536327840039	-1	157	-1	-1	-1	0.016319194808602333	0.00226208	FALSE	0.0616801	TRUE
months_since_vassopressin_first	-0.984822	-1	128	-1	-1	-1	-0.984607	-1	182	-1	-1	-1	-0.000215067	-0.000230419	FALSE	-0.989662	-1	128	-1	-1	-1	-0.989896	-1	113	-1	-1	-1	0.000234635	0.000334214	FALSE	0.7031967142731708	TRUE
months_since_vassopressin_last	-0.988825	-1	118	-1	-1	-1	-0.990101	-1	177	-1	-1	-1	0.00127539	0.00178641	FALSE	-0.992541	-1	95	-1	-1	-1	-0.993746	-1	82	-1	-1	-1	0.00120446	0.00233956	FALSE	0.4826803490340965	TRUE
months_since_antihypotensives_first	-0.821424	-1	164	-1	-1	-1	-0.86841	-1	192	-1	-1	-1	0.0469863	0.016349617056081036	FALSE	-0.888008	-1	164	-1	-1	-1	-0.892788	-1	131	-1	-1	-1	0.00477944	0.00210669	FALSE	0.3246457270432036	TRUE
months_since_antihypotensives_last	-0.864615	-1	123	-1	-1	-1	-0.896058	-1	192	-1	-1	-1	0.031443052007218975	0.013222259730541175	FALSE	-0.914779	-1	123	-1	-1	-1	-0.917057	-1	116	-1	-1	-1	0.00227809	0.0012358	FALSE	0.4512710389602622	TRUE
months_since_diagnostics_first	-0.497094	-1	157	-1	-1	-1	-0.519176	-1	188	-1	-1	-1	0.022081666923083942	0.0041503	FALSE	-0.649946	-1	157	-1	-1	-1	-0.650656	-1	156	-1	-1	-1	0.000709592	0.000167977	FALSE	0.8596421675981148	TRUE
months_since_diagnostics_last	-0.590446	-1	156	-1	-1	-1	-0.619704	-1	187	-1	-1	-1	0.029258122995253544	0.00651488	FALSE	-0.717645	-1	146	-1	-1	-1	-0.716213	-1	156	-1	-1	-1	-0.00143198	-0.000399346	FALSE	0.6294218348774441	TRUE
months_since_antiplatelets_first	0.8912041651414053	-1	177	-1	-1	-1	2.0337112911788884	-1	193	-1	-1	-1	-1.14251	-0.101108	TRUE	0.854585	-1	175	-1	-1	-1	0.7941841896075345	-1	172	-1	-1	-1	0.060400642454624176	0.00656942	FALSE	0.000164601	TRUE
months_since_antiplatelets_last	-0.0343655	-1	172	-1	-1	-1	0.46244473096767186	-1	190	-1	-1	-1	-0.49681	-0.071134	FALSE	-0.0858749	-1	154	-1	-1	-1	-0.111801	-1	172	-1	-1	-1	0.025926414877176285	0.00461822	FALSE	0.000738343	TRUE
months_since_sympathomimetics_first	1.984284673569909	-1	175	-1	-1	-1	3.909392609477268	-1	200	-1	-1	-1	-1.92511	-0.129526	TRUE	1.6920285372592685	-1	174	-1	-1	-1	1.6482158524844963	-1	180	-1	-1	-1	0.0438127	0.00379852	FALSE	0.042948499355643384	TRUE
months_since_sympathomimetics_last	0.7992762106346658	-1	172	-1	-1	-1	1.5236890708243054	-1	194	-1	-1	-1	-0.724413	-0.0769098	FALSE	0.5312099610222106	-1	172	-1	-1	-1	0.5031960080828075	-1	176	-1	-1	-1	0.028014	0.00376189	FALSE	0.11405355980565958	TRUE
months_since_antiemetics_first	1.0494601480923058	-1	180	-1	-1	-1	1.900565450628381	-1	197	-1	-1	-1	-0.851105	-0.0732877	FALSE	0.6098850859118258	-1	180	-1	-1	-1	0.5984861089188178	-1	177	-1	-1	-1	0.011398976668715477	0.00129944	FALSE	0.628284	TRUE
months_since_antiemetics_last	0.6049268055772011	-1	167	-1	-1	-1	1.1228889125760237	-1	191	-1	-1	-1	-0.517962	-0.055523	FALSE	0.2370776754391578	-1	152	-1	-1	-1	0.2328272335439357	-1	177	-1	-1	-1	0.00425044	0.000593887	FALSE	0.766927	TRUE
months_since_muscle_relaxants_first	2.5901628797900758	-1	187	-1	-1	-1	3.670836399564612	-1	197	-1	-1	-1	-1.08067	-0.069725	FALSE	1.7261600549471645	-1	187	-1	-1	-1	1.7209426339657092	-1	181	-1	-1	-1	0.00521742	0.000441061	FALSE	0.9619967497332333	TRUE
months_since_muscle_relaxants_last	1.4378762563018967	-1	173	-1	-1	-1	1.9462355562570592	-1	186	-1	-1	-1	-0.508359	-0.0450951	FALSE	0.8074573995941532	-1	173	-1	-1	-1	0.8090102542443983	-1	161	-1	-1	-1	-0.00155285	-0.000178562	FALSE	0.7287184914934833	TRUE
months_since_laxatives_first	1.3344571942198333	-1	186	-1	-1	-1	1.6575900242087074	-1	196	-1	-1	-1	-0.323133	-0.0281832	FALSE	0.5949552132259986	-1	183	-1	-1	-1	0.6235806382346375	-1	177	-1	-1	-1	-0.0286254	-0.00329897	FALSE	0.0895766	TRUE
months_since_laxatives_last	0.9647782421015625	-1	186	-1	-1	-1	1.1638610223412957	-1	189	-1	-1	-1	-0.199083	-0.0201721	FALSE	0.3347468292329154	-1	183	-1	-1	-1	0.3630622521227324	-1	170	-1	-1	-1	-0.0283154	-0.00375991	FALSE	0.0419396	TRUE
months_since_anxiolytics_first	2.884607787350177	-1	193	-1	-1	-1	3.6367043770408802	-1	198	-1	-1	-1	-0.752097	-0.0476464	FALSE	2.0077585851389537	-1	188	-1	-1	-1	1.9969611260187055	-1	191	-1	-1	-1	0.010797458700835705	0.00086982	FALSE	0.8761166169062273	TRUE
months_since_anxiolytics_last	0.9243917378555974	-1	177	-1	-1	-1	1.2989083533364354	-1	197	-1	-1	-1	-0.374517	-0.0384092	FALSE	0.47004000164955256	-1	177	-1	-1	-1	0.47243327488797976	-1	167	-1	-1	-1	-0.00239327	-0.000317003	FALSE	0.33844071041458235	TRUE
months_since_antiepileptics_first	0.9525667883251362	-1	182	-1	-1	-1	2.1066782004792546	-1	194	-1	-1	-1	-1.15411	-0.0983108	FALSE	0.6959974175970285	-1	182	-1	-1	-1	0.6567764614537962	-1	177	-1	-1	-1	0.039221	0.00436847	FALSE	0.019382963949845008	TRUE
months_since_antiepileptics_last	0.026403633081921937	-1	168	-1	-1	-1	0.5658869898184039	-1	189	-1	-1	-1	-0.539483	-0.0729835	FALSE	-0.118323	-1	168	-1	-1	-1	-0.137556	-1	174	-1	-1	-1	0.0192329	0.00338586	FALSE	0.032293	TRUE
months_since_salicylates_first	2.245355352670627	-1	190	-1	-1	-1	2.7792226360637993	-1	194	-1	-1	-1	-0.533867	-0.0386251	FALSE	1.4922463919592845	-1	183	-1	-1	-1	1.4609191136214648	-1	183	-1	-1	-1	0.031327277421951294	0.00286779	FALSE	0.1868987445803182	TRUE
months_since_salicylates_last	1.6766125787850341	-1	183	-1	-1	-1	1.969000658001275	-1	189	-1	-1	-1	-0.292388	-0.0247927	FALSE	1.0342168393719755	-1	183	-1	-1	-1	1.0183285197683232	-1	183	-1	-1	-1	0.0158883	0.00168434	FALSE	0.39357075146170384	TRUE
months_since_antitussives_first	2.9878102925239842	-1	184	-1	-1	-1	3.7457580953630383	-1	196	-1	-1	-1	-0.757948	-0.0479633	FALSE	2.0027473582273565	-1	184	-1	-1	-1	1.9980845281924176	-1	184	-1	-1	-1	0.00466283	0.00037665	FALSE	0.8904090115818817	TRUE
months_since_antitussives_last	1.8790661051288648	-1	180	-1	-1	-1	2.244258887629371	-1	195	-1	-1	-1	-0.365193	-0.03079	FALSE	1.1332369198303236	-1	175	-1	-1	-1	1.1212065623751282	-1	174	-1	-1	-1	0.012030357494950294	0.00128257	FALSE	0.7921798116840827	TRUE
months_since_ulcer_treatment_first	0.2979397192552617	-1	192	-1	-1	-1	0.7456817385172628	-1	195	-1	-1	-1	-0.447742	-0.0482923	FALSE	0.0257501	-1	192	-1	-1	-1	0.012803940724182014	-1	171	-1	-1	-1	0.012946143746376038	0.00181125	FALSE	0.3146494277076659	TRUE
months_since_ulcer_treatment_last	-0.117823	-1	171	-1	-1	-1	0.17457378531119772	-1	188	-1	-1	-1	-0.292397	-0.0412391	FALSE	-0.317206	-1	167	-1	-1	-1	-0.321067	-1	138	-1	-1	-1	0.00386081	0.000714584	FALSE	0.6938082956753966	TRUE
months_since_amebicides_first	-0.141586	-1	180	-1	-1	-1	0.1443659409520725	-1	196	-1	-1	-1	-0.285952	-0.0376336	FALSE	-0.336413	-1	180	-1	-1	-1	-0.356692	-1	194	-1	-1	-1	0.020278120413422585	0.00353326	FALSE	0.047261515536974046	TRUE
months_since_amebicides_last	-0.254579	-1	180	-1	-1	-1	-0.0163076	-1	196	-1	-1	-1	-0.238271	-0.0352825	FALSE	-0.423921	-1	180	-1	-1	-1	-0.437945	-1	179	-1	-1	-1	0.014024040661752224	0.00273332	FALSE	0.1080083614026715	TRUE
months_since_antastmatics_first	-0.224396	-1	177	-1	-1	-1	0.13567304716085773	-1	195	-1	-1	-1	-0.360069	-0.0479834	FALSE	-0.300507	-1	173	-1	-1	-1	-0.305467	-1	176	-1	-1	-1	0.00496003	0.000816091	FALSE	0.6032915263222409	TRUE
months_since_antastmatics_last	-0.578576	-1	177	-1	-1	-1	-0.418131	-1	193	-1	-1	-1	-0.160445	-0.0328973	FALSE	-0.626556	-1	170	-1	-1	-1	-0.629597	-1	176	-1	-1	-1	0.00304172	0.000765535	FALSE	0.887318	TRUE
months_since_migraine_first	0.11739377838345251	-1	185	-1	-1	-1	-0.0600262	-1	199	-1	-1	-1	0.1774199959420423	0.0209728	FALSE	-0.334424	-1	184	-1	-1	-1	-0.327307	-1	184	-1	-1	-1	-0.00711725	-0.00111668	FALSE	0.4528271401115682	TRUE
months_since_migraine_last	-0.503888	-1	172	-1	-1	-1	-0.4939	-1	195	-1	-1	-1	-0.00998789	-0.00194128	FALSE	-0.666544	-1	154	-1	-1	-1	-0.668318	-1	184	-1	-1	-1	0.00177327	0.000456374	FALSE	0.4296331877997218	TRUE
months_since_ppi_first	4.598496243326604	-1	193	-1	-1	-1	5.476348082674478	-1	198	-1	-1	-1	-0.877852	-0.0479674	FALSE	3.457992579857541	-1	191	-1	-1	-1	3.426865807477308	-1	187	-1	-1	-1	0.031126772984862328	0.00209776	FALSE	0.23745985166755168	TRUE
months_since_ppi_last	1.4748232206995784	-1	183	-1	-1	-1	1.916634210736695	-1	190	-1	-1	-1	-0.441811	-0.0420217	FALSE	1.0113534720948323	-1	183	-1	-1	-1	0.981926	-1	187	-1	-1	-1	0.0294274	0.00348319	FALSE	0.16947865873285972	TRUE
months_since_bowel_evacuants_first	2.291075137092302	-1	174	-1	-1	-1	1.9286747628838083	-1	196	-1	-1	-1	0.3624003742084938	0.0277024	FALSE	1.0204700940387161	-1	174	-1	-1	-1	1.049654376078075	-1	179	-1	-1	-1	-0.0291843	-0.00292574	FALSE	0.0605681	TRUE
months_since_bowel_evacuants_last	1.690706899738682	-1	174	-1	-1	-1	1.3531268384576123	-1	196	-1	-1	-1	0.33758006128106977	0.0308052	FALSE	0.6678227754859425	-1	174	-1	-1	-1	0.6998127189034458	-1	179	-1	-1	-1	-0.0319899	-0.00376368	FALSE	0.014126867163274274	TRUE
months_since_glaucoma_first	-0.60852	-1	168	-1	-1	-1	-0.524017	-1	193	-1	-1	-1	-0.0845031	-0.0175176	FALSE	-0.661237	-1	168	-1	-1	-1	-0.663599	-1	142	-1	-1	-1	0.00236199	0.000601751	FALSE	0.8825995965619877	TRUE
months_since_glaucoma_last	-0.808701	-1	131	-1	-1	-1	-0.769871	-1	185	-1	-1	-1	-0.0388299	-0.0134265	FALSE	-0.830203	-1	121	-1	-1	-1	-0.833735	-1	141	-1	-1	-1	0.00353232	0.00148832	FALSE	0.7235654009411248	TRUE
months_since_skin_care_first	-0.619477	-1	182	-1	-1	-1	-0.781598	-1	192	-1	-1	-1	0.1621215173941074	0.0369106	FALSE	-0.814339	-1	163	-1	-1	-1	-0.808833	-1	175	-1	-1	-1	-0.00550609	-0.00169764	FALSE	0.12842623548333987	TRUE
months_since_skin_care_last	-0.747276	-1	156	-1	-1	-1	-0.840426	-1	192	-1	-1	-1	0.09315	0.0279598	FALSE	-0.869889	-1	156	-1	-1	-1	-0.863465	-1	175	-1	-1	-1	-0.0064233	-0.00256406	FALSE	0.0241401	TRUE
months_since_osteoporosis_treatment_first	0.7087336766832543	-1	184	-1	-1	-1	0.34772856319989504	-1	194	-1	-1	-1	0.36100511348335923	0.037996826975432635	FALSE	0.2599453088005051	-1	184	-1	-1	-1	0.24474667280982793	-1	172	-1	-1	-1	0.0151986	0.00187334	FALSE	0.38693711879203496	TRUE
months_since_osteoporosis_treatment_last	-0.0962709	-1	165	-1	-1	-1	-0.240941	-1	191	-1	-1	-1	0.14466982392355798	0.0233336	FALSE	-0.319547	-1	158	-1	-1	-1	-0.326838	-1	141	-1	-1	-1	0.00729074	0.00140238	FALSE	0.9476540723968299	TRUE
months_since_varivax_vaccination	-0.94111	-1	165	-1	-1	-1	-0.888178	-1	181	-1	-1	-1	-0.0529316	-0.0213251	FALSE	-0.942648	-1	165	-1	-1	-1	-0.942817	-1	179	-1	-1	-1	0.000169221	9.055227177750749e-05	FALSE	0.5767059323450527	TRUE
months_since_prevnar13_vaccination	-0.380399	-1	131	-1	-1	-1	2.6396820377951014	-1	149	-1	-1	-1	-3.02008	-0.395396	TRUE	-0.236736	-1	131	-1	-1	-1	-0.282681	-1	127	-1	-1	-1	0.0459443	0.010383197608002052	FALSE	1.948191535601597e-11	TRUE
months_since_shingrix_vaccination	-0.972301	-1	61	-1	-1	-1	-0.633467	-1	66	-1	-1	-1	-0.338833	-0.166414	TRUE	-0.969627	-1	61	-1	-1	-1	-0.972997	-1	57	-1	-1	-1	0.00337021	0.00594549	FALSE	0.000104915	TRUE
months_since_influenza_vaccination	6.262789542929009	-1	185	-1	0	9	5.705303059808421	-1	185	-1	-1	8	0.5574864831205879	0.0415736	FALSE	5.384185057044656	-1	183	-1	-1	7	5.454527097455849	-1	182	-1	-1	8	-0.070342	-0.00561527	FALSE	1.7955064336756826e-06	TRUE
months_since_tdap_vaccination	11.44489215647188	-1	192	-1	-1	13	8.593340350647034	-1	197	-1	-1	-1	2.8515518058248457	0.11949	TRUE	7.006042197260889	-1	191	-1	-1	-1	7.246488657193115	-1	190	-1	-1	-1	-0.240446	-0.0121733	FALSE	6.81251666549133e-17	TRUE
months_since_calmette_guerin_vaccination	-0.985715	-1	118	-1	-1	-1	-0.988753	-1	186	-1	-1	-1	0.0030376	0.0036402	FALSE	-0.990454	-1	118	-1	-1	-1	-0.989871	-1	130	-1	-1	-1	-0.000583032	-0.00084672	FALSE	0.5868930481949004	TRUE
months_since_visits_date_1	4.2425156482753374	-1	191	-1	-1	-1	5.199110212138791	-1	195	-1	-1	0	-0.956595	-0.0600646	FALSE	3.4856168971063153	-1	191	-1	-1	-1	3.4710354212971457	-1	188	-1	-1	-1	0.014581475406885147	0.00108641	FALSE	0.3151342368018988	TRUE
months_since_visits_date_2	2.3384766354124005	-1	188	-1	-1	-1	4.3359908761256225	-1	196	-1	-1	-1	-1.99751	-0.135093	TRUE	1.9997881178178696	-1	188	-1	-1	-1	1.9465289005874398	-1	192	-1	-1	-1	0.053259216248989105	0.00450395	FALSE	0.00501115	TRUE
months_since_visits_date_3	1.1434485645629537	-1	194	-1	-1	-1	3.307993024366546	-1	197	-1	-1	-1	-2.16454	-0.162718	TRUE	1.0130129788501765	-1	194	-1	-1	-1	0.9881274876603514	-1	180	-1	-1	-1	0.0248855	0.00244802	FALSE	0.10277256686534775	TRUE
months_since_visits_date_4	0.4089908266856101	-1	187	-1	-1	-1	2.403315322000406	-1	195	-1	-1	-1	-1.99432	-0.168698	TRUE	0.38019769034201195	-1	187	-1	-1	-1	0.34783233151455945	-1	176	-1	-1	-1	0.032365359365940094	0.00374145	FALSE	0.014008325231248071	TRUE
months_since_visits_date_5	-0.0307873	-1	187	-1	-1	-1	1.7094196674736235	-1	193	-1	-1	-1	-1.74021	-0.165057	TRUE	-0.0110207	-1	187	-1	-1	-1	-0.0505005	-1	182	-1	-1	-1	0.0394798	0.00531702	FALSE	0.00195494	TRUE
months_since_vaccinations_date_1	9.854339655466115	-1	185	-1	3	12	7.494843350599888	-1	191	-1	1	11	2.3594963048662265	0.14522877535406026	TRUE	8.174583807935202	-1	177	-1	1	11	8.330938638066838	-1	176	-1	2	11	-0.156355	-0.00989421	FALSE	1.9071394028156797e-11	TRUE
months_since_vaccinations_date_2	10.681867028621756	-1	188	-1	-1	18	8.77917	-1	196	-1	-1	14	1.902701532076776	0.1018734142939244	TRUE	8.448989720159096	-1	188	-1	-1	14	8.611648400716133	-1	187	-1	-1	14	-0.162659	-0.00938093	FALSE	3.204289645645252e-09	TRUE
months_since_vaccinations_date_3	9.78705	-1	182	-1	-1	18	8.346288544833255	-1	197	-1	-1	9	1.4407571840121243	0.0720632	FALSE	7.37541	-1	179	-1	-1	-1	7.490680739056428	-1	190	-1	-1	-1	-0.115271	-0.00636041	FALSE	2.2100462114894116e-05	TRUE
months_since_vaccinations_date_4	8.25646	-1	183	-1	-1	-1	7.482751808478582	-1	194	-1	-1	-1	0.773707	0.0373905	FALSE	5.905238893605282	-1	183	-1	-1	-1	6.03251	-1	176	-1	-1	-1	-0.12727	-0.00699274	FALSE	1.431331568305528e-05	TRUE
months_since_vaccinations_date_5	6.455661105654401	-1	187	-1	-1	-1	6.305691557290182	-1	195	-1	-1	-1	0.1499695483642185	0.00730314	FALSE	4.36887	-1	187	-1	-1	-1	4.456984361957336	-1	182	-1	-1	-1	-0.0881117	-0.00505095	FALSE	0.00144238	TRUE
months_since_prescriptions_date_1	2.643702271401078	-1	177	-1	0	2	2.6083565137001603	-1	188	-1	0	2	0.035345757700917524	0.00410797	FALSE	2.153543480641221	-1	148	-1	0	2	2.148711429266191	-1	188	-1	0	2	0.00483205	0.000606825	FALSE	0.3568747853494578	TRUE
months_since_prescriptions_date_2	3.7770967964075113	-1	182	-1	1	4	3.4277059533741525	-1	190	-1	1	3	0.34939084303335877	0.036227298918855885	FALSE	2.769766545652078	-1	181	-1	-1	3	2.782277548594254	-1	190	-1	-1	3	-0.012511	-0.00145337	FALSE	0.126355	TRUE
months_since_prescriptions_date_3	4.628822365345096	-1	188	-1	1	6	4.01782	-1	191	-1	0	5	0.6109979102459961	0.058492841781309646	FALSE	3.238216719921618	-1	181	-1	-1	4	3.253678431104873	-1	174	-1	-1	4	-0.0154617	-0.0016928	FALSE	0.20482159864677896	TRUE
months_since_prescriptions_date_4	5.269698523788641	-1	168	-1	-1	7	4.480051133463567	-1	194	-1	-1	6	0.789647	0.0707675	FALSE	3.6057441401778387	-1	162	-1	-1	5	3.618795513785851	-1	173	-1	-1	5	-0.0130514	-0.00135161	FALSE	0.14864	TRUE
months_since_prescriptions_date_5	5.753339869304734	-1	174	-1	-1	8	4.849955210816639	-1	194	-1	-1	6	0.9033846584880951	0.0766172	FALSE	3.8884973571608357	-1	169	-1	-1	5	3.903819709593428	-1	177	-1	-1	5	-0.0153224	-0.00150697	FALSE	0.20698005359893723	TRUE
months_since_enc_date_1	3.115810828932728	-1	165	0	1	2	2.6380736756443186	-1	185	0	0	2	0.4777371532884094	0.053570968091541556	FALSE	3.2870832924500264	-1	165	0	0	2	3.311574881865018	-1	168	0	0	2	-0.0244916	-0.00256661	FALSE	0.0300368	TRUE
months_since_enc_date_2	4.192382270966152	-1	178	0	1	4	3.7622019776935516	-1	196	0	1	3	0.43018029327260043	0.0435486	FALSE	4.12469	-1	178	-1	1	4	4.124180023065295	-1	166	-1	1	4	0.000513352	5.058365768574406e-05	FALSE	0.36402198461603474	TRUE
months_since_enc_date_3	5.105833807523495	-1	182	-1	2	6	4.622772327459152	-1	189	0	1	5	0.48306148006434313	0.045515591107127065	FALSE	4.764782337273773	-1	182	-1	1	5	4.765823261819542	-1	170	-1	1	5	-0.00104092	-9.7974e-05	FALSE	0.16817178364577567	TRUE
months_since_enc_date_4	5.897319406036048	-1	195	-1	2	7	5.295575812611077	-1	191	-1	2	6	0.6017435934249713	0.0534268	FALSE	5.293771090453784	-1	195	-1	2	6	5.296448769305808	-1	172	-1	2	6	-0.00267768	-0.000240715	FALSE	0.1187140227742847	TRUE
months_since_enc_date_5	6.5670791819041785	-1	188	-1	3	9	5.845845777620167	-1	186	-1	2	7	0.7212334042840114	0.060965695477887966	FALSE	5.728209197393138	-1	186	-1	2	7	5.734480341172974	-1	180	-1	2	7	-0.00627114	-0.000540413	FALSE	0.0744414	TRUE
months_since_diagnoses_date_1	2.338355218568441	-1	180	-1	0	2	2.2124462683538284	-1	177	-1	0	2	0.12590895021461268	0.015741949706295846	FALSE	1.8581925170039006	-1	159	-1	-1	1	1.8589689443290232	-1	175	-1	-1	1	-0.000776427	-0.000108045	FALSE	0.619611	TRUE
months_since_diagnoses_date_2	3.2625521458161932	-1	168	-1	0	4	3.070994442861506	-1	181	-1	0	3	0.19155770295468733	0.0218616	FALSE	2.4370546385844563	-1	142	-1	-1	3	2.4451459782913196	-1	180	-1	-1	3	-0.00809134	-0.00104106	FALSE	0.3107367416111939	TRUE
months_since_diagnoses_date_3	3.999131960175275	-1	145	-1	-1	6	3.701260759140786	-1	182	-1	-1	5	0.2978712010344893	0.031159482106241664	FALSE	2.8640413184475437	-1	145	-1	-1	3	2.8835486994842303	-1	181	-1	-1	3	-0.0195074	-0.00232135	FALSE	0.0574106	TRUE
months_since_diagnoses_date_4	4.512641849305387	-1	147	-1	-1	7	4.172022492984395	-1	182	-1	-1	5	0.3406193563209925	0.0332582	FALSE	3.149507764984265	-1	147	-1	-1	4	3.1724820504507116	-1	181	-1	-1	4	-0.0229743	-0.00257626	FALSE	0.0813008	TRUE
months_since_diagnoses_date_5	4.90253	-1	154	-1	-1	7	4.543532370177989	-1	185	-1	-1	6	0.359001	0.0329748	FALSE	3.363406382915186	-1	154	-1	-1	4	3.38586	-1	185	-1	-1	4	-0.0224524	-0.0023884	FALSE	0.11987856458145972	TRUE
months_since_commercial	1.7963368356958271	-1	165	-1	0	0	2.6797939800057806	-1	190	-1	0	0	-0.883457	-0.0899447	FALSE	1.7186801873095372	-1	162	-1	-1	0	1.698357984189892	-1	180	-1	-1	0	0.020322203636169434	0.00239402	FALSE	0.22955331966139547	TRUE
months_since_medicare	0.16191117361158933	-1	165	-1	-1	0	0.4903421401645208	-1	187	-1	-1	0	-0.328431	-0.0595307	FALSE	0.3171364336389272	-1	165	-1	-1	0	0.30948876668927694	-1	137	-1	-1	0	0.00764767	0.00147091	FALSE	0.00619297	TRUE
months_since_medicaid	-0.607726	-1	163	-1	-1	-1	-0.00438949	-1	189	-1	-1	-1	-0.603336	-0.108363	TRUE	-0.597687	-1	152	-1	-1	-1	-0.610076	-1	178	-1	-1	-1	0.0123887	0.00315844	FALSE	0.014523941906153939	TRUE
months_since_other_payor_type	-0.3337	-1	188	-1	-1	-1	-0.167958	-1	197	-1	-1	-1	-0.165742	-0.0272816	FALSE	-0.471681	-1	181	-1	-1	-1	-0.480566	-1	176	-1	-1	-1	0.00888483	0.00189659	FALSE	0.9951467734302034	TRUE
months_since_uninsured	1.3361389081182564	-1	170	-1	-1	-1	2.3884685276555273	-1	196	-1	-1	-1	-1.05233	-0.0898366	FALSE	0.749009	-1	170	-1	-1	-1	0.7103229283539598	-1	178	-1	-1	-1	0.038686271756887436	0.00456384	FALSE	0.0335656	TRUE
records_pre_exposure	54.31260216230714	0	200	24	55	81	57.30354152275024	0	200	19	50	88	-2.99094	-0.0731282	FALSE	46.80920649411778	0	200	16	44	72	46.83813338907683	0	200	16	44	72	-0.0289269	-0.000816641	FALSE	0.24159513871255855	TRUE
bmi		10	100	25	28.299999237060547	32.400001525878906		10	100	25.200000762939453	29	33.79999923706055		-0.12494	TRUE		10	100	25.299999237060547	28.799999237060547	33.099998474121094		10	100	25.299999237060547	28.799999237060547	33.099998474121094	0.0328278	0.00224897	FALSE	0.10262988514497758	TRUE
smoker_count_log	0.1578950442678112	0	5.0998663902282715	0	0	0	0.32661330301380165	0	5.7430033683776855	0	0	0	-0.168718	-0.266976	TRUE	0.16152618160830215	0	5.0998663902282715	0	0	0	0.15718555512720717	0	4.948760032653809	0	0	0	0.00434063	0.00841762	FALSE	2.9796153231377886e-07	TRUE
non_smoker_count_log	0.9392736535977683	0	5.910796642303467	0	0.6931471824645996	1.7917594909667969	1.0044264093177866	0	5.93489	0	0.6931471824645996	1.9459102153778076	-0.0651528	-0.0590087	FALSE	0.7455704596691616	0	5.680172443389893	0	0	1.3862943649291992	0.7489288067116252	0	5.7430033683776855	0	0	1.3862943649291992	-0.00335835	-0.00328462	FALSE	0.029848334061402214	TRUE
age_first_record	60.731655183411924	34	87	55	60	66	61.65321692928639	34	89	55	62	69	-0.921562	-0.108508	TRUE	62.68618115784369	34	87	57	62	69	62.56332077682549	34	88	57	62	69	0.1228603795170784	0.015387148022065757	FALSE	4.7014855162905654e-23	TRUE
follow_up_in_days	1584.578052908749	1	5841	740	1432	2208	1612.0533109148269	1	5843	633	1375	2355	-27.4753	-0.0240533	FALSE	1641.211095800609	1	5841	701	1450	2365	1836.9815335435092	1	5842	829	1718	2626	-195.77	-0.164338	TRUE	0	FALSE
gender_Female	0.5824755625949135	0	1	0	1	1	0.54467	0	1	0	1	1	0.0378058	0.0762857	FALSE	0.5702816042183041	0	1	0	1	1	0.571705	0	1	0	1	1	-0.00142345	-0.00287604	FALSE	0.0880784	TRUE
gender_Male	0.4172888524839712	0	1	0	0	1	0.45497329047784013	0	1	0	0	1	-0.0376844	-0.0760463	FALSE	0.42947522898206963	0	1	0	0	1	0.4280290264369238	0	1	0	0	1	0.0014462	0.00292223	FALSE	0.0830982	TRUE
race_Caucasian	0.912342	0	1	1	1	1	0.8318266094895673	0	1	1	1	1	0.080515	0.24283590225605856	TRUE	0.9011576730501507	0	1	1	1	1	0.9038609484073996	0	1	1	1	1	-0.00270328	-0.00911354	FALSE	5.09079412402577e-08	TRUE
race_Other/Unknown	0.0408522	0	1	0	0	0	0.062349	0	1	0	0	0	-0.0214967	-0.0972887	FALSE	0.046051	0	1	0	0	0	0.0454139	0	1	0	0	0	0.000637069	0.00304957	FALSE	0.0702062	TRUE
race_African American	0.033005447448252866	0	1	0	0	0	0.0874693	0	1	0	0	0	-0.0544639	-0.230425	TRUE	0.0390062	0	1	0	0	0	0.0370083	0	1	0	0	0	0.00199795	0.010448909433716439	FALSE	4.1798323967100855e-10	TRUE
race_Asian	0.013800745898104086	0	1	0	0	0	0.018355109554137515	0	1	0	0	0	-0.00455436	-0.0362162	FALSE	0.013785140091095119	0	1	0	0	0	0.013716882743831598	0	1	0	0	0	6.825734453741461e-05	0.000586123	FALSE	0.7281489485771898	TRUE
ethnicity_Not Hispanic	0.9163003019111373	0	1	1	1	1	0.8669733068766258	0	1	1	1	1	0.049326995034511545	0.1591919333921135	TRUE	0.9057394474852145	0	1	1	1	1	0.9075966161420094	0	1	1	1	1	-0.00185717	-0.00638431	FALSE	0.000143938	TRUE
ethnicity_Hispanic	0.017332707523132627	0	1	0	0	0	0.0380798	0	1	0	0	0	-0.0207471	-0.12666	TRUE	0.020571058031543427	0	1	0	0	0	0.020505644740415885	0	1	0	0	0	6.541328912135214e-05	0.0004612	FALSE	0.7840069840836955	TRUE
region_Midwest	0.5239879815446398	0	1	0	1	1	0.4964663179191581	0	1	0	0	1	0.027521663625481696	0.0550757	FALSE	0.5109858778392568	0	1	0	1	1	0.5117281764907475	0	1	0	1	1	-0.000742299	-0.00148498	FALSE	0.3783800617218418	TRUE
region_South	0.18818251669934652	0	1	0	0	0	0.21120431657035796	0	1	0	0	0	-0.0230218	-0.0576115	FALSE	0.20044338835159928	0	1	0	0	0	0.1984738794774331	0	1	0	0	0	0.00196951	0.00492879	FALSE	0.00343408	TRUE
region_West	0.1565860482985332	0	1	0	0	0	0.12366529258508407	0	1	0	0	0	0.0329208	0.0949472	FALSE	0.15284953094404177	0	1	0	0	0	0.1547934433129841	0	1	0	0	0	-0.00194391	-0.00538813	FALSE	0.00137318	TRUE
region_Other/Unknown	0.0308834	0	1	0	0	0	0.035067778231021994	0	1	0	0	0	-0.00418441	-0.0234341	FALSE	0.0324421	0	1	0	0	0	0.0324777	0	1	0	0	0	-3.55507e-05	-0.000200604	FALSE	0.9053134612816215	TRUE
region_Northeast	0.10036008249096623	0	1	0	0	0	0.1335962946943779	0	1	0	0	0	-0.0332362	-0.103551	TRUE	0.10327905452197815	0	1	0	0	0	0.10252680167401144	0	1	0	0	0	0.000752253	0.00247588	FALSE	0.1415693484954383	TRUE
visits_type_1_Observation patient	0.019953136722615065	0	1	0	0	0	0.0336495	0	1	0	0	0	-0.0136964	-0.0848825	FALSE	0.018698247066000588	0	1	0	0	0	0.018049802266997147	0	1	0	0	0	0.000648445	0.00482835	FALSE	0.00422193	TRUE
visits_type_1_Emergency patient	0.11738471742494808	0	1	0	0	0	0.1478591385307918	0	1	0	0	0	-0.0304744	-0.0899419	FALSE	0.10614017499477404	0	1	0	0	0	0.10602072463706289	0	1	0	0	0	0.00011945	0.0003879	FALSE	0.8176710933250692	TRUE
visits_type_1_Inpatient	0.0639296	0	1	0	0	0	0.15634781619421081	0	1	0	0	0	-0.0924182	-0.298476	TRUE	0.0658058	0	1	0	0	0	0.0649782	0	1	0	0	0	0.00082762	0.00334776	FALSE	0.046280777703333685	TRUE
visits_type_1_Skilled nursing facility inpatient	0.000800989	0	1	0	0	0	0.00181642	0	1	0	0	0	-0.00101543	-0.0280904	FALSE	0.000952759	0	1	0	0	0	0.000976933	0	1	0	0	0	-2.41745e-05	-0.000778641	FALSE	0.6444496074042079	TRUE
visits_type_1_Inpatient psych	0.000576277	0	1	0	0	0	0.00171034	0	1	0	0	0	-0.00113407	-0.0335634	FALSE	0.000642757	0	1	0	0	0	0.000550325	0	1	0	0	0	9.243182284990326e-05	0.00378557	FALSE	0.0248292	TRUE
visits_type_1_Inpatient rehab	0.00090519	0	1	0	0	0	0.00257051	0	1	0	0	0	-0.00166532	-0.0399904	FALSE	0.000976933	0	1	0	0	0	0.00100395	0	1	0	0	0	-2.70185e-05	-0.000858938	FALSE	0.6104463155596103	TRUE
visits_type_2_Inpatient	0.0324283	0	1	0	0	0	0.071305	0	1	0	0	0	-0.0388767	-0.175989	TRUE	0.0336139	0	1	0	0	0	0.0326128	0	1	0	0	0	0.00100111	0.00559491	FALSE	0.000901313	TRUE
visits_type_2_Emergency patient	0.0565993	0	1	0	0	0	0.11444558780422309	0	1	0	0	0	-0.0578463	-0.207962	TRUE	0.054388307516413756	0	1	0	0	0	0.053929	0	1	0	0	0	0.000459315	0.0020294	FALSE	0.22799057406604606	TRUE
visits_type_2_Inpatient psych	0.000384185	0	1	0	0	0	0.00120352	0	1	0	0	0	-0.000819332	-0.0290944	FALSE	0.00042803	0	1	0	0	0	0.000349819	0	1	0	0	0	7.821154576959088e-05	0.00396664	FALSE	0.0186913	TRUE
visits_type_2_Skilled nursing facility inpatient	0.00060346	0	1	0	0	0	0.00136238	0	1	0	0	0	-0.000758921	-0.0242205	FALSE	0.000692528	0	1	0	0	0	0.000652711	0	1	0	0	0	3.981678673881106e-05	0.00153577	FALSE	0.361616	TRUE
visits_type_2_Observation patient	0.00942158	0	1	0	0	0	0.018870646378635662	0	1	0	0	0	-0.00944906	-0.0800777	FALSE	0.00936263	0	1	0	0	0	0.00914933	0	1	0	0	0	0.000213304	0.00222745	FALSE	0.18654099151762416	TRUE
visits_type_2_Inpatient rehab	0.000642422	0	1	0	0	0	0.0017662	0	1	0	0	0	-0.00112378	-0.0324063	FALSE	0.000672619	0	1	0	0	0	0.000645601	0	1	0	0	0	2.701853372855112e-05	0.00105275	FALSE	0.5326000840089669	TRUE
visits_type_3_Emergency patient	0.0314751	0	1	0	0	0	0.0777377	0	1	0	0	0	-0.0462626	-0.204675	TRUE	0.031542	0	1	0	0	0	0.031503609818250594	0	1	0	0	0	3.8394759030779824e-05	0.000219743	FALSE	0.896095	TRUE
visits_type_3_Inpatient	0.018179001047446804	0	1	0	0	0	0.044563443826984614	0	1	0	0	0	-0.0263844	-0.151793	TRUE	0.0192429	0	1	0	0	0	0.018278748785943537	0	1	0	0	0	0.000964135	0.00710603	FALSE	2.463676008846283e-05	TRUE
visits_type_3_Inpatient psych	0.00028089	0	1	0	0	0	0.000902702	0	1	0	0	0	-0.000621812	-0.0255704	FALSE	0.000317112	0	1	0	0	0	0.000270185	0	1	0	0	0	4.6926925278967246e-05	0.00273887	FALSE	0.10441340981058334	TRUE
visits_type_3_Observation patient	0.00488295	0	1	0	0	0	0.011659536611313932	0	1	0	0	0	-0.00677659	-0.0748744	FALSE	0.00512072	0	1	0	0	0	0.00498563	0	1	0	0	0	0.000135093	0.00190524	FALSE	0.25797391755331467	TRUE
visits_type_3_Skilled nursing facility inpatient	0.000445799	0	1	0	0	0	0.00117994	0	1	0	0	0	-0.000734145	-0.0257622	FALSE	0.000513352	0	1	0	0	0	0.000507664	0	1	0	0	0	5.688112196367001e-06	0.000251813	FALSE	0.8811693519712692	TRUE
visits_type_3_Inpatient rehab	0.000433114	0	1	0	0	0	0.00132933	0	1	0	0	0	-0.000896213	-0.0302072	FALSE	0.00042803	0	1	0	0	0	0.000435141	0	1	0	0	0	-7.11014e-06	-0.000342325	FALSE	0.8391790062961271	TRUE
visits_type_4_Inpatient	0.010780728428576088	0	1	0	0	0	0.0305768	0	1	0	0	0	-0.0197961	-0.139446	TRUE	0.0117445	0	1	0	0	0	0.011155810193381598	0	1	0	0	0	0.00058872	0.00553356	FALSE	0.00101053	TRUE
visits_type_4_Emergency patient	0.0193388	0	1	0	0	0	0.055647998015746936	0	1	0	0	0	-0.0363092	-0.192013	TRUE	0.020071926179678935	0	1	0	0	0	0.019612611113718162	0	1	0	0	0	0.000459315	0.00329357	FALSE	0.050271370185888196	TRUE
visits_type_4_Skilled nursing facility inpatient	0.000339786	0	1	0	0	0	0.000961635	0	1	0	0	0	-0.000621849	-0.0243874	FALSE	0.000382526	0	1	0	0	0	0.000388214	0	1	0	0	0	-5.68811e-06	-0.00028981	FALSE	0.8633332895365006	TRUE
visits_type_4_Observation patient	0.00289045	0	1	0	0	0	0.00781838	0	1	0	0	0	-0.00492793	-0.0675651	FALSE	0.0031825	0	1	0	0	0	0.0030019	0	1	0	0	0	0.000180598	0.00325275	FALSE	0.0539094	TRUE
visits_type_4_Inpatient psych	0.000186656	0	1	0	0	0	0.000743839	0	1	0	0	0	-0.000557183	-0.02584	FALSE	0.000201928	0	1	0	0	0	0.000180598	0	1	0	0	0	2.1330421077436768e-05	0.0015425	FALSE	0.3604194404979304	TRUE
visits_type_4_Inpatient rehab	0.000317134	0	1	0	0	0	0.000980084	0	1	0	0	0	-0.00066295	-0.0260416	FALSE	0.00031569	0	1	0	0	0	0.0003228	0	1	0	0	0	-7.11014e-06	-0.000398002	FALSE	0.8134601481488016	TRUE
visits_type_5_Inpatient	0.00700956	0	1	0	0	0	0.0220658	0	1	0	0	0	-0.0150563	-0.126041	TRUE	0.00769744	0	1	0	0	0	0.00736895	0	1	0	0	0	0.000328488	0.00379903	FALSE	0.024114759862385614	TRUE
visits_type_5_Emergency patient	0.012692590673011754	0	1	0	0	0	0.0411879	0	1	0	0	0	-0.0284953	-0.176681	TRUE	0.013765231698143258	0	1	0	0	0	0.013111098786867855	0	1	0	0	0	0.000654133	0.00568114	FALSE	0.0007341	TRUE
visits_type_5_Observation patient	0.0017397	0	1	0	0	0	0.00554868	0	1	0	0	0	-0.00380898	-0.0632437	FALSE	0.00189272	0	1	0	0	0	0.0017946	0	1	0	0	0	9.81199336820282e-05	0.00228727	FALSE	0.1747425224578142	TRUE
visits_type_5_Inpatient psych	0.000151318	0	1	0	0	0	0.000565502	0	1	0	0	0	-0.000414184	-0.021883	FALSE	0.000183442	0	1	0	0	0	0.000135093	0	1	0	0	0	4.8348952986998484e-05	0.00383141	FALSE	0.023103393801764124	TRUE
visits_type_5_Skilled nursing facility inpatient	0.000250082	0	1	0	0	0	0.000783042	0	1	0	0	0	-0.00053296	-0.0234571	FALSE	0.000284406	0	1	0	0	0	0.000300048	0	1	0	0	0	-1.56423e-05	-0.000915175	FALSE	0.5874121352746307	TRUE
visits_type_5_Inpatient rehab	0.000241021	0	1	0	0	0	0.000766643	0	1	0	0	0	-0.000525622	-0.0234245	FALSE	0.000243167	0	1	0	0	0	0.000271607	0	1	0	0	0	-2.84406e-05	-0.00177297	FALSE	0.29317745956451147	TRUE
has_chickenpox_diagnosis	0.000906096	0	1	0	0	0	0.000603937	0	1	0	0	0	0.000302159	0.011000902227094806	FALSE	0.00062427	0	1	0	0	0	0.000604362	0	1	0	0	0	1.990839336940553e-05	0.000803477	FALSE	0.6334747122436476	FALSE
has_diabetes_diagnosis	0.10411766198275518	0	1	0	0	0	0.21486893270553314	0	1	0	0	0	-0.110751	-0.306007	TRUE	0.1270909145204708	0	1	0	0	0	0.12425539055289873	0	1	0	0	0	0.00283552	0.00855419	FALSE	3.202764818496997e-07	FALSE
has_depression_diagnosis	0.0986149	0	1	0	0	0	0.13429119323714078	0	1	0	0	0	-0.0356763	-0.111394	TRUE	0.0872713	0	1	0	0	0	0.086657	0	1	0	0	0	0.000614316	0.00218011	FALSE	0.19473607640075163	FALSE
has_mci_diagnosis	0.00178682	0	1	0	0	0	0.00237603	0	1	0	0	0	-0.000589209	-0.0129286	FALSE	0.0018074	0	1	0	0	0	0.00168937	0	1	0	0	0	0.000118028	0.00282519	FALSE	0.0936381	FALSE
has_stroke_diagnosis	0.010366642624923435	0	1	0	0	0	0.027812852958238442	0	1	0	0	0	-0.0174462	-0.127753	TRUE	0.0117915	0	1	0	0	0	0.011424573498231708	0	1	0	0	0	0.000366883	0.00342519	FALSE	0.042274914038838846	FALSE
has_hypertension_diagnosis	0.36393883490571166	0	1	0	0	1	0.46535192818971755	0	1	0	0	1	-0.101413	-0.206947	TRUE	0.3462581464432945	0	1	0	0	1	0.34311688644110455	0	1	0	0	1	0.00314126	0.00660951	FALSE	8.046364105103813e-05	FALSE
has_hyperlipidemia_diagnosis	0.41092896570970866	0	1	0	0	1	0.4353024346047175	0	1	0	0	1	-0.0243735	-0.0493487	FALSE	0.3534521864392559	0	1	0	0	1	0.35239846364087535	0	1	0	0	1	0.00105372	0.002205	FALSE	0.18770232967534317	FALSE
has_bacterial_infection_diagnosis	0.21729809466164568	0	1	0	0	0	0.24510854971189383	0	1	0	0	0	-0.0278105	-0.0659996	FALSE	0.1741429792341241	0	1	0	0	0	0.1745994502439489	0	1	0	0	0	-0.000456471	-0.00120305	FALSE	0.47195674384044084	FALSE
has_viral_infection_diagnosis	0.20766810796313276	0	1	0	0	0	0.22040326663810544	0	1	0	0	0	-0.0127352	-0.0310536	FALSE	0.1657800321662749	0	1	0	0	0	0.16630049443915923	0	1	0	0	0	-0.000520462	-0.00139865	FALSE	0.40289217860666604	FALSE
has_other_infection_diagnosis	0.033354294350673594	0	1	0	0	0	0.047669	0	1	0	0	0	-0.0143147	-0.0726537	FALSE	0.0283922	0	1	0	0	0	0.028369459956400618	0	1	0	0	0	2.2752448785468005e-05	0.000137015	FALSE	0.9351607524236522	FALSE
has_atrial_fibrillation_diagnosis	0.036522	0	1	0	0	0	0.0682041	0	1	0	0	0	-0.0316821	-0.142587	TRUE	0.0403074	0	1	0	0	0	0.0397428	0	1	0	0	0	0.000564545	0.00288007	FALSE	0.0872981	FALSE
has_atherosclerosis_diagnosis	0.0163315	0	1	0	0	0	0.0358096	0	1	0	0	0	-0.0194781	-0.122467	TRUE	0.0182375	0	1	0	0	0	0.017918975684742065	0	1	0	0	0	0.000318534	0.00239078	FALSE	0.15597341425736908	FALSE
has_ihd_diagnosis	0.0814381	0	1	0	0	0	0.15040530623707316	0	1	0	0	0	-0.0689672	-0.216695	TRUE	0.0919199	0	1	0	0	0	0.089784	0	1	0	0	0	0.00213589	0.00743184	FALSE	1.0071946160454225e-05	FALSE
has_heart_failure_diagnosis	0.019887897821383137	0	1	0	0	0	0.0643148	0	1	0	0	0	-0.0444269	-0.222593	TRUE	0.024811545730289625	0	1	0	0	0	0.0239825	0	1	0	0	0	0.000829042	0.00537369	FALSE	0.00139709	FALSE
has_copd_diagnosis	0.0349508	0	1	0	0	0	0.1053050584104247	0	1	0	0	0	-0.0703542	-0.278159	TRUE	0.044993	0	1	0	0	0	0.043570940003213786	0	1	0	0	0	0.00142203	0.00691245	FALSE	3.657014290344187e-05	FALSE
has_asthma_diagnosis	0.0525626	0	1	0	0	0	0.0910317	0	1	0	0	0	-0.0384691	-0.149433	TRUE	0.056948	0	1	0	0	0	0.056153	0	1	0	0	0	0.000794914	0.00344146	FALSE	0.0407645	FALSE
has_b12_deficiency_diagnosis	0.0180993	0	1	0	0	0	0.027649377563591416	0	1	0	0	0	-0.00955011	-0.0639118	FALSE	0.017084245208831932	0	1	0	0	0	0.017135438219279573	0	1	0	0	0	-5.1193e-05	-0.000394762	FALSE	0.8149057228278078	FALSE
has_brain_injury_diagnosis	0.0147757	0	1	0	0	0	0.027993239600607574	0	1	0	0	0	-0.0132175	-0.0914637	FALSE	0.013600276442256417	0	1	0	0	0	0.013483670140681237	0	1	0	0	0	0.000116606	0.00100888	FALSE	0.5490002108586728	FALSE
has_anxiety_diagnosis	0.0932581	0	1	0	0	0	0.12431073853981113	0	1	0	0	0	-0.0310526	-0.0998537	FALSE	0.0795483	0	1	0	0	0	0.0793634	0	1	0	0	0	0.000184864	0.000683543	FALSE	0.6843751321966414	FALSE
has_obesity_diagnosis	0.10346255468288458	0	1	0	0	0	0.15911152404164472	0	1	0	0	0	-0.055649	-0.165343	TRUE	0.0927177	0	1	0	0	0	0.0922654	0	1	0	0	0	0.000452205	0.00156084	FALSE	0.35246192718025404	FALSE
has_alcohol_disorder_diagnosis	0.0104917	0	1	0	0	0	0.030324429475997304	0	1	0	0	0	-0.0198327	-0.140614	TRUE	0.010972368572610885	0	1	0	0	0	0.010635347920497255	0	1	0	0	0	0.000337021	0.00326006	FALSE	0.053018	FALSE
has_tobacco_use_diagnosis	0.0965182	0	1	0	0	0	0.2108025463214449	0	1	0	0	0	-0.114284	-0.320963	TRUE	0.10214427612372214	0	1	0	0	0	0.0997453	0	1	0	0	0	0.00239896	0.00796327	FALSE	2.0126458521937396e-06	FALSE
has_substance_use_disorder_diagnosis	0.00582167	0	1	0	0	0	0.021652546628922128	0	1	0	0	0	-0.0158309	-0.136322	TRUE	0.0061133	0	1	0	0	0	0.00605357	0	1	0	0	0	5.972517828922719e-05	0.000768082	FALSE	0.6482085652342733	FALSE
has_herpes_simplex_diagnosis	0.017258407663396265	0	1	0	0	0	0.012951197213846315	0	1	0	0	0	0.00430721	0.035319222238247065	FALSE	0.011204159147693257	0	1	0	0	0	0.011275260551092757	0	1	0	0	0	-7.11014e-05	-0.000674458	FALSE	0.6888449348645777	FALSE
has_herpes_zoster_diagnosis	0.0253145	0	1	0	0	0	0.021435262718795672	0	1	0	0	0	0.00387924	0.025677	FALSE	0.019636785590873992	0	1	0	0	0	0.020175734228642207	0	1	0	0	0	-0.000538949	-0.00385851	FALSE	0.022016536488904993	FALSE
has_mobility_problems_diagnosis	0.023539464098670214	0	1	0	0	0	0.047322795746974934	0	1	0	0	0	-0.0237833	-0.128918	TRUE	0.0231449	0	1	0	0	0	0.022677081600236626	0	1	0	0	0	0.000467847	0.00312691	FALSE	0.0637772	FALSE
has_falls_fractures_diagnosis	0.15530845314940794	0	1	0	0	0	0.1910807004741299	0	1	0	0	0	-0.0357722	-0.0946374	FALSE	0.1334971509667658	0	1	0	0	0	0.13383701567501538	0	1	0	0	0	-0.000339865	-0.000998737	FALSE	0.5528454011801205	FALSE
has_ulcers_weight_loss_diagnosis	0.018876694852288253	0	1	0	0	0	0.0380816	0	1	0	0	0	-0.0192049	-0.11565	TRUE	0.0190495	0	1	0	0	0	0.0186826	0	1	0	0	0	0.000366883	0.00269664	FALSE	0.10961522035290594	FALSE
has_incontinence_diagnosis	0.0295306	0	1	0	0	0	0.0355467	0	1	0	0	0	-0.0060161	-0.0339126	FALSE	0.0263431	0	1	0	0	0	0.0260146	0	1	0	0	0	0.000328488	0.00205734	FALSE	0.2224890638250867	FALSE
has_dependence_care_diagnosis	0.000623394	0	1	0	0	0	0.00483354	0	1	0	0	0	-0.00421015	-0.0807765	FALSE	0.000689684	0	1	0	0	0	0.000685418	0	1	0	0	0	4.266084033588413e-06	0.000162752	FALSE	0.9231445226868813	FALSE
has_cognitive_decline_diagnosis	0.000389621	0	1	0	0	0	0.000739995	0	1	0	0	0	-0.000350374	-0.0147474	FALSE	0.000415232	0	1	0	0	0	0.000435141	0	1	0	0	0	-1.99084e-05	-0.000965692	FALSE	0.5669815424765701	FALSE
has_general_examination_diagnosis	0.3830674244044232	0	1	0	0	1	0.2938739261357696	0	1	0	0	1	0.0891935	0.18933696748254814	TRUE	0.2517729134937665	0	1	0	0	1	0.2556493620071073	0	1	0	0	1	-0.00387645	-0.00890871	FALSE	5.015576007105546e-08	FALSE
has_immunization_encounter_diagnosis	0.12130720636151775	0	1	0	0	0	0.1962007088375106	0	1	0	0	0	-0.0748935	-0.206021	TRUE	0.0822188	0	1	0	0	0	0.0827137	0	1	0	0	0	-0.000494866	-0.00179903	FALSE	0.2808795807176607	FALSE
has_drug_therapy_diagnosis	0.166114	0	1	0	0	0	0.26035147722311164	0	1	0	0	1	-0.0942378	-0.231616	TRUE	0.15744410363171749	0	1	0	0	0	0.1548361041550238	0	1	0	0	0	0.002608	0.00718485	FALSE	1.8986515706871623e-05	FALSE
has_varivax_vaccination	0.00199341	0	1	0	0	0	0.00230685	0	1	0	0	0	-0.000313437	-0.00676687	FALSE	0.00188703	0	1	0	0	0	0.00193822	0	1	0	0	0	-5.1193e-05	-0.00117169	FALSE	0.48729125637134074	FALSE
has_prevnar13_vaccination	0.0494348	0	1	0	0	0	0.16752179501107942	0	1	0	0	0	-0.118087	-0.386756	TRUE	0.051695	0	1	0	0	0	0.050277224371854654	0	1	0	0	0	0.00141776	0.0064453	FALSE	0.000108959	FALSE
has_shingrix_vaccination	0.00537949	0	1	0	0	0	0.0266829	0	1	0	0	0	-0.0213034	-0.170233	TRUE	0.00542077	0	1	0	0	0	0.00499985	0	1	0	0	0	0.00042092	0.00584661	FALSE	0.000512859	FALSE
has_influenza_vaccination	0.5152849309011305	0	1	0	1	1	0.4682406767778846	0	1	0	0	1	0.047044254123245866	0.0942056	FALSE	0.46132154756470584	0	1	0	0	1	0.46686603500179885	0	1	0	0	1	-0.00554449	-0.0111178	FALSE	2.892790004557523e-11	FALSE
has_tdap_vaccination	0.3347525814670779	0	1	0	0	1	0.2264567246295412	0	1	0	0	0	0.10829585683753673	0.2428049565737125	TRUE	0.22982817634854477	0	1	0	0	0	0.23705350096200198	0	1	0	0	0	-0.00722532	-0.0170809	FALSE	2.526455770235066e-25	FALSE
has_calmette_guerin_vaccination	0.000439456	0	1	0	0	0	0.000353599	0	1	0	0	0	8.585767145739538e-05	0.0043125	FALSE	0.000337021	0	1	0	0	0	0.000361195	0	1	0	0	0	-2.41745e-05	-0.00129406	FALSE	0.4429630527620497	FALSE
has_donepezil_first	0.00199069	0	1	0	0	0	0.00401104	0	1	0	0	0	-0.00202035	-0.0369428	FALSE	0.00238332	0	1	0	0	0	0.00230511	0	1	0	0	0	7.821154576959088e-05	0.00161727	FALSE	0.3375452342034131	FALSE
has_donepezil_memantine_first	4.530479252217216e-06	0	1	0	0	0	1.4348937461181e-05	0	1	0	0	0	-9.81846e-06	-0.0031957	FALSE	7.11014033995003e-06	0	1	0	0	0	5.688112271960024e-06	0	1	0	0	0	1.4220280490917503e-06	0.000562146	FALSE	0.7388826803635273	FALSE
has_memantine_first	0.000503789	0	1	0	0	0	0.00103953	0	1	0	0	0	-0.00053574	-0.0192943	FALSE	0.000564545	0	1	0	0	0	0.00051904	0	1	0	0	0	4.550489757093601e-05	0.00195551	FALSE	0.24573870033984935	FALSE
has_galantamine_first	6.795718878325825e-05	0	1	0	0	0	0.000112485	0	1	0	0	0	-4.45282e-05	-0.00468815	FALSE	8.389965601141036e-05	0	1	0	0	0	8.958776828337038e-05	0	1	0	0	0	-5.68811e-06	-0.000610756	FALSE	0.7172451837847029	FALSE
has_rivastigmine_first	0.000164909	0	1	0	0	0	0.000361798	0	1	0	0	0	-0.000196889	-0.0121343	FALSE	0.000186286	0	1	0	0	0	0.00019624	0	1	0	0	0	-9.9542e-06	-0.000719834	FALSE	0.669527	FALSE
has_antidepressants_first	0.1628281426122381	0	1	0	0	0	0.17457557892838035	0	1	0	0	0	-0.0117474	-0.0313731	FALSE	0.13551927487944757	0	1	0	0	0	0.13586482769996913	0	1	0	0	0	-0.000345553	-0.00100903	FALSE	0.5484525931449042	FALSE
has_antipsychotics_first	0.00967439	0	1	0	0	0	0.019090748830049135	0	1	0	0	0	-0.00941636	-0.0791499	FALSE	0.00951621	0	1	0	0	0	0.00951052	0	1	0	0	0	5.688112196367001e-06	5.859713852592052e-05	FALSE	0.9722415465873201	FALSE
has_angiotensin_antagonist_first	0.17442435730621328	0	1	0	0	0	0.2208980487494901	0	1	0	0	0	-0.0464737	-0.116898	TRUE	0.16546434193518111	0	1	0	0	0	0.1638034131517688	0	1	0	0	0	0.00166093	0.00447872	FALSE	0.00778068	FALSE
has_adrenergics_first	0.17390516438390918	0	1	0	0	0	0.2186824190668681	0	1	0	0	0	-0.0447773	-0.112914	TRUE	0.165766	0	1	0	0	0	0.16511594505852356	0	1	0	0	0	0.000649867	0.00174894	FALSE	0.2986154537629889	FALSE
has_nsaids_first	0.20006777596961317	0	1	0	0	0	0.20506425249210297	0	1	0	0	0	-0.00499648	-0.012432	FALSE	0.16017013143805434	0	1	0	0	0	0.1602895817957655	0	1	0	0	0	-0.00011945	-0.000325638	FALSE	0.8460184244833215	FALSE
has_antidiabetics_first	0.0795008	0	1	0	0	0	0.1504716700728311	0	1	0	0	0	-0.0709708	-0.223865	TRUE	0.0946303	0	1	0	0	0	0.0926579	0	1	0	0	0	0.00197235	0.00677013	FALSE	5.534576379150343e-05	FALSE
has_antihypertensives_first	0.1652392636702681	0	1	0	0	0	0.20575248902818746	0	1	0	0	0	-0.0405132	-0.104369	TRUE	0.15687671443258946	0	1	0	0	0	0.15509775731953399	0	1	0	0	0	0.00177896	0.00490284	FALSE	0.00361589	FALSE
has_anticholinergics_first	0.0707643	0	1	0	0	0	0.0852801	0	1	0	0	0	-0.0145158	-0.0541416	FALSE	0.0626048	0	1	0	0	0	0.061881	0	1	0	0	0	0.000723812	0.00299596	FALSE	0.0752268	FALSE
has_antivirals_first	0.15490795878351196	0	1	0	0	0	0.10713967255724714	0	1	0	0	0	0.0477683	0.14192246942772732	TRUE	0.0955987	0	1	0	0	0	0.0971956	0	1	0	0	0	-0.00159694	-0.00541089	FALSE	0.00116048	FALSE
has_glucocorticoids_first	0.15368744767296463	0	1	0	0	0	0.18800618439204578	0	1	0	0	0	-0.0343187	-0.0912772	FALSE	0.13041277208729546	0	1	0	0	0	0.13086924309712025	0	1	0	0	0	-0.000456471	-0.00135448	FALSE	0.4197317252842593	FALSE
has_statins_first	0.2631963799658583	0	1	0	0	1	0.2810303459528822	0	1	0	0	1	-0.017834	-0.04008	FALSE	0.23168250094920373	0	1	0	0	0	0.2310610746834921	0	1	0	0	0	0.000621426	0.00147359	FALSE	0.3801894965324253	FALSE
has_nutrition_first	0.1873307865999297	0	1	0	0	0	0.19031969432663512	0	1	0	0	0	-0.00298891	-0.0076371	FALSE	0.1533429746836343	0	1	0	0	0	0.15389614360208242	0	1	0	0	0	-0.000553169	-0.00153409	FALSE	0.36149254687253873	FALSE
has_cancer_treatment_first	0.013040531479582037	0	1	0	0	0	0.019938361064363183	0	1	0	0	0	-0.00689783	-0.054185	FALSE	0.013146649488567605	0	1	0	0	0	0.013095456478119966	0	1	0	0	0	5.1193012041039765e-05	0.000449877	FALSE	0.7895283746512318	FALSE
has_steroids_first	0.2767533860801931	0	1	0	0	1	0.24066575995047568	0	1	0	0	0	0.0360876	0.0824758	FALSE	0.21203291710571784	0	1	0	0	0	0.21407779346748745	0	1	0	0	0	-0.00204488	-0.00499401	FALSE	0.00278778	FALSE
has_antibacterial_first	0.3720927914638522	0	1	0	0	1	0.3813729780809731	0	1	0	0	1	-0.00928019	-0.0191524	FALSE	0.301655	0	1	0	0	1	0.30282372113460776	0	1	0	0	1	-0.00116891	-0.00254537	FALSE	0.1266587297066706	FALSE
has_contraceptives_first	0.00503246	0	1	0	0	0	0.00354547	0	1	0	0	0	0.00148699	0.0227558	FALSE	0.00310571	0	1	0	0	0	0.00306305	0	1	0	0	0	4.2660842154873535e-05	0.000769336	FALSE	0.6481528056557673	FALSE
has_antiallergics_first	0.1033900670148491	0	1	0	0	0	0.10306124331493254	0	1	0	0	0	0.000328824	0.00108076	FALSE	0.082799	0	1	0	0	0	0.0826085	0	1	0	0	0	0.000190552	0.000691824	FALSE	0.6805578336350313	FALSE
has_analgesics_first	0.24912380531262118	0	1	0	0	0	0.29590250716934413	0	1	0	0	1	-0.0467787	-0.105206	TRUE	0.2150575708063326	0	1	0	0	0	0.2156676208475003	0	1	0	0	0	-0.00061005	-0.00148404	FALSE	0.3761896841569675	FALSE
has_antiarrhythmics_first	0.016921340007031303	0	1	0	0	0	0.018560606837063714	0	1	0	0	0	-0.00163927	-0.0124181	FALSE	0.0144435	0	1	0	0	0	0.014452071254982431	0	1	0	0	0	-8.53217e-06	-7.1502e-05	FALSE	0.9661215131827713	FALSE
has_antifungal_first	0.0813846	0	1	0	0	0	0.0892207	0	1	0	0	0	-0.00783605	-0.0280556	FALSE	0.0654176	0	1	0	0	0	0.0650507	0	1	0	0	0	0.000366883	0.00148573	FALSE	0.37715662122192595	FALSE
has_diuretic_first	0.1333990554856855	0	1	0	0	0	0.1654004583460595	0	1	0	0	0	-0.0320014	-0.0898606	FALSE	0.12556650043158551	0	1	0	0	0	0.1240463524269042	0	1	0	0	0	0.00152015	0.00459956	FALSE	0.00624313	FALSE
has_vassopressin_first	0.00047117	0	1	0	0	0	0.000463009	0	1	0	0	0	8.160378081410746e-06	0.000377669	FALSE	0.000366883	0	1	0	0	0	0.000369727	0	1	0	0	0	-2.84406e-06	-0.000148222	FALSE	0.9299760625708333	FALSE
has_antihypotensives_first	0.00576005	0	1	0	0	0	0.00423909	0	1	0	0	0	0.00152097	0.021565845729267147	FALSE	0.00401296	0	1	0	0	0	0.00388071	0	1	0	0	0	0.000132249	0.00210924	FALSE	0.21128469843328068	FALSE
has_diagnostics_first	0.014505688469749084	0	1	0	0	0	0.014343812840659149	0	1	0	0	0	0.000161876	0.00135763	FALSE	0.011229755652917077	0	1	0	0	0	0.011346361954492257	0	1	0	0	0	-0.000116606	-0.00110377	FALSE	0.512377	FALSE
has_antiplatelets_first	0.0607238	0	1	0	0	0	0.0970237	0	1	0	0	0	-0.0362998	-0.134979	TRUE	0.0638889	0	1	0	0	0	0.0625436	0	1	0	0	0	0.00134524	0.00552798	FALSE	0.00103481	FALSE
has_sympathomimetics_first	0.0880263	0	1	0	0	0	0.1368732332870751	0	1	0	0	0	-0.0488469	-0.155083	TRUE	0.0855563	0	1	0	0	0	0.08506	0	1	0	0	0	0.000496288	0.00177665	FALSE	0.2904946173323517	FALSE
has_antiemetics_first	0.0636469	0	1	0	0	0	0.0850303	0	1	0	0	0	-0.0213834	-0.0815838	FALSE	0.054184957502691186	0	1	0	0	0	0.0542106	0	1	0	0	0	-2.55965e-05	-0.000113055	FALSE	0.9464211992518968	FALSE
has_muscle_relaxants_first	0.1008475620585048	0	1	0	0	0	0.11780298293911336	0	1	0	0	0	-0.0169554	-0.0543562	FALSE	0.0822885	0	1	0	0	0	0.0824179	0	1	0	0	0	-0.000129405	-0.000470729	FALSE	0.7794083233496127	FALSE
has_laxatives_first	0.0709247	0	1	0	0	0	0.0859217	0	1	0	0	0	-0.014997	-0.0558067	FALSE	0.055598453402273255	0	1	0	0	0	0.0563479	0	1	0	0	0	-0.000749409	-0.00326015	FALSE	0.0525324	FALSE
has_anxiolytics_first	0.1078679927077406	0	1	0	0	0	0.11690796796497219	0	1	0	0	0	-0.00903998	-0.0286246	FALSE	0.0902874	0	1	0	0	0	0.0908136	0	1	0	0	0	-0.00052615	-0.00183348	FALSE	0.2764164509671896	FALSE
has_antiepileptics_first	0.0624173	0	1	0	0	0	0.0911058	0	1	0	0	0	-0.0286884	-0.107922	TRUE	0.057990304612632444	0	1	0	0	0	0.0572381	0	1	0	0	0	0.000752253	0.00322838	FALSE	0.055112407480491885	FALSE
has_salicylates_first	0.0956801	0	1	0	0	0	0.11045478957283213	0	1	0	0	0	-0.0147747	-0.0486078	FALSE	0.0810456	0	1	0	0	0	0.0807001	0	1	0	0	0	0.000345553	0.00126743	FALSE	0.4513799377203773	FALSE
has_antitussives_first	0.11305629754737975	0	1	0	0	0	0.12323456823022255	0	1	0	0	0	-0.0101783	-0.031537	FALSE	0.0917265	0	1	0	0	0	0.0924816	0	1	0	0	0	-0.000755097	-0.00261123	FALSE	0.12009377309069225	FALSE
has_ulcer_treatment_first	0.038826207191501545	0	1	0	0	0	0.050665329482351834	0	1	0	0	0	-0.0118391	-0.0572878	FALSE	0.033485916945028664	0	1	0	0	0	0.0331987	0	1	0	0	0	0.00028725	0.00160002	FALSE	0.34285740045280466	FALSE
has_amebicides_first	0.026018542345483474	0	1	0	0	0	0.0321057	0	1	0	0	0	-0.00608721	-0.0362435	FALSE	0.021708680485935432	0	1	0	0	0	0.0212892	0	1	0	0	0	0.000419498	0.00289229	FALSE	0.0858404	FALSE
has_antastmatics_first	0.022823648376819893	0	1	0	0	0	0.031822356054534165	0	1	0	0	0	-0.00899871	-0.0552201	FALSE	0.022058499390660975	0	1	0	0	0	0.022094050092360724	0	1	0	0	0	-3.55507e-05	-0.000241954	FALSE	0.885779	FALSE
has_migraine_first	0.025414176413237698	0	1	0	0	0	0.020003699976016778	0	1	0	0	0	0.00541048	0.0363242	FALSE	0.0170629	0	1	0	0	0	0.0171753	0	1	0	0	0	-0.00011234	-0.000866053	FALSE	0.606966	FALSE
has_ppi_first	0.15496776110964122	0	1	0	0	0	0.17143521147259044	0	1	0	0	0	-0.0164675	-0.0445719	FALSE	0.135034	0	1	0	0	0	0.13449968075469873	0	1	0	0	0	0.000534683	0.0015658	FALSE	0.352236	FALSE
has_bowel_evacuants_first	0.0946607	0	1	0	0	0	0.0851712	0	1	0	0	0	0.00948955	0.0331777	FALSE	0.0655797	0	1	0	0	0	0.0663589	0	1	0	0	0	-0.000779271	-0.00313933	FALSE	0.061714883179073074	FALSE
has_glaucoma_first	0.013007912028966073	0	1	0	0	0	0.0141465	0	1	0	0	0	-0.0011386	-0.00983876	FALSE	0.012112835083138871	0	1	0	0	0	0.012087238577915051	0	1	0	0	0	2.5596506020519882e-05	0.000234116	FALSE	0.8895178196537246	FALSE
has_skin_care_first	0.00989185	0	1	0	0	0	0.00485404	0	1	0	0	0	0.00503781	0.058913693583126085	FALSE	0.00523733	0	1	0	0	0	0.0055516	0	1	0	0	0	-0.000314268	-0.00429044	FALSE	0.0108663	FALSE
has_osteoporosis_treatment_first	0.0459934	0	1	0	0	0	0.035683	0	1	0	0	0	0.010310436443839048	0.0521129	FALSE	0.0373439	0	1	0	0	0	0.037039565086935684	0	1	0	0	0	0.000304314	0.00160816	FALSE	0.33977220479368253	FALSE
Pre- and post-matching characteristics of the RZV (2+doses) and PPSV23 cohorts (dementia defined by code AND prescribed medication, all).
	Pre-Matching															Post-Matching
	RZV (2+ doses)						PPSV23						difference_in_means	NMD	has_bad_balance	RZV (2+ doses)						PPSV23						difference_in_means	NMD	has_bad_balance	p_value	used_in_matching
Covariate	Mean	Min	Max	25th_percentile	Median	75th_percentile	Mean	Min	Max	25th_percentile	Median	75th_percentile				Mean	Min	Max	25th_percentile	Median	75th_percentile	Mean	Min	Max	25th_percentile	Median	75th_percentile
age_at_exposure	62.08265420922834	50	89	56	61	65	66.60880542839969	50	89	61	66	73	-4.52615	-0.553281	TRUE	65.47685254675592	50	89	59	65	71	65.2258	50	89	59	65	70	0.2510860860347748	0.028417659734360872	FALSE	6.608059079985337e-24	TRUE
index_date	24244.363229695195	24215	24285	24232	24242	24255	24175.514417394923	24094	24285	24141	24173	24212	68.84881230027167	2.040872224816291	TRUE	24240.890937863187	24215	24285	24228	24239	24251	24241.047894535957	24215	24285	24228	24239	24251	-0.156957	-0.0103609	FALSE	0.000217539	TRUE
visits_counts_1	0.12781242316547084	0	36	0	0	0	0.22421880057335739	0	154	0	0	0	-0.0964064	-0.129362	TRUE	0.1789354959065782	0	36	0	0	0	0.17336895689577536	0	66	0	0	0	0.00556654	0.00806728	FALSE	0.00655837	TRUE
visits_counts_2	0.11235983519226328	0	35	0	0	0	0.16319785453368474	0	132	0	0	0	-0.050838	-0.0806787	FALSE	0.14997062342663792	0	35	0	0	0	0.14597369402905064	0	44	0	0	0	0.00399693	0.0065615	FALSE	0.016122	TRUE
visits_counts_3	0.0997653	0	32	0	0	0	0.12164817126739723	0	88	0	0	0	-0.0218829	-0.0399974	FALSE	0.12914970902182443	0	32	0	0	0	0.12539722702301664	0	30	0	0	0	0.00375248	0.00682578	FALSE	0.0828135	TRUE
visits_counts_4	0.0882019	0	40	0	0	0	0.0917853	0	87	0	0	0	-0.00358333	-0.00738884	FALSE	0.11101342745272945	0	40	0	0	0	0.10555839076417688	0	28	0	0	0	0.00545504	0.010897318145490949	FALSE	0.000327775	TRUE
visits_counts_5	0.0769843	0	50	0	0	0	0.0682885	0	86	0	0	0	0.0086958	0.020313777945375294	FALSE	0.0945282	0	50	0	0	0	0.0913075	0	26	0	0	0	0.0032207	0.00713433	FALSE	0.029427514767344266	TRUE
vaccinations_counts_1	0.9310936766579494	0	19	0	1	1	0.42758426966292135	0	39	0	0	1	0.5035094069950281	0.5830877359341902	TRUE	0.7799887639967579	0	19	0	1	1	0.78553	0	16	0	1	1	-0.00554081	-0.00601335	FALSE	0.013119917460405637	TRUE
vaccinations_counts_2	0.6527638078633854	0	11	0	1	1	0.3136274101817173	0	52	0	0	1	0.3391363976816681	0.49358341848771625	TRUE	0.5420814052723444	0	11	0	0	1	0.5505941787210684	0	13	0	0	1	-0.00851277	-0.0119934	FALSE	1.3394761941907596e-05	TRUE
vaccinations_counts_3	0.5052847254818689	0	62	0	0	1	0.2398164331622509	0	37	0	0	0	0.265468	0.44926303786367405	TRUE	0.4274398637956248	0	62	0	0	1	0.4330921738235433	0	15	0	0	1	-0.00565231	-0.00898681	FALSE	0.000701465	TRUE
vaccinations_counts_4	0.4296922148461074	0	56	0	0	1	0.18748624404679337	0	40	0	0	0	0.24220597079931405	0.4386736668380839	TRUE	0.35786670326230063	0	56	0	0	1	0.3643895891139425	0	12	0	0	1	-0.00652289	-0.0109991	FALSE	2.8884087904281737e-05	TRUE
vaccinations_counts_5	0.3688221313246459	0	52	0	0	1	0.14409881167059693	0	25	0	0	0	0.224723	0.4379231115259423	TRUE	0.30366370899609313	0	52	0	0	1	0.3116447021387003	0	7	0	0	1	-0.00798099	-0.0142454	FALSE	2.743947099285838e-07	TRUE
other_procedures_counts_1	2.6745613446880796	0	203	0	1	4	1.9971574883247791	0	366	0	0	2	0.6774038563633005	0.14735104806408722	TRUE	2.8693364325260853	0	163	0	1	4	2.844565762783098	0	344	0	1	4	0.024770669639110565	0.0048036	FALSE	0.2111521614992069	TRUE
other_procedures_counts_2	2.2497999508259015	0	185	0	1	3	1.4085092708188838	0	365	0	0	1	0.8412906800070177	0.21614122697098903	TRUE	2.2868740323957133	0	185	0	0	3	2.268767770682609	0	177	0	0	3	0.018106261268258095	0.00410872	FALSE	0.6003194316741164	TRUE
other_procedures_counts_3	1.8847210114963082	0	168	0	0	3	0.9935746982937994	0	365	0	0	0	0.8911463132025088	0.26638732204144644	TRUE	1.8268883561555715	0	131	0	0	2	1.8193405066493982	0	169	0	0	2	0.00754785	0.00194607	FALSE	0.6789096188967996	TRUE
other_procedures_counts_4	1.5446970204966584	0	135	0	0	2	0.699277	0	366	0	0	0	0.8454197282231114	0.2925692064923155	TRUE	1.4436034119710608	0	135	0	0	1	1.4350992156240485	0	124	0	0	2	0.0085042	0.00250615	FALSE	0.5854374212631298	TRUE
other_procedures_counts_5	1.2015243970584948	0	135	0	0	1	0.48161904101354786	0	251	0	0	0	0.7199053560449469	0.293043	TRUE	1.095132923633775	0	133	0	0	1	1.100069045668778	0	126	0	0	1	-0.00493612	-0.00170693	FALSE	0.0702083	TRUE
elective_procedures_counts_1	1.037683750940641	0	138	0	0	1	0.6441540666759143	0	243	0	0	0	0.39352968426472656	0.1381147096506008	TRUE	1.018646619120933	0	131	0	0	1	1.0415689234450787	0	138	0	0	1	-0.0229223	-0.00711889	FALSE	0.00197678	TRUE
elective_procedures_counts_2	0.9036053555063814	0	155	0	0	1	0.4616994960003699	0	169	0	0	0	0.4419058595060115	0.17359103283850644	TRUE	0.8319445576145365	0	155	0	0	0	0.8432320234669503	0	125	0	0	0	-0.0112875	-0.0039386	FALSE	0.0707979	TRUE
elective_procedures_counts_3	0.7676568541987975	0	164	0	0	0	0.3314107365792759	0	173	0	0	0	0.4362461176195216	0.19471204619571802	TRUE	0.6785988446643995	0	121	0	0	0	0.690555	0	137	0	0	0	-0.0119565	-0.00470647	FALSE	0.038828262973308075	TRUE
elective_procedures_counts_4	0.6437172638339406	0	113	0	0	0	0.2355955518564757	0	162	0	0	0	0.40812171197746483	0.20607601422035762	TRUE	0.5504740992971066	0	101	0	0	0	0.5580862770661166	0	111	0	0	0	-0.00761218	-0.00338052	FALSE	0.025714	TRUE
elective_procedures_counts_5	0.5179627021912276	0	130	0	0	0	0.16511813936283348	0	141	0	0	0	0.35284456282839416	0.20309402643418942	TRUE	0.43070773954772945	0	107	0	0	0	0.4398251986671184	0	99	0	0	0	-0.00911746	-0.00462332	FALSE	0.026266053136343063	TRUE
critical_procedures_counts_1	3.4080660423046263	0	291	0	1	4	2.612343829472419	0	366	0	0	3	0.7957222128322075	0.12740441273650707	TRUE	3.688565436853233	0	291	0	1	5	3.6732081362386837	0	334	0	1	5	0.015357300639152527	0.00223754	FALSE	0.6467016491493622	TRUE
critical_procedures_counts_2	2.9062786383245043	0	255	0	1	4	1.8591226244971564	0	365	0	0	1	1.047156013827348	0.19510556570816395	TRUE	2.968431977150601	0	254	0	1	4	2.9558279261854628	0	311	0	1	4	0.012604051269590855	0.00211079	FALSE	0.805423	TRUE
critical_procedures_counts_3	2.468600847880671	0	254	0	1	3	1.3288616081749665	0	365	0	0	0	1.1397392397057045	0.24518477970412633	TRUE	2.4112806041710444	0	253	0	0	3	2.405671179651684	0	365	0	0	3	0.00560942	0.00106106	FALSE	0.760749	TRUE
critical_procedures_counts_4	2.0517460530335203	0	254	0	0	2	0.9479779904748694	0	365	0	0	0	1.1037680625586508	0.27124777437758757	TRUE	1.9344323459659747	0	254	0	0	2	1.9140874607061529	0	136	0	0	2	0.0203449	0.00439063	FALSE	0.984298	TRUE
critical_procedures_counts_5	1.6415923467220992	0	261	0	0	2	0.6630404124474037	0	365	0	0	0	0.9785519342746954	0.27962541465604335	TRUE	1.497128815202055	0	254	0	0	1	1.4954863002242913	0	142	0	0	1	0.00164251	0.000413772	FALSE	0.293429	TRUE
prescriptions_counts_1	5.606100568482383	0	312	0	3	7	4.116888149072918	0	366	0	0	5	1.4892124194094647	0.18162700188856634	TRUE	6.342110567418164	0	312	0	3	9	6.303346356232765	0	157	0	3	8	0.038764212280511856	0.00395386	FALSE	0.10598006705357514	TRUE
prescriptions_counts_2	4.772361176304045	0	210	0	2	6	3.038697923891432	0	366	0	0	3	1.7336632524126134	0.23661503725657013	TRUE	5.205983386153985	0	210	0	1	7	5.173321782836362	0	165	0	2	7	0.0326616	0.00366608	FALSE	0.6228360433393488	TRUE
prescriptions_counts_3	4.065064783149675	0	180	0	1	5	2.217657095297545	0	366	0	0	2	1.8474076878521304	0.2838267480223121	TRUE	4.276465719468734	0	169	0	1	5	4.26628	0	162	0	1	5	0.010189596563577652	0.00126646	FALSE	0.7506848169348885	TRUE
prescriptions_counts_4	3.3694122205085795	0	365	0	1	4	1.5926025338696999	0	366	0	0	0	1.7768096866388796	0.311307	TRUE	3.424039042966991	0	136	0	0	4	3.41711	0	145	0	0	4	0.0069303	0.000973063	FALSE	0.3541229920132317	TRUE
prescriptions_counts_5	2.6645685717904586	0	273	0	0	3	1.1103317612243955	0	365	0	0	0	1.554236810566063	0.3194936999882396	TRUE	2.6029059220598767	0	142	0	0	3	2.599483658476964	0	136	0	0	3	0.00342226	0.000567607	FALSE	0.2371682376893981	TRUE
diagnoses_counts_1	7.69171	0	317	1	5	10	5.784936653257502	0	366	0	2	7	1.906777511118098	0.18612975667640208	TRUE	8.165023436930428	0	314	1	5	11	8.065331783736957	0	334	1	4	11	0.0996917	0.00875194	FALSE	0.10759386166031082	TRUE
diagnoses_counts_2	6.528207306078961	0	317	1	4	9	4.199591714061127	0	365	0	0	5	2.328615592017834	0.26278153898145545	TRUE	6.575026052946449	0	256	0	3	9	6.509810060082597	0	315	0	3	9	0.065216	0.00656523	FALSE	0.2659176340548862	TRUE
diagnoses_counts_3	5.559663827980062	0	262	0	3	7	3.0566576501595226	0	365	0	0	3	2.5030061778205392	0.32386896147045735	TRUE	5.382736009674971	0	258	0	2	7	5.330128356327114	0	364	0	2	7	0.0526077	0.00594291	FALSE	0.4412364523999268	TRUE
diagnoses_counts_4	4.712608685933972	0	313	0	2	6	2.2098064918851437	0	365	0	0	2	2.5028021940488285	0.36699046562712917	TRUE	4.4035526355289285	0	313	0	1	6	4.3513180861055245	0	220	0	1	6	0.052234549075365067	0.00663387	FALSE	0.5421149156343801	TRUE
diagnoses_counts_5	3.8611010527727485	0	264	0	1	5	1.5656551995191197	0	364	0	0	0	2.2954458532536286	0.38998796639424943	TRUE	3.487642540709069	0	258	0	0	4	3.4753601310581144	0	228	0	0	4	0.012282409705221653	0.00179926	FALSE	0.6211987525973999	TRUE
well_visit_counts_1	0.707834	0	128	0	0	1	0.29606001757062933	0	338	0	0	0	0.4117743104206087	0.4024445157882434	TRUE	0.49837678350108716	0	62	0	0	1	0.5114096895518035	0	36	0	0	1	-0.0130329	-0.0145816	FALSE	2.5099956552478787e-08	TRUE
well_visit_counts_2	0.6246138715661951	0	181	0	0	1	0.22668978591575345	0	365	0	0	0	0.39792408565044163	0.4365567096244274	TRUE	0.42309985032957514	0	67	0	0	1	0.4365573229150138	0	70	0	0	1	-0.0134575	-0.0162412	FALSE	1.327279982759781e-08	TRUE
well_visit_counts_3	0.5494371055827503	0	214	0	0	1	0.17056734637258983	0	227	0	0	0	0.3788697592101604	0.4688281209543008	TRUE	0.3560612233520171	0	59	0	0	0	0.3706894703210838	0	26	0	0	1	-0.0146282	-0.0191667	FALSE	5.611727835736783e-12	TRUE
well_visit_counts_4	0.4685874367628542	0	94	0	0	1	0.127518	0	123	0	0	0	0.3410690569598302	0.47553574152434663	TRUE	0.2934483808576244	0	94	0	0	0	0.3050832193293564	0	32	0	0	0	-0.0116348	-0.016221	FALSE	3.0680187455661593e-10	TRUE
well_visit_counts_5	0.3848782195996036	0	38	0	0	1	0.0924918	0	106	0	0	0	0.2923864269330294	0.46031028133873314	TRUE	0.23432641875983687	0	38	0	0	0	0.2459998541892709	0	34	0	0	0	-0.0116734	-0.0185109	FALSE	7.463710946538504e-11	TRUE
enc_reports_counts_1	2.442514733603046	0	154	0	0	3	1.723818606371665	0	207	0	0	1	0.718696	0.15436342859372085	TRUE	2.4679023411199124	0	115	0	0	3	2.422533761616612	0	134	0	0	3	0.0453686	0.00895074	FALSE	0.00442563	TRUE
enc_reports_counts_2	2.0351356385554737	0	141	0	0	2	1.2723387432376196	0	255	0	0	0	0.7627968953178541	0.1892568657948437	TRUE	1.9590014538187401	0	141	0	0	2	1.9186933643252608	0	148	0	0	2	0.040308088064193726	0.0091775	FALSE	0.00986023	TRUE
enc_reports_counts_3	1.7396007957263238	0	138	0	0	2	0.9556027188236926	0	264	0	0	0	0.7839980769026311	0.21957568948966966	TRUE	1.608836987893421	0	89	0	0	1	1.5757165096342296	0	160	0	0	1	0.0331205	0.0084866	FALSE	0.00715241	TRUE
enc_reports_counts_4	1.5219860375362286	0	181	0	0	1	0.7186512230082767	0	264	0	0	0	0.803335	0.24950909305999705	TRUE	1.3490708854570952	0	90	0	0	1	1.3232323665510188	0	112	0	0	1	0.025838518515229225	0.00722017	FALSE	0.1337387541197093	TRUE
enc_reports_counts_5	1.2965287556717853	0	161	0	0	1	0.5280586766541823	0	199	0	0	0	0.76847	0.2652702958129005	TRUE	1.105146689882022	0	90	0	0	0	1.094176576792936	0	95	0	0	0	0.0109701	0.00338538	FALSE	0.35422221954566946	TRUE
enc_surgery_counts_1	0.13945178330613855	0	52	0	0	0	0.12381860637166504	0	210	0	0	0	0.0156332	0.026493963133677512	FALSE	0.1515616757941324	0	52	0	0	0	0.14674134463223532	0	117	0	0	0	0.00482033	0.00810629	FALSE	0.010161496434427472	TRUE
enc_surgery_counts_2	0.12635210144765566	0	52	0	0	0	0.0922745	0	190	0	0	0	0.034077629722497296	0.0658014	FALSE	0.13208736635803395	0	52	0	0	0	0.1287637394448042	0	110	0	0	0	0.00332363	0.00591926	FALSE	0.0941254	TRUE
enc_surgery_counts_3	0.11435064112593785	0	79	0	0	0	0.0693929	0	114	0	0	0	0.0449578	0.0961678	FALSE	0.11455148190874821	0	79	0	0	0	0.1120684109632514	0	26	0	0	0	0.00248307	0.00478311	FALSE	0.32421801164330943	TRUE
enc_surgery_counts_4	0.10124201852224383	0	34	0	0	0	0.0534041	0	140	0	0	0	0.047837940286704926	0.11043380462122676	TRUE	0.0993443	0	34	0	0	0	0.0972643	0	42	0	0	0	0.00207995	0.00424741	FALSE	0.2111250391672257	TRUE
enc_surgery_counts_5	0.08819	0	68	0	0	0	0.0398039	0	111	0	0	0	0.048386071870476166	0.1228922436120984	TRUE	0.084596	0	68	0	0	0	0.0827476	0	25	0	0	0	0.00184837	0.00402442	FALSE	0.3934336910198425	TRUE
enc_urgent_counts_1	0.0338631	0	13	0	0	0	0.015703518749711008	0	64	0	0	0	0.0181596	0.0831229	FALSE	0.0314179	0	13	0	0	0	0.031628062561379885	0	19	0	0	0	-0.000210139	-0.000838884	FALSE	0.9400090500450439	TRUE
enc_urgent_counts_2	0.026165090860323207	0	29	0	0	0	0.011817866555694272	0	34	0	0	0	0.014347224304628935	0.0750475	FALSE	0.0233554	0	9	0	0	0	0.023728551885032527	0	14	0	0	0	-0.000373104	-0.00176116	FALSE	0.8224768288075052	TRUE
enc_urgent_counts_3	0.0201688	0	12	0	0	0	0.00842951	0	30	0	0	0	0.0117393	0.0726744	FALSE	0.017338611109919848	0	8	0	0	0	0.0182992	0	10	0	0	0	-0.000960635	-0.00530468	FALSE	0.13244504463299395	TRUE
enc_urgent_counts_4	0.0152678	0	13	0	0	0	0.00584963	0	16	0	0	0	0.00941818	0.0681433	FALSE	0.013243045042649637	0	9	0	0	0	0.013371701568323048	0	14	0	0	0	-0.000128657	-0.00081173	FALSE	0.9511998358530743	TRUE
enc_urgent_counts_5	0.010979235119247189	0	22	0	0	0	0.00405465	0	18	0	0	0	0.00692458	0.058928592572422694	FALSE	0.00976503	0	8	0	0	0	0.010159576977343586	0	13	0	0	0	-0.000394547	-0.00289238	FALSE	0.2874008496851944	TRUE
enc_ambulatory_counts_1	2.8173614370757805	0	258	0	1	3	2.1913360614047255	0	364	0	0	2	0.626025	0.11282053074904565	TRUE	3.042478096226504	0	155	0	1	4	2.996607756273078	0	195	0	1	3	0.0458703	0.00738792	FALSE	0.0400797	TRUE
enc_ambulatory_counts_2	2.434254975152179	0	256	0	1	3	1.6267609932029408	0	363	0	0	1	0.8074939819492384	0.16828611977176816	TRUE	2.514861972990707	0	148	0	0	3	2.484284605388993	0	184	0	0	3	0.030577367171645164	0.00561276	FALSE	0.40126433321911337	TRUE
enc_ambulatory_counts_3	2.12093	0	211	0	0	2	1.2044266426226475	0	333	0	0	1	0.9164984264818623	0.218502	TRUE	2.1162068625390793	0	150	0	0	2	2.099584439422075	0	157	0	0	2	0.016622422263026237	0.00343925	FALSE	0.8796035208354803	TRUE
enc_ambulatory_counts_4	1.7973699307837308	0	198	0	0	2	0.8915762704027373	0	338	0	0	0	0.9057936603809934	0.24481502849774567	TRUE	1.7309491849609098	0	153	0	0	2	1.7133489722487873	0	141	0	0	2	0.0176002	0.00410987	FALSE	0.8810584011981317	TRUE
enc_ambulatory_counts_5	1.4602680733439133	0	252	0	0	1	0.6575720164609054	0	333	0	0	0	0.8026960568830079	0.251961	TRUE	1.3784002847597767	0	252	0	0	1	1.3736399933098606	0	196	0	0	1	0.00476029	0.00129512	FALSE	0.5827251476431452	TRUE
enc_other_patient_counts_1	5.4722099286975565	0	361	0	2	7	3.941767928977667	0	357	0	0	5	1.5304419997198897	0.18601102147746654	TRUE	5.478422156369141	0	327	0	2	7	5.414145356142706	0	310	0	2	7	0.0642768	0.00712198	FALSE	0.10030495020191676	TRUE
enc_other_patient_counts_2	4.592625375325033	0	264	0	2	6	2.9582928746474315	0	315	0	0	3	1.6343325006776017	0.22909931342741066	TRUE	4.410701649805514	0	262	0	1	6	4.385892383104825	0	201	0	1	6	0.0248093	0.00316393	FALSE	0.8448847208526286	TRUE
enc_other_patient_counts_3	3.876978326143484	0	310	0	1	5	2.234777824016276	0	275	0	0	2	1.6422005021272081	0.26232586657883855	TRUE	3.6249533620094434	0	162	0	0	4	3.618636326598879	0	190	0	0	4	0.00631704	0.000900953	FALSE	0.17768949422100555	TRUE
enc_other_patient_counts_4	3.2665578875999315	0	140	0	1	4	1.696916123364313	0	223	0	0	1	1.5696417642356184	0.2826044637463948	TRUE	2.9970237457060884	0	134	0	0	3	3.0008105361117425	0	136	0	0	3	-0.00378679	-0.000597683	FALSE	0.13344481247131734	TRUE
enc_other_patient_counts_5	2.7590007227102378	0	140	0	0	3	1.2761485642946317	0	218	0	0	0	1.482852158415606	0.2974234013442817	TRUE	2.480403466864512	0	139	0	0	2	2.495001693977588	0	159	0	0	2	-0.0145982	-0.00255535	FALSE	0.0207917	TRUE
enc_prescriptions_counts_1	1.41799	0	98	0	0	1	0.887361	0	119	0	0	0	0.5306278416480171	0.1765733167929678	TRUE	1.5402802139129166	0	98	0	0	1	1.5184171816501486	0	89	0	0	1	0.021863	0.00620695	FALSE	0.0706472	TRUE
enc_prescriptions_counts_2	1.1712286819106372	0	96	0	0	1	0.6433802654089795	0	99	0	0	0	0.5278484165016577	0.2012715141728139	TRUE	1.2253890787763906	0	70	0	0	1	1.2104777874508426	0	68	0	0	1	0.014911291189491749	0.00477611	FALSE	0.31518615751253076	TRUE
enc_prescriptions_counts_3	0.9619779908655386	0	91	0	0	0	0.46204628473667175	0	95	0	0	0	0.49993170612886684	0.21892242086783506	TRUE	0.9712066695542909	0	60	0	0	0	0.9566041538903589	0	68	0	0	0	0.0146025	0.00534092	FALSE	0.17547613771960902	TRUE
enc_prescriptions_counts_4	0.7695150390785072	0	72	0	0	0	0.32839598649835855	0	90	0	0	0	0.4411190525801486	0.2236739646062205	TRUE	0.749394	0	56	0	0	0	0.740122	0	50	0	0	0	0.00927185	0.00391319	FALSE	0.29625223587641214	TRUE
enc_prescriptions_counts_5	0.5825893888255587	0	67	0	0	0	0.22773963101678457	0	73	0	0	0	0.3548497578087741	0.21287880207909501	TRUE	0.5479352771904845	0	67	0	0	0	0.5443328944716291	0	57	0	0	0	0.00360238	0.00180119	FALSE	0.9832936196987533	TRUE
enc_assisted_living_counts_1	0.00321122	0	32	0	0	0	0.010817034262727147	0	118	0	0	0	-0.00760582	-0.0304933	FALSE	0.00564802	0	32	0	0	0	0.00551936	0	19	0	0	0	0.000128657	0.000652779	FALSE	0.8094223043206542	TRUE
enc_assisted_living_counts_2	0.00284465	0	28	0	0	0	0.00628612	0	133	0	0	0	-0.00344148	-0.0182775	FALSE	0.00454158	0	28	0	0	0	0.00455873	0	29	0	0	0	-1.71542e-05	-0.000101168	FALSE	0.8973303303727115	TRUE
enc_assisted_living_counts_3	0.00224115	0	41	0	0	0	0.00374439	0	46	0	0	0	-0.00150325	-0.00942656	FALSE	0.00354663	0	41	0	0	0	0.00381252	0	34	0	0	0	-0.00026589	-0.00149308	FALSE	0.5269903384254591	TRUE
enc_assisted_living_counts_4	0.00180007	0	43	0	0	0	0.00220766	0	65	0	0	0	-0.000407587	-0.00328574	FALSE	0.00244447	0	18	0	0	0	0.00245734	0	29	0	0	0	-1.28657e-05	-9.56118e-05	FALSE	0.5148740011183037	TRUE
enc_assisted_living_counts_5	0.00120104	0	21	0	0	0	0.00130485	0	47	0	0	0	-0.00010381	-0.00117603	FALSE	0.00165538	0	21	0	0	0	0.00135089	0	24	0	0	0	0.000304487	0.0032278	FALSE	0.1215794432101105	TRUE
enc_rehab_counts_1	0.00587407	0	20	0	0	0	0.00538679	0	71	0	0	0	0.000487285	0.00249531	FALSE	0.0062913	0	20	0	0	0	0.00635992	0	27	0	0	0	-6.86168e-05	-0.000400174	FALSE	0.7185370137099092	TRUE
enc_rehab_counts_2	0.00442269	0	25	0	0	0	0.00351413	0	93	0	0	0	0.000908563	0.00575208	FALSE	0.0046445	0	25	0	0	0	0.00440434	0	30	0	0	0	0.000240159	0.00161205	FALSE	0.3563785801870021	TRUE
enc_rehab_counts_3	0.0030786	0	31	0	0	0	0.00238383	0	63	0	0	0	0.000694771	0.00531688	FALSE	0.00340082	0	31	0	0	0	0.00281758	0	32	0	0	0	0.000583243	0.00428663	FALSE	0.2114100313391476	TRUE
enc_rehab_counts_4	0.00215174	0	27	0	0	0	0.00175383	0	47	0	0	0	0.000397913	0.0035105	FALSE	0.00192985	0	22	0	0	0	0.00200704	0	16	0	0	0	-7.71939e-05	-0.000778423	FALSE	0.7839018926757667	TRUE
enc_rehab_counts_5	0.00136197	0	36	0	0	0	0.00121977	0	45	0	0	0	0.000142202	0.00152973	FALSE	0.00129943	0	12	0	0	0	0.00123939	0	14	0	0	0	6.003971066093072e-05	0.000786272	FALSE	0.8069989829241133	TRUE
enc_swing_bed_counts_1	4.619385025741896e-05	0	4	0	0	0	0.000199057	0	48	0	0	0	-0.000152863	-0.0071075	FALSE	9.005956797138679e-05	0	4	0	0	0	0.000107214	0	7	0	0	0	-1.71542e-05	-0.00112727	FALSE	0.9850796438420281	TRUE
enc_swing_bed_counts_2	6.854571328520232e-05	0	9	0	0	0	0.000111666	0	8	0	0	0	-4.31203e-05	-0.00281597	FALSE	0.000162965	0	9	0	0	0	4.7174059413583556e-05	0	1	0	0	0	0.000115791	0.00569196	FALSE	0.0757756	TRUE
enc_swing_bed_counts_3	6.70555890833501e-05	0	25	0	0	0	6.380912747953947e-05	0	16	0	0	0	3.246461603810625e-06	0.000132467	FALSE	0.000154388	0	25	0	0	0	2.573130513468194e-05	0	1	0	0	0	0.000128657	0.00345148	FALSE	0.19651161503891468	TRUE
enc_swing_bed_counts_4	2.980248403704449e-05	0	3	0	0	0	3.5603643593656075e-05	0	15	0	0	0	-5.80116e-06	-0.000666056	FALSE	5.57511611251442e-05	0	3	0	0	0	8.577101711560646e-06	0	1	0	0	0	4.71740604552906e-05	0.00644315	FALSE	0.0257776	TRUE
enc_swing_bed_counts_5	1.1920993614817795e-05	0	1	0	0	0	1.9882554214639107e-05	0	9	0	0	0	-7.96156e-06	-0.0014424	FALSE	1.7154203423121293e-05	0	1	0	0	0	1.7154203423121293e-05	0	1	0	0	0	0	0	FALSE	1	TRUE
enc_advice_counts_1	0.0548127	0	94	0	0	0	0.029075461229019283	0	81	0	0	0	0.0257373	0.0431092	FALSE	0.0468653	0	94	0	0	0	0.0450641	0	81	0	0	0	0.00180119	0.00273916	FALSE	0.30593466092250465	TRUE
enc_advice_counts_2	0.044492128418903716	0	81	0	0	0	0.0206649	0	80	0	0	0	0.023827218815167646	0.0476351	FALSE	0.0349731	0	81	0	0	0	0.0342269	0	46	0	0	0	0.000746208	0.00142924	FALSE	0.5176888166498097	TRUE
enc_advice_counts_3	0.0375407	0	53	0	0	0	0.015532	0	67	0	0	0	0.0220087	0.0513477	FALSE	0.029136414514171517	0	53	0	0	0	0.027442436926138288	0	34	0	0	0	0.00169398	0.00379722	FALSE	0.9967233869103582	TRUE
enc_advice_counts_4	0.0331478	0	49	0	0	0	0.012124427798585103	0	64	0	0	0	0.021023385071617627	0.0545501	FALSE	0.025469703532479338	0	49	0	0	0	0.024817843802400732	0	40	0	0	0	0.00065186	0.00164037	FALSE	0.685925	TRUE
enc_advice_counts_5	0.0282021	0	51	0	0	0	0.00918297	0	51	0	0	0	0.0190191	0.0559121	FALSE	0.023402622019993224	0	51	0	0	0	0.022622105764241205	0	29	0	0	0	0.000780516	0.00204693	FALSE	0.7487616860774413	TRUE
enc_unknown_counts_1	0.890138	0	327	0	0	0	0.45426157118416793	0	346	0	0	0	0.4358760417858731	0.1082065177205808	TRUE	0.9282911411404973	0	327	0	0	0	0.9114028278704343	0	245	0	0	0	0.016888312995433807	0.00346425	FALSE	0.1360779897012286	TRUE
enc_unknown_counts_2	0.7605966457304216	0	263	0	0	0	0.3449565358117168	0	216	0	0	0	0.4156401099187048	0.11576321784949578	TRUE	0.7690786906196527	0	263	0	0	0	0.7618181740208166	0	216	0	0	0	0.00726052	0.00166075	FALSE	0.3667811994097525	TRUE
enc_unknown_counts_3	0.6508460180156016	0	188	0	0	0	0.2703604290932631	0	221	0	0	0	0.3804855889223385	0.11667766333714137	TRUE	0.6370342097701766	0	166	0	0	0	0.6263385639358604	0	187	0	0	0	0.010695645585656166	0.00270149	FALSE	0.5884583315533509	TRUE
enc_unknown_counts_4	0.5444258178919212	0	165	0	0	0	0.2109125167614556	0	219	0	0	0	0.3335133011304656	0.1138530249673808	TRUE	0.5136268703442419	0	156	0	0	0	0.5088151162840564	0	174	0	0	0	0.00481175	0.00136334	FALSE	0.3407499075445539	TRUE
enc_unknown_counts_5	0.4331373820007898	0	167	0	0	0	0.16098765432098766	0	220	0	0	0	0.2721497276798021	0.10531826015340177	TRUE	0.3988695379944163	0	145	0	0	0	0.39145034501391635	0	174	0	0	0	0.00741919	0.00237666	FALSE	0.4003632201059317	TRUE
enc_observation_counts_1	0.0237734	0	17	0	0	0	0.0329119	0	103	0	0	0	-0.00913843	-0.0380395	FALSE	0.0341111	0	17	0	0	0	0.0328203	0	15	0	0	0	0.00129085	0.00515817	FALSE	0.0634055	TRUE
enc_observation_counts_2	0.020040680390710566	0	25	0	0	0	0.0232811	0	54	0	0	0	-0.0032404	-0.0157939	FALSE	0.026979273433714014	0	14	0	0	0	0.025504011939325583	0	13	0	0	0	0.00147526	0.0069055	FALSE	0.028754894223867917	TRUE
enc_observation_counts_3	0.017146859190713546	0	25	0	0	0	0.016640310722707725	0	52	0	0	0	0.000506548	0.00282215	FALSE	0.022171807924384272	0	24	0	0	0	0.021318386304083985	0	17	0	0	0	0.000853422	0.0042876	FALSE	0.1673056378673895	TRUE
enc_observation_counts_4	0.014880380279696313	0	69	0	0	0	0.012158875479724418	0	66	0	0	0	0.0027215	0.0159781	FALSE	0.019281324647588333	0	69	0	0	0	0.017595924161266666	0	14	0	0	0	0.0016854	0.00811906	FALSE	0.00527471	TRUE
enc_observation_counts_5	0.0127018	0	29	0	0	0	0.00883017	0	50	0	0	0	0.00387165	0.027356398332874742	FALSE	0.016082065709176214	0	29	0	0	0	0.0147226	0	13	0	0	0	0.00135947	0.0080525	FALSE	0.00489418	TRUE
enc_orders_counts_1	1.143914705290686	0	295	0	0	1	0.6037055532436306	0	263	0	0	0	0.5402091520470553	0.19742000865888973	TRUE	1.167810994986684	0	295	0	0	1	1.1418995707160593	0	215	0	0	1	0.025911424309015274	0.00797914	FALSE	0.14798077212327382	TRUE
enc_orders_counts_2	0.9411952286223056	0	262	0	0	1	0.44370139177879503	0	263	0	0	0	0.4974938368435106	0.21919813483907577	TRUE	0.9009344752314745	0	211	0	0	1	0.8828968303320625	0	262	0	0	1	0.018037645146250725	0.00695945	FALSE	0.12240947554510175	TRUE
enc_orders_counts_3	0.7837412548335904	0	260	0	0	1	0.32606810930780966	0	261	0	0	0	0.4576731455257807	0.2368971690624541	TRUE	0.7165653853906226	0	205	0	0	0	0.7097594551824993	0	261	0	0	0	0.00680593	0.00293972	FALSE	0.30092213135821255	TRUE
enc_orders_counts_4	0.6527265547583391	0	263	0	0	0	0.23803717575253155	0	261	0	0	0	0.4146893790058075	0.23807535944165154	TRUE	0.5639187062299779	0	263	0	0	0	0.551988	0	152	0	0	0	0.0119307	0.00590834	FALSE	0.4573008141383328	TRUE
enc_orders_counts_5	0.5146665474567306	0	256	0	0	0	0.1711679844638646	0	236	0	0	0	0.34349856299286596	0.23849843709344717	TRUE	0.41062445589011015	0	207	0	0	0	0.41592510474785466	0	185	0	0	0	-0.00530065	-0.0031819	FALSE	0.25690923899599527	TRUE
enc_visits_counts_1	0.035906	0	220	0	0	0	0.049399593101216076	0	360	0	0	0	-0.0134936	-0.0117695	FALSE	0.057376521899484945	0	211	0	0	0	0.0502275	0	116	0	0	0	0.00714901	0.00625693	FALSE	0.0798634	TRUE
enc_visits_counts_2	0.025671859749510122	0	95	0	0	0	0.028793406390160446	0	354	0	0	0	-0.00312155	-0.00385463	FALSE	0.035624991958967143	0	95	0	0	0	0.0347158	0	122	0	0	0	0.000909173	0.00109844	FALSE	0.2447160273002259	TRUE
enc_visits_counts_3	0.019465492448795606	0	127	0	0	0	0.017241873583945994	0	218	0	0	0	0.00222362	0.0035665	FALSE	0.0256327	0	72	0	0	0	0.025272430193113444	0	111	0	0	0	0.000360238	0.000539943	FALSE	0.5491159341149809	TRUE
enc_visits_counts_4	0.0151203	0	164	0	0	0	0.0104913	0	176	0	0	0	0.00462901	0.00894122	FALSE	0.018513674044403655	0	68	0	0	0	0.0179304	0	146	0	0	0	0.000583243	0.00103229	FALSE	0.3963914212142976	TRUE
enc_visits_counts_5	0.00973349	0	137	0	0	0	0.00602927	0	268	0	0	0	0.00370422	0.00945199	FALSE	0.012715553287388659	0	72	0	0	0	0.010048074655093298	0	49	0	0	0	0.00266748	0.00655641	FALSE	0.0584602	TRUE
enc_diagnostics_counts_1	1.079681411445644	0	176	0	0	1	1.0390336153881723	0	365	0	0	1	0.0406478	0.014478903053816957	FALSE	1.2273489465174823	0	99	0	0	1	1.2077888660642682	0	108	0	0	1	0.019560080021619797	0.00653423	FALSE	0.16206507989460905	TRUE
enc_diagnostics_counts_2	0.9352362219390986	0	214	0	0	1	0.8067263143293106	0	324	0	0	0	0.12850990760978798	0.0518889	FALSE	1.009074573610831	0	69	0	0	1	1.002654612979728	0	95	0	0	1	0.00641996	0.00245158	FALSE	0.827475	TRUE
enc_diagnostics_counts_3	0.8374885446701983	0	108	0	0	1	0.6262697091598465	0	327	0	0	0	0.2112188355103518	0.0945572	FALSE	0.880855	0	75	0	0	1	0.8734920383053363	0	80	0	0	1	0.00736344	0.00302425	FALSE	0.885302	TRUE
enc_diagnostics_counts_4	0.7499258663209578	0	89	0	0	1	0.4831643316225089	0	276	0	0	0	0.26676153469844893	0.13272686421659305	TRUE	0.770713	0	73	0	0	0	0.7711715034372735	0	115	0	0	0	-0.000458875	-0.000202922	FALSE	0.3403524934748553	TRUE
enc_diagnostics_counts_5	0.6827510673014596	0	73	0	0	0	0.3718234151754751	0	302	0	0	0	0.3109276521259845	0.17004539364428387	TRUE	0.6800826832604995	0	66	0	0	0	0.6811591095253003	0	128	0	0	0	-0.00107643	-0.000507753	FALSE	0.381524	TRUE
enc_hospice_counts_1	0.000262262	0	8	0	0	0	0.000432099	0	22	0	0	0	-0.000169837	-0.00477395	FALSE	0.000454586	0	8	0	0	0	0.000360238	0	7	0	0	0	9.43481209105812e-05	0.00300435	FALSE	0.2350470905261688	TRUE
enc_hospice_counts_2	0.000166894	0	12	0	0	0	0.000228649	0	23	0	0	0	-6.17555e-05	-0.00226847	FALSE	0.000347373	0	12	0	0	0	0.000291621	0	7	0	0	0	5.575115937972441e-05	0.00173967	FALSE	0.674945	TRUE
enc_hospice_counts_3	9.834819732224681e-05	0	7	0	0	0	0.000115365	0	21	0	0	0	-1.70169e-05	-0.000987809	FALSE	0.000124368	0	3	0	0	0	0.000141522	0	3	0	0	0	-1.71542e-05	-0.00130981	FALSE	0.6331360013938635	TRUE
enc_hospice_counts_4	7.450621009261122e-05	0	2	0	0	0	6.565866740648263e-05	0	16	0	0	0	8.847542686128584e-06	0.000732067	FALSE	9.434811882716711e-05	0	2	0	0	0	7.29053645482655e-05	0	1	0	0	0	2.1442754587042145e-05	0.00223317	FALSE	0.4419130211529665	TRUE
enc_hospice_counts_5	5.2154347064827855e-05	0	2	0	0	0	3.814676099320294e-05	0	7	0	0	0	1.4007586071624916e-05	0.00179087	FALSE	6.003971198092453e-05	0	2	0	0	0	8.577101711560646e-05	0	2	0	0	0	-2.57313e-05	-0.00285065	FALSE	0.33203958246320275	TRUE
enc_long_term_counts_1	8.940745211113347e-06	0	1	0	0	0	2.311924908678966e-05	0	4	0	0	0	-1.41785e-05	-0.00311985	FALSE	2.1442754278901615e-05	0	1	0	0	0	4.288550855780323e-06	0	1	0	0	0	1.7154203305835836e-05	0.00478253	FALSE	0.10247043485974941	TRUE
enc_long_term_counts_2	7.450621009261122e-06	0	2	0	0	0	1.36403569612059e-05	0	4	0	0	0	-6.18974e-06	-0.00164745	FALSE	1.7154203423121293e-05	0	2	0	0	0	8.577101711560646e-06	0	1	0	0	0	8.577101652917918e-06	0.00207089	FALSE	0.4795001221869535	TRUE
enc_long_term_counts_3	5.9604968074088974e-06	0	2	0	0	0	9.710084616451658e-06	0	3	0	0	0	-3.74959e-06	-0.00112166	FALSE	8.577101711560646e-06	0	1	0	0	0	8.577101711560646e-06	0	1	0	0	0	0	0	FALSE	1	TRUE
enc_long_term_counts_4	7.450621009261122e-06	0	1	0	0	0	6.2421972534332085e-06	0	3	0	0	0	1.2084237558279138e-06	0.000415349	FALSE	1.286565256734097e-05	0	1	0	0	0	8.577101711560646e-06	0	1	0	0	0	4.288550826458959e-06	0.00130975	FALSE	0.6547208460185769	TRUE
enc_long_term_counts_5	2.9802484037044487e-06	0	1	0	0	0	3.699079853886346e-06	0	1	0	0	0	-7.18831e-07	-0.000393347	FALSE	4.288550855780323e-06	0	1	0	0	0	4.288550855780323e-06	0	1	0	0	0	0	0	FALSE	1	TRUE
enc_inpatient_counts_1	0.0899558	0	131	0	0	0	0.19719956535811717	0	363	0	0	0	-0.107244	-0.0979744	FALSE	0.14870550092418272	0	131	0	0	0	0.14102899489233592	0	129	0	0	0	0.00767651	0.0073103	FALSE	0.012965431741188584	TRUE
enc_inpatient_counts_2	0.0755284	0	164	0	0	0	0.13102256438710871	0	362	0	0	0	-0.0554941	-0.0633556	FALSE	0.11463725292586383	0	61	0	0	0	0.11060601512143031	0	169	0	0	0	0.00403124	0.00453124	FALSE	0.00421711	TRUE
enc_inpatient_counts_3	0.0650335	0	51	0	0	0	0.0920844	0	363	0	0	0	-0.0270509	-0.0378393	FALSE	0.0940093	0	51	0	0	0	0.0909473	0	77	0	0	0	0.00306203	0.00410366	FALSE	0.0335098	TRUE
enc_inpatient_counts_4	0.0570926	0	93	0	0	0	0.0660905	0	365	0	0	0	-0.00899792	-0.0143044	FALSE	0.0806033	0	51	0	0	0	0.0764649	0	62	0	0	0	0.00413845	0.00600346	FALSE	0.020499283022342794	TRUE
enc_inpatient_counts_5	0.0483083	0	53	0	0	0	0.0470451	0	128	0	0	0	0.00126321	0.00247689	FALSE	0.0641439	0	48	0	0	0	0.0625485	0	49	0	0	0	0.00159534	0.00266874	FALSE	0.050078263743122256	TRUE
enc_clinic_counts_1	3.3420535401625724	0	287	0	2	4	3.1796687011605864	0	350	0	0	4	0.16238483900198597	0.028755222806949324	FALSE	3.5516105652738883	0	287	0	1	5	3.5144760034136864	0	225	0	1	5	0.0371346	0.0062617	FALSE	0.059354408757868654	TRUE
enc_clinic_counts_2	2.9201934181214004	0	155	0	1	4	2.4456279188051973	0	304	0	0	3	0.4745654993162032	0.093613	FALSE	2.9556606727020873	0	155	0	1	4	2.9296677659652026	0	246	0	1	4	0.0259929	0.00484129	FALSE	0.13099378380087934	TRUE
enc_clinic_counts_3	2.5659610928570897	0	136	0	1	3	1.8363268137050908	0	269	0	0	2	0.729634	0.16055790532966635	TRUE	2.497922197110374	0	136	0	0	3	2.472178026323125	0	198	0	0	3	0.0257442	0.00524626	FALSE	0.3436421223734605	TRUE
enc_clinic_counts_4	2.2741336790421482	0	133	0	0	3	1.383400610348176	0	294	0	0	1	0.8907330686939723	0.21689132249707554	TRUE	2.1107989999099406	0	107	0	0	3	2.089098932579692	0	173	0	0	3	0.021700067445635796	0.00487455	FALSE	0.4225358640970086	TRUE
enc_clinic_counts_5	1.981465835177362	0	132	0	0	3	1.0167318629490913	0	218	0	0	0	0.9647339722282706	0.2637564375967924	TRUE	1.7589705762525785	0	111	0	0	2	1.756088670077494	0	218	0	0	2	0.00288191	0.000725162	FALSE	0.6300264753822926	TRUE
enc_emergency_counts_1	0.11221678326888546	0	45	0	0	0	0.17710731955426087	0	243	0	0	0	-0.0648905	-0.0969553	FALSE	0.15445215907092835	0	45	0	0	0	0.1498205241466856	0	65	0	0	0	0.00463163	0.00749908	FALSE	0.015361665555563026	TRUE
enc_emergency_counts_2	0.0999754	0	33	0	0	0	0.13172608313681972	0	155	0	0	0	-0.0317507	-0.0557261	FALSE	0.13265774362185273	0	33	0	0	0	0.1286736798768328	0	50	0	0	0	0.00398406	0.00712812	FALSE	0.042813781679926236	TRUE
enc_emergency_counts_3	0.0901778	0	31	0	0	0	0.0992997	0	83	0	0	0	-0.00912187	-0.0181922	FALSE	0.11521191874053839	0	31	0	0	0	0.11264736532878175	0	27	0	0	0	0.00256455	0.00502355	FALSE	0.13294558741602308	TRUE
enc_emergency_counts_4	0.0799169	0	57	0	0	0	0.0756177	0	101	0	0	0	0.0042991	0.00954792	FALSE	0.0993486	0	57	0	0	0	0.0942109	0	32	0	0	0	0.00513768	0.010737315560223256	FALSE	9.968831965118382e-05	TRUE
enc_emergency_counts_5	0.0693861	0	57	0	0	0	0.0565363	0	85	0	0	0	0.012849869233229803	0.032099212450898966	FALSE	0.0837425	0	57	0	0	0	0.0805733	0	28	0	0	0	0.00316924	0.00729041	FALSE	0.010528750357786896	TRUE
enc_psych_counts_1	0.00217409	0	41	0	0	0	0.00229019	0	82	0	0	0	-0.000116102	-0.000856159	FALSE	0.00272323	0	41	0	0	0	0.00263746	0	49	0	0	0	8.577101834816858e-05	0.000497948	FALSE	0.48146300144089726	TRUE
enc_psych_counts_2	0.00195057	0	36	0	0	0	0.00165303	0	41	0	0	0	0.000297546	0.00246907	FALSE	0.00231153	0	28	0	0	0	0.00203277	0	22	0	0	0	0.000278756	0.00216143	FALSE	0.49873105894840497	TRUE
enc_psych_counts_3	0.00172109	0	33	0	0	0	0.00119295	0	49	0	0	0	0.00052814	0.004929	FALSE	0.00188696	0	33	0	0	0	0.00130801	0	26	0	0	0	0.000578954	0.00517641	FALSE	0.3927965151789309	TRUE
enc_psych_counts_4	0.00121296	0	48	0	0	0	0.000876682	0	31	0	0	0	0.000336279	0.00398553	FALSE	0.00129943	0	25	0	0	0	0.00111502	0	16	0	0	0	0.000184408	0.00230988	FALSE	0.8794855765134153	TRUE
enc_psych_counts_5	0.00106544	0	23	0	0	0	0.000636935	0	24	0	0	0	0.000428503	0.00641263	FALSE	0.00114933	0	23	0	0	0	0.00102496	0	19	0	0	0	0.000124368	0.00162955	FALSE	0.9963474269774811	TRUE
enc_palliative_counts_1	0.00011474	0	12	0	0	0	0.000248763	0	25	0	0	0	-0.000134024	-0.00349716	FALSE	0.000287333	0	12	0	0	0	0.000184408	0	8	0	0	0	0.000102925	0.00251675	FALSE	0.6982900846422531	TRUE
enc_palliative_counts_2	4.0233353450010056e-05	0	10	0	0	0	9.155222638368706e-05	0	14	0	0	0	-5.13189e-05	-0.00248903	FALSE	7.719391540404582e-05	0	10	0	0	0	0.000124368	0	8	0	0	0	-4.71741e-05	-0.00176012	FALSE	0.4764220527010231	TRUE
enc_palliative_counts_3	7.450621009261122e-06	0	3	0	0	0	2.519998150460073e-05	0	11	0	0	0	-1.77494e-05	-0.00207677	FALSE	4.288550855780323e-06	0	1	0	0	0	4.288550855780323e-05	0	9	0	0	0	-3.8597e-05	-0.00289317	FALSE	0.4142161782425252	TRUE
enc_palliative_counts_4	1.6391366220374467e-05	0	3	0	0	0	5.086234799093725e-06	0	5	0	0	0	1.1305131421280741e-05	0.00235501	FALSE	3.0019855990462263e-05	0	3	0	0	0	2.1442754278901615e-05	0	5	0	0	0	8.577101652917918e-06	0.000926128	FALSE	0.4982248534183389	TRUE
enc_palliative_counts_5	1.0430869412965571e-05	0	4	0	0	0	2.5431173995468626e-06	0	6	0	0	0	7.887752013418707e-06	0.00181457	FALSE	2.1442754278901615e-05	0	4	0	0	0	0	0	0	0	0	0	2.1442754587042145e-05	0.00355154	FALSE	0.17971249487899976	TRUE
visits_counts_all	0.00753436	0	2	0	0	0.00735294	0.0367086	0	14	0	0	0.017241379246115685	-0.0291742	-0.281568	TRUE	0.010562145341978468	0	2	0	0	0.010204081423580647	0.010136169468761037	0	2	0	0	0.00961538	0.000425976	0.013256146040154852	FALSE	9.584448865946805e-08	TRUE
vaccinations_counts_all	0.044397424593683114	0	2	0.017241379246115685	0.037037	0.0625	0.0323678	0	5	0	0.014925372786819935	0.047619	0.012029592233113166	0.21609352437376195	TRUE	0.0412414	0	2	0.012048192322254181	0.0316456	0.058252427726984024	0.0415674	0	2	0.012500000186264515	0.032258063554763794	0.0588235	-0.00032601	-0.00626194	FALSE	0.000344215	TRUE
other_procedures_counts_all	0.11874602047157977	0	21.5	0.013888888992369175	0.0666667	0.15853658318519592	0.1452149614649284	0	29.68000030517578	0	0.0238095	0.14814814925193787	-0.0264689	-0.0758068	FALSE	0.12925983368814076	0	21.5	0.00671141	0.0612245	0.17073170840740204	0.1279065569059697	0	21	0.00689655	0.0612245	0.16867469251155853	0.00135328	0.00597706	FALSE	0.0597297	TRUE
elective_procedures_counts_all	0.0475388	0	15	0	0.00689655	0.046666666865348816	0.0441342	0	25.5	0	0	0.0183486	0.00340469	0.019059085080799298	FALSE	0.0471041	0	15	0	0	0.0421687	0.047571060508381294	0	9	0	0	0.042553190141916275	-0.000466965	-0.00347771	FALSE	0.0755434	TRUE
critical_procedures_counts_all	0.15970555113337515	0	21.5	0.019480518996715546	0.0833333	0.2063492089509964	0.1944551692649752	0	29.33333396911621	0	0.034090910106897354	0.190476	-0.0347496	-0.0769735	FALSE	0.1732469796164331	0	21.5	0.011111111380159855	0.0792683	0.2222222238779068	0.17172358197971543	0	21	0.011904762126505375	0.0793651	0.2195121943950653	0.0015234	0.00510598	FALSE	0.0990682	TRUE
prescriptions_counts_all	0.25638468740155396	0	10.709301948547363	0.032967034727334976	0.139344	0.3333333432674408	0.23440678584054747	0	30.20689582824707	0	0.0697674	0.31707316637039185	0.021977901561006485	0.0576337	FALSE	0.28948451463433633	0	10.709301948547363	0.019607843831181526	0.14492753148078918	0.382812	0.2874248419208539	0	12.70588207244873	0.019801979884505272	0.1428571492433548	0.37931033968925476	0.00205967	0.00484843	FALSE	0.082565	TRUE
diagnoses_counts_all	0.36382352037674104	0	22	0.11049723625183105	0.25477707386016846	0.4769230782985687	0.39474563012138986	0	30.11111068725586	0.019801979884505272	0.18918919563293457	0.5	-0.0309221	-0.0535803	FALSE	0.38338221160301456	0	22	0.0816327	0.25	0.5111111402511597	0.3771844824005075	0	17	0.0828025	0.24666666984558105	0.5029940009117126	0.00619773	0.012952024274296155	FALSE	0.00087183	TRUE
well_visit_counts_all	0.0354629	0	4.184713363647461	0	0.0238095	0.0531915	0.017068848499548574	0	13.016666412353516	0	0	0.0181818	0.018394078155625243	0.33759965528357827	TRUE	0.0249645	0	2.5	0	0.010309278033673763	0.036496348679065704	0.0253892	0	5	0	0.011236	0.037594	-0.000424605	-0.0094768	FALSE	3.931498946354164e-09	TRUE
enc_reports_counts_all	0.12106024526887359	0	10.5	0	0.042016807943582535	0.15662650763988495	0.10725568212726468	0	15.75	0	0	0.0983607	0.013804563141608911	0.0578958	FALSE	0.12023969782307536	0	10.5	0	0.028985507786273956	0.15000000596046448	0.11737076954781234	0	5.483221530914307	0	0.028169013559818268	0.1465517282485962	0.00286893	0.012869219146841322	FALSE	1.625356131586515e-05	TRUE
enc_surgery_counts_all	0.00756808	0	2.3125	0	0	0.00900901	0.011530105702357742	0	16.153846740722656	0	0	0	-0.00396203	-0.0781152	FALSE	0.00824834	0	2.3125	0	0	0.00892857	0.00810802	0	3	0	0	0.00884956	0.000140322	0.00563852	FALSE	0.0373254	TRUE
enc_urgent_counts_all	0.00134091	0	2	0	0	0	0.000992081	0	3.384615421295166	0	0	0	0.000348825	0.0317622	FALSE	0.0013094	0	2	0	0	0	0.00136089	0	1	0	0	0	-5.14858e-05	-0.00519588	FALSE	0.35132424123661465	TRUE
enc_ambulatory_counts_all	0.14397461498193798	0	10.438201904296875	0.0070922	0.0654762	0.18709677457809448	0.15153572775158355	0	29.81818199157715	0	0.028169013559818268	0.1666666716337204	-0.00756111	-0.0259203	FALSE	0.15494083890608157	0	10.399999618530273	0	0.06	0.20000000298023224	0.15223256622075232	0	9.857142448425293	0	0.059322	0.1964285671710968	0.00270827	0.010231544712005292	FALSE	0.027588718489558427	TRUE
enc_other_patient_counts_all	0.27187020702671794	0	12.25	0.0357143	0.1597222238779068	0.3758865296840668	0.27663421567780344	0	25.875	0	0.0857143	0.34375	-0.00476401	-0.0108259	FALSE	0.27370790475154644	0	12.25	0.0181818	0.13513512909412384	0.3709677457809448	0.2703624229596756	0	10.5	0.018518518656492233	0.13432836532592773	0.3672316372394562	0.00334548	0.00837375	FALSE	0.021367317293121846	TRUE
enc_prescriptions_counts_all	0.0587563	0	3.4275362491607666	0	0	0.0650406	0.045736102937705345	0	6.82609	0	0	0.00934579	0.013020175758441242	0.0981886	FALSE	0.063082	0	3.3333332538604736	0	0	0.0648148	0.0620103	0	3.4166667461395264	0	0	0.064	0.00107174	0.00768127	FALSE	0.0879529	TRUE
enc_assisted_living_counts_all	0.000141849	0	1.045454502105713	0	0	0	0.000791649	0	10.913043022155762	0	0	0	-0.0006498	-0.0393208	FALSE	0.000244877	0	1.045454502105713	0	0	0	0.000240336	0	1.0163934230804443	0	0	0	4.541373073152499e-06	0.000720597	FALSE	0.522676	TRUE
enc_rehab_counts_all	0.000256399	0	1.2000000476837158	0	0	0	0.000716278	0	19	0	0	0	-0.000459879	-0.0154685	FALSE	0.000284746	0	1.2000000476837158	0	0	0	0.000264529	0	0.782609	0	0	0	2.0216693883412518e-05	0.00399384	FALSE	0.18394808510002447	TRUE
enc_swing_bed_counts_all	2.656546610330849e-06	0	0.2982456088066101	0	0	0	2.1556554718609946e-05	0	2.142857074737549	0	0	0	-1.89e-05	-0.00919398	FALSE	6.010910199703171e-06	0	0.2982456088066101	0	0	0	2.552566038006869e-06	0	0.051851850003004074	0	0	0	3.458344053797191e-06	0.00603825	FALSE	0.0912213	TRUE
enc_advice_counts_all	0.00235973	0	1.899999976158142	0	0	0	0.00162671	0	4.75	0	0	0	0.000733014	0.031604767560773926	FALSE	0.00222011	0	1.899999976158142	0	0	0	0.00215379	0	1.6666666269302368	0	0	0	6.632599979639053e-05	0.00296458	FALSE	0.7485972850658658	TRUE
enc_unknown_counts_all	0.0432801	0	11.25	0	0	0.00680272	0.029771038663388327	0	20.5	0	0	0	0.013509064979017205	0.0627078	FALSE	0.0436655	0	11.25	0	0	0	0.0426257	0	11.188811302185059	0	0	0	0.00103981	0.00467619	FALSE	0.1497706111666859	TRUE
enc_observation_counts_all	0.00120645	0	2	0	0	0	0.00471498	0	21.75	0	0	0	-0.00350853	-0.0959419	FALSE	0.00174529	0	2	0	0	0	0.00166703	0	2	0	0	0	7.82659844844602e-05	0.0071086	FALSE	5.251278883591425e-05	TRUE
enc_orders_counts_all	0.0529734	0	10.818181991577148	0	0.012987012974917889	0.0666667	0.0392462	0	16	0	0	0.013605441898107529	0.013727227630335077	0.10414643747246764	TRUE	0.0523652	0	8.88889	0	0	0.0604027	0.051286	0	9.571428298950195	0	0.00574713	0.060241	0.00107922	0.00869215	FALSE	0.2686332157916783	TRUE
enc_visits_counts_all	0.00124499	0	7.754716873168945	0	0	0	0.00247013	0	25.205883026123047	0	0	0	-0.00122514	-0.0269024	FALSE	0.00195048	0	5.800000190734863	0	0	0	0.0017793	0	5.5	0	0	0	0.000171176	0.00535121	FALSE	0.054156	TRUE
enc_diagnostics_counts_all	0.0670012	0	7.5333333015441895	0	0.0165289	0.0825688	0.078738	0	28	0	0	0.0731707	-0.0117368	-0.0675198	FALSE	0.0734833	0	5	0	0.013698630034923553	0.0866142	0.0729531	0	5	0	0.014084506779909134	0.0862069	0.000530192	0.00355333	FALSE	0.845594	TRUE
enc_hospice_counts_all	9.687736067858944e-06	0	0.5	0	0	0	6.84204052163044e-05	0	2	0	0	0	-5.87327e-05	-0.0130305	FALSE	1.8004242566309187e-05	0	0.5	0	0	0	1.4981635809408648e-05	0	0.2631579041481018	0	0	0	3.0226065064198337e-06	0.00266167	FALSE	0.21091547460218685	TRUE
enc_long_term_counts_all	3.888558250564012e-07	0	0.023255813866853714	0	0	0	4.12293093271425e-06	0	1	0	0	0	-3.73408e-06	-0.00440536	FALSE	7.531929124955234e-07	0	0.0166667	0	0	0	3.9291694587205587e-07	0	0.012658228166401386	0	0	0	3.6027597616339335e-07	0.00487939	FALSE	0.20972229446278523	TRUE
enc_inpatient_counts_all	0.0053331	0	6	0	0	0	0.041562221162613384	0	27	0	0	0.00847458	-0.0362291	-0.181237	TRUE	0.00845713	0	6	0	0	0	0.00826502	0	11	0	0	0	0.000192105	0.00359679	FALSE	5.674027156301987e-06	TRUE
enc_clinic_counts_all	0.18442493587791933	0	9	0.029411764815449715	0.11194030195474625	0.2461538463830948	0.22539121922322503	0	23	0	0.0857143	0.2957746386528015	-0.0409663	-0.12648	TRUE	0.18845894554600462	0	9	0.013888888992369175	0.10101009905338287	0.2537313401699066	0.18578868552527852	0	10.510791778564453	0.014285714365541935	0.10000000149011612	0.25	0.00267026	0.00986671	FALSE	0.011773445588126014	TRUE
enc_emergency_counts_all	0.00672113	0	2.050279378890991	0	0	0.00699301	0.018191586692985498	0	11.625	0	0	0.00840336	-0.0114705	-0.184046	TRUE	0.00922556	0	2.050279378890991	0	0	0.00826446	0.00883654	0	2	0	0	0.008	0.000389013	0.013088630593370195	FALSE	3.6557047479386287e-07	TRUE
enc_psych_counts_all	0.000107748	0	1	0	0	0	0.000348173	0	7	0	0	0	-0.000240425	-0.0205785	FALSE	0.000135365	0	1	0	0	0	0.00012935	0	1.0526316165924072	0	0	0	6.014575319568394e-06	0.00111951	FALSE	0.535373	TRUE
enc_palliative_counts_all	2.132665762535943e-06	0	0.20183485746383667	0	0	0	9.746809251284009e-06	0	2	0	0	0	-7.61414e-06	-0.00560187	FALSE	5.108455277908472e-06	0	0.20183485746383667	0	0	0	1.0075682628092716e-05	0	1	0	0	0	-4.96723e-06	-0.00296096	FALSE	0.8506867747421876	TRUE
months_since_chickenpox_diagnosis	-0.889062	-1	185	-1	-1	-1	-0.973667	-1	175	-1	-1	-1	0.084605	0.0360674	FALSE	-0.927318	-1	173	-1	-1	-1	-0.929312	-1	164	-1	-1	-1	0.00199418	0.000848593	FALSE	0.8324603501013881	TRUE
months_since_diabetes_diagnosis	5.6341670578242695	-1	198	-1	-1	-1	6.372164655291996	-1	198	-1	-1	-1	-0.737998	-0.0341861	FALSE	10.276439988163599	-1	195	-1	-1	-1	9.786515938399255	-1	197	-1	-1	-1	0.48992404341697693	0.017640305539009842	FALSE	3.286405787450605e-10	TRUE
months_since_depression_diagnosis	9.60219	-1	197	-1	-1	-1	4.009113839182503	-1	199	-1	-1	-1	5.593075153270017	0.23188432951978494	TRUE	8.984942897945356	-1	196	-1	-1	-1	8.954018157724324	-1	195	-1	-1	-1	0.030924739316105843	0.00113198	FALSE	0.44568977240766583	TRUE
months_since_mci_diagnosis	-0.933397	-1	172	-1	-1	-1	-0.932346	-1	169	-1	-1	-1	-0.00105127	-0.00050459	FALSE	-0.911527	-1	156	-1	-1	-1	-0.913817	-1	169	-1	-1	-1	0.00229009	0.000872332	FALSE	0.7766591480318177	TRUE
months_since_stroke_diagnosis	-0.259189	-1	190	-1	-1	-1	-0.326401	-1	196	-1	-1	-1	0.067212	0.010272486753476884	FALSE	0.0429584	-1	187	-1	-1	-1	-0.0298569	-1	188	-1	-1	-1	0.0728153	0.00911709	FALSE	0.00119586	TRUE
months_since_hypertension_diagnosis	28.25982997682857	-1	198	-1	-1	52	17.7516	-1	200	-1	-1	28	10.50825278165587	0.2815224559011442	TRUE	30.93949712452665	-1	195	-1	4	58	30.6981	-1	197	-1	3	58	0.24142396450042725	0.00569976	FALSE	0.0477307	TRUE
months_since_hyperlipidemia_diagnosis	34.85794944008583	-1	198	-1	10	65	17.265760623294955	-1	199	-1	-1	27	17.592188816790877	0.45625014823466065	TRUE	32.76430124496631	-1	195	-1	11	60	32.80152157784363	-1	195	-1	10	61	-0.0372203	-0.000870145	FALSE	0.982906	TRUE
months_since_bacterial_infection_diagnosis	23.65160151098594	-1	198	-1	-1	40	8.425747214130485	-1	200	-1	-1	0	15.225854296855456	0.464237	TRUE	19.000458874941568	-1	195	-1	-1	27	19.18216477470098	-1	197	-1	-1	28	-0.181706	-0.00508764	FALSE	0.0737402	TRUE
months_since_viral_infection_diagnosis	22.43560800792746	-1	197	-1	-1	37	7.770307717205345	-1	200	-1	-1	-1	14.665300290722115	0.464297	TRUE	18.041916296064397	-1	194	-1	-1	25	18.230505319947337	-1	196	-1	-1	25	-0.188589	-0.00544765	FALSE	0.0509754	TRUE
months_since_other_infection_diagnosis	2.778642049814852	-1	194	-1	-1	-1	0.5602372034956304	-1	197	-1	-1	-1	2.2184048463192214	0.16208944448656798	TRUE	2.348702070083498	-1	188	-1	-1	-1	2.3535138241436835	-1	194	-1	-1	-1	-0.00481175	-0.000317072	FALSE	0.9833293194987447	TRUE
months_since_atrial_fibrillation_diagnosis	1.2224606420945185	-1	193	-1	-1	-1	0.9473526147870717	-1	191	-1	-1	-1	0.2751080273074469	0.0235795	FALSE	2.0552193808190276	-1	193	-1	-1	-1	1.9170165409406508	-1	185	-1	-1	-1	0.13820284605026245	0.00958039	FALSE	0.000200968	TRUE
months_since_atherosclerosis_diagnosis	0.041142329213139914	-1	191	-1	-1	-1	0.014990983492856153	-1	188	-1	-1	-1	0.026151345720283763	0.00333818	FALSE	0.49676	-1	179	-1	-1	-1	0.4399967407013496	-1	177	-1	-1	-1	0.0567633	0.00584812	FALSE	0.014910005885626057	TRUE
months_since_ihd_diagnosis	4.043863296005722	-1	197	-1	-1	-1	3.8460930780968234	-1	194	-1	-1	-1	0.1977702179088987	0.0109767	FALSE	6.246587385656513	-1	192	-1	-1	-1	6.053889930053735	-1	194	-1	-1	-1	0.1926974505186081	0.00858579	FALSE	0.0011298	TRUE
months_since_heart_failure_diagnosis	0.021059925344777488	-1	186	-1	-1	-1	0.4596707818930041	-1	191	-1	-1	-1	-0.438611	-0.0521567	FALSE	0.724075	-1	180	-1	-1	-1	0.6554492471448973	-1	191	-1	-1	-1	0.0686254	0.00661135	FALSE	0.00753546	TRUE
months_since_copd_diagnosis	0.8664029146829388	-1	196	-1	-1	-1	1.8604339483053591	-1	194	-1	-1	-1	-0.994031	-0.083626	FALSE	2.370740932931353	-1	181	-1	-1	-1	2.2338589667165567	-1	194	-1	-1	-1	0.1368819624185562	0.0091999	FALSE	0.00040807	TRUE
months_since_asthma_diagnosis	4.656113607069149	-1	197	-1	-1	-1	2.4076247283488232	-1	196	-1	-1	-1	2.248488878720326	0.12119779085311867	TRUE	6.683166151325805	-1	192	-1	-1	-1	6.522066738428418	-1	191	-1	-1	-1	0.1610994189977646	0.00663415	FALSE	0.012735596091540905	TRUE
months_since_b12_deficiency_diagnosis	0.9747379244059993	-1	193	-1	-1	-1	-0.136585	-1	196	-1	-1	-1	1.1113232113158804	0.11604973708687061	TRUE	0.9356588715107278	-1	179	-1	-1	-1	0.9352042851200151	-1	186	-1	-1	-1	0.000454586	4.0701436422596245e-05	FALSE	0.8550202078007199	TRUE
months_since_brain_injury_diagnosis	0.678986	-1	191	-1	-1	-1	-0.179599	-1	187	-1	-1	-1	0.8585846356642142	0.093424	FALSE	0.7020186208878157	-1	180	-1	-1	-1	0.6826986992825255	-1	187	-1	-1	-1	0.019319921731948853	0.00180084	FALSE	0.4131883141924493	TRUE
months_since_anxiety_diagnosis	10.581944165046156	-1	196	-1	-1	-1	3.5328677116567255	-1	196	-1	-1	-1	7.04908	0.29576797422573486	TRUE	9.090201090149627	-1	194	-1	-1	-1	9.201051552669837	-1	193	-1	-1	-1	-0.11085	-0.00414391	FALSE	0.1739595626179682	TRUE
months_since_obesity_diagnosis	12.68927632118137	-1	197	-1	-1	5	4.385959911222083	-1	197	-1	-1	-1	8.303316409959287	0.3448748325225097	TRUE	12.199083107827034	-1	194	-1	-1	7	12.278151119955057	-1	197	-1	-1	8	-0.079068	-0.00281995	FALSE	0.2876829880512234	TRUE
months_since_alcohol_disorder_diagnosis	0.1520552538054047	-1	195	-1	-1	-1	-0.14194	-1	192	-1	-1	-1	0.2939954211887681	0.0347413	FALSE	0.4727140951800977	-1	188	-1	-1	-1	0.45791859472765556	-1	192	-1	-1	-1	0.014795500785112381	0.00141197	FALSE	0.7678968609840382	TRUE
months_since_tobacco_use_diagnosis	8.759507364938868	-1	197	-1	-1	-1	5.834858279003098	-1	194	-1	-1	-1	2.92465	0.12742626283417866	TRUE	11.773937618739252	-1	197	-1	-1	0	11.486017179934729	-1	194	-1	-1	-1	0.28792044520378113	0.0101282	FALSE	0.000292325	TRUE
months_since_substance_use_disorder_diagnosis	-0.285174	-1	195	-1	-1	-1	-0.436507	-1	193	-1	-1	-1	0.15133313459429648	0.0238317	FALSE	-0.0432715	-1	180	-1	-1	-1	-0.0833094	-1	183	-1	-1	-1	0.040037911385297775	0.00509859	FALSE	0.10907782940178118	TRUE
months_since_herpes_simplex_diagnosis	1.6324176520112952	-1	195	-1	-1	-1	-0.435218	-1	193	-1	-1	-1	2.0676354353376927	0.17956571842747673	TRUE	0.6263428524867162	-1	183	-1	-1	-1	0.6948267211026722	-1	185	-1	-1	-1	-0.0684839	-0.00588949	FALSE	0.0469288	TRUE
months_since_herpes_zoster_diagnosis	0.8634003144162066	-1	193	-1	-1	-1	-0.218041	-1	200	-1	-1	-1	1.081440958056101	0.11391103407516873	TRUE	0.6613331389190279	-1	193	-1	-1	-1	0.6280925812358746	-1	183	-1	-1	-1	0.033240556716918945	0.00307983	FALSE	0.48712425482120447	TRUE
months_since_mobility_problems_diagnosis	1.2525894633317687	-1	187	-1	-1	-1	0.20326836824339944	-1	195	-1	-1	-1	1.0493210950883691	0.10999531967933619	TRUE	1.5123360165366522	-1	175	-1	-1	-1	1.440399864481793	-1	195	-1	-1	-1	0.0719362	0.0062665	FALSE	0.010550068698473974	TRUE
months_since_falls_fractures_diagnosis	12.813911799548492	-1	197	-1	-1	-1	6.045926388310908	-1	199	-1	-1	-1	6.767985411237585	0.25652397088859363	TRUE	12.225642103276881	-1	194	-1	-1	-1	12.175659043052763	-1	192	-1	-1	-1	0.0499831	0.0016722	FALSE	0.3410573662899756	TRUE
months_since_ulcers_weight_loss_diagnosis	0.6298248359000723	-1	191	-1	-1	-1	0.0381546	-1	194	-1	-1	-1	0.5916702143621799	0.0633634	FALSE	0.7649359504929689	-1	182	-1	-1	-1	0.6899935242882078	-1	187	-1	-1	-1	0.0749424	0.00696981	FALSE	0.00434484	TRUE
months_since_incontinence_diagnosis	1.2793461335002272	-1	193	-1	-1	-1	0.2600300550238128	-1	192	-1	-1	-1	1.0193160784764144	0.0891895	FALSE	1.2589898747314294	-1	193	-1	-1	-1	1.2447904828479408	-1	185	-1	-1	-1	0.014199391938745975	0.00108262	FALSE	0.618082	TRUE
months_since_dependence_care_diagnosis	-0.872959	-1	115	-1	-1	-1	-0.927542	-1	152	-1	-1	-1	0.054582500266003975	0.030028423127805744	FALSE	-0.821596	-1	115	-1	-1	-1	-0.823393	-1	120	-1	-1	-1	0.0017969	0.000739114	FALSE	0.7175387465070593	TRUE
months_since_cognitive_decline_diagnosis	-0.989632	-1	125	-1	-1	-1	-0.984736	-1	146	-1	-1	-1	-0.00489528	-0.00598788	FALSE	-0.984501	-1	109	-1	-1	-1	-0.983515	-1	116	-1	-1	-1	-0.000986367	-0.00102677	FALSE	0.9220581916379474	TRUE
months_since_general_examination_diagnosis	42.33136636938689	-1	197	-1	30	74	12.038842188005734	-1	199	-1	-1	12	30.292524181381157	0.8128556402158447	TRUE	28.576672856475067	-1	195	-1	5	51	29.431990016253607	-1	197	-1	7	53	-0.855317	-0.0213399	FALSE	3.342096495490929e-13	TRUE
months_since_immunization_encounter_diagnosis	17.239287124581836	-1	192	-1	2	33	3.9448078790400887	-1	176	-1	-1	-1	13.294479245541748	0.6875937669349249	TRUE	13.132507644341901	-1	182	-1	-1	24	13.311833398376354	-1	176	-1	-1	25	-0.179326	-0.00838693	FALSE	0.011965539394836442	TRUE
months_since_drug_therapy_diagnosis	13.91666033363881	-1	195	-1	-1	14	7.378273454478198	-1	193	-1	-1	0	6.538386879160611	0.25674556200039006	TRUE	14.83430754913607	-1	195	-1	-1	19	14.664009194653035	-1	190	-1	-1	18	0.17029835283756256	0.00578669	FALSE	0.024221845482572064	TRUE
months_since_donepezil_first	-0.944301	-1	186	-1	-1	-1	-0.915123	-1	170	-1	-1	-1	-0.0291772	-0.015917	FALSE	-0.907535	-1	137	-1	-1	-1	-0.919984	-1	170	-1	-1	-1	0.012449663132429123	0.005783	FALSE	0.00862842	TRUE
months_since_donepezil_last	-0.970025	-1	149	-1	-1	-1	-0.953409	-1	170	-1	-1	-1	-0.0166155	-0.0132182	FALSE	-0.951647	-1	128	-1	-1	-1	-0.958401	-1	165	-1	-1	-1	0.00675447	0.00459104	FALSE	0.00449893	TRUE
months_since_donepezil_memantine_first	-0.999735	-1	41	-1	-1	-1	-0.999758	-1	49	-1	-1	-1	2.364595497272859e-05	0.000299474	FALSE	-0.999455	-1	41	-1	-1	-1	-0.998799	-1	32	-1	-1	-1	-0.000656148	-0.00445232	FALSE	0.0972791	TRUE
months_since_donepezil_memantine_last	-0.999827	-1	41	-1	-1	-1	-0.999837	-1	45	-1	-1	-1	9.401316371282498e-06	0.000154454	FALSE	-0.999588	-1	41	-1	-1	-1	-0.999168	-1	32	-1	-1	-1	-0.000420278	-0.00358263	FALSE	0.0880815	TRUE
months_since_memantine_first	-0.971412	-1	150	-1	-1	-1	-0.977184	-1	149	-1	-1	-1	0.00577211	0.00483336	FALSE	-0.964748	-1	139	-1	-1	-1	-0.967	-1	149	-1	-1	-1	0.00225149	0.00160435	FALSE	0.5920381705436621	TRUE
months_since_memantine_last	-0.980995	-1	150	-1	-1	-1	-0.985854	-1	149	-1	-1	-1	0.0048593	0.00525925	FALSE	-0.97869	-1	139	-1	-1	-1	-0.979745	-1	122	-1	-1	-1	0.00105498	0.00101376	FALSE	0.8648040552831247	TRUE
months_since_galantamine_first	-0.998885	-1	122	-1	-1	-1	-0.99724	-1	147	-1	-1	-1	-0.00164559	-0.00512447	FALSE	-0.997637	-1	122	-1	-1	-1	-0.998512	-1	83	-1	-1	-1	0.000874864	0.00243841	FALSE	0.2860422473016838	TRUE
months_since_galantamine_last	-0.999204	-1	122	-1	-1	-1	-0.998368	-1	147	-1	-1	-1	-0.000835799	-0.00341489	FALSE	-0.998143	-1	122	-1	-1	-1	-0.998894	-1	83	-1	-1	-1	0.000750496	0.00240008	FALSE	0.23744900602752606	TRUE
months_since_rivastigmine_first	-0.996409	-1	187	-1	-1	-1	-0.9931	-1	155	-1	-1	-1	-0.00330851	-0.00660284	FALSE	-0.99557	-1	122	-1	-1	-1	-0.994837	-1	124	-1	-1	-1	-0.000733342	-0.00152474	FALSE	0.6204527356328933	TRUE
months_since_rivastigmine_last	-0.997923	-1	187	-1	-1	-1	-0.995718	-1	124	-1	-1	-1	-0.00220468	-0.00581039	FALSE	-0.997491	-1	122	-1	-1	-1	-0.997062	-1	124	-1	-1	-1	-0.000428855	-0.00115772	FALSE	0.43737555078348145	TRUE
months_since_antidepressants_first	14.945497217193052	-1	197	-1	-1	3	6.255055255005318	-1	200	-1	-1	-1	8.690441962187734	0.30243732638566506	TRUE	12.92967205451606	-1	195	-1	-1	0	12.981143241887134	-1	196	-1	-1	-1	-0.0514712	-0.00162922	FALSE	0.7946267135614817	TRUE
months_since_antidepressants_last	4.297548000625852	-1	197	-1	-1	0	1.5534376011467148	-1	200	-1	-1	-1	2.7441103994791374	0.1888567092662906	TRUE	3.6092829971824223	-1	195	-1	-1	0	3.6531977579456125	-1	183	-1	-1	-1	-0.0439148	-0.00276296	FALSE	0.6226156273203658	TRUE
months_since_antipsychotics_first	-0.0315072	-1	195	-1	-1	-1	-0.381973	-1	192	-1	-1	-1	0.35046627297808497	0.0461134	FALSE	0.0595251	-1	179	-1	-1	-1	0.0413588	-1	185	-1	-1	-1	0.018166301771998405	0.00205562	FALSE	0.3199123736207319	TRUE
months_since_antipsychotics_last	-0.483313	-1	191	-1	-1	-1	-0.666591	-1	183	-1	-1	-1	0.18327799140410417	0.036448451323040185	FALSE	-0.442476	-1	177	-1	-1	-1	-0.460187	-1	170	-1	-1	-1	0.017711715772747993	0.0030773	FALSE	0.1305291075564577	TRUE
months_since_angiotensin_antagonist_first	11.792497224643673	-1	196	-1	-1	-1	7.413970962223147	-1	197	-1	-1	-1	4.378526262420526	0.16822840343967727	TRUE	13.184772213621295	-1	195	-1	-1	8	13.033703721175577	-1	197	-1	-1	7	0.15106849372386932	0.00500078	FALSE	0.0309129	TRUE
months_since_angiotensin_antagonist_last	2.466382052944113	-1	192	-1	-1	-1	1.6823315762704028	-1	190	-1	-1	-1	0.7840504766737102	0.0677495	FALSE	2.9865639701688402	-1	184	-1	-1	1	2.960738316915331	-1	178	-1	-1	1	0.025825653225183487	0.00189874	FALSE	0.061651111792764474	TRUE
months_since_adrenergics_first	10.866899126042156	-1	197	-1	-1	-1	7.32527	-1	199	-1	-1	-1	3.541624700555496	0.1382111983738195	TRUE	12.382525870683038	-1	196	-1	-1	3	12.344803777355594	-1	196	-1	-1	3	0.0377221	0.00127186	FALSE	0.37118126946822183	TRUE
months_since_adrenergics_last	3.0857193947115493	-1	193	-1	-1	-1	1.7020532205113978	-1	190	-1	-1	-1	1.3836661742001515	0.10877385176991003	TRUE	3.2435082061420624	-1	187	-1	-1	0	3.2473593248105534	-1	187	-1	-1	0	-0.00385112	-0.00026673	FALSE	0.14366431033658897	TRUE
months_since_nsaids_first	20.21896183046857	-1	197	-1	-1	30	7.721944097655708	-1	199	-1	-1	-1	12.49701773281286	0.4014239087924678	TRUE	17.117309020109015	-1	195	-1	-1	21	17.182872385592184	-1	195	-1	-1	21	-0.0655634	-0.00190889	FALSE	0.5050279684311145	TRUE
months_since_nsaids_last	11.059306943233718	-1	197	-1	-1	9	3.942875803393906	-1	195	-1	-1	-1	7.116431139839812	0.3379357863014565	TRUE	9.000214427542788	-1	191	-1	-1	5	9.015623190767608	-1	191	-1	-1	5	-0.0154088	-0.000674107	FALSE	0.8542844573361956	TRUE
months_since_antidiabetics_first	3.9559563989658537	-1	198	-1	-1	-1	4.12899	-1	197	-1	-1	-1	-0.173031	-0.00953587	FALSE	7.002907637480219	-1	191	-1	-1	-1	6.602408450160606	-1	197	-1	-1	-1	0.4004991948604584	0.0173542	FALSE	2.491134084041426e-10	TRUE
months_since_antidiabetics_last	0.18460850711906837	-1	187	-1	-1	-1	0.19675937485550468	-1	194	-1	-1	-1	-0.0121509	-0.00178336	FALSE	0.7182936713855022	-1	187	-1	-1	-1	0.6308930049446991	-1	176	-1	-1	-1	0.0874007	0.010432120535831617	FALSE	7.332931491135203e-10	TRUE
months_since_antihypertensives_first	10.670378566053481	-1	197	-1	-1	-1	6.875213853054053	-1	198	-1	-1	-1	3.795164712999428	0.1522388498652755	TRUE	12.033231980581442	-1	195	-1	-1	2	11.883973256596864	-1	192	-1	-1	1	0.14925871789455414	0.00514598	FALSE	0.047382067921688836	TRUE
months_since_antihypertensives_last	2.3887942660020713	-1	189	-1	-1	-1	1.5185441808850049	-1	193	-1	-1	-1	0.8702500851170665	0.0772302	FALSE	2.802705217879826	-1	179	-1	-1	0	2.775498651250756	-1	182	-1	-1	0	0.0272066	0.00208166	FALSE	0.28679783777238566	TRUE
months_since_anticholinergics_first	4.72823	-1	197	-1	-1	-1	2.1029886253294494	-1	194	-1	-1	-1	2.62524	0.14937496215735982	TRUE	4.376830675146561	-1	187	-1	-1	-1	4.38795	-1	193	-1	-1	-1	-0.0111202	-0.000569388	FALSE	0.8619523100639181	TRUE
months_since_anticholinergics_last	3.0426175521729735	-1	193	-1	-1	-1	0.9662593054977574	-1	194	-1	-1	-1	2.076358246675216	0.15305100178280995	TRUE	2.5989947636794053	-1	187	-1	-1	-1	2.5997323944265993	-1	185	-1	-1	-1	-0.000737631	-4.95881e-05	FALSE	0.8710855841639834	TRUE
months_since_antivirals_first	10.327028617835296	-1	196	-1	-1	1	3.014836546908956	-1	200	-1	-1	-1	7.31219	0.338323	TRUE	7.967587132632012	-1	193	-1	-1	-1	8.084947615351297	-1	196	-1	-1	-1	-0.11736	-0.00501043	FALSE	0.12022209064685609	TRUE
months_since_antivirals_last	5.5182502961621855	-1	195	-1	-1	0	1.7285541221621121	-1	200	-1	-1	-1	3.789696174000073	0.2520692583429323	TRUE	4.567774113449325	-1	193	-1	-1	-1	4.589143962363678	-1	185	-1	-1	-1	-0.0213698	-0.00128325	FALSE	0.4224435039433032	TRUE
months_since_glucocorticoids_first	15.76273646408428	-1	196	-1	-1	19	5.917066629675868	-1	196	-1	-1	-1	9.845669834408412	0.3682169360475769	TRUE	13.90656963105597	-1	189	-1	-1	14	14.092229574704412	-1	195	-1	-1	14	-0.18566	-0.00619033	FALSE	0.0369162	TRUE
months_since_glucocorticoids_last	9.217993249737365	-1	194	-1	-1	7	3.0884110140102647	-1	193	-1	-1	-1	6.12958	0.3322265418845002	TRUE	7.556237911647275	-1	188	-1	-1	5	7.677732557391532	-1	193	-1	-1	5	-0.121495	-0.00606765	FALSE	0.0309723	TRUE
months_since_statins_first	17.594067815552425	-1	196	-1	-1	21	10.40884935497295	-1	197	-1	-1	7	7.185218460579474	0.23578286526638562	TRUE	18.5854	-1	196	-1	-1	27	18.36960875550543	-1	197	-1	-1	26	0.21576985716819763	0.00622823	FALSE	0.00913197	TRUE
months_since_statins_last	2.9295335166186103	-1	189	-1	-1	1	1.9980385629074768	-1	188	-1	-1	1	0.9314949537111334	0.0821658	FALSE	3.4564347561315554	-1	186	-1	-1	2	3.3685451948931937	-1	182	-1	-1	2	0.0878896	0.00656163	FALSE	0.000199949	TRUE
months_since_nutrition_first	12.938673938472771	-1	196	-1	-1	-1	6.545783973736533	-1	197	-1	-1	-1	6.392889964736238	0.2338181077521133	TRUE	11.708996093130171	-1	191	-1	-1	-1	11.822990063427667	-1	195	-1	-1	-1	-0.113994	-0.00378807	FALSE	0.24928928594806576	TRUE
months_since_nutrition_last	7.744707451366072	-1	196	-1	-1	-1	3.2707846673140057	-1	197	-1	-1	-1	4.473922784052066	0.22748420804714378	TRUE	6.396922535905892	-1	187	-1	-1	-1	6.5073	-1	195	-1	-1	-1	-0.110374	-0.0052121	FALSE	0.33487771282202294	TRUE
months_since_cancer_treatment_first	0.22524866447618408	-1	193	-1	-1	-1	-0.294821	-1	195	-1	-1	-1	0.5200697214882524	0.0617603	FALSE	0.33633388941542763	-1	188	-1	-1	-1	0.32954940196158317	-1	182	-1	-1	-1	0.00678449	0.000682087	FALSE	0.6483653946704819	TRUE
months_since_cancer_treatment_last	-0.335257	-1	193	-1	-1	-1	-0.631922	-1	192	-1	-1	-1	0.2966650506911512	0.0517889	FALSE	-0.310701	-1	172	-1	-1	-1	-0.31285	-1	181	-1	-1	-1	0.00214856	0.000325702	FALSE	0.41470652844696176	TRUE
months_since_steroids_first	26.38506895549744	-1	197	-1	-1	47	9.591987561843991	-1	200	-1	-1	1	16.793081393653452	0.48909247516563337	TRUE	21.06844956020911	-1	194	-1	-1	34	21.3797	-1	196	-1	-1	35	-0.311229	-0.00831388	FALSE	0.006288	TRUE
months_since_steroids_last	11.810392126183718	-1	193	-1	-1	13	4.119952836731863	-1	191	-1	-1	0	7.690439289451855	0.37928545493914806	TRUE	9.273982648523237	-1	190	-1	-1	8	9.368909721715935	-1	190	-1	-1	9	-0.0949271	-0.00434098	FALSE	0.045134749399174605	TRUE
months_since_antibacterial_first	37.43517289166052	-1	198	-1	19	66	14.972547510056874	-1	200	-1	-1	21	22.462625381603647	0.5885282953992014	TRUE	30.935783239485545	-1	197	-1	9	55	31.22557348646319	-1	197	-1	10	56	-0.28979	-0.00699621	FALSE	0.022679106523134276	TRUE
months_since_antibacterial_last	14.600813607814212	-1	197	-1	3	21	5.517785175937486	-1	193	-1	-1	5	9.083028431876727	0.4517827232647064	TRUE	11.317661538989361	-1	195	-1	1	15	11.437187739890813	-1	190	-1	1	15	-0.119526	-0.0056153	FALSE	0.0158366	TRUE
months_since_contraceptives_first	1.9104092626120388	-1	198	-1	-1	-1	-0.781953	-1	196	-1	-1	-1	2.69236	0.20059205309320435	TRUE	-0.0129214	-1	194	-1	-1	-1	0.10719661719108496	-1	194	-1	-1	-1	-0.120118	-0.0110609	FALSE	0.0001466	TRUE
months_since_contraceptives_last	0.9431696431897598	-1	196	-1	-1	-1	-0.844913	-1	195	-1	-1	-1	1.7880827148131935	0.1774302211303592	TRUE	-0.315406	-1	182	-1	-1	-1	-0.22484	-1	189	-1	-1	-1	-0.0905656	-0.0107876	FALSE	0.000182831	TRUE
months_since_antiallergics_first	8.90698	-1	198	-1	-1	-1	3.3080129005409904	-1	197	-1	-1	-1	5.59896	0.23975461542197193	TRUE	7.42505	-1	195	-1	-1	-1	7.494276928882961	-1	194	-1	-1	-1	-0.0692301	-0.00270888	FALSE	0.31812894202462316	TRUE
months_since_antiallergics_last	5.9611956756595665	-1	194	-1	-1	-1	1.9426679613446156	-1	195	-1	-1	-1	4.018527714314951	0.22167	TRUE	4.755964302102677	-1	194	-1	-1	-1	4.822634113706638	-1	190	-1	-1	-1	-0.0666698	-0.00338716	FALSE	0.1975752872022759	TRUE
months_since_analgesics_first	23.122863720691118	-1	197	-1	-1	40	10.780301475008091	-1	199	-1	-1	8	12.342562245683027	0.3754442470697584	TRUE	21.773538783509665	-1	196	-1	-1	37	21.795616243315223	-1	198	-1	-1	38	-0.0220775	-0.000599746	FALSE	0.9692091667452888	TRUE
months_since_analgesics_last	12.775220724647399	-1	195	-1	-1	14	4.91914	-1	199	-1	-1	1	7.856078679981009	0.3608768772266865	TRUE	10.928492703030718	-1	186	-1	-1	12	11.042559578692764	-1	194	-1	-1	12	-0.114067	-0.00478628	FALSE	0.38443017907484234	TRUE
months_since_antiarrhythmics_first	0.0186713	-1	194	-1	-1	-1	-0.369923	-1	193	-1	-1	-1	0.3885945003422402	0.0516951	FALSE	0.057286462331513556	-1	180	-1	-1	-1	0.0437346	-1	193	-1	-1	-1	0.013551821000874043	0.00159602	FALSE	0.3546157333543448	TRUE
months_since_antiarrhythmics_last	-0.298117	-1	187	-1	-1	-1	-0.591236	-1	193	-1	-1	-1	0.29311872698522007	0.0504189	FALSE	-0.319591	-1	180	-1	-1	-1	-0.321929	-1	193	-1	-1	-1	0.00233726	0.000366278	FALSE	0.5361729614692081	TRUE
months_since_antifungal_first	8.178925173413203	-1	197	-1	-1	-1	2.3690347713506266	-1	197	-1	-1	-1	5.809890402062576	0.275394	TRUE	6.41746	-1	194	-1	-1	-1	6.5451520076850835	-1	197	-1	-1	-1	-0.127687	-0.00559285	FALSE	0.0759469	TRUE
months_since_antifungal_last	5.239352690046715	-1	195	-1	-1	-1	1.328694224811578	-1	195	-1	-1	-1	3.9106584652351373	0.24618468445364952	TRUE	3.9683890916420435	-1	191	-1	-1	-1	4.083759686764245	-1	194	-1	-1	-1	-0.115371	-0.00676897	FALSE	0.028676232744398525	TRUE
months_since_diuretic_first	7.703676881468071	-1	198	-1	-1	-1	5.274490914135109	-1	199	-1	-1	-1	2.4291859673329617	0.1069314461995039	TRUE	8.650457373948768	-1	194	-1	-1	-1	8.465753777141167	-1	196	-1	-1	-1	0.18470360338687897	0.0070838	FALSE	0.00670783	TRUE
months_since_diuretic_last	2.2298710297503295	-1	196	-1	-1	-1	1.3542749803486382	-1	199	-1	-1	-1	0.8755960494016912	0.0732313	FALSE	2.5371581488899086	-1	189	-1	-1	-1	2.487934162167262	-1	181	-1	-1	-1	0.049224	0.00357584	FALSE	0.00635745	TRUE
months_since_vassopressin_first	-0.956007	-1	179	-1	-1	-1	-0.983408	-1	182	-1	-1	-1	0.027400945319166925	0.0182417	FALSE	-0.967214	-1	139	-1	-1	-1	-0.967133	-1	160	-1	-1	-1	-8.14825e-05	-5.41684e-05	FALSE	0.7241410913538496	TRUE
months_since_vassopressin_last	-0.969691	-1	179	-1	-1	-1	-0.989167	-1	177	-1	-1	-1	0.019475677336095565	0.016678	FALSE	-0.977875	-1	139	-1	-1	-1	-0.979016	-1	126	-1	-1	-1	0.00114075	0.00101375	FALSE	0.7007016001612576	TRUE
months_since_antihypotensives_first	-0.735758	-1	183	-1	-1	-1	-0.841486	-1	192	-1	-1	-1	0.10572810872906102	0.027274958965776135	FALSE	-0.768024	-1	163	-1	-1	-1	-0.760476	-1	186	-1	-1	-1	-0.00754785	-0.00183894	FALSE	0.46312303865465765	TRUE
months_since_antihypotensives_last	-0.784381	-1	183	-1	-1	-1	-0.877645	-1	192	-1	-1	-1	0.0932646	0.028009709191687767	FALSE	-0.812114	-1	162	-1	-1	-1	-0.807178	-1	186	-1	-1	-1	-0.00493612	-0.00138943	FALSE	0.519144	TRUE
months_since_diagnostics_first	-0.132821	-1	192	-1	-1	-1	-0.461819	-1	188	-1	-1	-1	0.3289985231027433	0.0464982	FALSE	-0.188503	-1	174	-1	-1	-1	-0.206421	-1	184	-1	-1	-1	0.017917566001415253	0.00232779	FALSE	0.42491839144175647	TRUE
months_since_diagnostics_last	-0.310059	-1	182	-1	-1	-1	-0.575959	-1	187	-1	-1	-1	0.26589990302751665	0.0445674	FALSE	-0.36324	-1	174	-1	-1	-1	-0.385163	-1	184	-1	-1	-1	0.021923072636127472	0.00341333	FALSE	0.2527848942792009	TRUE
months_since_antiplatelets_first	2.7468129968632886	-1	195	-1	-1	-1	2.117851296989874	-1	195	-1	-1	-1	0.6289616998734147	0.0429188	FALSE	3.913671471273142	-1	187	-1	-1	-1	3.793141749471436	-1	190	-1	-1	-1	0.12052971869707108	0.00680875	FALSE	0.00967646	TRUE
months_since_antiplatelets_last	1.0156939880939075	-1	193	-1	-1	-1	0.49824455541684004	-1	190	-1	-1	-1	0.5174494326770676	0.0542942	FALSE	1.4089990951157694	-1	179	-1	-1	-1	1.3818997422580936	-1	179	-1	-1	-1	0.027099352329969406	0.00239721	FALSE	0.017495454906793276	TRUE
months_since_sympathomimetics_first	8.099316778053451	-1	198	-1	-1	-1	3.894991445877838	-1	200	-1	-1	-1	4.204325332175613	0.19194507730541832	TRUE	8.977450799600307	-1	193	-1	-1	-1	8.919512477538715	-1	194	-1	-1	-1	0.0579383	0.00222693	FALSE	0.3634527645124378	TRUE
months_since_sympathomimetics_last	4.542956555428895	-1	195	-1	-1	-1	1.5397436075276274	-1	194	-1	-1	-1	3.0032129479012677	0.20275551276024062	TRUE	4.24492	-1	184	-1	-1	-1	4.234326418759837	-1	194	-1	-1	-1	0.010597	0.000646797	FALSE	0.37075076669619234	TRUE
months_since_antiemetics_first	5.95761	-1	192	-1	-1	-1	1.9181499976880751	-1	197	-1	-1	-1	4.039460439141835	0.22435307804867438	TRUE	5.372958113723792	-1	188	-1	-1	-1	5.387989484473302	-1	194	-1	-1	-1	-0.0150314	-0.000738799	FALSE	0.9850452179580498	TRUE
months_since_antiemetics_last	4.3087030704009175	-1	191	-1	-1	-1	1.1495489434503168	-1	191	-1	-1	-1	3.1591541269506007	0.21693397146237026	TRUE	3.7227023016652443	-1	181	-1	-1	-1	3.728955008812972	-1	187	-1	-1	-1	-0.00625271	-0.00038486	FALSE	0.7628891859214786	TRUE
months_since_muscle_relaxants_first	10.854693518704783	-1	197	-1	-1	-1	3.7131354325611503	-1	196	-1	-1	-1	7.1415580861436325	0.29611530800711006	TRUE	9.254302488646061	-1	193	-1	-1	-1	9.316589401275415	-1	195	-1	-1	-1	-0.0622869	-0.00233162	FALSE	0.49285197723612106	TRUE
months_since_muscle_relaxants_last	6.654008061571932	-1	197	-1	-1	-1	2.003039718869931	-1	192	-1	-1	-1	4.650968342702001	0.2642340832524083	TRUE	5.376702018620888	-1	193	-1	-1	-1	5.437264933806217	-1	185	-1	-1	-1	-0.0605629	-0.00316198	FALSE	0.3027376284082949	TRUE
months_since_laxatives_first	5.7097714894536455	-1	198	-1	-1	-1	1.7792516299070607	-1	196	-1	-1	-1	3.930519859546585	0.2363865559933056	TRUE	4.8551627719477315	-1	185	-1	-1	-1	4.836130183249778	-1	190	-1	-1	-1	0.019032588228583336	0.00102886	FALSE	0.5879705059374707	TRUE
months_since_laxatives_last	4.5732418397073396	-1	193	-1	-1	-1	1.2615915291071347	-1	189	-1	-1	-1	3.311650310600205	0.23157779471075443	TRUE	3.8068908435150677	-1	185	-1	-1	-1	3.8056128553600455	-1	177	-1	-1	-1	0.00127799	8.055718004905105e-05	FALSE	0.6162647191826054	TRUE
months_since_anxiolytics_first	9.639233480110567	-1	196	-1	-1	-1	3.771993341656263	-1	198	-1	-1	-1	5.867240138454305	0.24659603261666002	TRUE	8.382697412717269	-1	190	-1	-1	-1	8.463823929256066	-1	196	-1	-1	-1	-0.0811265	-0.00306884	FALSE	0.34413773565903805	TRUE
months_since_anxiolytics_last	4.504763182011221	-1	196	-1	-1	-1	1.3488209182965738	-1	197	-1	-1	-1	3.155942263714647	0.20747317708568788	TRUE	3.7403925739453383	-1	186	-1	-1	-1	3.798416667024046	-1	189	-1	-1	-1	-0.0580241	-0.0034553	FALSE	0.2114023406570612	TRUE
months_since_antiepileptics_first	4.920445249111514	-1	193	-1	-1	-1	2.09615	-1	194	-1	-1	-1	2.8242971472018636	0.1637997759731455	TRUE	5.153165593814194	-1	191	-1	-1	-1	5.107256656903066	-1	190	-1	-1	-1	0.045908935368061066	0.00228885	FALSE	0.48493827811239065	TRUE
months_since_antiepileptics_last	2.1770565576640815	-1	193	-1	-1	-1	0.5627687612706339	-1	181	-1	-1	-1	1.6142877963934477	0.14420701054160628	TRUE	2.1179094172288244	-1	185	-1	-1	-1	2.1113436458686246	-1	181	-1	-1	-1	0.00656577	0.000513649	FALSE	0.679449	TRUE
months_since_salicylates_first	4.625813421548686	-1	194	-1	-1	-1	3.0564817126739725	-1	194	-1	-1	-1	1.5693317088747132	0.0857714	FALSE	5.250455658528427	-1	194	-1	-1	-1	5.0889145248928935	-1	190	-1	-1	-1	0.1615411341190338	0.00767159	FALSE	0.00511923	TRUE
months_since_salicylates_last	3.5420848327708114	-1	194	-1	-1	-1	2.191872427983539	-1	191	-1	-1	-1	1.3502124047872726	0.0861303	FALSE	3.892524627003289	-1	194	-1	-1	-1	3.7679722444988615	-1	184	-1	-1	-1	0.12455238401889801	0.00697963	FALSE	0.00909444	TRUE
months_since_antitussives_first	11.316876401648077	-1	197	-1	-1	-1	3.9047258057058305	-1	199	-1	-1	-1	7.412150595942247	0.3035835555274421	TRUE	9.51713	-1	196	-1	-1	-1	9.58058	-1	196	-1	-1	-1	-0.0634577	-0.00236527	FALSE	0.6268245964458243	TRUE
months_since_antitussives_last	7.637154756848983	-1	197	-1	-1	-1	2.3462167660794377	-1	195	-1	-1	-1	5.290937990769546	0.28782508231457027	TRUE	6.0680249936743875	-1	190	-1	-1	-1	6.109036405508215	-1	192	-1	-1	-1	-0.0410114	-0.00208599	FALSE	0.646223	TRUE
months_since_ulcer_treatment_first	2.5767704538173257	-1	195	-1	-1	-1	0.7900540990428631	-1	194	-1	-1	-1	1.7867163547744627	0.13117820304797304	TRUE	2.4566491836743447	-1	185	-1	-1	-1	2.414183953100408	-1	194	-1	-1	-1	0.0424652	0.00276682	FALSE	0.35177441118627617	TRUE
months_since_ulcer_treatment_last	1.5316599238546533	-1	195	-1	-1	-1	0.19461344615526888	-1	188	-1	-1	-1	1.3370464776993845	0.12515665217955252	TRUE	1.3908199280381166	-1	181	-1	-1	-1	1.3548604291123987	-1	188	-1	-1	-1	0.0359595	0.00299471	FALSE	0.34700795465763223	TRUE
months_since_amebicides_first	1.9571514785757393	-1	196	-1	-1	-1	0.16287765293383272	-1	194	-1	-1	-1	1.7942738256419066	0.1460624116440486	TRUE	1.5293229664763979	-1	188	-1	-1	-1	1.5758194348547683	-1	192	-1	-1	-1	-0.0464965	-0.00342592	FALSE	0.3549435661075966	TRUE
months_since_amebicides_last	1.517283205555183	-1	192	-1	-1	-1	0.000856337	-1	194	-1	-1	-1	1.5164268685690083	0.13961811227806892	TRUE	1.1329021910206323	-1	186	-1	-1	-1	1.1877870648729087	-1	192	-1	-1	-1	-0.0548849	-0.00461243	FALSE	0.13107812730949997	TRUE
months_since_antastmatics_first	1.4406237659908954	-1	196	-1	-1	-1	0.1382558838488926	-1	195	-1	-1	-1	1.3023678821420028	0.1158697038651222	TRUE	1.6524172416898606	-1	191	-1	-1	-1	1.6324111519476454	-1	195	-1	-1	-1	0.0200061	0.00146697	FALSE	0.7224576813844596	TRUE
months_since_antastmatics_last	0.31192769917372615	-1	191	-1	-1	-1	-0.414626	-1	191	-1	-1	-1	0.7265540921084837	0.0963617	FALSE	0.3331131877227366	-1	191	-1	-1	-1	0.30489452309170206	-1	180	-1	-1	-1	0.028218664228916168	0.00321084	FALSE	0.8393074367696558	TRUE
months_since_migraine_first	2.4941773396812623	-1	198	-1	-1	-1	-0.0325295	-1	199	-1	-1	-1	2.526706816723848	0.1781081861137933	TRUE	1.3339880520973157	-1	189	-1	-1	-1	1.412558592326067	-1	187	-1	-1	-1	-0.0785705	-0.00538188	FALSE	0.051683561576109656	TRUE
months_since_migraine_last	0.5981015817668403	-1	198	-1	-1	-1	-0.493275	-1	195	-1	-1	-1	1.0913766545924748	0.1274076563083419	TRUE	0.1505795976481587	-1	184	-1	-1	-1	0.20061840903340353	-1	187	-1	-1	-1	-0.0500388	-0.00551107	FALSE	0.0316189	TRUE
months_since_ppi_first	11.94869651385443	-1	197	-1	-1	-1	5.801862949091413	-1	197	-1	-1	-1	6.146833564763016	0.23662445931291867	TRUE	11.589165405117956	-1	195	-1	-1	-1	11.513270920623212	-1	196	-1	-1	-1	0.0758945	0.00258067	FALSE	0.27521580680364455	TRUE
months_since_ppi_last	5.008133097893709	-1	196	-1	-1	-1	2.0018472280020343	-1	190	-1	-1	-1	3.006285869891675	0.1923811848086493	TRUE	4.530129214037284	-1	184	-1	-1	-1	4.483126696657933	-1	190	-1	-1	-1	0.0470025	0.00270577	FALSE	0.0805821	TRUE
months_since_bowel_evacuants_first	6.959754725556375	-1	195	-1	-1	-1	2.210866740648264	-1	195	-1	-1	-1	4.748887984908111	0.2450946820765224	TRUE	5.205138541635396	-1	190	-1	-1	-1	5.300846131083845	-1	195	-1	-1	-1	-0.0957076	-0.00467663	FALSE	0.20486546729588773	TRUE
months_since_bowel_evacuants_last	5.230629502969072	-1	193	-1	-1	-1	1.556720534517039	-1	190	-1	-1	-1	3.673908968452033	0.23258103827887344	TRUE	3.8876185248242767	-1	184	-1	-1	-1	3.958636926995999	-1	186	-1	-1	-1	-0.0710184	-0.0042435	FALSE	0.23489005027198928	TRUE
months_since_glaucoma_first	-0.249979	-1	197	-1	-1	-1	-0.483619	-1	191	-1	-1	-1	0.23363985913694071	0.0353816	FALSE	-0.155366	-1	185	-1	-1	-1	-0.133391	-1	184	-1	-1	-1	-0.0219745	-0.00279061	FALSE	0.524554	TRUE
months_since_glaucoma_last	-0.672068	-1	168	-1	-1	-1	-0.752561	-1	191	-1	-1	-1	0.0804928	0.0206635	FALSE	-0.631403	-1	158	-1	-1	-1	-0.614348	-1	173	-1	-1	-1	-0.0170556	-0.00366317	FALSE	0.7418018555177499	TRUE
months_since_skin_care_first	0.1870061169598486	-1	194	-1	-1	-1	-0.74458	-1	192	-1	-1	-1	0.9315862713964325	0.11629528034131695	TRUE	-0.352742	-1	182	-1	-1	-1	-0.338551	-1	190	-1	-1	-1	-0.0141908	-0.0018703	FALSE	0.5330170118717772	TRUE
months_since_skin_care_last	-0.184202	-1	192	-1	-1	-1	-0.817789	-1	192	-1	-1	-1	0.6335876341903585	0.10313742584003217	TRUE	-0.548857	-1	181	-1	-1	-1	-0.529499	-1	179	-1	-1	-1	-0.0193585	-0.00330442	FALSE	0.1837493138459274	TRUE
months_since_osteoporosis_treatment_first	1.082716794444817	-1	196	-1	-1	-1	0.6129030841078282	-1	196	-1	-1	-1	0.4698137103369888	0.039104905179960445	FALSE	1.148036486990681	-1	196	-1	-1	-1	1.1582947006377076	-1	192	-1	-1	-1	-0.0102582	-0.000759695	FALSE	0.974388	TRUE
months_since_osteoporosis_treatment_last	0.14942965496174107	-1	190	-1	-1	-1	-0.101877	-1	192	-1	-1	-1	0.25130647560260666	0.031112595305958134	FALSE	0.21084231427358383	-1	187	-1	-1	-1	0.24397994673619838	-1	192	-1	-1	-1	-0.0331376	-0.00355056	FALSE	0.5282111808306673	TRUE
months_since_varivax_vaccination	-0.625614	-1	194	-1	-1	-1	-0.868327	-1	181	-1	-1	-1	0.24271311503795112	0.0499778	FALSE	-0.681223	-1	194	-1	-1	-1	-0.678642	-1	181	-1	-1	-1	-0.00258171	-0.000468104	FALSE	0.9199154840232711	TRUE
months_since_prevnar13_vaccination	3.836534865181013	-1	156	-1	-1	-1	2.8866040135016413	-1	149	-1	-1	-1	0.9499308516793716	0.0781327	FALSE	7.465397827420136	-1	146	-1	-1	8	7.161039373185407	-1	148	-1	-1	6	0.30435845255851746	0.018062737824391936	FALSE	2.533769288318503e-12	TRUE
months_since_zostavax_vaccination	6.643648718120655	-1	196	-1	-1	-1	3.546429925556018	-1	196	-1	-1	-1	3.0972187925646373	0.15624737581429265	TRUE	7.136277280544132	-1	184	-1	-1	-1	7.19749	-1	186	-1	-1	-1	-0.0612148	-0.00254938	FALSE	0.44874547856581104	TRUE
months_since_influenza_vaccination	10.90684637564541	-1	188	0	6	12	5.973358070929856	-1	186	-1	-1	9	4.933488304715554	0.2975319400281624	TRUE	10.060245562422002	-1	181	-1	5	11	10.207625901131749	-1	184	-1	5	11	-0.14738	-0.00793333	FALSE	6.853181352633558e-05	TRUE
months_since_tdap_vaccination	34.73287288495496	-1	196	-1	17	65	9.686642622647616	-1	197	-1	-1	-1	25.04623026230734	0.7304031325843972	TRUE	25.40741233129913	-1	192	-1	-1	46	26.016832562108938	-1	197	-1	-1	47	-0.60942	-0.0157655	FALSE	2.6717779976866032e-08	TRUE
months_since_calmette_guerin_vaccination	-0.99302	-1	161	-1	-1	-1	-0.987305	-1	186	-1	-1	-1	-0.00571481	-0.00691709	FALSE	-0.99283	-1	152	-1	-1	-1	-0.994416	-1	131	-1	-1	-1	0.00158676	0.0021825	FALSE	0.5398520376319048	TRUE
months_since_visits_date_1	12.263069506843395	-1	197	-1	-1	9	5.21269	-1	193	-1	-1	0	7.050376345517275	0.30083177705970104	TRUE	11.265315487243706	-1	194	-1	-1	9	11.2553	-1	191	-1	-1	9	0.010056652128696442	0.000382726	FALSE	0.3472731345766199	TRUE
months_since_visits_date_2	8.415948799332424	-1	197	-1	-1	-1	4.249903823923799	-1	193	-1	-1	-1	4.166044975408625	0.19221018317354835	TRUE	8.703875563408369	-1	189	-1	-1	-1	8.599337847747867	-1	192	-1	-1	-1	0.1045377179980278	0.00417908	FALSE	0.0554856	TRUE
months_since_visits_date_3	5.612594529754055	-1	195	-1	-1	-1	3.1830244601655338	-1	197	-1	-1	-1	2.4295700695885216	0.12549301710901312	TRUE	6.437861042375171	-1	193	-1	-1	-1	6.268767770682609	-1	190	-1	-1	-1	0.1690932661294937	0.00736858	FALSE	0.00256859	TRUE
months_since_visits_date_4	3.6486153020854286	-1	196	-1	-1	-1	2.2733016599620846	-1	195	-1	-1	-1	1.375313642123344	0.0809886	FALSE	4.5971849952182655	-1	195	-1	-1	-1	4.481702897773813	-1	195	-1	-1	-1	0.11548209935426712	0.0056225	FALSE	0.016906558832296564	TRUE
months_since_visits_date_5	2.361913915524859	-1	198	-1	-1	-1	1.581671059323993	-1	193	-1	-1	-1	0.7802428562008659	0.052285496302103156	FALSE	3.3429382577333295	-1	188	-1	-1	-1	3.188580446781228	-1	193	-1	-1	-1	0.15435780584812164	0.00837827	FALSE	0.0024836	TRUE
months_since_vaccinations_date_1	12.450284241191504	-1	193	2	6	12	7.840932861700652	-1	191	-1	2	11	4.609351379490852	0.2521566213868057	TRUE	11.906449551632008	-1	190	1	6	12	12.029072086251334	-1	189	1	6	12	-0.122623	-0.00598359	FALSE	0.00927809	TRUE
months_since_vaccinations_date_2	19.203139691693302	-1	197	3	13	23	9.539673325010403	-1	196	-1	-1	15	9.663466366682899	0.4293571977374012	TRUE	17.505615857345646	-1	183	-1	12	22	17.748077657078895	-1	188	-1	12	23	-0.242462	-0.00974477	FALSE	0.000543401	TRUE
months_since_vaccinations_date_3	23.461759687669968	-1	196	-1	16	33	9.263199472881121	-1	197	-1	-1	14	14.198560214788847	0.5645672427225644	TRUE	20.28924560101896	-1	192	-1	12	31	20.64819301909692	-1	192	-1	12	31	-0.358947	-0.0127877	FALSE	1.1873072672937672e-06	TRUE
months_since_vaccinations_date_4	25.456866119791083	-1	194	-1	16	41	8.436759837240487	-1	194	-1	-1	-1	17.020106282550596	0.6155154553172512	TRUE	21.03046157672861	-1	194	-1	-1	37	21.5561	-1	190	-1	-1	37	-0.525648	-0.0169344	FALSE	4.753022769660661e-09	TRUE
months_since_vaccinations_date_5	25.430648874583696	-1	197	-1	-1	47	7.210906736949184	-1	190	-1	-1	-1	18.219742137634512	0.6182674403819115	TRUE	20.361447643226878	-1	194	-1	-1	40	20.768915725687133	-1	190	-1	-1	41	-0.407468	-0.0122997	FALSE	9.794935442030368e-06	TRUE
months_since_prescriptions_date_1	5.7212081927028615	-1	193	0	1	4	2.6187111018634113	-1	188	-1	0	2	3.1024970908394502	0.26222604777687025	TRUE	4.866681819546357	-1	183	0	1	3	4.919722616530648	-1	179	0	1	3	-0.0530408	-0.00388237	FALSE	0.017043572316324824	TRUE
months_since_prescriptions_date_2	7.963739317672128	-1	196	1	3	8	3.4841697877652935	-1	190	-1	1	4	4.4795695299068345	0.33523060110014696	TRUE	6.253727822831387	-1	187	0	2	6	6.314642399186891	-1	184	0	2	6	-0.0609146	-0.00413914	FALSE	0.0852677	TRUE
months_since_prescriptions_date_3	9.603094987967246	-1	196	1	4	11	4.1203509502011375	-1	191	-1	1	5	5.482744037766109	0.3802901790712781	TRUE	7.318360572778852	-1	182	-1	2	7	7.386814421538817	-1	191	-1	3	8	-0.0684538	-0.00443151	FALSE	0.0810478	TRUE
months_since_prescriptions_date_4	10.888434401007324	-1	197	-1	5	13	4.627617330189115	-1	193	-1	-1	6	6.2608170708182085	0.40988229065533294	TRUE	8.189493908113509	-1	188	-1	3	9	8.293491266366182	-1	193	-1	3	9	-0.103997	-0.00644662	FALSE	0.0720837	TRUE
months_since_prescriptions_date_5	11.935514875164845	-1	193	-1	6	15	5.044070143801729	-1	194	-1	-1	7	6.891444731363116	0.4298736294081373	TRUE	8.948498792772934	-1	188	-1	4	11	9.062505628722999	-1	194	-1	4	11	-0.114007	-0.00680939	FALSE	0.015197459770263365	TRUE
months_since_enc_date_1	3.7099473241094647	-1	193	0	1	2	2.6556660655661903	-1	185	0	0	2	1.0542812585432744	0.10022299047946008	TRUE	4.223201917839943	-1	183	0	1	2	4.2771261563005245	-1	185	0	1	2	-0.0539242	-0.00392119	FALSE	0.00220511	TRUE
months_since_enc_date_2	5.250285731315705	-1	193	0	1	4	3.7836865954593795	-1	187	0	1	3	1.4665991358563253	0.12452230709644767	TRUE	5.499556134986427	-1	186	0	1	4	5.559450036238255	-1	184	0	1	4	-0.0598939	-0.00402397	FALSE	0.00170225	TRUE
months_since_enc_date_3	6.579759642966241	-1	193	1	2	6	4.660038377953484	-1	189	0	1	5	1.9197212650127575	0.15146744817926383	TRUE	6.513369557292895	-1	185	1	2	5	6.592090196801599	-1	189	1	2	6	-0.0787206	-0.00504976	FALSE	0.000479511	TRUE
months_since_enc_date_4	7.762943591348339	-1	193	1	3	8	5.3527500346788734	-1	191	-1	2	6	2.4101935566694657	0.1800353136158115	TRUE	7.414745753262515	-1	182	1	2	7	7.478863877107287	-1	190	1	2	7	-0.0641181	-0.00396685	FALSE	7.737415792357657e-05	TRUE
months_since_enc_date_5	8.866	-1	194	1	4	10	5.923370555324363	-1	185	-1	2	7	2.9426300258240765	0.2095139576946917	TRUE	8.221194876039437	-1	188	1	3	8	8.299070671029552	-1	182	1	3	8	-0.0778758	-0.00466349	FALSE	1.9529878598510033e-06	TRUE
months_since_diagnoses_date_1	5.867171818771094	-1	192	0	1	5	2.2715242520922923	-1	173	-1	0	2	3.595647566678802	0.307259	TRUE	5.267880040655462	-1	183	0	1	4	5.336303869559437	-1	173	0	1	4	-0.0684238	-0.00501557	FALSE	5.3367102529366195e-05	TRUE
months_since_diagnoses_date_2	7.864099182666875	-1	193	1	3	9	3.153748786239423	-1	181	-1	0	3	4.710350396427452	0.378835	TRUE	6.72326	-1	174	0	2	7	6.806697858726558	-1	176	0	2	7	-0.0834423	-0.00588753	FALSE	1.19398052237924e-06	TRUE
months_since_diagnoses_date_3	9.608526490682998	-1	183	1	5	12	3.80902	-1	182	-1	0	5	5.799506746844278	0.43846717393489865	TRUE	7.91484	-1	179	-1	3	9	8.050737845174737	-1	182	-1	3	10	-0.135896	-0.00918	FALSE	9.533285563925807e-09	TRUE
months_since_diagnoses_date_4	11.08491621776675	-1	191	1	6	14	4.301485411753826	-1	182	-1	-1	6	6.783430806012924	0.4844695039406755	TRUE	8.929307527693318	-1	173	-1	4	11	9.106909284283748	-1	178	-1	4	12	-0.177602	-0.0114536	FALSE	1.5594269397956073e-09	TRUE
months_since_diagnoses_date_5	12.317453079714195	-1	189	-1	7	16	4.695402737319092	-1	184	-1	-1	6	7.622050342395103	0.5175311612542752	TRUE	9.753202475351554	-1	177	-1	4	13	10.00780516255752	-1	180	-1	5	13	-0.254603	-0.0157436	FALSE	8.747324945356272e-12	TRUE
months_since_commercial	4.831583182458258	-1	188	0	0	2	2.753237388449623	-1	190	-1	0	0	2.0783457940086345	0.16012758448935854	TRUE	5.457408257175818	-1	180	0	0	2	5.393045685932266	-1	189	0	0	2	0.0643626	0.00405544	FALSE	0.7647994128956346	TRUE
months_since_medicare	1.0139445822809332	-1	194	-1	-1	0	0.5167337124890183	-1	187	-1	-1	0	0.49721086979191487	0.0640574	FALSE	1.6371928861518403	-1	177	-1	-1	0	1.6416186706350058	-1	181	-1	-1	0	-0.00442578	-0.000460041	FALSE	0.19181851224643331	TRUE
months_since_medicaid	0.6216306429140869	-1	195	-1	-1	-1	-0.0659403	-1	188	-1	-1	-1	0.6875709027744465	0.0772518	FALSE	0.7230582513862741	-1	182	-1	-1	-1	0.7006934586733797	-1	177	-1	-1	-1	0.022364793345332146	0.0021652	FALSE	0.10978739589550363	TRUE
months_since_other_payor_type	0.8055447521550921	-1	192	-1	-1	-1	-0.142127	-1	197	-1	-1	-1	0.9476721854560586	0.1012977069847999	TRUE	0.6880293679962604	-1	191	-1	-1	-1	0.645264	-1	183	-1	-1	-1	0.0427654	0.00407308	FALSE	0.0981449	TRUE
months_since_uninsured	8.11485	-1	197	-1	-1	-1	2.307819161233643	-1	195	-1	-1	-1	5.807032161624116	0.3044578649443013	TRUE	6.642810887772913	-1	190	-1	-1	-1	6.706826086397146	-1	191	-1	-1	-1	-0.0640152	-0.00302176	FALSE	0.19939704477339693	TRUE
records_pre_exposure	116.38452804041216	0	199	90	127	148	58.33742705876913	0	200	21	53	89	58.047100981643034	1.326729940781129	TRUE	104.89246458729131	0	199	73	115	141	105.70340811136509	0	200	75	116	141	-0.810944	-0.0176029	FALSE	2.5092411265371944e-08	TRUE
bmi		10	100	24.899999618530273	28.299999237060547	32.5		10	100	25.200000762939453	28.899999618530273	33.599998474121094		-0.115479	TRUE		10	100	25.5	29.100000381469727	33.599998474121094		10	100	25.399999618530273	29	33.5	0.0410268	0.00683544	FALSE	0.15864548900766595	TRUE
smoker_count_log	0.20664302727559664	0	5.493061542510986	0	0	0	0.3138308293528281	0	5.7430033683776855	0	0	0	-0.107188	-0.163826	TRUE	0.3034512605844574	0	5.493061542510986	0	0	0	0.29315268525137456	0	5.1984968185424805	0	0	0	0.010298576205968857	0.014441196180396323	FALSE	1.8374438814673615e-06	TRUE
non_smoker_count_log	1.731300896306564	0	5.857933044433594	0.6931471824645996	1.9459102153778076	2.5649492740631104	1.02524	0	5.93489	0	0.6931471824645996	1.9459102153778076	0.70606	0.6314045318916254	TRUE	1.5602192013253242	0	5.857933044433594	0	1.6094379425048828	2.5649492740631104	1.566368323610975	0	5.46806	0	1.6094379425048828	2.5649492740631104	-0.00614912	-0.00510424	FALSE	0.0499646	TRUE
age_first_record	52.47226953366563	34	88	46	51	57	61.875160909973644	34	89	56	62	69	-9.40289	-1.04891	TRUE	56.81435721055498	34	88	50	56	63	56.50105283923509	34	88	50	55	63	0.3133043646812439	0.0327527	FALSE	1.2811646153222778e-29	TRUE
follow_up_in_days	808.199	1	2158	410	742	1125	1640.1781916123364	1	5843	672	1427	2380	-831.979	-0.912945	TRUE	820.7440507078253	1	2158	395	744	1175	756.2301064847178	1	2159	349	679	1106	64.51394422310757	0.1256510806818034	TRUE	0	FALSE
gender_Female	0.5761147991685107	0	1	0	1	1	0.5484096268553197	0	1	0	1	1	0.0277052	0.055866771094386515	FALSE	0.5555303007560716	0	1	0	1	1	0.5552301021961669	0	1	0	1	1	0.000300199	0.000604113	FALSE	0.8364554222333594	TRUE
gender_Male	0.4236199587235596	0	1	0	0	1	0.45125121376057703	0	1	0	0	1	-0.0276313	-0.0557219	FALSE	0.4442338289468606	0	1	0	0	1	0.4444911419982074	0	1	0	0	1	-0.000257313	-0.000517841	FALSE	0.8595389246383495	TRUE
race_Caucasian	0.8596913952777964	0	1	1	1	1	0.8429791464373237	0	1	1	1	1	0.0167122	0.046989438444781366	FALSE	0.8405173707752414	0	1	1	1	1	0.8430004417207382	0	1	1	1	1	-0.00248307	-0.00680358	FALSE	0.020122034583086763	TRUE
race_African American	0.0466424	0	1	0	0	0	0.081069	0	1	0	0	0	-0.0344267	-0.141157	TRUE	0.0615879	0	1	0	0	0	0.060185522710021054	0	1	0	0	0	0.00140236	0.00586461	FALSE	0.044938517347021645	TRUE
race_Other/Unknown	0.060363441292831756	0	1	0	0	0	0.0585842	0	1	0	0	0	0.00177926	0.00752307	FALSE	0.0701392	0	1	0	0	0	0.068308	0	1	0	0	0	0.00183121	0.00721424	FALSE	0.0137171	TRUE
race_Asian	0.033302785787195366	0	1	0	0	0	0.0173676	0	1	0	0	0	0.015935143488217236	0.10153710847766359	TRUE	0.027755501138610254	0	1	0	0	0	0.028505997538371807	0	1	0	0	0	-0.000750496	-0.00453894	FALSE	0.12052630430753994	TRUE
ethnicity_Not Hispanic	0.8415297615056215	0	1	1	1	1	0.8755768252647154	0	1	1	1	1	-0.0340471	-0.0978179	FALSE	0.8271027836983604	0	1	1	1	1	0.8283636176499599	0	1	1	1	1	-0.00126083	-0.00333896	FALSE	0.2540016064640237	TRUE
ethnicity_Hispanic	0.027541965622834664	0	1	0	0	0	0.0355775	0	1	0	0	0	-0.00803555	-0.0459756	FALSE	0.0334936	0	1	0	0	0	0.033111901157479876	0	1	0	0	0	0.000381681	0.00212723	FALSE	0.46743565038176504	TRUE
region_Midwest	0.4621933138127063	0	1	0	0	1	0.5017228464419475	0	1	0	1	1	-0.0395295	-0.0791725	FALSE	0.43391128703699733	0	1	0	0	1	0.43415144588492105	0	1	0	0	1	-0.000240159	-0.000484553	FALSE	0.8685178462043724	TRUE
region_South	0.11911009782665385	0	1	0	0	0	0.20871896240810098	0	1	0	0	0	-0.0896089	-0.243849	TRUE	0.15461083545259222	0	1	0	0	0	0.1548552828513717	0	1	0	0	0	-0.000244447	-0.000675921	FALSE	0.8172526320687713	TRUE
region_Other/Unknown	0.029947026084624153	0	1	0	0	0	0.034161464835622136	0	1	0	0	0	-0.00421444	-0.0239278	FALSE	0.0341369	0	1	0	0	0	0.0340725	0	1	0	0	0	6.432826194213703e-05	0.000354429	FALSE	0.9036698158412397	TRUE
region_West	0.15435451544886267	0	1	0	0	0	0.12909048874092569	0	1	0	0	0	0.025264026707936982	0.072486	FALSE	0.15243654016871158	0	1	0	0	0	0.15005210589289772	0	1	0	0	0	0.00238443	0.00665512	FALSE	0.023457590160927095	TRUE
region_Northeast	0.23439504682715304	0	1	0	0	0	0.12630623757340362	0	1	0	0	0	0.10808880925374942	0.2839494832286477	TRUE	0.22490447252968748	0	1	0	0	0	0.2268686288216349	0	1	0	0	0	-0.00196416	-0.00469709	FALSE	0.10836077053574526	TRUE
visits_type_1_Inpatient	0.0749279	0	1	0	0	0	0.15067646922827946	0	1	0	0	0	-0.0757486	-0.241179	TRUE	0.0936191	0	1	0	0	0	0.0928428	0	1	0	0	0	0.000776228	0.00266969	FALSE	0.36123591109884023	TRUE
visits_type_1_Skilled nursing facility inpatient	0.000819568	0	1	0	0	0	0.0018033	0	1	0	0	0	-0.000983733	-0.027185	FALSE	0.00141093	0	1	0	0	0	0.00132945	0	1	0	0	0	8.148246706696227e-05	0.00220278	FALSE	0.45227456935725585	TRUE
visits_type_1_Emergency patient	0.20844453385189657	0	1	0	0	0	0.1466851620659361	0	1	0	0	0	0.0617594	0.16214212974514042	TRUE	0.2136556036349757	0	1	0	0	0	0.21155850226649914	0	1	0	0	0	0.0020971	0.00512549	FALSE	0.0796517	TRUE
visits_type_1_Observation patient	0.029550653046931462	0	1	0	0	0	0.033270217783326395	0	1	0	0	0	-0.00371956	-0.021326	FALSE	0.0343041	0	1	0	0	0	0.0333907	0	1	0	0	0	0.000913461	0.00505132	FALSE	0.0848753	TRUE
visits_type_1_Inpatient rehab	0.00445249	0	1	0	0	0	0.0024622	0	1	0	0	0	0.00199029	0.0339125	FALSE	0.00437432	0	1	0	0	0	0.00405268	0	1	0	0	0	0.000321641	0.00496555	FALSE	0.08984	TRUE
visits_type_1_Inpatient psych	0.00137836	0	1	0	0	0	0.00157951	0	1	0	0	0	-0.000201142	-0.00523421	FALSE	0.00155246	0	1	0	0	0	0.00152672	0	1	0	0	0	2.5731305868248455e-05	0.000656286	FALSE	0.8228211005911431	TRUE
visits_type_2_Inpatient	0.0446113	0	1	0	0	0	0.0694188	0	1	0	0	0	-0.0248074	-0.107141	TRUE	0.0585516	0	1	0	0	0	0.0584958	0	1	0	0	0	5.575115937972441e-05	0.00023751	FALSE	0.9352721432133551	TRUE
visits_type_2_Emergency patient	0.11370839759493954	0	1	0	0	0	0.11058746011929532	0	1	0	0	0	0.00312094	0.00989064	FALSE	0.13097663168638685	0	1	0	0	0	0.1291368433692571	0	1	0	0	0	0.00183979	0.00546961	FALSE	0.0614079	TRUE
visits_type_2_Observation patient	0.0179992	0	1	0	0	0	0.018625560641790356	0	1	0	0	0	-0.00062635	-0.00467153	FALSE	0.022532	0	1	0	0	0	0.0216014	0	1	0	0	0	0.000930616	0.00633502	FALSE	0.0306749	TRUE
visits_type_2_Inpatient rehab	0.00379833	0	1	0	0	0	0.00167291	0	1	0	0	0	0.00212542	0.0407006	FALSE	0.00354234	0	1	0	0	0	0.00318639	0	1	0	0	0	0.00035595	0.00614709	FALSE	0.0355438	TRUE
visits_type_2_Inpatient psych	0.00108481	0	1	0	0	0	0.00110464	0	1	0	0	0	-1.98273e-05	-0.000599583	FALSE	0.00120508	0	1	0	0	0	0.00109787	0	1	0	0	0	0.000107214	0.00316135	FALSE	0.2806636835274241	TRUE
visits_type_2_Skilled nursing facility inpatient	0.000710789	0	1	0	0	0	0.00135201	0	1	0	0	0	-0.000641224	-0.0199775	FALSE	0.00120937	0	1	0	0	0	0.00112789	0	1	0	0	0	8.148246706696227e-05	0.00238495	FALSE	0.41571909619350556	TRUE
visits_type_3_Inpatient	0.027531534753421696	0	1	0	0	0	0.0432457	0	1	0	0	0	-0.0157142	-0.0851288	FALSE	0.0381381	0	1	0	0	0	0.0366757	0	1	0	0	0	0.0014624	0.00770673	FALSE	0.00835066	TRUE
visits_type_3_Emergency patient	0.070611	0	1	0	0	0	0.0744676	0	1	0	0	0	-0.00385654	-0.0148688	FALSE	0.0883956	0	1	0	0	0	0.0867145	0	1	0	0	0	0.00168111	0.00594776	FALSE	0.0424536	TRUE
visits_type_3_Observation patient	0.010511336119865591	0	1	0	0	0	0.011383455865353493	0	1	0	0	0	-0.00087212	-0.00838136	FALSE	0.013834865060747322	0	1	0	0	0	0.0134103	0	1	0	0	0	0.000424567	0.00366264	FALSE	0.21153095408431422	TRUE
visits_type_3_Inpatient psych	0.000905996	0	1	0	0	0	0.000826513	0	1	0	0	0	7.948235987342205e-05	0.0027017	FALSE	0.00109358	0	1	0	0	0	0.00097779	0	1	0	0	0	0.000115791	0.00359986	FALSE	0.21924337078237732	TRUE
visits_type_3_Skilled nursing facility inpatient	0.000543895	0	1	0	0	0	0.00115596	0	1	0	0	0	-0.000612067	-0.0210047	FALSE	0.000934904	0	1	0	0	0	0.000892019	0	1	0	0	0	4.288550917408429e-05	0.00141959	FALSE	0.6280299410924464	TRUE
visits_type_3_Inpatient rehab	0.0028521	0	1	0	0	0	0.00126277	0	1	0	0	0	0.00158932	0.0350803	FALSE	0.00275754	0	1	0	0	0	0.00256455	0	1	0	0	0	0.000192985	0.00374607	FALSE	0.20036991245549374	TRUE
visits_type_4_Inpatient	0.017877020049621137	0	1	0	0	0	0.029508484764414852	0	1	0	0	0	-0.0116315	-0.0765334	FALSE	0.025791344846662866	0	1	0	0	0	0.025118042362305353	0	1	0	0	0	0.000673303	0.00427489	FALSE	0.14490360779305958	TRUE
visits_type_4_Emergency patient	0.046627476400157956	0	1	0	0	0	0.052936144634022284	0	1	0	0	0	-0.00630867	-0.0290092	FALSE	0.0620553	0	1	0	0	0	0.060369930396819614	0	1	0	0	0	0.0016854	0.00703073	FALSE	0.0161492	TRUE
visits_type_4_Observation patient	0.00659678	0	1	0	0	0	0.00759282	0	1	0	0	0	-0.000996044	-0.0118676	FALSE	0.0094777	0	1	0	0	0	0.00890732	0	1	0	0	0	0.000570377	0.00597656	FALSE	0.0414572	TRUE
visits_type_4_Inpatient psych	0.0007242	0	1	0	0	0	0.000670921	0	1	0	0	0	5.3279753601545034e-05	0.00201801	FALSE	0.000853422	0	1	0	0	0	0.000746208	0	1	0	0	0	0.000107214	0.00379253	FALSE	0.19550970743400609	TRUE
visits_type_4_Inpatient rehab	0.00200273	0	1	0	0	0	0.000928007	0	1	0	0	0	0.00107472	0.0280985	FALSE	0.00196844	0	1	0	0	0	0.00188267	0	1	0	0	0	8.577101834816858e-05	0.0019565	FALSE	0.5040358664525049	TRUE
visits_type_4_Skilled nursing facility inpatient	0.000441077	0	1	0	0	0	0.000936098	0	1	0	0	0	-0.000495022	-0.0188718	FALSE	0.000729054	0	1	0	0	0	0.000711899	0	1	0	0	0	1.7154203305835836e-05	0.000639317	FALSE	0.8272593465627113	TRUE
visits_type_5_Emergency patient	0.032121117295126546	0	1	0	0	0	0.0389435	0	1	0	0	0	-0.00682233	-0.0368596	FALSE	0.045690220817483564	0	1	0	0	0	0.0433658	0	1	0	0	0	0.00232439	0.011269123435451734	FALSE	0.000115572	TRUE
visits_type_5_Inpatient	0.012320346900914192	0	1	0	0	0	0.021167059693901143	0	1	0	0	0	-0.00884671	-0.0689892	FALSE	0.0184107	0	1	0	0	0	0.017891834170315507	0	1	0	0	0	0.000518915	0.00388705	FALSE	0.18426147570623608	TRUE
visits_type_5_Observation patient	0.00451806	0	1	0	0	0	0.00533708	0	1	0	0	0	-0.000819022	-0.0116966	FALSE	0.00667299	0	1	0	0	0	0.00644569	0	1	0	0	0	0.000227293	0.00281569	FALSE	0.33618490353600783	TRUE
visits_type_5_Inpatient psych	0.000616911	0	1	0	0	0	0.000514634	0	1	0	0	0	0.000102277	0.00430111	FALSE	0.000664725	0	1	0	0	0	0.000638994	0	1	0	0	0	2.5731305868248455e-05	0.00100815	FALSE	0.730753	TRUE
visits_type_5_Skilled nursing facility inpatient	0.000377001	0	1	0	0	0	0.000758774	0	1	0	0	0	-0.000381772	-0.0160255	FALSE	0.000647571	0	1	0	0	0	0.000634706	0	1	0	0	0	1.2865652934124228e-05	0.00050827	FALSE	0.8622627667345217	TRUE
visits_type_5_Inpatient rehab	0.00149906	0	1	0	0	0	0.00071924	0	1	0	0	0	0.000779825	0.02343	FALSE	0.00150528	0	1	0	0	0	0.00143238	0	1	0	0	0	7.290536450454965e-05	0.00190367	FALSE	0.5153777466819598	TRUE
has_chickenpox_diagnosis	0.00177176	0	1	0	0	0	0.000703981	0	1	0	0	0	0.00106778	0.030371185647145527	FALSE	0.0012737	0	1	0	0	0	0.00126083	0	1	0	0	0	1.2865652934124228e-05	0.000361636	FALSE	0.9017875773708153	FALSE
has_diabetes_diagnosis	0.1168316979220218	0	1	0	0	0	0.20888865769639803	0	1	0	0	0	-0.092057	-0.251276	TRUE	0.21460337337410315	0	1	0	0	0	0.20610775412880233	0	1	0	0	0	0.00849562	0.0208461	FALSE	4.742512894398151e-13	FALSE
has_depression_diagnosis	0.17006340478478882	0	1	0	0	0	0.13355874601192952	0	1	0	0	0	0.0365047	0.10186209524398578	TRUE	0.1779577063114603	0	1	0	0	0	0.17679122047868806	0	1	0	0	0	0.00116649	0.00305374	FALSE	0.29642413274447355	FALSE
has_mci_diagnosis	0.0011161	0	1	0	0	0	0.00253757	0	1	0	0	0	-0.00142147	-0.0332923	FALSE	0.00153959	0	1	0	0	0	0.00145382	0	1	0	0	0	8.577101834816858e-05	0.00221869	FALSE	0.4470836954898668	FALSE
has_stroke_diagnosis	0.017248187636439496	0	1	0	0	0	0.026845147269616683	0	1	0	0	0	-0.00959696	-0.0653936	FALSE	0.026310259500212284	0	1	0	0	0	0.0251781	0	1	0	0	0	0.00113218	0.00714892	FALSE	0.014625751867110987	FALSE
has_hypertension_diagnosis	0.44990574964423286	0	1	0	0	1	0.46861770009710085	0	1	0	0	1	-0.018712	-0.0375553	FALSE	0.5278133965751632	0	1	0	1	1	0.5211404114435692	0	1	0	1	1	0.00667298	0.013362260352184976	FALSE	4.1962817365064475e-06	FALSE
has_hyperlipidemia_diagnosis	0.553685	0	1	0	1	1	0.44685786285661444	0	1	0	0	1	0.10682758682561655	0.21488477848946158	TRUE	0.5662645435480896	0	1	0	1	1	0.5629838021434177	0	1	0	1	1	0.00328074	0.00661701	FALSE	0.023299226769465314	FALSE
has_bacterial_infection_diagnosis	0.38899692289352317	0	1	0	0	1	0.2503717575253156	0	1	0	0	1	0.13862516536820757	0.3005913513811183	TRUE	0.35426432054344514	0	1	0	0	1	0.3549333344769469	0	1	0	0	1	-0.000669014	-0.00139846	FALSE	0.6322202502082696	FALSE
has_viral_infection_diagnosis	0.3892860069886825	0	1	0	0	1	0.22611134230360197	0	1	0	0	0	0.16317466468508052	0.35919961930259936	TRUE	0.34742408192847557	0	1	0	0	1	0.3500786949082036	0	1	0	0	1	-0.00265461	-0.0055702	FALSE	0.0562347	FALSE
has_other_infection_diagnosis	0.0729937	0	1	0	0	0	0.0478844	0	1	0	0	0	0.025109376511663332	0.10551592503924641	TRUE	0.0735486	0	1	0	0	0	0.0738574	0	1	0	0	0	-0.000308776	-0.00118175	FALSE	0.6864202000631842	FALSE
has_atrial_fibrillation_diagnosis	0.0448602	0	1	0	0	0	0.0680074	0	1	0	0	0	-0.0231472	-0.100436	TRUE	0.0668199	0	1	0	0	0	0.0643797	0	1	0	0	0	0.00244019	0.0098562	FALSE	0.00075122	FALSE
has_atherosclerosis_diagnosis	0.026047371048376882	0	1	0	0	0	0.0355974	0	1	0	0	0	-0.00955003	-0.0552759	FALSE	0.0394847	0	1	0	0	0	0.037906501014242276	0	1	0	0	0	0.00157819	0.00818276	FALSE	0.00512635	FALSE
has_ihd_diagnosis	0.0984495	0	1	0	0	0	0.14883178434364452	0	1	0	0	0	-0.0503823	-0.153508	TRUE	0.14756045784568936	0	1	0	0	0	0.14435691035642145	0	1	0	0	0	0.00320355	0.00907361	FALSE	0.00185188	FALSE
has_heart_failure_diagnosis	0.024789706222013604	0	1	0	0	0	0.061661811624358444	0	1	0	0	0	-0.0368721	-0.18206	TRUE	0.0449912	0	1	0	0	0	0.043721775974680396	0	1	0	0	0	0.00126941	0.00616562	FALSE	0.0344448	FALSE
has_copd_diagnosis	0.0400441	0	1	0	0	0	0.1010262634669626	0	1	0	0	0	-0.0609822	-0.239875	TRUE	0.0770009	0	1	0	0	0	0.0743077	0	1	0	0	0	0.00269321	0.010184526027010627	FALSE	0.000444107	FALSE
has_asthma_diagnosis	0.0924756	0	1	0	0	0	0.0891464	0	1	0	0	0	0.00332918	0.011586387937164532	FALSE	0.13487492441429116	0	1	0	0	0	0.13199301823920678	0	1	0	0	0	0.00288191	0.00847518	FALSE	0.00381964	FALSE
has_b12_deficiency_diagnosis	0.0440972	0	1	0	0	0	0.0274634	0	1	0	0	0	0.0166339	0.0896436	FALSE	0.0472255	0	1	0	0	0	0.0470583	0	1	0	0	0	0.000167253	0.000789145	FALSE	0.7875712389840197	FALSE
has_brain_injury_diagnosis	0.035272729982044004	0	1	0	0	0	0.0274049	0	1	0	0	0	0.00786787	0.045168986012343336	FALSE	0.039489	0	1	0	0	0	0.0390087	0	1	0	0	0	0.000480318	0.00247348	FALSE	0.3987809596424401	FALSE
has_anxiety_diagnosis	0.20066310526982423	0	1	0	0	0	0.12344684884634947	0	1	0	0	0	0.0772163	0.21070088040053858	TRUE	0.19194695920301572	0	1	0	0	0	0.19297192285754722	0	1	0	0	0	-0.00102496	-0.0025999	FALSE	0.37520056487887343	FALSE
has_obesity_diagnosis	0.2683862699956041	0	1	0	0	1	0.1561536505294308	0	1	0	0	0	0.1122326194661733	0.27708586435513194	TRUE	0.28087434974847647	0	1	0	0	1	0.280454	0	1	0	0	1	0.000420278	0.000935355	FALSE	0.7490600180214331	FALSE
has_alcohol_disorder_diagnosis	0.0222058	0	1	0	0	0	0.0284556	0	1	0	0	0	-0.0062498	-0.0397832	FALSE	0.030435845423472954	0	1	0	0	0	0.030963337178733934	0	1	0	0	0	-0.000527492	-0.00305788	FALSE	0.2965961706032171	FALSE
has_tobacco_use_diagnosis	0.1817102155464658	0	1	0	0	0	0.20372312387293662	0	1	0	0	0	-0.0220129	-0.0558308	FALSE	0.250644	0	1	0	0	1	0.245236	0	1	0	0	0	0.00540786	0.012523722565478151	FALSE	1.627836212626028e-05	FALSE
has_substance_use_disorder_diagnosis	0.016629786092670823	0	1	0	0	0	0.019955379849262496	0	1	0	0	0	-0.00332559	-0.0248184	FALSE	0.02372	0	1	0	0	0	0.022866553163020685	0	1	0	0	0	0.000853422	0.00565806	FALSE	0.052883060748573095	FALSE
has_herpes_simplex_diagnosis	0.042748683102736613	0	1	0	0	0	0.013638738613769824	0	1	0	0	0	0.0291099	0.17654712410593032	TRUE	0.028874812911968917	0	1	0	0	0	0.030427268321761392	0	1	0	0	0	-0.00155246	-0.00915248	FALSE	0.00176758	FALSE
has_herpes_zoster_diagnosis	0.045134371949902025	0	1	0	0	0	0.022171359874231286	0	1	0	0	0	0.022963	0.12759481747466306	TRUE	0.0389872	0	1	0	0	0	0.0388586	0	1	0	0	0	0.000128657	0.000665195	FALSE	0.8199881387490884	FALSE
has_mobility_problems_diagnosis	0.0636045	0	1	0	0	0	0.0469866	0	1	0	0	0	0.016617824357832503	0.0727559	FALSE	0.0761046	0	1	0	0	0	0.0739475	0	1	0	0	0	0.00215714	0.00818862	FALSE	0.00507287	FALSE
has_falls_fractures_diagnosis	0.23593285500346453	0	1	0	0	0	0.19600337541036666	0	1	0	0	0	0.039929479593097866	0.0971502	FALSE	0.24614137636751166	0	1	0	0	0	0.24494058212789316	0	1	0	0	0	0.00120079	0.0027899	FALSE	0.3405348482998982	FALSE
has_ulcers_weight_loss_diagnosis	0.0347691	0	1	0	0	0	0.0374506	0	1	0	0	0	-0.00268157	-0.0143739	FALSE	0.0425724	0	1	0	0	0	0.0407327	0	1	0	0	0	0.00183979	0.00920851	FALSE	0.00160869	FALSE
has_incontinence_diagnosis	0.040278057176065626	0	1	0	0	0	0.037253664400980255	0	1	0	0	0	0.00302439	0.0156679	FALSE	0.0442836	0	1	0	0	0	0.0436617	0	1	0	0	0	0.00062184	0.00303285	FALSE	0.2998294201369909	FALSE
has_dependence_care_diagnosis	0.00567141	0	1	0	0	0	0.0044389	0	1	0	0	0	0.00123252	0.017379703397237364	FALSE	0.00842271	0	1	0	0	0	0.0084656	0	1	0	0	0	-4.28855e-05	-0.000468676	FALSE	0.8728770408131595	FALSE
has_cognitive_decline_diagnosis	0.000275673	0	1	0	0	0	0.00076779	0	1	0	0	0	-0.000492117	-0.0215518	FALSE	0.000488895	0	1	0	0	0	0.000471741	0	1	0	0	0	1.7154203305835836e-05	0.000782906	FALSE	0.7892680261342813	FALSE
has_general_examination_diagnosis	0.6814501888732426	0	1	0	1	1	0.3114542007675591	0	1	0	0	1	0.3699959881056835	0.7965410836713511	TRUE	0.5356014049292603	0	1	0	1	1	0.542986	0	1	0	1	1	-0.00738488	-0.014816	FALSE	3.3719119900750834e-07	FALSE
has_immunization_encounter_diagnosis	0.5322842858952294	0	1	0	1	1	0.20158806121977157	0	1	0	0	0	0.3306962246754578	0.7304673258792161	TRUE	0.4504393620351747	0	1	0	0	1	0.4507395605950793	0	1	0	0	1	-0.000300199	-0.000603349	FALSE	0.8359864848450089	FALSE
has_drug_therapy_diagnosis	0.3146993301891713	0	1	0	0	1	0.26079969482591203	0	1	0	0	1	0.0538996	0.11927044396607102	TRUE	0.35686318236204806	0	1	0	0	1	0.35215006497154544	0	1	0	0	1	0.00471312	0.00985268	FALSE	0.000729753	FALSE
has_varivax_vaccination	0.00499788	0	1	0	0	0	0.00287072	0	1	0	0	0	0.00212716	0.033984817799614264	FALSE	0.00447296	0	1	0	0	0	0.00458875	0	1	0	0	0	-0.000115791	-0.00172413	FALSE	0.5558290271354578	FALSE
has_prevnar13_vaccination	0.17273519747870986	0	1	0	0	0	0.18355504693207564	0	1	0	0	0	-0.0108198	-0.02828	FALSE	0.29498797061484955	0	1	0	0	1	0.28343461460937736	0	1	0	0	1	0.011553356423974037	0.0254838	FALSE	2.0913980625602592e-19	FALSE
has_zostavax_vaccination	0.12610921120275376	0	1	0	0	0	0.11519142738243862	0	1	0	0	0	0.010917783820315136	0.0335236	FALSE	0.13165422272160016	0	1	0	0	0	0.13221602288370737	0	1	0	0	0	-0.0005618	-0.00166006	FALSE	0.5709278438016487	FALSE
has_influenza_vaccination	0.7806715989777748	0	1	1	1	1	0.48945022425671614	0	1	0	0	1	0.2912213747210587	0.6346571724203309	TRUE	0.7271023548432749	0	1	0	1	1	0.7340926927381969	0	1	0	1	1	-0.00699034	-0.0157569	FALSE	6.907235067568964e-08	FALSE
has_tdap_vaccination	0.6141919428984406	0	1	0	1	1	0.24851320109122857	0	1	0	0	0	0.36567874180721205	0.7944705541708561	TRUE	0.4695534331993876	0	1	0	0	1	0.4787952602935942	0	1	0	0	1	-0.00924183	-0.0185091	FALSE	1.6528760756815177e-10	FALSE
has_calmette_guerin_vaccination	0.000102819	0	1	0	0	0	0.000385398	0	1	0	0	0	-0.000282579	-0.0180892	FALSE	0.000111502	0	1	0	0	0	0.000102925	0	1	0	0	0	8.577101652917918e-06	0.000828395	FALSE	0.7772974107895215	FALSE
has_donepezil_first	0.00186117	0	1	0	0	0	0.00397096	0	1	0	0	0	-0.0021098	-0.0391345	FALSE	0.00329361	0	1	0	0	0	0.00283902	0	1	0	0	0	0.000454586	0.00822201	FALSE	0.00493925	FALSE
has_donepezil_memantine_first	1.4901242018522244e-05	0	1	0	0	0	1.4565126924677486e-05	0	1	0	0	0	3.361150938447583e-07	8.756745120241023e-05	FALSE	3.0019855990462263e-05	0	1	0	0	0	6.861681369248517e-05	0	1	0	0	0	-3.8597e-05	-0.00549617	FALSE	0.0605689	FALSE
has_memantine_first	0.000736121	0	1	0	0	0	0.00101586	0	1	0	0	0	-0.000279738	-0.00945578	FALSE	0.00104212	0	1	0	0	0	0.00100352	0	1	0	0	0	3.859695789287798e-05	0.00120747	FALSE	0.6796444772140984	FALSE
has_galantamine_first	3.725310504630561e-05	0	1	0	0	0	0.000107967	0	1	0	0	0	-7.07138e-05	-0.00829899	FALSE	7.29053645482655e-05	0	1	0	0	0	3.859695770202291e-05	0	1	0	0	0	3.430840661167167e-05	0.004595	FALSE	0.11666446478102344	FALSE
has_rivastigmine_first	0.00011772	0	1	0	0	0	0.000356499	0	1	0	0	0	-0.000238779	-0.0155091	FALSE	0.000175831	0	1	0	0	0	0.000201562	0	1	0	0	0	-2.57313e-05	-0.00187336	FALSE	0.5224312849615644	FALSE
has_antidepressants_first	0.2581759389645127	0	1	0	0	1	0.17673949230129005	0	1	0	0	0	0.0814364	0.1983825013000399	TRUE	0.25002251489199284	0	1	0	0	1	0.24955077429785702	0	1	0	0	0	0.000471741	0.00108975	FALSE	0.7100955959201058	FALSE
has_antipsychotics_first	0.0184507	0	1	0	0	0	0.018182595829287464	0	1	0	0	0	0.000268122	0.00199951	FALSE	0.022639259967664326	0	1	0	0	0	0.0220432	0	1	0	0	0	0.000596109	0.00403347	FALSE	0.16891506070700124	FALSE
has_angiotensin_antagonist_first	0.2387909132226171	0	1	0	0	0	0.22350742127895687	0	1	0	0	0	0.015283491943660243	0.036259896600707976	FALSE	0.28307	0	1	0	0	1	0.27946770506778057	0	1	0	0	1	0.00360238	0.00801214	FALSE	0.00591393	FALSE
has_adrenergics_first	0.21585641163190952	0	1	0	0	0	0.2223685670689416	0	1	0	0	0	-0.00651216	-0.0157438	FALSE	0.2642261953263373	0	1	0	0	1	0.2606838523194627	0	1	0	0	1	0.00354234	0.0080514	FALSE	0.00581406	FALSE
has_nsaids_first	0.3530193641640031	0	1	0	0	1	0.20964165163915477	0	1	0	0	0	0.14337771252484832	0.32299770033394065	TRUE	0.3276409968307609	0	1	0	0	1	0.32771390219530916	0	1	0	0	1	-7.29054e-05	-0.000155327	FALSE	0.9576056256801839	FALSE
has_antidiabetics_first	0.0980815	0	1	0	0	0	0.14679798400147964	0	1	0	0	0	-0.0487165	-0.149032	TRUE	0.1686086654458592	0	1	0	0	0	0.16137816870301355	0	1	0	0	0	0.0072305	0.019480923780810126	FALSE	1.797884850173376e-11	FALSE
has_antihypertensives_first	0.2189692810895788	0	1	0	0	0	0.20890044851343229	0	1	0	0	0	0.0100688	0.0245551	FALSE	0.25858675095098616	0	1	0	0	1	0.2555204370891032	0	1	0	0	1	0.00306631	0.00701662	FALSE	0.016211812432488325	FALSE
has_anticholinergics_first	0.10703711154324713	0	1	0	0	0	0.0878679	0	1	0	0	0	0.019169168694030875	0.0646693	FALSE	0.11125787485150893	0	1	0	0	0	0.11124500919894159	0	1	0	0	0	1.2865652934124228e-05	4.091556995944108e-05	FALSE	0.9888261641489549	FALSE
has_antivirals_first	0.2704635031329861	0	1	0	0	1	0.11660817496647709	0	1	0	0	0	0.15385532816650904	0.39703837286931054	TRUE	0.21844591494088234	0	1	0	0	0	0.2206073445721956	0	1	0	0	0	-0.00216143	-0.00522179	FALSE	0.074626	FALSE
has_glucocorticoids_first	0.321266	0	1	0	0	1	0.19040597401396403	0	1	0	0	0	0.13086	0.30334108849559976	TRUE	0.3105511216704763	0	1	0	0	1	0.31256674057269307	0	1	0	0	1	-0.00201562	-0.00435216	FALSE	0.13722330484920187	FALSE
has_statins_first	0.3287929248902896	0	1	0	0	1	0.2897456882600453	0	1	0	0	1	0.039047236630244286	0.0845581	FALSE	0.37529537394019186	0	1	0	0	1	0.3688067964953962	0	1	0	0	1	0.00648858	0.013424400840510742	FALSE	4.023393564086323e-06	FALSE
has_nutrition_first	0.22473606175074692	0	1	0	0	0	0.19754843482683682	0	1	0	0	0	0.027187626923910108	0.0666539	FALSE	0.23306558480823744	0	1	0	0	0	0.2322464715947834	0	1	0	0	0	0.000819113	0.00193861	FALSE	0.5066341401176708	FALSE
has_cancer_treatment_first	0.0239493	0	1	0	0	0	0.019886484486983862	0	1	0	0	0	0.00406279	0.027751037308796675	FALSE	0.0294323	0	1	0	0	0	0.029157857268450417	0	1	0	0	0	0.000274467	0.0016276	FALSE	0.5785284607237416	FALSE
has_steroids_first	0.43640969474805724	0	1	0	0	1	0.2527828640125769	0	1	0	0	1	0.18362683073548036	0.39380951891555144	TRUE	0.3885598617371204	0	1	0	0	1	0.3902452622234421	0	1	0	0	1	-0.0016854	-0.00345642	FALSE	0.23769570407706098	FALSE
has_antibacterial_first	0.5974027135161716	0	1	0	1	1	0.39161118046885834	0	1	0	0	1	0.20579153304731324	0.4206116673007494	TRUE	0.5551400426281955	0	1	0	1	1	0.5583178588123288	0	1	0	1	1	-0.00317782	-0.00639696	FALSE	0.028438338435039217	FALSE
has_contraceptives_first	0.0297503	0	1	0	0	0	0.00314722	0	1	0	0	0	0.026603106311794984	0.21030745161287853	TRUE	0.010918650478816704	0	1	0	0	0	0.011896440073934617	0	1	0	0	0	-0.00097779	-0.00920756	FALSE	0.00161429	FALSE
has_antiallergics_first	0.1639598560540021	0	1	0	0	0	0.10656725389559348	0	1	0	0	0	0.0573926	0.16840601538279723	TRUE	0.155747	0	1	0	0	0	0.1562705046337792	0	1	0	0	0	-0.000523203	-0.00144187	FALSE	0.6226914225801891	FALSE
has_analgesics_first	0.398699	0	1	0	0	1	0.3000201137467055	0	1	0	0	1	0.098679	0.2080922151270964	TRUE	0.4070778243323798	0	1	0	0	1	0.40555110022772206	0	1	0	0	1	0.00152672	0.0031085	FALSE	0.28789619120374343	FALSE
has_antiarrhythmics_first	0.0204475	0	1	0	0	0	0.019855735885698434	0	1	0	0	0	0.000591748	0.00421118	FALSE	0.0246763	0	1	0	0	0	0.024041616097504492	0	1	0	0	0	0.000634706	0.00411716	FALSE	0.15968018008347917	FALSE
has_antifungal_first	0.16587913602598778	0	1	0	0	0	0.0916008	0	1	0	0	0	0.0742784	0.22316102139758096	TRUE	0.15183185449804656	0	1	0	0	0	0.15298976322910726	0	1	0	0	0	-0.00115791	-0.00322161	FALSE	0.27036809282817675	FALSE
has_diuretic_first	0.15748228614855048	0	1	0	0	0	0.16844476811393166	0	1	0	0	0	-0.0109625	-0.0296851	FALSE	0.19059177713258912	0	1	0	0	0	0.18639328584478018	0	1	0	0	0	0.00419849	0.010735079034428182	FALSE	0.000235469	FALSE
has_vassopressin_first	0.000846391	0	1	0	0	0	0.000497757	0	1	0	0	0	0.000348633	0.013452892785912078	FALSE	0.000776228	0	1	0	0	0	0.000746208	0	1	0	0	0	3.001985533046536e-05	0.00108848	FALSE	0.709467	FALSE
has_antihypotensives_first	0.00500682	0	1	0	0	0	0.00490452	0	1	0	0	0	0.0001023	0.00145681	FALSE	0.00523632	0	1	0	0	0	0.005395	0	1	0	0	0	-0.000158676	-0.00218218	FALSE	0.45612964815519264	FALSE
has_diagnostics_first	0.017535781607396977	0	1	0	0	0	0.015488740925694734	0	1	0	0	0	0.00204704	0.016063957330931283	FALSE	0.018260649543912617	0	1	0	0	0	0.018106261713104525	0	1	0	0	0	0.000154388	0.00115547	FALSE	0.6928014470736289	FALSE
has_antiplatelets_first	0.0802059	0	1	0	0	0	0.0974772	0	1	0	0	0	-0.0172713	-0.0607323	FALSE	0.11411404972145862	0	1	0	0	0	0.1111763923852491	0	1	0	0	0	0.00293766	0.0092918	FALSE	0.0014606	FALSE
has_sympathomimetics_first	0.16703547240662509	0	1	0	0	0	0.135753	0	1	0	0	0	0.0312829	0.0873603	FALSE	0.2022351927060327	0	1	0	0	0	0.2000737630747194	0	1	0	0	0	0.00216143	0.00539195	FALSE	0.0651018	FALSE
has_antiemetics_first	0.13872609281983653	0	1	0	0	0	0.0853378	0	1	0	0	0	0.0533883	0.1698781338172844	TRUE	0.1393993455671394	0	1	0	0	0	0.13904339584610964	0	1	0	0	0	0.00035595	0.00102823	FALSE	0.7250125926546593	FALSE
has_muscle_relaxants_first	0.20977968513675616	0	1	0	0	0	0.11842419198224442	0	1	0	0	0	0.0913555	0.2485588413981155	TRUE	0.19906166507275527	0	1	0	0	0	0.19944334609891973	0	1	0	0	0	-0.000381681	-0.000955542	FALSE	0.7440041171183968	FALSE
has_laxatives_first	0.15829142359015624	0	1	0	0	0	0.0876948	0	1	0	0	0	0.0705966	0.21620456256987547	TRUE	0.14699865768358214	0	1	0	0	0	0.14526179458699112	0	1	0	0	0	0.00173686	0.004917	FALSE	0.0929505	FALSE
has_anxiolytics_first	0.17283503580023396	0	1	0	0	0	0.11929116382299904	0	1	0	0	0	0.053543871977234925	0.15204699359381377	TRUE	0.16745504526565427	0	1	0	0	0	0.16772522396956843	0	1	0	0	0	-0.000270179	-0.000723365	FALSE	0.8049714038795743	FALSE
has_antiepileptics_first	0.12389637676300319	0	1	0	0	0	0.0900081	0	1	0	0	0	0.0338883	0.10981731289175789	TRUE	0.13909914700723477	0	1	0	0	0	0.13790264131847207	0	1	0	0	0	0.00119651	0.00346386	FALSE	0.23641263565862713	FALSE
has_salicylates_first	0.10488239194736881	0	1	0	0	0	0.11448490313034633	0	1	0	0	0	-0.00960251	-0.0307321	FALSE	0.12741713447608918	0	1	0	0	0	0.12499839179342909	0	1	0	0	0	0.00241874	0.00728357	FALSE	0.012759504436430024	FALSE
has_antitussives_first	0.21746723589411177	0	1	0	0	0	0.126827	0	1	0	0	0	0.0906401	0.24184998928305204	TRUE	0.2071584490884685	0	1	0	0	0	0.20717131474103587	0	1	0	0	0	-1.28657e-05	-3.17454e-05	FALSE	0.991349	FALSE
has_ulcer_treatment_first	0.0733812	0	1	0	0	0	0.051192028482914875	0	1	0	0	0	0.0221891	0.0919107	FALSE	0.0779187	0	1	0	0	0	0.0773311	0	1	0	0	0	0.000587531	0.00219572	FALSE	0.45371365756742554	FALSE
has_amebicides_first	0.055297	0	1	0	0	0	0.0324994	0	1	0	0	0	0.022797596987761362	0.11145167718494244	TRUE	0.0529036	0	1	0	0	0	0.0536412	0	1	0	0	0	-0.000737631	-0.00328454	FALSE	0.26224605120305244	FALSE
has_antastmatics_first	0.050111386784088455	0	1	0	0	0	0.0315566	0	1	0	0	0	0.018554767743074907	0.0938588	FALSE	0.059375	0	1	0	0	0	0.0598682	0	1	0	0	0	-0.000493183	-0.00208283	FALSE	0.47628981782648283	FALSE
has_migraine_first	0.050267849825282936	0	1	0	0	0	0.0203607	0	1	0	0	0	0.029907189539529016	0.1625688814483139	TRUE	0.0371474	0	1	0	0	0	0.0383782	0	1	0	0	0	-0.00123081	-0.00645685	FALSE	0.0274436	FALSE
has_ppi_first	0.2238106946213967	0	1	0	0	0	0.17586905257317242	0	1	0	0	0	0.047941642048224264	0.1201060492057431	TRUE	0.23810034351292356	0	1	0	0	0	0.23505547240531952	0	1	0	0	0	0.00304487	0.00716475	FALSE	0.014390146810144092	FALSE
has_bowel_evacuants_first	0.15660758324206323	0	1	0	0	0	0.090648	0	1	0	0	0	0.0659596	0.20140305118773605	TRUE	0.13601139039107296	0	1	0	0	0	0.13517083442334002	0	1	0	0	0	0.000840556	0.00245522	FALSE	0.40104482854802315	FALSE
has_glaucoma_first	0.015214168100911212	0	1	0	0	0	0.015031442178758033	0	1	0	0	0	0.000182726	0.00149725	FALSE	0.018753832892327352	0	1	0	0	0	0.018741	0	1	0	0	0	1.2865652934124228e-05	9.485712222515775e-05	FALSE	0.974146	FALSE
has_skin_care_first	0.018413464762287935	0	1	0	0	0	0.00564919	0	1	0	0	0	0.012764276247930882	0.11727703549211713	TRUE	0.010777128300575952	0	1	0	0	0	0.011115923818182598	0	1	0	0	0	-0.000338796	-0.00325604	FALSE	0.26518294783486673	FALSE
has_osteoporosis_treatment_first	0.0376346	0	1	0	0	0	0.0399702	0	1	0	0	0	-0.0023356	-0.012094	FALSE	0.0412344	0	1	0	0	0	0.0405525	0	1	0	0	0	0.00068188	0.00344308	FALSE	0.2384467869364134	FALSE
Pre- and post-matching characteristics of the ZVL and PPSV23 cohorts (dementia defined by code OR prescribed medication, all).
	Pre-Matching															Post-Matching
	ZVL						PPSV23						difference_in_means	NMD	has_bad_balance	ZVL						PPSV23						difference_in_means	NMD	has_bad_balance	p_value	used_in_matching
Covariate	Mean	Min	Max	25th_percentile	Median	75th_percentile	Mean	Min	Max	25th_percentile	Median	75th_percentile				Mean	Min	Max	25th_percentile	Median	75th_percentile	Mean	Min	Max	25th_percentile	Median	75th_percentile
index_date	24164.213101077123	24094	24285	24142	24166	24190	24176.507904021044	24094	24285	24140	24172	24215	-12.2948	-0.297194	TRUE	24159.31700243284	24094	24285	24132	24159	24185	24159.120724305812	24094	24285	24132	24159	24185	0.19627812504768372	0.00542143	FALSE	0.0838953	TRUE
visits_counts_1	0.10600556257625342	0	58	0	0	0	0.22845131187351075	0	154	0	0	0	-0.122446	-0.166422	TRUE	0.11223652575636726	0	37	0	0	0	0.10776107285082491	0	40	0	0	0	0.00447545	0.00872517	FALSE	1.391862604806833e-06	TRUE
visits_counts_2	0.0819438	0	50	0	0	0	0.16531691291417142	0	132	0	0	0	-0.0833731	-0.137325	TRUE	0.0834112	0	38	0	0	0	0.0811185	0	36	0	0	0	0.00229276	0.00530464	FALSE	0.015249278948934774	TRUE
visits_counts_3	0.0636703	0	43	0	0	0	0.12278929629887043	0	88	0	0	0	-0.059119	-0.115096	TRUE	0.062522	0	29	0	0	0	0.061048265136636394	0	57	0	0	0	0.00147371	0.00397781	FALSE	0.0512497	TRUE
visits_counts_4	0.049652	0	41	0	0	0	0.0924888	0	87	0	0	0	-0.0428369	-0.0969112	FALSE	0.0467871	0	39	0	0	0	0.0456465	0	28	0	0	0	0.00114066	0.00360317	FALSE	0.1849571343855516	TRUE
visits_counts_5	0.0367035	0	30	0	0	0	0.0689464	0	86	0	0	0	-0.0322428	-0.0855742	FALSE	0.0334108	0	30	0	0	0	0.0321486	0	25	0	0	0	0.00126216	0.00482582	FALSE	0.012081018110825736	TRUE
vaccinations_counts_1	0.4408409916561356	0	63	0	0	1	0.4190959467968461	0	39	0	0	1	0.021745	0.031958	FALSE	0.3902063196654059	0	63	0	0	1	0.3935968576059829	0	39	0	0	1	-0.00339054	-0.00540845	FALSE	0.00039995	TRUE
vaccinations_counts_2	0.3458705104305128	0	37	0	0	1	0.2935548437089926	0	40	0	0	0	0.052315666721520215	0.0894537	FALSE	0.2891033942543818	0	37	0	0	0	0.29387044485801767	0	32	0	0	1	-0.00476705	-0.00856162	FALSE	3.434224611508691e-07	TRUE
vaccinations_counts_3	0.27266267624150353	0	28	0	0	0	0.21696924179696536	0	37	0	0	0	0.0556934	0.10692061920213579	TRUE	0.2166699542877726	0	23	0	0	0	0.2209781673370555	0	37	0	0	0	-0.00430821	-0.00868094	FALSE	1.1533115988873211e-07	TRUE
vaccinations_counts_4	0.21517362352622207	0	36	0	0	0	0.16555135201861404	0	62	0	0	0	0.049622271507608035	0.10583005817311358	TRUE	0.16346623899004278	0	12	0	0	0	0.16629931074308812	0	23	0	0	0	-0.00283307	-0.00649425	FALSE	0.000152608	TRUE
vaccinations_counts_5	0.16381759772038093	0	35	0	0	0	0.12498042018541436	0	56	0	0	0	0.0388372	0.0938412	FALSE	0.11849587046201082	0	8	0	0	0	0.12047416072750766	0	24	0	0	0	-0.00197829	-0.00525412	FALSE	0.00151898	TRUE
other_procedures_counts_1	1.5708100308334494	0	365	0	0	2	1.9419252325978238	0	366	0	0	2	-0.371115	-0.0894252	FALSE	1.3513109031809878	0	365	0	0	1	1.3336563778420054	0	161	0	0	1	0.017654525116086006	0.00508231	FALSE	0.0863368	TRUE
other_procedures_counts_2	1.1111214222872432	0	172	0	0	1	1.350114314996945	0	365	0	0	1	-0.238993	-0.0707801	FALSE	0.9059354425566829	0	172	0	0	0	0.8950005288781779	0	146	0	0	0	0.010934913530945778	0.00394545	FALSE	0.1973986201663933	TRUE
other_procedures_counts_3	0.7669477068702457	0	114	0	0	0	0.9408884100983088	0	365	0	0	0	-0.173941	-0.0632376	FALSE	0.5965745846876903	0	114	0	0	0	0.591467	0	147	0	0	0	0.00510725	0.00228938	FALSE	0.4303005247751549	TRUE
other_procedures_counts_4	0.5200936012176892	0	112	0	0	0	0.6561442236175613	0	366	0	0	0	-0.136051	-0.060781	FALSE	0.38501473711895756	0	111	0	0	0	0.379004	0	111	0	0	0	0.00601063	0.00345664	FALSE	0.3327579186604295	TRUE
other_procedures_counts_5	0.3372018440022163	0	134	0	0	0	0.44917235734743566	0	251	0	0	0	-0.111971	-0.0625168	FALSE	0.2383368067765018	0	69	0	0	0	0.2340271643267381	0	97	0	0	0	0.00430964	0.00325309	FALSE	0.20867975989785625	TRUE
elective_procedures_counts_1	0.6205611524013062	0	130	0	0	0	0.6114397465568053	0	243	0	0	0	0.00912141	0.00372386	FALSE	0.4799483700546317	0	130	0	0	0	0.47995265825607425	0	132	0	0	0	-4.2882e-06	-2.05825e-06	FALSE	0.7540838365387751	TRUE
elective_procedures_counts_2	0.4364711758652972	0	365	0	0	0	0.4305232971266687	0	174	0	0	0	0.00594788	0.00292877	FALSE	0.31646069005737615	0	365	0	0	0	0.3204272763917358	0	122	0	0	0	-0.00396659	-0.00233774	FALSE	0.0992407	TRUE
elective_procedures_counts_3	0.29840483072536395	0	92	0	0	0	0.30589323892145565	0	173	0	0	0	-0.00748841	-0.00449316	FALSE	0.20537769048905508	0	75	0	0	0	0.20506465178374886	0	137	0	0	0	0.000313039	0.000237715	FALSE	0.8752175593438348	TRUE
elective_procedures_counts_4	0.20627386544461032	0	86	0	0	0	0.2155530117644862	0	164	0	0	0	-0.00927915	-0.00667371	FALSE	0.13092021944156182	0	77	0	0	0	0.1337118385806625	0	111	0	0	0	-0.00279162	-0.00262121	FALSE	0.1878253585105616	TRUE
elective_procedures_counts_5	0.1299936040380992	0	133	0	0	0	0.14940669271776125	0	141	0	0	0	-0.0194131	-0.0173265	FALSE	0.0792574	0	77	0	0	0	0.0795947	0	121	0	0	0	-0.000337339	-0.000412209	FALSE	0.31508693762746887	TRUE
critical_procedures_counts_1	2.118506347287084	0	365	0	0	2	2.5240038153408237	0	366	0	0	2	-0.405497	-0.0715798	FALSE	1.8200842202763317	0	365	0	0	1	1.8024111127310982	0	230	0	0	1	0.017673106864094734	0.00369028	FALSE	0.18733898997453124	TRUE
critical_procedures_counts_2	1.5251266682497355	0	365	0	0	1	1.7667613586264772	0	365	0	0	1	-0.241635	-0.0516948	FALSE	1.237676423754349	0	365	0	0	0	1.230750978424629	0	286	0	0	0	0.00692545	0.00176882	FALSE	0.8072044841775157	TRUE
critical_procedures_counts_3	1.0636430052468724	0	223	0	0	0	1.2475155678976102	0	365	0	0	0	-0.183873	-0.047985	FALSE	0.8214035569201565	0	223	0	0	0	0.8167308467482568	0	271	0	0	0	0.00467271	0.00149663	FALSE	0.996525	TRUE
critical_procedures_counts_4	0.7339416320711544	0	263	0	0	0	0.8805493862570967	0	365	0	0	0	-0.146608	-0.046248	FALSE	0.5348016135072627	0	252	0	0	0	0.5337352807485485	0	186	0	0	0	0.00106633	0.000427227	FALSE	0.7374926275868836	TRUE
critical_procedures_counts_5	0.47386162340976645	0	254	0	0	0	0.6114939476329431	0	365	0	0	0	-0.137632	-0.0538796	FALSE	0.32794163471956594	0	174	0	0	0	0.3238406847400063	0	170	0	0	0	0.00410095	0.00215829	FALSE	0.4893206193963848	TRUE
prescriptions_counts_1	3.2888045192065367	0	365	0	1	4	4.027346128590886	0	366	0	0	5	-0.738542	-0.104409	TRUE	2.9620251174252497	0	358	0	0	3	2.936711864309871	0	366	0	0	3	0.025313252583146095	0.00399752	FALSE	0.0490627	TRUE
prescriptions_counts_2	2.362992218397989	0	365	0	0	3	2.938174725597327	0	366	0	0	3	-0.575183	-0.0962763	FALSE	2.0250559610288255	0	142	0	0	2	2.0019811490664585	0	365	0	0	2	0.023074811324477196	0.00453567	FALSE	0.0416585	TRUE
prescriptions_counts_3	1.6577305161987061	0	365	0	0	1	2.128780719562076	0	365	0	0	1	-0.47105	-0.0943254	FALSE	1.3550716558461051	0	304	0	0	0	1.3292009365431952	0	239	0	0	0	0.0258707	0.00646473	FALSE	0.0043938	TRUE
prescriptions_counts_4	1.1524349690801188	0	365	0	0	0	1.5258489859471391	0	366	0	0	0	-0.373414	-0.0910199	FALSE	0.8971360531965683	0	365	0	0	0	0.8774703613810295	0	366	0	0	0	0.019665692001581192	0.00632066	FALSE	0.00605567	TRUE
prescriptions_counts_5	0.7852803714934798	0	164	0	0	0	1.0625529692334983	0	365	0	0	0	-0.277273	-0.0835016	FALSE	0.5781639064943381	0	164	0	0	0	0.5659453911840296	0	363	0	0	0	0.012218515388667583	0.00505238	FALSE	0.00629585	TRUE
diagnoses_counts_1	4.648927197940918	0	355	0	2	6	5.623858535709951	0	365	0	2	7	-0.974931	-0.106659	TRUE	4.033645228518255	0	355	0	1	5	3.9811747956672012	0	365	0	1	5	0.052470434457063675	0.00681009	FALSE	0.00647377	TRUE
diagnoses_counts_2	3.442257565294765	0	359	0	1	4	4.026263403744594	0	365	0	0	5	-0.584006	-0.0762909	FALSE	2.821141976632161	0	359	0	0	3	2.7934630657209754	0	365	0	0	3	0.0276789	0.00436042	FALSE	0.10766945685862601	TRUE
diagnoses_counts_3	2.4823901791506198	0	347	0	0	3	2.8989865695438706	0	365	0	0	3	-0.416596	-0.0655416	FALSE	1.9333299027721793	0	347	0	0	1	1.9072147559870438	0	167	0	0	1	0.0261151	0.00511374	FALSE	0.27193836098355906	TRUE
diagnoses_counts_4	1.7416295236873494	0	343	0	0	1	2.0778690522747336	0	365	0	0	1	-0.33624	-0.0641011	FALSE	1.288766055740901	0	343	0	0	0	1.2786559061398468	0	171	0	0	0	0.010110149160027504	0.00249237	FALSE	0.6465724725921447	TRUE
diagnoses_counts_5	1.1700961941752166	0	259	0	0	0	1.4658496913391348	0	364	0	0	0	-0.295753	-0.0697596	FALSE	0.8185776321695155	0	150	0	0	0	0.8089877843434906	0	158	0	0	0	0.00958985	0.00309759	FALSE	0.21858757466589396	TRUE
well_visit_counts_1	0.3646562602637902	0	87	0	0	0	0.2767302072711392	0	338	0	0	0	0.0879261	0.093985	FALSE	0.22696020834941408	0	87	0	0	0	0.23121267477994378	0	64	0	0	0	-0.00425247	-0.00583388	FALSE	3.866936493294518e-08	TRUE
well_visit_counts_2	0.2811330041641988	0	76	0	0	0	0.20858570979550894	0	365	0	0	0	0.0725473	0.0916878	FALSE	0.16615494129452224	0	52	0	0	0	0.16986423554232882	0	57	0	0	0	-0.00370929	-0.00599764	FALSE	7.404366062654855e-07	TRUE
well_visit_counts_3	0.20911520100879694	0	67	0	0	0	0.1542925696289327	0	130	0	0	0	0.054822631379864234	0.0861516	FALSE	0.11745240811099009	0	44	0	0	0	0.12053276614722253	0	56	0	0	0	-0.00308036	-0.00601072	FALSE	9.258215996349326e-06	TRUE
well_visit_counts_4	0.147387	0	49	0	0	0	0.11377739488362588	0	123	0	0	0	0.033609950209907105	0.0640801	FALSE	0.0793475	0	40	0	0	0	0.08132	0	46	0	0	0	-0.00197257	-0.00492596	FALSE	7.744863477414364e-05	TRUE
well_visit_counts_5	0.10031197373197553	0	55	0	0	0	0.0821133	0	106	0	0	0	0.0181986	0.0423205	FALSE	0.051704274193317835	0	55	0	0	0	0.053296626328985096	0	34	0	0	0	-0.00159235	-0.00502027	FALSE	9.824889644763635e-05	TRUE
enc_reports_counts_1	1.348004923889873	0	169	0	0	1	1.6961923355010307	0	207	0	0	1	-0.348187	-0.0843547	FALSE	1.1422653710580708	0	169	0	0	0	1.133611780547003	0	144	0	0	0	0.00865359	0.00251621	FALSE	0.7042765719613813	TRUE
enc_reports_counts_2	1.0212213102896743	0	179	0	0	0	1.2306556618599735	0	255	0	0	0	-0.209434	-0.0603995	FALSE	0.8195124600839916	0	127	0	0	0	0.8132259567692118	0	130	0	0	0	0.0062865	0.00220448	FALSE	0.8384064102987062	TRUE
enc_reports_counts_3	0.7572555045758876	0	154	0	0	0	0.9111470607456615	0	187	0	0	0	-0.153892	-0.0524248	FALSE	0.5829552569061485	0	110	0	0	0	0.5774406298510278	0	130	0	0	0	0.00551463	0.0023301	FALSE	0.8760325727000066	TRUE
enc_reports_counts_4	0.5522062429319162	0	104	0	0	0	0.6786778671850606	0	150	0	0	0	-0.126472	-0.0510706	FALSE	0.4114186228012247	0	101	0	0	0	0.4073677018384949	0	99	0	0	0	0.00405092	0.00209269	FALSE	0.891106	TRUE
enc_reports_counts_5	0.39188504373000127	0	106	0	0	0	0.49799196682997876	0	161	0	0	0	-0.106107	-0.05122	FALSE	0.27975797391058244	0	106	0	0	0	0.27567703553775474	0	79	0	0	0	0.00408094	0.00259879	FALSE	0.14773177603994878	TRUE
enc_surgery_counts_1	0.0981257	0	92	0	0	0	0.12170760879374856	0	210	0	0	0	-0.0235819	-0.0404753	FALSE	0.0882741	0	92	0	0	0	0.0868161	0	83	0	0	0	0.00145799	0.00292662	FALSE	0.0538104	TRUE
enc_surgery_counts_2	0.0750811	0	62	0	0	0	0.0893171	0	190	0	0	0	-0.014236	-0.0294658	FALSE	0.0642987	0	62	0	0	0	0.0631238	0	110	0	0	0	0.00117497	0.00279876	FALSE	0.0384105	TRUE
enc_surgery_counts_3	0.0560516	0	69	0	0	0	0.0666891	0	114	0	0	0	-0.0106376	-0.0264379	FALSE	0.0464712	0	69	0	0	0	0.045615028144895466	0	58	0	0	0	0.000856211	0.0025376	FALSE	0.31804081508778903	TRUE
enc_surgery_counts_4	0.0425336	0	51	0	0	0	0.050734541282547875	0	140	0	0	0	-0.00820094	-0.023089	FALSE	0.0336295	0	51	0	0	0	0.0331335	0	42	0	0	0	0.000496002	0.00178249	FALSE	0.7560914805744416	TRUE
enc_surgery_counts_5	0.029744407172575427	0	50	0	0	0	0.0375824	0	111	0	0	0	-0.00783794	-0.0270347	FALSE	0.022959030523417866	0	50	0	0	0	0.022420146542137295	0	66	0	0	0	0.000538884	0.00241077	FALSE	0.20900011934525342	TRUE
enc_urgent_counts_1	0.013369652934909488	0	21	0	0	0	0.015953529190261856	0	64	0	0	0	-0.00258388	-0.0150467	FALSE	0.011500956268921688	0	21	0	0	0	0.0117711	0	28	0	0	0	-0.000270157	-0.00178691	FALSE	0.22412187595474142	TRUE
enc_urgent_counts_2	0.00972496	0	14	0	0	0	0.011772266268880905	0	34	0	0	0	-0.00204731	-0.0140489	FALSE	0.00803466	0	14	0	0	0	0.00820619	0	16	0	0	0	-0.000171528	-0.00137036	FALSE	0.29046144938680807	TRUE
enc_urgent_counts_3	0.00652606	0	8	0	0	0	0.00830781	0	30	0	0	0	-0.00178174	-0.0151585	FALSE	0.00529021	0	8	0	0	0	0.00540742	0	18	0	0	0	-0.000117211	-0.00120176	FALSE	0.5022418382485537	TRUE
enc_urgent_counts_4	0.00456724	0	8	0	0	0	0.00568878	0	16	0	0	0	-0.00112153	-0.0116027	FALSE	0.00354062	0	8	0	0	0	0.00350489	0	10	0	0	0	3.573501089704223e-05	0.000449181	FALSE	0.5827905729328428	TRUE
enc_urgent_counts_5	0.0029405	0	8	0	0	0	0.00390637	0	18	0	0	0	-0.000965863	-0.0121649	FALSE	0.00228275	0	8	0	0	0	0.00226417	0	8	0	0	0	1.858220639405772e-05	0.000292067	FALSE	0.8469722964406328	TRUE
enc_ambulatory_counts_1	1.5269926878597728	0	252	0	0	1	2.1658189860404997	0	364	0	0	2	-0.638826	-0.135648	TRUE	1.4057124560816703	0	252	0	0	1	1.381179655628836	0	161	0	0	1	0.024532800540328026	0.00643153	FALSE	0.0061187	TRUE
enc_ambulatory_counts_2	1.1449172118701048	0	252	0	0	1	1.5963122002732357	0	363	0	0	1	-0.451395	-0.114361	TRUE	1.0166682390071955	0	252	0	0	0	0.9987678567855071	0	174	0	0	0	0.017900383099913597	0.00562295	FALSE	0.026038833584499654	TRUE
enc_ambulatory_counts_3	0.8508185102594686	0	223	0	0	0	1.1789465385481166	0	333	0	0	0	-0.328128	-0.0989015	FALSE	0.7326663750689686	0	223	0	0	0	0.719054	0	102	0	0	0	0.013612180948257446	0.00509436	FALSE	0.0627693	TRUE
enc_ambulatory_counts_4	0.6289059265910979	0	252	0	0	0	0.8725504484944548	0	338	0	0	0	-0.243645	-0.0866176	FALSE	0.5256162860173186	0	252	0	0	0	0.5230690943604434	0	112	0	0	0	0.00254719	0.00114225	FALSE	0.8304132775706068	TRUE
enc_ambulatory_counts_5	0.449174	0	253	0	0	0	0.643507	0	333	0	0	0	-0.194333	-0.0828428	FALSE	0.3684808617569619	0	150	0	0	0	0.36211431201525457	0	93	0	0	0	0.00636655	0.00352693	FALSE	0.20219071948246037	TRUE
enc_other_patient_counts_1	3.1985168282943524	0	352	0	0	4	3.897535069911608	0	357	0	0	5	-0.699018	-0.0969603	FALSE	2.8746344308270224	0	352	0	0	3	2.8628175770518327	0	357	0	0	3	0.011816853657364845	0.0018578	FALSE	0.802518	TRUE
enc_other_patient_counts_2	2.481427600531693	0	150	0	0	3	2.877177249448394	0	315	0	0	3	-0.39575	-0.0642377	FALSE	2.112808285948707	0	150	0	0	2	2.112448077027533	0	194	0	0	2	0.000360209	6.698437058562072e-05	FALSE	0.37083311005943376	TRUE
enc_other_patient_counts_3	1.8670313183778822	0	156	0	0	1	2.1439601329041507	0	275	0	0	1	-0.276929	-0.0525917	FALSE	1.5179032410226503	0	131	0	0	1	1.5160736084071618	0	147	0	0	1	0.00182963	0.000408387	FALSE	0.2752506109362376	TRUE
enc_other_patient_counts_4	1.41078	0	142	0	0	1	1.6093609148519248	0	223	0	0	0	-0.198577	-0.0438729	FALSE	1.0982841476627874	0	142	0	0	0	1.101513163349028	0	139	0	0	0	-0.00322902	-0.000857081	FALSE	0.2029849618939723	TRUE
enc_other_patient_counts_5	1.028208648468654	0	133	0	0	0	1.1991977722061031	0	218	0	0	0	-0.170989	-0.0443383	FALSE	0.7629811004668422	0	133	0	0	0	0.7593447056435589	0	144	0	0	0	0.00363639	0.00117738	FALSE	0.996826	TRUE
enc_prescriptions_counts_1	0.6009629425427906	0	73	0	0	0	0.890186	0	119	0	0	0	-0.289223	-0.116326	TRUE	0.5289653713439509	0	65	0	0	0	0.5235322201162389	0	79	0	0	0	0.00543315	0.00269114	FALSE	0.0585331	TRUE
enc_prescriptions_counts_2	0.43953086574757694	0	85	0	0	0	0.6386543921543812	0	106	0	0	0	-0.199124	-0.0955211	FALSE	0.36730589456170293	0	71	0	0	0	0.3637495461653473	0	61	0	0	0	0.00355635	0.00214144	FALSE	0.11226011549978945	TRUE
enc_prescriptions_counts_3	0.31281894514848546	0	73	0	0	0	0.45469879243114386	0	95	0	0	0	-0.14188	-0.0819554	FALSE	0.24760789829529697	0	63	0	0	0	0.24541948615911516	0	60	0	0	0	0.00218841	0.00164056	FALSE	0.32088359381213516	TRUE
enc_prescriptions_counts_4	0.22025036142188692	0	63	0	0	0	0.3210124864756645	0	90	0	0	0	-0.100762	-0.0707162	FALSE	0.1656846685363225	0	51	0	0	0	0.16342478637609814	0	65	0	0	0	0.00225988	0.00212284	FALSE	0.14006407127266102	TRUE
enc_prescriptions_counts_5	0.14895130789687488	0	58	0	0	0	0.22122726796493372	0	73	0	0	0	-0.072276	-0.062244	FALSE	0.1055197728968516	0	58	0	0	0	0.10418614224821825	0	48	0	0	0	0.00133363	0.0015855	FALSE	0.17939256494174416	TRUE
enc_assisted_living_counts_1	0.00369474	0	36	0	0	0	0.0096203	0	118	0	0	0	-0.00592556	-0.0239918	FALSE	0.0044583	0	36	0	0	0	0.00414955	0	30	0	0	0	0.000308751	0.00170802	FALSE	0.22970262258138596	TRUE
enc_assisted_living_counts_2	0.00231547	0	31	0	0	0	0.00557597	0	133	0	0	0	-0.0032605	-0.0182401	FALSE	0.0025186	0	25	0	0	0	0.00222558	0	23	0	0	0	0.000293027	0.00245381	FALSE	0.22832057222448598	TRUE
enc_assisted_living_counts_3	0.00135016	0	23	0	0	0	0.0032946	0	46	0	0	0	-0.00194444	-0.0148892	FALSE	0.00141939	0	19	0	0	0	0.00138223	0	36	0	0	0	3.716441278811544e-05	0.000392926	FALSE	0.32917036930499644	TRUE
enc_assisted_living_counts_4	0.000876147	0	37	0	0	0	0.0019751	0	65	0	0	0	-0.00109895	-0.0107296	FALSE	0.000951981	0	37	0	0	0	0.00104918	0	65	0	0	0	-9.71992e-05	-0.00100536	FALSE	0.33934184550155433	TRUE
enc_assisted_living_counts_5	0.000493117	0	22	0	0	0	0.00118361	0	29	0	0	0	-0.000690489	-0.00963146	FALSE	0.000507437	0	22	0	0	0	0.000521731	0	15	0	0	0	-1.4294e-05	-0.000273435	FALSE	0.7925530787161279	TRUE
enc_rehab_counts_1	0.00298145	0	36	0	0	0	0.00529511	0	71	0	0	0	-0.00231366	-0.0124512	FALSE	0.00281878	0	29	0	0	0	0.0028102	0	51	0	0	0	8.576403160986956e-06	6.056948658355856e-05	FALSE	0.7125228806084802	TRUE
enc_rehab_counts_2	0.00244648	0	32	0	0	0	0.00337006	0	93	0	0	0	-0.000923584	-0.00598868	FALSE	0.00216697	0	32	0	0	0	0.00182392	0	28	0	0	0	0.000343056	0.00297858	FALSE	0.10838680602138437	TRUE
enc_rehab_counts_3	0.00177231	0	25	0	0	0	0.00224844	0	63	0	0	0	-0.000476128	-0.00400348	FALSE	0.00132934	0	25	0	0	0	0.00150945	0	33	0	0	0	-0.000180104	-0.00186697	FALSE	0.864419	TRUE
enc_rehab_counts_4	0.00152939	0	48	0	0	0	0.0016154	0	47	0	0	0	-8.60095e-05	-0.000789422	FALSE	0.00112494	0	22	0	0	0	0.00112208	0	31	0	0	0	2.8588010536623187e-06	3.497867261937342e-05	FALSE	0.7861787844163735	TRUE
enc_rehab_counts_5	0.00118639	0	26	0	0	0	0.00110736	0	45	0	0	0	7.903009589072451e-05	0.000912003	FALSE	0.000829052	0	26	0	0	0	0.000706124	0	12	0	0	0	0.000122928	0.00209028	FALSE	0.46439326915447265	TRUE
enc_swing_bed_counts_1	6.277686645176962e-05	0	3	0	0	0	0.000199948	0	48	0	0	0	-0.000137171	-0.00608797	FALSE	7.861702644676769e-05	0	3	0	0	0	8.433462837016898e-05	0	5	0	0	0	-5.7176e-06	-0.000509808	FALSE	0.8755072432057754	TRUE
enc_swing_bed_counts_2	2.365505112675377e-05	0	1	0	0	0	0.000107105	0	8	0	0	0	-8.34504e-05	-0.00820287	FALSE	3.28762110595574e-05	0	1	0	0	0	3.7164412502108364e-05	0	2	0	0	0	-4.2882e-06	-0.000710289	FALSE	0.6744240722352938	TRUE
enc_swing_bed_counts_3	3.0023718737802863e-05	0	16	0	0	0	6.58711643013559e-05	0	16	0	0	0	-3.58474e-05	-0.00224589	FALSE	4.2882014425509656e-05	0	16	0	0	0	1.8582206251054182e-05	0	2	0	0	0	2.429980850138236e-05	0.00168498	FALSE	0.6373713439894781	TRUE
enc_swing_bed_counts_4	4.549048293606495e-06	0	1	0	0	0	3.3454252735728e-05	0	5	0	0	0	-2.89052e-05	-0.00533324	FALSE	4.288201442550965e-06	0	1	0	0	0	4.288201442550965e-06	0	1	0	0	0	0	0	FALSE	1	TRUE
enc_swing_bed_counts_5	4.549048293606495e-06	0	1	0	0	0	1.607878813655144e-05	0	9	0	0	0	-1.15297e-05	-0.0025192	FALSE	5.717601923401287e-06	0	1	0	0	0	5.717601923401287e-06	0	1	0	0	0	0	0	FALSE	1	TRUE
enc_advice_counts_1	0.031594960018414546	0	56	0	0	0	0.026161744309924347	0	81	0	0	0	0.00543322	0.011414975159404843	FALSE	0.022774637861388176	0	56	0	0	0	0.021339519778614452	0	43	0	0	0	0.00143512	0.0034409	FALSE	0.0564926	TRUE
enc_advice_counts_2	0.0216708	0	48	0	0	0	0.0178965	0	80	0	0	0	0.00377429	0.00993724	FALSE	0.015296014545579294	0	48	0	0	0	0.014591320108520085	0	30	0	0	0	0.000704694	0.00215991	FALSE	0.555534	TRUE
enc_advice_counts_3	0.014531479869096586	0	39	0	0	0	0.013139222595780304	0	67	0	0	0	0.00139226	0.00443843	FALSE	0.00988287	0	39	0	0	0	0.00946978	0	36	0	0	0	0.000413097	0.00157258	FALSE	0.2778844070027434	TRUE
enc_advice_counts_4	0.00835751	0	34	0	0	0	0.00999634	0	64	0	0	0	-0.00163883	-0.00663641	FALSE	0.00599776	0	34	0	0	0	0.00584196	0	25	0	0	0	0.000155805	0.000801019	FALSE	0.7610518024793864	TRUE
enc_advice_counts_5	0.00481562	0	41	0	0	0	0.0075853	0	51	0	0	0	-0.00276968	-0.0135491	FALSE	0.00342056	0	27	0	0	0	0.00310609	0	25	0	0	0	0.000314468	0.00223915	FALSE	0.44063279028170477	TRUE
enc_unknown_counts_1	0.39245640419567823	0	353	0	0	0	0.44489228767960265	0	346	0	0	0	-0.0524359	-0.0158607	FALSE	0.3451644811133314	0	353	0	0	0	0.33587051918684263	0	170	0	0	0	0.00929396	0.00312352	FALSE	0.18504675819822414	TRUE
enc_unknown_counts_2	0.30811	0	149	0	0	0	0.32910608162007793	0	216	0	0	0	-0.0209963	-0.00748795	FALSE	0.25827408468340207	0	149	0	0	0	0.25215482122488186	0	199	0	0	0	0.00611926	0.00243389	FALSE	0.18241069613077598	TRUE
enc_unknown_counts_3	0.23960838153050001	0	176	0	0	0	0.2538513884292891	0	215	0	0	0	-0.014243	-0.00586734	FALSE	0.193031	0	176	0	0	0	0.187912	0	176	0	0	0	0.00511868	0.00241184	FALSE	0.34062758132993365	TRUE
enc_unknown_counts_4	0.19909273780832312	0	161	0	0	0	0.19346386888837483	0	219	0	0	0	0.00562887	0.00264236	FALSE	0.1521268049754572	0	161	0	0	0	0.15204389974756788	0	177	0	0	0	8.290522964671254e-05	4.383171869405085e-05	FALSE	0.8965369386848783	TRUE
enc_unknown_counts_5	0.160011	0	222	0	0	0	0.1426147014065309	0	220	0	0	0	0.017396252701760095	0.00940146	FALSE	0.11269393391023937	0	222	0	0	0	0.11229656057656298	0	122	0	0	0	0.000397373	0.000252907	FALSE	0.9361436745895793	TRUE
enc_observation_counts_1	0.0177631	0	37	0	0	0	0.032848186157097024	0	103	0	0	0	-0.0150851	-0.065477	FALSE	0.018616511862594592	0	37	0	0	0	0.018017593061118307	0	30	0	0	0	0.000598919	0.00314094	FALSE	0.053451947362424534	TRUE
enc_observation_counts_2	0.012765539321518546	0	22	0	0	0	0.022894119624109054	0	54	0	0	0	-0.0101286	-0.0539157	FALSE	0.0129275	0	22	0	0	0	0.012505824806959465	0	44	0	0	0	0.000421673	0.00272488	FALSE	0.16967171108117285	TRUE
enc_observation_counts_3	0.00919636	0	45	0	0	0	0.016427334769705072	0	52	0	0	0	-0.00723098	-0.0457978	FALSE	0.00894233	0	45	0	0	0	0.00844061	0	52	0	0	0	0.00050172	0.00372455	FALSE	0.051542668893599417	TRUE
enc_observation_counts_4	0.00642962	0	14	0	0	0	0.011911529320966844	0	49	0	0	0	-0.0054819	-0.042917	FALSE	0.00607638	0	14	0	0	0	0.00584053	0	49	0	0	0	0.000235851	0.00226453	FALSE	0.12416109055752227	TRUE
enc_observation_counts_5	0.00430977	0	24	0	0	0	0.00863794	0	69	0	0	0	-0.00432817	-0.0392475	FALSE	0.00393514	0	24	0	0	0	0.00390941	0	50	0	0	0	2.5729208573466167e-05	0.000283845	FALSE	0.6647931951865714	TRUE
enc_orders_counts_1	0.4023860668109625	0	192	0	0	0	0.6137021876487936	0	263	0	0	0	-0.211316	-0.101532	TRUE	0.36016032155793215	0	103	0	0	0	0.3572200447688231	0	113	0	0	0	0.00294028	0.0019027	FALSE	0.8255272811299762	TRUE
enc_orders_counts_2	0.3050873826686719	0	125	0	0	0	0.4483139575291778	0	263	0	0	0	-0.143227	-0.0827613	FALSE	0.25709768808766226	0	112	0	0	0	0.2561242663602032	0	91	0	0	0	0.000973422	0.0007601	FALSE	0.9584273399083914	TRUE
enc_orders_counts_3	0.22122931661467105	0	147	0	0	0	0.32854436137646875	0	262	0	0	0	-0.107315	-0.0745439	FALSE	0.17869935991446467	0	147	0	0	0	0.17543317981572168	0	114	0	0	0	0.00326618	0.00310081	FALSE	0.5079618591270014	TRUE
enc_orders_counts_4	0.16607665510298592	0	254	0	0	0	0.2387741531924693	0	261	0	0	0	-0.0726975	-0.059785	FALSE	0.12698365051730004	0	254	0	0	0	0.1254827800124072	0	64	0	0	0	0.00150087	0.00163623	FALSE	0.7344714621398427	TRUE
enc_orders_counts_5	0.12389333027637288	0	145	0	0	0	0.17116959179587615	0	236	0	0	0	-0.0472763	-0.0463975	FALSE	0.0881054	0	145	0	0	0	0.0876694	0	64	0	0	0	0.000435967	0.000575948	FALSE	0.8951783979240997	TRUE
enc_visits_counts_1	0.016562175027362524	0	297	0	0	0	0.0486573	0	360	0	0	0	-0.0320951	-0.0307539	FALSE	0.016591051381229686	0	132	0	0	0	0.016759720637970023	0	160	0	0	0	-0.000168669	-0.000251282	FALSE	0.0797278	TRUE
enc_visits_counts_2	0.00995605	0	251	0	0	0	0.0281114	0	354	0	0	0	-0.0181554	-0.0234388	FALSE	0.00879081	0	123	0	0	0	0.00806325	0	142	0	0	0	0.000727565	0.00172359	FALSE	0.00428799	TRUE
enc_visits_counts_3	0.00534877	0	174	0	0	0	0.017165662347523813	0	218	0	0	0	-0.0118169	-0.0215981	FALSE	0.00511297	0	174	0	0	0	0.00415527	0	107	0	0	0	0.000957698	0.00294676	FALSE	0.0214696	TRUE
enc_visits_counts_4	0.00287864	0	88	0	0	0	0.010496855300242842	0	167	0	0	0	-0.00761822	-0.0199138	FALSE	0.00279305	0	88	0	0	0	0.00251289	0	34	0	0	0	0.000280162	0.00136457	FALSE	0.9551050871287097	TRUE
enc_visits_counts_5	0.00152939	0	94	0	0	0	0.00597898	0	268	0	0	0	-0.00444959	-0.0157449	FALSE	0.00142082	0	94	0	0	0	0.00115924	0	31	0	0	0	0.00026158	0.0018422	FALSE	0.22896026544912151	TRUE
enc_diagnostics_counts_1	0.9135216821288819	0	190	0	0	1	1.0205162743269471	0	365	0	0	1	-0.106995	-0.0386667	FALSE	0.8491182028433635	0	106	0	0	0	0.8386321209158455	0	365	0	0	0	0.010486082173883915	0.00404736	FALSE	0.11185713147310251	TRUE
enc_diagnostics_counts_2	0.7381622390779625	0	118	0	0	0	0.7775707129542128	0	324	0	0	0	-0.0394085	-0.0162902	FALSE	0.6442508083259719	0	91	0	0	0	0.6395766687535913	0	324	0	0	0	0.00467414	0.00206586	FALSE	0.10526049373764129	TRUE
enc_diagnostics_counts_3	0.5653730083129308	0	169	0	0	0	0.5933220643504221	0	327	0	0	0	-0.0279491	-0.0134641	FALSE	0.465869	0	169	0	0	0	0.46496396481387775	0	327	0	0	0	0.00090481	0.000480714	FALSE	0.941059	TRUE
enc_diagnostics_counts_4	0.43227240429029845	0	84	0	0	0	0.45109818122972645	0	276	0	0	0	-0.0188258	-0.0105272	FALSE	0.3390623704605814	0	84	0	0	0	0.33849346906920297	0	276	0	0	0	0.000568901	0.000364032	FALSE	0.7806036770504106	TRUE
enc_diagnostics_counts_5	0.318644	0	261	0	0	0	0.34305287431678116	0	302	0	0	0	-0.0244084	-0.0158422	FALSE	0.2378307990062808	0	261	0	0	0	0.23493483363207804	0	289	0	0	0	0.00289597	0.00219474	FALSE	0.42113347564114734	TRUE
enc_hospice_counts_1	0.000148299	0	16	0	0	0	0.000418308	0	21	0	0	0	-0.000270009	-0.0077377	FALSE	0.000141511	0	7	0	0	0	0.000150087	0	11	0	0	0	-8.5764e-06	-0.000387904	FALSE	0.4298035669083452	TRUE
enc_hospice_counts_2	7.642401133258911e-05	0	10	0	0	0	0.000218101	0	23	0	0	0	-0.000141677	-0.00585669	FALSE	6.57524221191148e-05	0	3	0	0	0	8.147582740846833e-05	0	8	0	0	0	-1.57234e-05	-0.00120814	FALSE	0.8482788902215925	TRUE
enc_hospice_counts_3	4.185124430117975e-05	0	6	0	0	0	0.000112811	0	21	0	0	0	-7.09596e-05	-0.00479113	FALSE	4.145261394465933e-05	0	2	0	0	0	2.7158609136156114e-05	0	2	0	0	0	1.4294004358816892e-05	0.00225946	FALSE	0.17970746499897472	TRUE
enc_hospice_counts_4	2.1835431809311174e-05	0	3	0	0	0	6.24998054985306e-05	0	16	0	0	0	-4.06644e-05	-0.0037997	FALSE	2.0011606731904503e-05	0	2	0	0	0	1.1435203846802575e-05	0	2	0	0	0	8.576403160986956e-06	0.0019172	FALSE	0.25963977138128647	TRUE
enc_hospice_counts_5	6.368667611049092e-06	0	1	0	0	0	3.6047605660978234e-05	0	7	0	0	0	-2.96789e-05	-0.00511587	FALSE	7.147002404251609e-06	0	1	0	0	0	1.2864604327652896e-05	0	1	0	0	0	-5.7176e-06	-0.00180755	FALSE	0.28504940740261275	TRUE
enc_long_term_counts_1	1.8196193174425978e-06	0	1	0	0	0	2.2562170449677025e-05	0	4	0	0	0	-2.07426e-05	-0.00539469	FALSE	2.8588009617006437e-06	0	1	0	0	0	8.57640288510193e-06	0	2	0	0	0	-5.7176e-06	-0.00213871	FALSE	0.2059032107320684	TRUE
enc_long_term_counts_2	1.8196193174425978e-06	0	1	0	0	0	1.348543521130121e-05	0	4	0	0	0	-1.16658e-05	-0.00369156	FALSE	2.8588009617006437e-06	0	1	0	0	0	1.4294004808503218e-06	0	1	0	0	0	1.4294005268311594e-06	0.000976184	FALSE	0.5637028616507731	TRUE
enc_long_term_counts_3	0	0	0	0	0	0	1.0632746993525954e-05	0	3	0	0	0	-1.06327e-05	-0.00384419	FALSE	0	0	0	0	0	0	0	0	0	0	0	0	0		FALSE	1	TRUE
enc_long_term_counts_4	0	0	0	0	0	0	6.742717605650605e-06	0	3	0	0	0	-6.74272e-06	-0.00296067	FALSE	0	0	0	0	0	0	0	0	0	0	0	0	0		FALSE	1	TRUE
enc_long_term_counts_5	0	0	0	0	0	0	3.890029387875349e-06	0	1	0	0	0	-3.89003e-06	-0.00278928	FALSE	0	0	0	0	0	0	1.4294004808503218e-06	0	1	0	0	0	-1.4294e-06	-0.0016908	FALSE	0.31731050786291415	TRUE
enc_inpatient_counts_1	0.0829564	0	128	0	0	0	0.19998070545423613	0	363	0	0	0	-0.117024	-0.107493	TRUE	0.0964274	0	103	0	0	0	0.0920734	0	131	0	0	0	0.00435395	0.00533492	FALSE	3.7050213202124285e-08	TRUE
enc_inpatient_counts_2	0.0616041	0	89	0	0	0	0.1313162407170932	0	362	0	0	0	-0.0697121	-0.0831613	FALSE	0.0686184	0	89	0	0	0	0.0646646	0	99	0	0	0	0.00395372	0.0062667	FALSE	2.3598338137732675e-05	TRUE
enc_inpatient_counts_3	0.0446225	0	90	0	0	0	0.0919411	0	363	0	0	0	-0.0473186	-0.0697903	FALSE	0.0475419	0	74	0	0	0	0.045296271837665845	0	66	0	0	0	0.00224559	0.00458517	FALSE	0.000425437	TRUE
enc_inpatient_counts_4	0.0333209	0	78	0	0	0	0.0653769	0	365	0	0	0	-0.032056	-0.0582536	FALSE	0.0339197	0	78	0	0	0	0.0326418	0	56	0	0	0	0.00127788	0.00330096	FALSE	0.0425815	TRUE
enc_inpatient_counts_5	0.024558492117864022	0	65	0	0	0	0.0465885	0	120	0	0	0	-0.0220301	-0.0499919	FALSE	0.023569384528740956	0	65	0	0	0	0.022493045966660664	0	114	0	0	0	0.00107634	0.00344075	FALSE	0.00837196	TRUE
enc_clinic_counts_1	2.9162	0	176	0	1	4	3.033524532600002	0	350	0	0	4	-0.117326	-0.0213496	FALSE	2.570172128405904	0	143	0	0	3	2.5559281526142303	0	176	0	0	3	0.014243976213037968	0.0027976	FALSE	0.39184113306133606	TRUE
enc_clinic_counts_2	2.281952742666707	0	137	0	0	3	2.2937231523138415	0	304	0	0	3	-0.0117704	-0.00243845	FALSE	1.903268181259416	0	137	0	0	2	1.8921703159260943	0	134	0	0	2	0.011097865179181099	0.00251999	FALSE	0.1753601570190707	TRUE
enc_clinic_counts_3	1.7516192337401093	0	136	0	0	2	1.6927623669220946	0	269	0	0	1	0.0588569	0.014048726798124442	FALSE	1.3767256437305067	0	129	0	0	1	1.3712438928864457	0	134	0	0	1	0.00548175	0.00146579	FALSE	0.9793097773927724	TRUE
enc_clinic_counts_4	1.3312935400784802	0	150	0	0	1	1.2543213039793444	0	294	0	0	0	0.0769722	0.021222931964807366	FALSE	0.9912477808557535	0	100	0	0	0	0.9897483397513415	0	134	0	0	0	0.00149944	0.000470843	FALSE	0.7735141222342452	TRUE
enc_clinic_counts_5	0.9596190081073138	0	137	0	0	0	0.9108241883064679	0	218	0	0	0	0.0487948	0.015944324682782774	FALSE	0.670808	0	133	0	0	0	0.6626200339053794	0	142	0	0	0	0.00818761	0.0031623	FALSE	0.2318502829744249	TRUE
enc_emergency_counts_1	0.081579	0	67	0	0	0	0.18119471619901598	0	243	0	0	0	-0.0996157	-0.150971	TRUE	0.0856482	0	35	0	0	0	0.0824192	0	39	0	0	0	0.00322902	0.00740704	FALSE	0.000141143	TRUE
enc_emergency_counts_2	0.0633446	0	65	0	0	0	0.1343909199452699	0	155	0	0	0	-0.0710463	-0.13012	TRUE	0.0640143	0	38	0	0	0	0.061884464417933834	0	36	0	0	0	0.00212981	0.00575522	FALSE	0.00202727	TRUE
enc_emergency_counts_3	0.0492562	0	48	0	0	0	0.10135704971872495	0	83	0	0	0	-0.0521009	-0.111337	TRUE	0.0480793	0	39	0	0	0	0.0465856	0	57	0	0	0	0.00149372	0.00464874	FALSE	0.013310546963470537	TRUE
enc_emergency_counts_4	0.038003659254447375	0	55	0	0	0	0.0773216	0	101	0	0	0	-0.0393179	-0.097363	FALSE	0.0359537	0	33	0	0	0	0.0347702	0	50	0	0	0	0.00118354	0.00431379	FALSE	0.026813372059253285	TRUE
enc_emergency_counts_5	0.028205009230018986	0	30	0	0	0	0.058094	0	85	0	0	0	-0.0298889	-0.0864457	FALSE	0.0257635	0	30	0	0	0	0.0246114	0	53	0	0	0	0.0011521	0.00500301	FALSE	0.00190265	TRUE
enc_psych_counts_1	0.000610482	0	17	0	0	0	0.00241856	0	82	0	0	0	-0.00180808	-0.0190319	FALSE	0.000751865	0	17	0	0	0	0.000720418	0	36	0	0	0	3.14468088618014e-05	0.000512924	FALSE	0.3881316477631932	TRUE
enc_psych_counts_2	0.000484019	0	29	0	0	0	0.00174455	0	41	0	0	0	-0.00126053	-0.0169478	FALSE	0.000536025	0	29	0	0	0	0.000601778	0	13	0	0	0	-6.57524e-05	-0.00126112	FALSE	0.7431506931416321	TRUE
enc_psych_counts_3	0.000427611	0	14	0	0	0	0.00128293	0	55	0	0	0	-0.000855321	-0.012343	FALSE	0.00042882	0	14	0	0	0	0.000570331	0	49	0	0	0	-0.000141511	-0.00229136	FALSE	0.16457097675095567	TRUE
enc_psych_counts_4	0.000315704	0	10	0	0	0	0.000941387	0	31	0	0	0	-0.000625683	-0.0124332	FALSE	0.00033305	0	10	0	0	0	0.00035735	0	16	0	0	0	-2.42998e-05	-0.000646154	FALSE	0.6285242460036611	TRUE
enc_psych_counts_5	0.000252017	0	13	0	0	0	0.000677384	0	24	0	0	0	-0.000425367	-0.00997857	FALSE	0.000247286	0	13	0	0	0	0.000178675	0	6	0	0	0	6.861122528789565e-05	0.00278381	FALSE	0.16748477981971366	TRUE
enc_palliative_counts_1	2.1835431809311174e-05	0	9	0	0	0	0.000254667	0	25	0	0	0	-0.000232832	-0.0068615	FALSE	3.28762110595574e-05	0	9	0	0	0	1.715280577020386e-05	0	6	0	0	0	1.57234044309007e-05	0.00131186	FALSE	0.6884470192363399	TRUE
enc_palliative_counts_2	1.0007906245934288e-05	0	8	0	0	0	9.569472294173359e-05	0	14	0	0	0	-8.56868e-05	-0.00472055	FALSE	1.4294004808503218e-05	0	8	0	0	0	5.717601923401287e-06	0	2	0	0	0	8.576403160986956e-06	0.00117931	FALSE	0.7854947471183542	TRUE
enc_palliative_counts_3	7.278477269770391e-06	0	7	0	0	0	2.8526882177752558e-05	0	11	0	0	0	-2.12484e-05	-0.00212732	FALSE	1.1435203846802575e-05	0	7	0	0	0	0	0	0	0	0	0	1.1435204214649275e-05	0.00191292	FALSE	0.17971249487899976	TRUE
enc_palliative_counts_4	2.729428976163897e-06	0	1	0	0	0	5.446041143025489e-06	0	5	0	0	0	-2.71661e-06	-0.00089204	FALSE	2.8588009617006437e-06	0	1	0	0	0	1.4294004808503218e-06	0	1	0	0	0	1.4294005268311594e-06	0.000976184	FALSE	0.5637028616507731	TRUE
enc_palliative_counts_5	0	0	0	0	0	0	2.852688217775256e-06	0	6	0	0	0	-2.85269e-06	-0.00123722	FALSE	0	0	0	0	0	0	0	0	0	0	0	0	0		FALSE	1	TRUE
visits_counts_all	0.00798441	0	3	0	0	0	0.0389966	0	14	0	0	0.0181818	-0.0310122	-0.285553	TRUE	0.0088007	0	3	0	0	0	0.00838644	0	2.6666667461395264	0	0	0	0.000414265	0.0122219	FALSE	5.06345772674725e-10	TRUE
vaccinations_counts_all	0.0375722	0	3	0	0.021276595070958138	0.0555556	0.0314182	0	5	0	0.012500000186264515	0.0444444	0.00615395	0.0932136	FALSE	0.0354835	0	3	0	0.015873	0.0512821	0.036072550842859874	0	4	0	0.016393441706895828	0.0526316	-0.00058901	-0.00836053	FALSE	3.893758273399001e-13	TRUE
other_procedures_counts_all	0.0915493	0	16.33333396911621	0	0.012987012974917889	0.10810811072587967	0.1459022661519637	0	28.399999618530273	0	0.0215827	0.1428571492433548	-0.054353	-0.149956	TRUE	0.0811351	0	16.33333396911621	0	0	0.0810811	0.0801257	0	19	0	0	0.08	0.00100943	0.00503209	FALSE	0.00146969	TRUE
elective_procedures_counts_all	0.0341675	0	12.428571701049805	0	0	0.016393441706895828	0.0434741	0	25.5	0	0	0.016393441706895828	-0.00930652	-0.0515182	FALSE	0.027397740476751024	0	12.428571701049805	0	0	0	0.027254177815920103	0	11	0	0	0	0.000143563	0.00130669	FALSE	0.7965191158597996	TRUE
critical_procedures_counts_all	0.1260322746613513	0	16	0	0.0181818	0.14102564752101898	0.19465891691183074	0	29.33333396911621	0	0.031496062874794006	0.18367347121238708	-0.0686266	-0.146203	TRUE	0.11114479754532174	0	16	0	0	0.10526315867900848	0.11040453850033716	0	19	0	0	0.1037735864520073	0.000740259	0.00263892	FALSE	0.0318702	TRUE
prescriptions_counts_all	0.19341021914655632	0	29.217391967773438	0	0.0645161	0.2666666805744171	0.23080041166383608	0	29.653846740722656	0	0.0625	0.3076923191547394	-0.0373902	-0.103342	TRUE	0.17547046893692714	0	8.166666984558105	0	0.0178571	0.22972972691059113	0.17362146922584712	0	29.653846740722656	0	0.017241379246115685	0.2261904776096344	0.001849	0.0056266	FALSE	0.000476351	TRUE
diagnoses_counts_all	0.2841731209332361	0	28.71666717529297	0	0.14606741070747375	0.3840000033378601	0.39336909008729987	0	30.11111068725586	0.015625	0.1818181872367859	0.4871794879436493	-0.109196	-0.184728	TRUE	0.2524814959046587	0	28.71666717529297	0	0.0888889	0.3333333432674408	0.2490303260889028	0	21.38888931274414	0	0.0869565	0.3298968970775604	0.00345117	0.00796251	FALSE	5.394655425415075e-06	TRUE
well_visit_counts_all	0.024039100571625307	0	7	0	0	0.032258063554763794	0.016099659742590224	0	12.578947067260742	0	0	0.015873	0.00793944	0.1297107920123464	TRUE	0.015178633449529652	0	4	0	0	0.012658228166401386	0.015397088675361792	0	6.5	0	0	0.013245033100247383	-0.000218455	-0.00414409	FALSE	1.1856807161335428e-11	TRUE
enc_reports_counts_all	0.0838947	0	6.872340202331543	0	0	0.0740741	0.10652041919476342	0	14	0	0	0.0952381	-0.0226257	-0.0950767	FALSE	0.0733786	0	6.872340202331543	0	0	0.04	0.072696	0	8.166666984558105	0	0	0.04	0.000682596	0.00338503	FALSE	0.23435892799660718	TRUE
enc_surgery_counts_all	0.0062617	0	6.4375	0	0	0	0.011867191960983783	0	16.153846740722656	0	0	0	-0.00560549	-0.103974	TRUE	0.00593935	0	6.4375	0	0	0	0.00584203	0	4.699999809265137	0	0	0	9.732407488627359e-05	0.00352035	FALSE	0.00463836	TRUE
enc_urgent_counts_all	0.000796866	0	4.333333492279053	0	0	0	0.00100521	0	3.384615421295166	0	0	0	-0.000208345	-0.0179386	FALSE	0.000738223	0	4.333333492279053	0	0	0	0.000756119	0	1.5	0	0	0	-1.78968e-05	-0.00178602	FALSE	0.17279106324299753	TRUE
enc_ambulatory_counts_all	0.10033094461462337	0	13.333333015441895	0	0.012987012974917889	0.1111111119389534	0.1540302301192025	0	29.81818199157715	0	0.028037382289767265	0.1666666716337204	-0.0536993	-0.184648	TRUE	0.0969961	0	13.333333015441895	0	0	0.0972222	0.0953872	0	11.375	0	0	0.0958904	0.00160896	0.00708179	FALSE	8.490297574172744e-05	TRUE
enc_other_patient_counts_all	0.2135898881047207	0	13.714285850524902	0	0.06	0.27272728085517883	0.27619104222827234	0	25.875	0	0.0833333	0.3400000035762787	-0.0626012	-0.138587	TRUE	0.19682333602839502	0	13.714285850524902	0	0.0307692	0.23333333432674408	0.19625540824843923	0	18.33333396911621	0	0.030303	0.2321428507566452	0.000567928	0.00147076	FALSE	0.1209053533346876	TRUE
enc_prescriptions_counts_all	0.0328345	0	4.320512771606445	0	0	0	0.0456578	0	6.82609	0	0	0.00793651	-0.0128233	-0.103461	TRUE	0.029016300247742554	0	4.320512771606445	0	0	0	0.028711919503865046	0	4.285714149475098	0	0	0	0.000304381	0.00292432	FALSE	0.034946526100645324	TRUE
enc_assisted_living_counts_all	0.000192175	0	2.5	0	0	0	0.000735605	0	10.913043022155762	0	0	0	-0.00054343	-0.0322018	FALSE	0.000234502	0	2.5	0	0	0	0.00023419	0	1.3333333730697632	0	0	0	3.116361426691583e-07	3.9966316489892484e-05	FALSE	0.0483221	TRUE
enc_rehab_counts_all	0.000254765	0	1.7142857313156128	0	0	0	0.000727911	0	19	0	0	0	-0.000473146	-0.0153556	FALSE	0.000228307	0	1.7142857313156128	0	0	0	0.000220516	0	1.523809552192688	0	0	0	7.791580173943657e-06	0.00113625	FALSE	0.0293077	TRUE
enc_swing_bed_counts_all	2.565789111148818e-06	0	0.0946746	0	0	0	2.2064029982446455e-05	0	2.142857074737549	0	0	0	-1.94982e-05	-0.00929503	FALSE	3.4109670012382823e-06	0	0.0946746	0	0	0	3.588489385351061e-06	0	0.1428571492433548	0	0	0	-1.77522e-07	-0.000496709	FALSE	0.9616042101938903	TRUE
enc_advice_counts_all	0.00164588	0	3.125	0	0	0	0.00151405	0	4.75	0	0	0	0.000131831	0.00561329	FALSE	0.00127909	0	3	0	0	0	0.00120511	0	2.1111111640930176	0	0	0	7.397962326649576e-05	0.00364622	FALSE	0.011203749615319666	TRUE
enc_unknown_counts_all	0.0293739	0	12.680000305175781	0	0	0	0.028362441210124326	0	20.5	0	0	0	0.00101147	0.00471119	FALSE	0.026190051439788413	0	12.680000305175781	0	0	0	0.0255457	0	12.583333015441895	0	0	0	0.000644382	0.00309264	FALSE	0.040566	TRUE
enc_observation_counts_all	0.00112497	0	3.3333332538604736	0	0	0	0.0049718	0	21.75	0	0	0	-0.00384683	-0.100043	TRUE	0.00125659	0	3.3333332538604736	0	0	0	0.00124443	0	2.348484754562378	0	0	0	1.2150661859777756e-05	0.000966218	FALSE	0.0981755	TRUE
enc_orders_counts_all	0.026645771195232048	0	6.611111164093018	0	0	0	0.0402887	0	16	0	0	0.014084506779909134	-0.0136429	-0.107494	TRUE	0.0241279	0	6.611111164093018	0	0	0	0.0240618	0	6.411764621734619	0	0	0	6.609746924368665e-05	0.000687617	FALSE	0.8607212683469907	TRUE
enc_visits_counts_all	0.000723378	0	8.666666984558105	0	0	0	0.00248715	0	25.205883026123047	0	0	0	-0.00176377	-0.0384088	FALSE	0.000795836	0	8.666666984558105	0	0	0	0.000720805	0	7.052631378173828	0	0	0	7.503086817450821e-05	0.00283776	FALSE	0.00117621	TRUE
enc_diagnostics_counts_all	0.0643701	0	8.090909004211426	0	0	0.0666667	0.0784327	0	28	0	0	0.0704225	-0.0140626	-0.0758165	FALSE	0.0608141	0	8.090909004211426	0	0	0.0487805	0.0599619	0	17.23611068725586	0	0	0.047619	0.000852129	0.00529453	FALSE	0.00277211	TRUE
enc_hospice_counts_all	8.246118586252856e-06	0	0.4492753744125366	0	0	0	7.154544190884313e-05	0	2	0	0	0	-6.32993e-05	-0.0135046	FALSE	8.884653693398351e-06	0	0.36666667461395264	0	0	0	8.847449696583718e-06	0	0.4266666769981384	0	0	0	3.720389329942009e-08	3.964254210712514e-05	FALSE	0.1325269302200314	TRUE
enc_long_term_counts_all	1.444442648883409e-07	0	0.0588235	0	0	0	4.47659892453263e-06	0	1	0	0	0	-4.33215e-06	-0.00483522	FALSE	2.2693615055444585e-07	0	0.0588235	0	0	0	3.7727083763347287e-07	0	0.0769231	0	0	0	-1.50335e-07	-0.00133216	FALSE	0.3484936431918063	TRUE
enc_inpatient_counts_all	0.00606662	0	7.714285850524902	0	0	0	0.044367374170998286	0	27	0	0	0.00900901	-0.0383008	-0.183179	TRUE	0.00726808	0	7.714285850524902	0	0	0	0.00700556	0	9.75	0	0	0	0.000262521	0.00534426	FALSE	4.48606228657093e-15	TRUE
enc_clinic_counts_all	0.20335998197580268	0	11	0	0.0869565	0.2777777910232544	0.21825367115477243	0	23	0	0.0769231	0.28205129504203796	-0.0148937	-0.0420078	FALSE	0.18144757002789882	0	11	0	0.0410959	0.2405063360929489	0.18010305434368026	0	17.5	0	0.0405405	0.23853211104869843	0.00134452	0.00416494	FALSE	0.0032939	TRUE
enc_emergency_counts_all	0.00598386	0	3	0	0	0	0.019112641029273642	0	11.625	0	0	0.00854701	-0.0131288	-0.200627	TRUE	0.00651705	0	3	0	0	0	0.00627123	0	3.3333332538604736	0	0	0	0.000245818	0.00843029	FALSE	1.0584340570485615e-06	TRUE
enc_psych_counts_all	4.362010545754114e-05	0	1.5714285373687744	0	0	0	0.000343037	0	7	0	0	0	-0.000299417	-0.0264767	FALSE	5.288764519578052e-05	0	1.5714285373687744	0	0	0	5.6688017580965414e-05	0	1.25	0	0	0	-3.80037e-06	-0.00103836	FALSE	0.9402339743690677	TRUE
enc_palliative_counts_all	9.735175585077766e-07	0	0.6666666865348816	0	0	0	1.0151626053796205e-05	0	2	0	0	0	-9.17811e-06	-0.00633379	FALSE	1.477219078123571e-06	0	0.6666666865348816	0	0	0	6.393750366216328e-07	0	0.1756756752729416	0	0	0	8.378440270462306e-07	0.00139726	FALSE	0.7638974831969997	TRUE
months_since_chickenpox_diagnosis	-0.976713	-1	138	-1	-1	-1	-0.976839	-1	180	-1	-1	-1	0.000125343	0.000109484	FALSE	-0.986548	-1	138	-1	-1	-1	-0.985396	-1	127	-1	-1	-1	-0.0011521	-0.00146092	FALSE	0.31111307431235025	TRUE
months_since_diabetes_diagnosis	2.6168327524198665	-1	194	-1	-1	-1	6.411852712076622	-1	198	-1	-1	-1	-3.79502	-0.219794	TRUE	3.18242	-1	194	-1	-1	-1	3.071014045289125	-1	179	-1	-1	-1	0.11140890419483185	0.00784764	FALSE	8.85327319101895e-07	TRUE
months_since_depression_diagnosis	2.5238829584462636	-1	191	-1	-1	-1	3.9364421065079673	-1	199	-1	-1	-1	-1.41256	-0.0895998	FALSE	1.8505761913338308	-1	191	-1	-1	-1	1.8096295851593924	-1	189	-1	-1	-1	0.040946606546640396	0.00339914	FALSE	0.1408710470818965	TRUE
months_since_mci_diagnosis	-0.966464	-1	121	-1	-1	-1	-0.953266	-1	169	-1	-1	-1	-0.013197	-0.00952504	FALSE	-0.970047	-1	121	-1	-1	-1	-0.969394	-1	105	-1	-1	-1	-0.000653236	-0.000597187	FALSE	0.8964179469763502	TRUE
months_since_stroke_diagnosis	-0.723954	-1	169	-1	-1	-1	-0.338816	-1	196	-1	-1	-1	-0.385138	-0.0790855	FALSE	-0.700729	-1	167	-1	-1	-1	-0.716327	-1	145	-1	-1	-1	0.0155976	0.00432365	FALSE	0.00513136	TRUE
months_since_hypertension_diagnosis	12.619561271586372	-1	191	-1	-1	18	17.133134181117693	-1	199	-1	-1	26	-4.51357	-0.163842	TRUE	10.94292832700109	-1	191	-1	-1	13	10.818550473560379	-1	187	-1	-1	13	0.12437785416841507	0.00549503	FALSE	0.00111596	TRUE
months_since_hyperlipidemia_diagnosis	14.499503698831168	-1	195	-1	-1	24	16.30049750882518	-1	199	-1	-1	24	-1.80099	-0.0646484	FALSE	11.147645634467992	-1	195	-1	-1	14	11.059947626766382	-1	191	-1	-1	14	0.087698	0.00385433	FALSE	0.0478625	TRUE
months_since_bacterial_infection_diagnosis	6.748296608866459	-1	190	-1	-1	-1	8.128544724445879	-1	200	-1	-1	-1	-1.38025	-0.0649651	FALSE	4.744943495798992	-1	190	-1	-1	-1	4.641782233695543	-1	188	-1	-1	-1	0.10316126048564911	0.00625186	FALSE	0.000895002	TRUE
months_since_viral_infection_diagnosis	6.0822622599126035	-1	191	-1	-1	-1	7.527848201717214	-1	199	-1	-1	-1	-1.44559	-0.0708378	FALSE	4.279046132471119	-1	191	-1	-1	-1	4.2198475115567025	-1	188	-1	-1	-1	0.0591986	0.0037592	FALSE	0.1187981377585993	TRUE
months_since_other_infection_diagnosis	0.0738647	-1	177	-1	-1	-1	0.5296466919708757	-1	197	-1	-1	-1	-0.455782	-0.0536171	FALSE	-0.168235	-1	174	-1	-1	-1	-0.184709	-1	180	-1	-1	-1	0.016473840922117233	0.00261291	FALSE	0.14585104537001387	TRUE
months_since_atrial_fibrillation_diagnosis	0.1071710287490754	-1	178	-1	-1	-1	0.8600797922828041	-1	194	-1	-1	-1	-0.752909	-0.0856052	FALSE	0.1345609024662876	-1	178	-1	-1	-1	0.10347430080875479	-1	170	-1	-1	-1	0.031086601316928864	0.00432986	FALSE	0.0079977	TRUE
months_since_atherosclerosis_diagnosis	-0.556061	-1	172	-1	-1	-1	-0.0106737	-1	193	-1	-1	-1	-0.545387	-0.0909327	FALSE	-0.524178	-1	161	-1	-1	-1	-0.547869	-1	151	-1	-1	-1	0.023690883070230484	0.00524725	FALSE	0.00265225	TRUE
months_since_ihd_diagnosis	1.6605700321435752	-1	194	-1	-1	-1	3.7188289351796624	-1	194	-1	-1	-1	-2.05826	-0.146112	TRUE	1.8492897309010654	-1	180	-1	-1	-1	1.7486413548429518	-1	179	-1	-1	-1	0.10064837336540222	0.00871247	FALSE	5.394996544419278e-07	TRUE
months_since_heart_failure_diagnosis	-0.457706	-1	180	-1	-1	-1	0.46293761533937133	-1	191	-1	-1	-1	-0.920644	-0.132279	TRUE	-0.362859	-1	150	-1	-1	-1	-0.386413	-1	153	-1	-1	-1	0.0235537	0.00450094	FALSE	0.00292962	TRUE
months_since_copd_diagnosis	0.010368190870787922	-1	170	-1	-1	-1	1.9161773874147694	-1	192	-1	-1	-1	-1.90581	-0.19115	TRUE	0.255181	-1	164	-1	-1	-1	0.20095369600082333	-1	159	-1	-1	-1	0.0542272	0.00726008	FALSE	4.8370346925916666e-06	TRUE
months_since_asthma_diagnosis	0.8404275741472127	-1	189	-1	-1	-1	2.495289693081868	-1	196	-1	-1	-1	-1.65486	-0.129764	TRUE	0.8945817145372887	-1	180	-1	-1	-1	0.8426501656675157	-1	179	-1	-1	-1	0.0519315	0.00527471	FALSE	0.00350659	TRUE
months_since_b12_deficiency_diagnosis	-0.491054	-1	171	-1	-1	-1	-0.161544	-1	196	-1	-1	-1	-0.329511	-0.0558413	FALSE	-0.546161	-1	166	-1	-1	-1	-0.57209	-1	163	-1	-1	-1	0.025929324328899384	0.00586726	FALSE	0.000171367	TRUE
months_since_brain_injury_diagnosis	-0.565731	-1	187	-1	-1	-1	-0.185725	-1	187	-1	-1	-1	-0.380007	-0.065061	FALSE	-0.630557	-1	177	-1	-1	-1	-0.633389	-1	181	-1	-1	-1	0.00283164	0.000676974	FALSE	0.5140360205493297	TRUE
months_since_anxiety_diagnosis	2.1203168685079397	-1	190	-1	-1	-1	3.5212263343578805	-1	196	-1	-1	-1	-1.40091	-0.0947372	FALSE	1.4744323135990303	-1	190	-1	-1	-1	1.4345877751953275	-1	183	-1	-1	-1	0.039844539016485214	0.00360919	FALSE	0.0855711	TRUE
months_since_obesity_diagnosis	2.2742657608601706	-1	185	-1	-1	-1	4.508712109817085	-1	199	-1	-1	-1	-2.23445	-0.146057	TRUE	1.7703439423437022	-1	185	-1	-1	-1	1.7214169932846766	-1	181	-1	-1	-1	0.0489269	0.00429853	FALSE	0.028096613538308685	TRUE
months_since_alcohol_disorder_diagnosis	-0.659664	-1	185	-1	-1	-1	-0.0951626	-1	196	-1	-1	-1	-0.564501	-0.093199	FALSE	-0.664625	-1	185	-1	-1	-1	-0.672972	-1	157	-1	-1	-1	0.00834627	0.00200207	FALSE	0.12071621173908474	TRUE
months_since_tobacco_use_diagnosis	1.9845305063727618	-1	196	-1	-1	-1	6.106799200832363	-1	198	-1	-1	-1	-4.12227	-0.250716	TRUE	2.085069340217326	-1	196	-1	-1	-1	1.9636389105681296	-1	188	-1	-1	-1	0.1214304268360138	0.010148503759898947	FALSE	4.642284390299954e-09	TRUE
months_since_substance_use_disorder_diagnosis	-0.845493	-1	154	-1	-1	-1	-0.384324	-1	196	-1	-1	-1	-0.461169	-0.100506	TRUE	-0.837586	-1	139	-1	-1	-1	-0.847826	-1	154	-1	-1	-1	0.010240225121378899	0.00374676	FALSE	0.00574805	TRUE
months_since_herpes_simplex_diagnosis	-0.403847	-1	175	-1	-1	-1	-0.455066	-1	190	-1	-1	-1	0.051219	0.0086035	FALSE	-0.632781	-1	175	-1	-1	-1	-0.628775	-1	185	-1	-1	-1	-0.00400661	-0.000897621	FALSE	0.3611204610265303	TRUE
months_since_herpes_zoster_diagnosis	-0.395252	-1	175	-1	-1	-1	-0.259353	-1	193	-1	-1	-1	-0.135899	-0.0226014	FALSE	-0.533544	-1	175	-1	-1	-1	-0.530478	-1	167	-1	-1	-1	-0.00306606	-0.000669383	FALSE	0.2913096941105684	TRUE
months_since_mobility_problems_diagnosis	-0.437824	-1	141	-1	-1	-1	0.15773005893135186	-1	195	-1	-1	-1	-0.595554	-0.0955356	FALSE	-0.479111	-1	141	-1	-1	-1	-0.509734	-1	166	-1	-1	-1	0.030623475089669228	0.00677888	FALSE	3.3735916347477554e-05	TRUE
months_since_falls_fractures_diagnosis	4.20159	-1	197	-1	-1	-1	5.657099874170516	-1	198	-1	-1	-1	-1.45551	-0.0818982	FALSE	3.0927680912071858	-1	197	-1	-1	-1	3.0506	-1	187	-1	-1	-1	0.0421702	0.00306491	FALSE	0.0777877	TRUE
months_since_ulcers_weight_loss_diagnosis	-0.461697	-1	156	-1	-1	-1	0.0117549	-1	189	-1	-1	-1	-0.473451	-0.0749887	FALSE	-0.50756	-1	148	-1	-1	-1	-0.529051	-1	189	-1	-1	-1	0.021491	0.00460894	FALSE	0.00359891	TRUE
months_since_incontinence_diagnosis	-0.0733489	-1	171	-1	-1	-1	0.1429131963282272	-1	197	-1	-1	-1	-0.216262	-0.0284655	FALSE	-0.246299	-1	171	-1	-1	-1	-0.268642	-1	165	-1	-1	-1	0.022343	0.00373709	FALSE	0.023035638148645173	TRUE
months_since_dependence_care_diagnosis	-0.990962	-1	90	-1	-1	-1	-0.922128	-1	152	-1	-1	-1	-0.0688341	-0.0593958	FALSE	-0.989524	-1	90	-1	-1	-1	-0.990956	-1	106	-1	-1	-1	0.00143226	0.00275952	FALSE	0.033565433167245265	TRUE
months_since_cognitive_decline_diagnosis	-0.992673	-1	87	-1	-1	-1	-0.987809	-1	154	-1	-1	-1	-0.0048644	-0.00778011	FALSE	-0.992499	-1	84	-1	-1	-1	-0.992916	-1	154	-1	-1	-1	0.000417385	0.000801314	FALSE	0.4073761923035719	TRUE
months_since_general_examination_diagnosis	13.153613172588162	-1	188	-1	-1	19	11.06507552362389	-1	199	-1	-1	9	2.088537648964273	0.0819414	FALSE	7.389420149400938	-1	187	-1	-1	0	7.490292941334546	-1	191	-1	-1	0	-0.100873	-0.00511866	FALSE	0.000762136	TRUE
months_since_immunization_encounter_diagnosis	1.247146154553006	-1	157	-1	-1	-1	3.807852517056482	-1	185	-1	-1	-1	-2.56071	-0.230136	TRUE	0.49636789337815934	-1	150	-1	-1	-1	0.442138	-1	181	-1	-1	-1	0.05423	0.00778663	FALSE	9.136463770767005e-07	TRUE
months_since_drug_therapy_diagnosis	4.149546323413679	-1	183	-1	-1	-1	7.17033	-1	196	-1	-1	0	-3.02078	-0.168799	TRUE	3.5900994005094384	-1	183	-1	-1	-1	3.497515701964282	-1	182	-1	-1	-1	0.0925837	0.00656455	FALSE	0.000120746	TRUE
months_since_donepezil_first	-1	-1	-1	-1	-1	-1	-1	-1	-1	-1	-1	-1	0		FALSE	-1	-1	-1	-1	-1	-1	-1	-1	-1	-1	-1	-1	0		FALSE	1	TRUE
months_since_donepezil_last	-1	-1	-1	-1	-1	-1	-1	-1	-1	-1	-1	-1	0		FALSE	-1	-1	-1	-1	-1	-1	-1	-1	-1	-1	-1	-1	0		FALSE	1	TRUE
months_since_donepezil_memantine_first	-1	-1	-1	-1	-1	-1	-1	-1	-1	-1	-1	-1	0		FALSE	-1	-1	-1	-1	-1	-1	-1	-1	-1	-1	-1	-1	0		FALSE	1	TRUE
months_since_donepezil_memantine_last	-1	-1	-1	-1	-1	-1	-1	-1	-1	-1	-1	-1	0		FALSE	-1	-1	-1	-1	-1	-1	-1	-1	-1	-1	-1	-1	0		FALSE	1	TRUE
months_since_memantine_first	-1	-1	-1	-1	-1	-1	-1	-1	-1	-1	-1	-1	0		FALSE	-1	-1	-1	-1	-1	-1	-1	-1	-1	-1	-1	-1	0		FALSE	1	TRUE
months_since_memantine_last	-1	-1	-1	-1	-1	-1	-1	-1	-1	-1	-1	-1	0		FALSE	-1	-1	-1	-1	-1	-1	-1	-1	-1	-1	-1	-1	0		FALSE	1	TRUE
months_since_galantamine_first	-1	-1	-1	-1	-1	-1	-1	-1	-1	-1	-1	-1	0		FALSE	-1	-1	-1	-1	-1	-1	-1	-1	-1	-1	-1	-1	0		FALSE	1	TRUE
months_since_galantamine_last	-1	-1	-1	-1	-1	-1	-1	-1	-1	-1	-1	-1	0		FALSE	-1	-1	-1	-1	-1	-1	-1	-1	-1	-1	-1	-1	0		FALSE	1	TRUE
months_since_rivastigmine_first	-1	-1	-1	-1	-1	-1	-1	-1	-1	-1	-1	-1	0		FALSE	-1	-1	-1	-1	-1	-1	-1	-1	-1	-1	-1	-1	0		FALSE	1	TRUE
months_since_rivastigmine_last	-1	-1	-1	-1	-1	-1	-1	-1	-1	-1	-1	-1	0		FALSE	-1	-1	-1	-1	-1	-1	-1	-1	-1	-1	-1	-1	0		FALSE	1	TRUE
months_since_antidepressants_first	5.2510483281792615	-1	193	-1	-1	-1	5.96881	-1	200	-1	-1	-1	-0.717757	-0.0365182	FALSE	3.6898086604516336	-1	187	-1	-1	-1	3.63581	-1	195	-1	-1	-1	0.0539999	0.00345613	FALSE	0.0697427	TRUE
months_since_antidepressants_last	1.1993329275582256	-1	177	-1	-1	-1	1.4946133466389628	-1	194	-1	-1	-1	-0.29528	-0.0303874	FALSE	0.718691	-1	177	-1	-1	-1	0.699926	-1	162	-1	-1	-1	0.018765170127153397	0.00241594	FALSE	0.44716840506986943	TRUE
months_since_antipsychotics_first	-0.686629	-1	162	-1	-1	-1	-0.380011	-1	190	-1	-1	-1	-0.306618	-0.0583806	FALSE	-0.718331	-1	147	-1	-1	-1	-0.725182	-1	157	-1	-1	-1	0.00685112	0.00180783	FALSE	0.20015610194199696	TRUE
months_since_antipsychotics_last	-0.828184	-1	134	-1	-1	-1	-0.66455	-1	180	-1	-1	-1	-0.163634	-0.0471395	FALSE	-0.846694	-1	134	-1	-1	-1	-0.850961	-1	145	-1	-1	-1	0.00426676	0.00170436	FALSE	0.15595533464103467	TRUE
months_since_angiotensin_antagonist_first	5.069715074909178	-1	194	-1	-1	-1	7.067114158358429	-1	197	-1	-1	-1	-1.9974	-0.103277	TRUE	4.294547980685941	-1	194	-1	-1	-1	4.199667235568058	-1	189	-1	-1	-1	0.0948807	0.00600128	FALSE	9.010688010140406e-05	TRUE
months_since_angiotensin_antagonist_last	0.9214170103472652	-1	193	-1	-1	-1	1.614644871437122	-1	190	-1	-1	-1	-0.693228	-0.0792991	FALSE	0.7783414380340598	-1	177	-1	-1	-1	0.7380595030832169	-1	176	-1	-1	-1	0.0402819	0.00558033	FALSE	7.461258626961883e-05	TRUE
months_since_adrenergics_first	5.070808666118961	-1	193	-1	-1	-1	6.920237022083956	-1	199	-1	-1	-1	-1.84943	-0.0960607	FALSE	4.3297569733302455	-1	186	-1	-1	-1	4.226927332138355	-1	192	-1	-1	-1	0.10282964259386063	0.00649448	FALSE	0.000911765	TRUE
months_since_adrenergics_last	1.0542373929950115	-1	181	-1	-1	-1	1.626224970254242	-1	190	-1	-1	-1	-0.571988	-0.0633067	FALSE	0.8217108780235394	-1	181	-1	-1	-1	0.8016764008839412	-1	156	-1	-1	-1	0.0200345	0.00270936	FALSE	0.016799447850056007	TRUE
months_since_nsaids_first	6.361117100691365	-1	193	-1	-1	-1	7.469871463055613	-1	199	-1	-1	-1	-1.10875	-0.0528213	FALSE	4.445898621200296	-1	186	-1	-1	-1	4.366857062810716	-1	193	-1	-1	-1	0.0790416	0.00481313	FALSE	0.011083206669979185	TRUE
months_since_nsaids_last	3.3604638573564025	-1	180	-1	-1	-1	3.802585935935884	-1	195	-1	-1	-1	-0.442122	-0.0314568	FALSE	2.2086624527940493	-1	169	-1	-1	-1	2.151519309771096	-1	183	-1	-1	-1	0.0571431	0.00516006	FALSE	0.0116127	TRUE
months_since_antidiabetics_first	1.703338364580746	-1	187	-1	-1	-1	4.125542140429023	-1	198	-1	-1	-1	-2.4222	-0.166025	TRUE	2.0340125844418333	-1	187	-1	-1	-1	1.915712541845699	-1	196	-1	-1	-1	0.11830004304647446	0.00971256	FALSE	9.283058395242712e-09	TRUE
months_since_antidiabetics_last	-0.351261	-1	166	-1	-1	-1	0.20879317802952896	-1	198	-1	-1	-1	-0.560054	-0.108565	TRUE	-0.261935	-1	160	-1	-1	-1	-0.296841	-1	157	-1	-1	-1	0.034906	0.00815565	FALSE	2.2694790975081838e-08	TRUE
months_since_antihypertensives_first	4.7138093639429695	-1	196	-1	-1	-1	6.532610894364437	-1	197	-1	-1	-1	-1.8188	-0.0971682	FALSE	4.020473303087219	-1	196	-1	-1	-1	3.9336815352904684	-1	187	-1	-1	-1	0.0867918	0.00563518	FALSE	0.0020077	TRUE
months_since_antihypertensives_last	0.826739	-1	156	-1	-1	-1	1.4455206570933907	-1	189	-1	-1	-1	-0.618782	-0.0736206	FALSE	0.675202	-1	155	-1	-1	-1	0.6369494306697885	-1	171	-1	-1	-1	0.0382522	0.00551214	FALSE	0.00586957	TRUE
months_since_anticholinergics_first	1.334522454557282	-1	194	-1	-1	-1	1.91085	-1	194	-1	-1	-1	-0.576324	-0.0479557	FALSE	0.888487	-1	175	-1	-1	-1	0.8526273810238509	-1	184	-1	-1	-1	0.0358594	0.00374849	FALSE	0.0890506	TRUE
months_since_anticholinergics_last	0.5530769307753125	-1	180	-1	-1	-1	0.8674197590671399	-1	194	-1	-1	-1	-0.314343	-0.0351054	FALSE	0.21498612052133095	-1	175	-1	-1	-1	0.2016369494306698	-1	184	-1	-1	-1	0.013349170796573162	0.00189506	FALSE	0.4173024571928401	TRUE
months_since_antivirals_first	2.3455484378113254	-1	191	-1	-1	-1	2.5700324584052123	-1	199	-1	-1	-1	-0.224484	-0.017108	FALSE	1.3084045889473037	-1	191	-1	-1	-1	1.3126527671763908	-1	185	-1	-1	-1	-0.00424818	-0.000421409	FALSE	0.30804406803639517	TRUE
months_since_antivirals_last	1.0201149817446693	-1	184	-1	-1	-1	1.3994889020054917	-1	192	-1	-1	-1	-0.379374	-0.0406616	FALSE	0.5124572251906105	-1	184	-1	-1	-1	0.5070054917566474	-1	161	-1	-1	-1	0.00545173	0.000755987	FALSE	0.23573449749165443	TRUE
months_since_glucocorticoids_first	4.0671985413931555	-1	192	-1	-1	-1	5.7954861136324265	-1	196	-1	-1	-1	-1.72829	-0.0977021	FALSE	3.016462405337953	-1	185	-1	-1	-1	2.9540790801522028	-1	194	-1	-1	-1	0.0623833	0.00454049	FALSE	0.0468283	TRUE
months_since_glucocorticoids_last	2.3963112677196805	-1	180	-1	-1	-1	2.9815106903194284	-1	194	-1	-1	-1	-0.585199	-0.0478914	FALSE	1.573085246585877	-1	173	-1	-1	-1	1.552506167863075	-1	176	-1	-1	-1	0.020579079166054726	0.00212343	FALSE	0.16296854737431232	TRUE
months_since_statins_first	8.585326043938348	-1	200	-1	-1	2	9.637786137595008	-1	197	-1	-1	5	-1.05246	-0.0463155	FALSE	6.708851133657522	-1	200	-1	-1	-1	6.63164	-1	195	-1	-1	-1	0.0772105	0.00408895	FALSE	0.0295112	TRUE
months_since_statins_last	1.486245042674622	-1	175	-1	-1	0	1.8903745631496998	-1	188	-1	-1	1	-0.40413	-0.0468326	FALSE	1.2019099649225122	-1	175	-1	-1	-1	1.1772027776110143	-1	176	-1	-1	-1	0.024707186967134476	0.00334948	FALSE	0.19493432518279274	TRUE
months_since_nutrition_first	5.6924779666845895	-1	195	-1	-1	-1	5.984482154101181	-1	198	-1	-1	-1	-0.292004	-0.0152749	FALSE	3.9177265671232173	-1	188	-1	-1	-1	3.8644671052067343	-1	189	-1	-1	-1	0.053259462118148804	0.00349211	FALSE	0.0836115	TRUE
months_since_nutrition_last	3.0625557827047003	-1	179	-1	-1	-1	2.9887578150690404	-1	192	-1	-1	-1	0.073798	0.00560849	FALSE	1.9036183843772245	-1	169	-1	-1	-1	1.8935725577978084	-1	182	-1	-1	-1	0.010045826435089111	0.00096087	FALSE	0.5148399130305039	TRUE
months_since_cancer_treatment_first	-0.544188	-1	173	-1	-1	-1	-0.30131	-1	195	-1	-1	-1	-0.242878	-0.0414359	FALSE	-0.5891	-1	160	-1	-1	-1	-0.595481	-1	183	-1	-1	-1	0.00638084	0.0013885	FALSE	0.5502175360289794	TRUE
months_since_cancer_treatment_last	-0.747173	-1	173	-1	-1	-1	-0.638949	-1	181	-1	-1	-1	-0.108224	-0.0279732	FALSE	-0.782657	-1	159	-1	-1	-1	-0.789283	-1	175	-1	-1	-1	0.0066267	0.00222988	FALSE	0.2901038807685571	TRUE
months_since_steroids_first	9.426486014860831	-1	193	-1	-1	5	8.891974402569286	-1	200	-1	-1	-1	0.5345116122915456	0.02289	FALSE	6.229008539238473	-1	189	-1	-1	-1	6.213952663973676	-1	183	-1	-1	-1	0.015055875293910503	0.000805824	FALSE	0.8210880831764471	TRUE
months_since_steroids_last	3.9132942297142015	-1	189	-1	-1	1	3.8862791402101444	-1	193	-1	-1	-1	0.027015089504057066	0.00199802	FALSE	2.5392913604176135	-1	189	-1	-1	-1	2.5523889570236453	-1	177	-1	-1	-1	-0.0130976	-0.00120727	FALSE	0.31967169865401035	TRUE
months_since_antibacterial_first	12.995170730331507	-1	199	-1	-1	18	14.318561767961302	-1	200	-1	-1	19	-1.32339	-0.0491982	FALSE	9.300692973353117	-1	199	-1	-1	8	9.171137831370766	-1	192	-1	-1	8	0.1295551359653473	0.00601309	FALSE	0.00145186	TRUE
months_since_antibacterial_last	5.351344835147039	-1	188	-1	-1	5	5.332089215489994	-1	193	-1	-1	5	0.0192556	0.00137222	FALSE	3.650211408331118	-1	177	-1	-1	2	3.594190344685632	-1	182	-1	-1	2	0.0560211	0.00486439	FALSE	0.00575156	TRUE
months_since_contraceptives_first	-0.672538	-1	176	-1	-1	-1	-0.743897	-1	199	-1	-1	-1	0.0713589	0.013913714041966356	FALSE	-0.817518	-1	174	-1	-1	-1	-0.823082	-1	184	-1	-1	-1	0.00556323	0.00146472	FALSE	0.46468183267616514	TRUE
months_since_contraceptives_last	-0.766383	-1	172	-1	-1	-1	-0.819133	-1	199	-1	-1	-1	0.0527506	0.013108286613322057	FALSE	-0.876097	-1	170	-1	-1	-1	-0.880003	-1	182	-1	-1	-1	0.00390655	0.00135881	FALSE	0.4644562035061992	TRUE
months_since_antiallergics_first	2.9770618788843186	-1	189	-1	-1	-1	3.0566751348284185	-1	197	-1	-1	-1	-0.0796133	-0.00510875	FALSE	1.8701932835330206	-1	189	-1	-1	-1	1.844546980105604	-1	197	-1	-1	-1	0.025646302849054337	0.00206208	FALSE	0.28537612537733814	TRUE
months_since_antiallergics_last	1.7650034436295583	-1	189	-1	-1	-1	1.771504082456175	-1	195	-1	-1	-1	-0.00650064	-0.000548062	FALSE	0.995244	-1	189	-1	-1	-1	0.9757888146553573	-1	189	-1	-1	-1	0.019455570727586746	0.0020511	FALSE	0.3554151964650698	TRUE
months_since_analgesics_first	7.776716333175936	-1	196	-1	-1	-1	10.51401836923744	-1	200	-1	-1	6	-2.7373	-0.119463	TRUE	6.026439620694289	-1	196	-1	-1	-1	5.911121307501208	-1	187	-1	-1	-1	0.11531831324100494	0.00641087	FALSE	0.000845509	TRUE
months_since_analgesics_last	3.9514161642242827	-1	189	-1	-1	-1	4.787451906270001	-1	199	-1	-1	1	-0.836036	-0.0576818	FALSE	2.806880848034717	-1	181	-1	-1	-1	2.7762788131401925	-1	183	-1	-1	-1	0.030602	0.002653	FALSE	0.0972991	TRUE
months_since_antiarrhythmics_first	-0.483353	-1	174	-1	-1	-1	-0.432417	-1	193	-1	-1	-1	-0.0509355	-0.00947312	FALSE	-0.601576	-1	163	-1	-1	-1	-0.606001	-1	185	-1	-1	-1	0.00442542	0.00102574	FALSE	0.342355	TRUE
months_since_antiarrhythmics_last	-0.650026	-1	149	-1	-1	-1	-0.628865	-1	193	-1	-1	-1	-0.0211615	-0.00521107	FALSE	-0.739968	-1	135	-1	-1	-1	-0.742416	-1	183	-1	-1	-1	0.00244856	0.000763751	FALSE	0.3675297493388524	TRUE
months_since_antifungal_first	1.7808996379867368	-1	183	-1	-1	-1	2.235479298300939	-1	197	-1	-1	-1	-0.45458	-0.0347925	FALSE	1.0337652981586463	-1	183	-1	-1	-1	0.9980460095426776	-1	195	-1	-1	-1	0.035719290375709534	0.0035527	FALSE	0.0850893	TRUE
months_since_antifungal_last	0.999344	-1	182	-1	-1	-1	1.2326260914125786	-1	196	-1	-1	-1	-0.233282	-0.0233975	FALSE	0.44920911271394554	-1	172	-1	-1	-1	0.4269390532222975	-1	190	-1	-1	-1	0.0222701	0.00287957	FALSE	0.20716290542446958	TRUE
months_since_diuretic_first	3.783853789948605	-1	194	-1	-1	-1	4.92556	-1	199	-1	-1	-1	-1.14171	-0.0664252	FALSE	3.0757553666841053	-1	194	-1	-1	-1	3.0019239730472247	-1	189	-1	-1	-1	0.0738314	0.00521803	FALSE	0.000627962	TRUE
months_since_diuretic_last	0.7666884111175101	-1	165	-1	-1	-1	1.2665121374103607	-1	192	-1	-1	-1	-0.499824	-0.0569931	FALSE	0.5591671741038373	-1	164	-1	-1	-1	0.537989	-1	170	-1	-1	-1	0.021177997812628746	0.00294927	FALSE	0.00322248	TRUE
months_since_vassopressin_first	-0.984964	-1	128	-1	-1	-1	-0.984896	-1	182	-1	-1	-1	-6.72632e-05	-7.26563e-05	FALSE	-0.99037	-1	95	-1	-1	-1	-0.990369	-1	116	-1	-1	-1	-1.4294e-06	-2.15356e-06	FALSE	0.9122304987040375	TRUE
months_since_vassopressin_last	-0.98898	-1	118	-1	-1	-1	-0.990287	-1	177	-1	-1	-1	0.00130647	0.00184596	FALSE	-0.993498	-1	94	-1	-1	-1	-0.993189	-1	91	-1	-1	-1	-0.000308751	-0.000605723	FALSE	0.9488074173203275	TRUE
months_since_antihypotensives_first	-0.823164	-1	164	-1	-1	-1	-0.86999	-1	192	-1	-1	-1	0.0468261	0.016387702986463533	FALSE	-0.89341	-1	164	-1	-1	-1	-0.888152	-1	183	-1	-1	-1	-0.00525734	-0.00232102	FALSE	0.17897330935604205	TRUE
months_since_antihypotensives_last	-0.865856	-1	123	-1	-1	-1	-0.897215	-1	192	-1	-1	-1	0.031359465197110525	0.013257563644877492	FALSE	-0.918111	-1	117	-1	-1	-1	-0.913779	-1	183	-1	-1	-1	-0.00433251	-0.00235309	FALSE	0.19641166008386834	TRUE
months_since_diagnostics_first	-0.500893	-1	157	-1	-1	-1	-0.522495	-1	188	-1	-1	-1	0.0216018	0.00407471	FALSE	-0.653625	-1	157	-1	-1	-1	-0.662133	-1	143	-1	-1	-1	0.00850779	0.00203113	FALSE	0.27228366144902083	TRUE
months_since_diagnostics_last	-0.592986	-1	156	-1	-1	-1	-0.622203	-1	187	-1	-1	-1	0.029217726417934187	0.00652488	FALSE	-0.717826	-1	146	-1	-1	-1	-0.72591	-1	140	-1	-1	-1	0.00808326	0.00226471	FALSE	0.2563189213723176	TRUE
months_since_antiplatelets_first	0.8674844035879253	-1	177	-1	-1	-1	1.9889741007030062	-1	193	-1	-1	-1	-1.12149	-0.0999147	FALSE	0.8206431158643441	-1	177	-1	-1	-1	0.7759886448425801	-1	182	-1	-1	-1	0.044654469937086105	0.00490035	FALSE	0.010178716402865657	TRUE
months_since_antiplatelets_last	-0.0425882	-1	172	-1	-1	-1	0.44533886305333076	-1	190	-1	-1	-1	-0.487927	-0.0701587	FALSE	-0.0973879	-1	137	-1	-1	-1	-0.11662	-1	170	-1	-1	-1	0.019232584163546562	0.00344054	FALSE	0.00927661	TRUE
months_since_sympathomimetics_first	1.9740576873912208	-1	175	-1	-1	-1	3.906433641804019	-1	200	-1	-1	-1	-1.93238	-0.130074	TRUE	1.6796256114260557	-1	174	-1	-1	-1	1.6009099563461093	-1	189	-1	-1	-1	0.0787157	0.00687894	FALSE	4.030889582786537e-05	TRUE
months_since_sympathomimetics_last	0.7943366168363917	-1	172	-1	-1	-1	1.5199693361950117	-1	194	-1	-1	-1	-0.725633	-0.0770947	FALSE	0.5179375466341907	-1	172	-1	-1	-1	0.4956474755358108	-1	172	-1	-1	-1	0.022290071472525597	0.00300546	FALSE	0.0046071	TRUE
months_since_antiemetics_first	1.0365970935220643	-1	180	-1	-1	-1	1.8852181995284247	-1	197	-1	-1	-1	-0.848621	-0.0732665	FALSE	0.5864272706741338	-1	178	-1	-1	-1	0.5610797119472151	-1	183	-1	-1	-1	0.0253476	0.00291842	FALSE	0.11507619511769171	TRUE
months_since_antiemetics_last	0.5974965677430625	-1	167	-1	-1	-1	1.1141949247045912	-1	191	-1	-1	-1	-0.516698	-0.0554738	FALSE	0.22266343050397802	-1	160	-1	-1	-1	0.20249744852014168	-1	183	-1	-1	-1	0.020165981724858284	0.00284776	FALSE	0.0759083	TRUE
months_since_muscle_relaxants_first	2.5803584832017292	-1	187	-1	-1	-1	3.6673840745308883	-1	197	-1	-1	-1	-1.08703	-0.0701837	FALSE	1.7147159638304503	-1	183	-1	-1	-1	1.672231322738617	-1	182	-1	-1	-1	0.0424846	0.00361163	FALSE	0.0494032	TRUE
months_since_muscle_relaxants_last	1.4334196742699459	-1	173	-1	-1	-1	1.9461230929779265	-1	186	-1	-1	-1	-0.512703	-0.0454886	FALSE	0.8040763642912889	-1	173	-1	-1	-1	0.7747236254170276	-1	182	-1	-1	-1	0.029352739453315735	0.00339247	FALSE	0.0755225	TRUE
months_since_laxatives_first	1.320906243204859	-1	186	-1	-1	-1	1.6328634350722975	-1	196	-1	-1	-1	-0.311957	-0.0273003	FALSE	0.5841573827105435	-1	186	-1	-1	-1	0.5503992315543015	-1	176	-1	-1	-1	0.0337582	0.00394236	FALSE	0.022702394323440574	TRUE
months_since_laxatives_last	0.9570979255429971	-1	186	-1	-1	-1	1.1490309158788925	-1	189	-1	-1	-1	-0.191933	-0.0194852	FALSE	0.33261291549098476	-1	186	-1	-1	-1	0.30588884410100714	-1	175	-1	-1	-1	0.0267241	0.00358456	FALSE	0.028631593956697125	TRUE
months_since_anxiolytics_first	2.861717120161291	-1	193	-1	-1	-1	3.6008427878336478	-1	198	-1	-1	-1	-0.739126	-0.0469572	FALSE	1.9760375303390252	-1	193	-1	-1	-1	1.955028202071487	-1	188	-1	-1	-1	0.021009327843785286	0.00170307	FALSE	0.5402049663075915	TRUE
months_since_anxiolytics_last	0.914279	-1	177	-1	-1	-1	1.283869707874353	-1	197	-1	-1	-1	-0.369591	-0.0379849	FALSE	0.4548895502248447	-1	177	-1	-1	-1	0.4591420166553744	-1	182	-1	-1	-1	-0.00425247	-0.000565325	FALSE	0.5523493079293833	TRUE
months_since_antiepileptics_first	0.9291422041594678	-1	182	-1	-1	-1	2.0651382827646803	-1	194	-1	-1	-1	-1.136	-0.0973774	FALSE	0.6737893692627438	-1	182	-1	-1	-1	0.627987	-1	183	-1	-1	-1	0.0458023	0.00513816	FALSE	0.00355518	TRUE
months_since_antiepileptics_last	0.017778590541072902	-1	168	-1	-1	-1	0.5505524879071954	-1	189	-1	-1	-1	-0.532774	-0.0723401	FALSE	-0.128249	-1	164	-1	-1	-1	-0.14993	-1	170	-1	-1	-1	0.021681146696209908	0.00384235	FALSE	0.019628339527318007	TRUE
months_since_salicylates_first	2.2274196615326107	-1	190	-1	-1	-1	2.747396014327756	-1	194	-1	-1	-1	-0.519976	-0.0377407	FALSE	1.4868366509718494	-1	190	-1	-1	-1	1.426877589001621	-1	176	-1	-1	-1	0.059959061443805695	0.00551625	FALSE	0.00272385	TRUE
months_since_salicylates_last	1.6655776245051772	-1	183	-1	-1	-1	1.9498746373195934	-1	189	-1	-1	-1	-0.284297	-0.0241538	FALSE	1.0346229384471566	-1	183	-1	-1	-1	0.9948055586525899	-1	176	-1	-1	-1	0.0398174	0.00423768	FALSE	0.015963647200750164	TRUE
months_since_antitussives_first	2.9786158337814146	-1	184	-1	-1	-1	3.744551365504049	-1	196	-1	-1	-1	-0.765936	-0.0484818	FALSE	2.0068053756893285	-1	184	-1	-1	-1	1.9306354828657764	-1	183	-1	-1	-1	0.0761699	0.00619384	FALSE	0.00214962	TRUE
months_since_antitussives_last	1.8734381979945975	-1	180	-1	-1	-1	2.2430809343954325	-1	195	-1	-1	-1	-0.369643	-0.0311707	FALSE	1.1275239638990615	-1	180	-1	-1	-1	1.0819646823729192	-1	183	-1	-1	-1	0.0455593	0.00488881	FALSE	0.00975163	TRUE
months_since_ulcer_treatment_first	0.2894741391153557	-1	192	-1	-1	-1	0.7318867264935898	-1	195	-1	-1	-1	-0.442413	-0.0478754	FALSE	0.0134621	-1	172	-1	-1	-1	-0.0105976	-1	182	-1	-1	-1	0.0240597	0.00340066	FALSE	0.0640754	TRUE
months_since_ulcer_treatment_last	-0.122577	-1	171	-1	-1	-1	0.16652	-1	188	-1	-1	-1	-0.289097	-0.0408777	FALSE	-0.321315	-1	171	-1	-1	-1	-0.335463	-1	182	-1	-1	-1	0.014148205518722534	0.0026326	FALSE	0.19604993748624544	TRUE
months_since_amebicides_first	-0.145217	-1	180	-1	-1	-1	0.1411429736214514	-1	196	-1	-1	-1	-0.28636	-0.0377311	FALSE	-0.342806	-1	180	-1	-1	-1	-0.363915	-1	165	-1	-1	-1	0.021109385415911674	0.00369172	FALSE	0.0480961	TRUE
months_since_amebicides_last	-0.25804	-1	180	-1	-1	-1	-0.0194343	-1	196	-1	-1	-1	-0.238606	-0.0353835	FALSE	-0.431067	-1	180	-1	-1	-1	-0.447254	-1	165	-1	-1	-1	0.016186531633138657	0.00317827	FALSE	0.0673797	TRUE
months_since_antastmatics_first	-0.227507	-1	177	-1	-1	-1	0.13331182579307327	-1	195	-1	-1	-1	-0.360819	-0.0481448	FALSE	-0.304126	-1	173	-1	-1	-1	-0.324332	-1	184	-1	-1	-1	0.020206	0.00335162	FALSE	0.0106003	TRUE
months_since_antastmatics_last	-0.579783	-1	177	-1	-1	-1	-0.419078	-1	193	-1	-1	-1	-0.160706	-0.0329777	FALSE	-0.625225	-1	170	-1	-1	-1	-0.639284	-1	180	-1	-1	-1	0.014058154076337814	0.00355934	FALSE	0.0191544	TRUE
months_since_migraine_first	0.11378079591968564	-1	185	-1	-1	-1	-0.0622096	-1	199	-1	-1	-1	0.17599040522588075	0.0208294	FALSE	-0.330479	-1	184	-1	-1	-1	-0.332493	-1	189	-1	-1	-1	0.00201403	0.000315756	FALSE	0.9309665294607886	TRUE
months_since_migraine_last	-0.50541	-1	172	-1	-1	-1	-0.495299	-1	195	-1	-1	-1	-0.0101109	-0.00196792	FALSE	-0.669427	-1	172	-1	-1	-1	-0.667834	-1	152	-1	-1	-1	-0.00159235	-0.000411583	FALSE	0.6111745230512448	TRUE
months_since_ppi_first	4.568191598635649	-1	193	-1	-1	-1	5.435156840798213	-1	198	-1	-1	-1	-0.866965	-0.0474896	FALSE	3.4158797817019586	-1	193	-1	-1	-1	3.3479232240413728	-1	190	-1	-1	-1	0.0679566	0.00461116	FALSE	0.019655786303008457	TRUE
months_since_ppi_last	1.4646761850953163	-1	183	-1	-1	-1	1.9029805923840486	-1	190	-1	-1	-1	-0.438304	-0.0417439	FALSE	0.984262	-1	183	-1	-1	-1	0.9570150687398691	-1	190	-1	-1	-1	0.0272472	0.00324597	FALSE	0.2029894242451421	TRUE
months_since_bowel_evacuants_first	2.282027347058722	-1	174	-1	-1	-1	1.915960842445511	-1	196	-1	-1	-1	0.366067	0.028019321672976983	FALSE	0.9906188446441794	-1	174	-1	-1	-1	0.982763	-1	184	-1	-1	-1	0.00785599	0.000796823	FALSE	0.8519751121772416	TRUE
months_since_bowel_evacuants_last	1.6852440700880968	-1	174	-1	-1	-1	1.345466248549019	-1	196	-1	-1	-1	0.3397778215390779	0.031029	FALSE	0.6434174678456361	-1	174	-1	-1	-1	0.6461361875602135	-1	174	-1	-1	-1	-0.00271872	-0.000323401	FALSE	0.7948252057181222	TRUE
months_since_glaucoma_first	-0.612897	-1	168	-1	-1	-1	-0.532458	-1	193	-1	-1	-1	-0.0804393	-0.0167902	FALSE	-0.66734	-1	168	-1	-1	-1	-0.675139	-1	172	-1	-1	-1	0.00779881	0.00200624	FALSE	0.25652318453309575	TRUE
months_since_glaucoma_last	-0.810726	-1	131	-1	-1	-1	-0.774125	-1	185	-1	-1	-1	-0.036601	-0.0127459	FALSE	-0.832206	-1	129	-1	-1	-1	-0.839378	-1	172	-1	-1	-1	0.00717273	0.0030384	FALSE	0.17767738286654056	TRUE
months_since_skin_care_first	-0.619373	-1	182	-1	-1	-1	-0.781252	-1	192	-1	-1	-1	0.16187929577988192	0.0368383	FALSE	-0.814921	-1	163	-1	-1	-1	-0.811125	-1	160	-1	-1	-1	-0.00379649	-0.00117196	FALSE	0.32064296409733706	TRUE
months_since_skin_care_last	-0.747304	-1	156	-1	-1	-1	-0.840187	-1	192	-1	-1	-1	0.0928835	0.0278688	FALSE	-0.869148	-1	156	-1	-1	-1	-0.866342	-1	159	-1	-1	-1	-0.00280591	-0.00112817	FALSE	0.21797364868976643	TRUE
months_since_osteoporosis_treatment_first	0.6956459239162575	-1	184	-1	-1	-1	0.3268566072927159	-1	194	-1	-1	-1	0.3687893166235416	0.0390324	FALSE	0.22850681966969413	-1	172	-1	-1	-1	0.23299084897812158	-1	183	-1	-1	-1	-0.00448403	-0.000557945	FALSE	0.6976392008842383	TRUE
months_since_osteoporosis_treatment_last	-0.101909	-1	165	-1	-1	-1	-0.251846	-1	191	-1	-1	-1	0.14993751826445423	0.0242946	FALSE	-0.331052	-1	165	-1	-1	-1	-0.335419	-1	148	-1	-1	-1	0.00436682	0.000845739	FALSE	0.5274579781278608	TRUE
months_since_varivax_vaccination	-0.941063	-1	165	-1	-1	-1	-0.887695	-1	181	-1	-1	-1	-0.0533681	-0.0214668	FALSE	-0.94151	-1	165	-1	-1	-1	-0.940553	-1	168	-1	-1	-1	-0.000957698	-0.000505608	FALSE	0.3833729028822199	TRUE
months_since_prevnar13_vaccination	-0.385207	-1	131	-1	-1	-1	2.6220947963854884	-1	149	-1	-1	-1	-3.0073	-0.39504	TRUE	-0.245232	-1	131	-1	-1	-1	-0.29588	-1	138	-1	-1	-1	0.0506479	0.011507102401043688	FALSE	1.784437346146184e-15	TRUE
months_since_shingrix_vaccination	-0.972371	-1	61	-1	-1	-1	-0.63251	-1	66	-1	-1	-1	-0.33986	-0.166829	TRUE	-0.969893	-1	57	-1	-1	-1	-0.973516	-1	57	-1	-1	-1	0.00362353	0.00644984	FALSE	1.8728635603160857e-05	TRUE
months_since_influenza_vaccination	6.256397099162884	-1	185	-1	0	9	5.701972919171413	-1	185	-1	-1	8	0.5544241799914706	0.0413349	FALSE	5.37488	-1	185	-1	-1	7	5.436177268530033	-1	180	-1	-1	7	-0.0612941	-0.00489178	FALSE	0.000105636	TRUE
months_since_tdap_vaccination	11.463119500769244	-1	192	-1	-1	13	8.64219	-1	197	-1	-1	-1	2.8209311465836233	0.11802778801717198	TRUE	6.994984233712696	-1	191	-1	-1	-1	7.223825533094909	-1	185	-1	-1	-1	-0.228841	-0.0115976	FALSE	4.057314312733231e-15	TRUE
months_since_calmette_guerin_vaccination	-0.98569	-1	118	-1	-1	-1	-0.988726	-1	186	-1	-1	-1	0.00303631	0.00363157	FALSE	-0.990154	-1	118	-1	-1	-1	-0.990203	-1	130	-1	-1	-1	4.859961700276472e-05	6.896078621000285e-05	FALSE	0.8092027277220777	TRUE
months_since_visits_date_1	4.232435442181141	-1	191	-1	-1	-1	5.195970344490629	-1	195	-1	-1	0	-0.963535	-0.0604616	FALSE	3.4917037596091447	-1	191	-1	-1	-1	3.4429197505982043	-1	178	-1	-1	-1	0.048784010112285614	0.00363388	FALSE	0.0314269	TRUE
months_since_visits_date_2	2.3216422792187648	-1	188	-1	-1	-1	4.306751379404421	-1	196	-1	-1	-1	-1.98511	-0.134374	TRUE	1.9909061541408302	-1	188	-1	-1	-1	1.9234927686629675	-1	179	-1	-1	-1	0.0674134	0.00570394	FALSE	0.000675206	TRUE
months_since_visits_date_3	1.126635496587759	-1	194	-1	-1	-1	3.267668772815022	-1	197	-1	-1	-1	-2.14103	-0.161298	TRUE	1.0121727744949214	-1	194	-1	-1	-1	0.9427539401424254	-1	177	-1	-1	-1	0.0694188	0.00685468	FALSE	4.929168572961671e-05	TRUE
months_since_visits_date_4	0.393985	-1	187	-1	-1	-1	2.3611326935704557	-1	195	-1	-1	-1	-1.96715	-0.166962	TRUE	0.37205579235956854	-1	187	-1	-1	-1	0.32765861342435754	-1	171	-1	-1	-1	0.044397179037332535	0.00515099	FALSE	0.00161311	TRUE
months_since_visits_date_5	-0.0441067	-1	187	-1	-1	-1	1.669016330862041	-1	193	-1	-1	-1	-1.71312	-0.163264	TRUE	-0.0273501	-1	187	-1	-1	-1	-0.0708397	-1	185	-1	-1	-1	0.0434895	0.00589878	FALSE	0.000328393	TRUE
months_since_vaccinations_date_1	9.859586345940565	-1	185	-1	3	12	7.507897796998557	-1	191	-1	1	11	2.3516885489420085	0.1445919734420242	TRUE	8.178226228355303	-1	185	-1	1	11	8.317718562480524	-1	180	-1	2	11	-0.139492	-0.00883177	FALSE	5.981268679577258e-11	TRUE
months_since_vaccinations_date_2	10.676588140995023	-1	188	-1	-1	18	8.782994191926788	-1	196	-1	-1	14	1.8935939490682347	0.10131287284840974	TRUE	8.458174312529838	-1	188	-1	-1	14	8.599903658407591	-1	181	-1	-1	14	-0.141729	-0.00817182	FALSE	1.7011535980709144e-08	TRUE
months_since_vaccinations_date_3	9.77358	-1	182	-1	-1	17	8.344068949992895	-1	197	-1	-1	9	1.4295139987184058	0.0714863	FALSE	7.383276586134244	-1	182	-1	-1	-1	7.480234250150802	-1	185	-1	-1	-1	-0.0969577	-0.00534607	FALSE	0.000391148	TRUE
months_since_vaccinations_date_4	8.239913167766172	-1	183	-1	-1	-1	7.4781312921225345	-1	194	-1	-1	-1	0.7617818756436376	0.0368195	FALSE	5.9048319453854665	-1	183	-1	-1	-1	6.010538969745309	-1	169	-1	-1	-1	-0.105707	-0.00580974	FALSE	0.000267209	TRUE
months_since_vaccinations_date_5	6.439324338955047	-1	187	-1	-1	-1	6.299108768333708	-1	195	-1	-1	-1	0.14021557062133905	0.00683115	FALSE	4.366102339356827	-1	187	-1	-1	-1	4.436473154429569	-1	185	-1	-1	-1	-0.0703708	-0.004034	FALSE	0.00981929	TRUE
months_since_prescriptions_date_1	2.646013987413693	-1	177	-1	0	2	2.6075209309514595	-1	188	-1	0	2	0.038493056462233444	0.00446711	FALSE	2.1498354760046543	-1	177	-1	0	2	2.142558398156645	-1	176	-1	0	2	0.00727708	0.000911925	FALSE	0.48208598230949884	TRUE
months_since_prescriptions_date_2	3.7788707624477884	-1	182	-1	1	4	3.425276684823595	-1	190	-1	1	3	0.3535940776241935	0.0366209	FALSE	2.7629525124572254	-1	182	-1	-1	3	2.7610313982109624	-1	164	-1	-1	3	0.00192111	0.000223455	FALSE	0.7792646786942077	TRUE
months_since_prescriptions_date_3	4.629337176369332	-1	188	-1	1	6	4.015152701806945	-1	191	-1	0	5	0.6141844745623875	0.058738130111820185	FALSE	3.232107479480956	-1	181	-1	-1	4	3.2227706355400416	-1	174	-1	-1	4	0.00933684	0.00102474	FALSE	0.9484865903457512	TRUE
months_since_prescriptions_date_4	5.268938825308357	-1	168	-1	-1	7	4.478150482934182	-1	194	-1	-1	6	0.7907883423741753	0.0707933	FALSE	3.5946363176356573	-1	162	-1	-1	5	3.6076052681984123	-1	166	-1	-1	5	-0.012969	-0.00134336	FALSE	0.1776714574531696	TRUE
months_since_prescriptions_date_5	5.751733869757108	-1	174	-1	-1	8	4.847996323662893	-1	194	-1	-1	6	0.9037375460942147	0.0765598	FALSE	3.8790169727013097	-1	169	-1	-1	5	3.8828949362058567	-1	166	-1	-1	5	-0.00387796	-0.000381806	FALSE	0.42429375579103734	TRUE
months_since_enc_date_1	3.1226323340893853	-1	165	0	1	2	2.6548690719842156	-1	185	0	0	2	0.4677632621051697	0.0523037	FALSE	3.3036232443388593	-1	165	0	0	2	3.313999262429352	-1	163	0	0	2	-0.010376	-0.00108433	FALSE	0.19747922798115836	TRUE
months_since_enc_date_2	4.198797049669238	-1	178	0	1	4	3.775235398645025	-1	196	0	1	3	0.4235616510242135	0.0427893	FALSE	4.125124000491714	-1	178	-1	1	4	4.113261405901137	-1	196	-1	1	4	0.0118626	0.00116975	FALSE	0.6927488023915748	TRUE
months_since_enc_date_3	5.1126972126161485	-1	182	-1	2	6	4.632342689804907	-1	189	0	1	5	0.4803545228112416	0.045176290161020975	FALSE	4.766294450781453	-1	182	-1	1	5	4.752239155853252	-1	183	-1	1	5	0.014055294916033745	0.00132301	FALSE	0.7599197416724097	TRUE
months_since_enc_date_4	5.903921370610055	-1	195	-1	2	7	5.30205	-1	191	-1	2	6	0.6018719993944055	0.0533564	FALSE	5.3013647915791156	-1	195	-1	2	6	5.284233426816125	-1	190	-1	2	6	0.017131363973021507	0.00154049	FALSE	0.5216609011793105	TRUE
months_since_enc_date_5	6.573574942386303	-1	188	-1	3	9	5.850367166907157	-1	186	-1	2	7	0.7232077754791462	0.0610471	FALSE	5.73401	-1	186	-1	2	7	5.724443034102637	-1	174	-1	2	7	0.00956984	0.000824921	FALSE	0.46000516513865686	TRUE
months_since_diagnoses_date_1	2.3391206325724596	-1	180	-1	0	2	2.2147179521225557	-1	177	-1	0	2	0.12440268044990388	0.015536252482334404	FALSE	1.8703862525979353	-1	159	-1	-1	1	1.8535507737344803	-1	154	-1	-1	1	0.0168355	0.00233864	FALSE	0.6952139434208249	TRUE
months_since_diagnoses_date_2	3.2622835676548108	-1	168	-1	0	4	3.069253415186467	-1	181	-1	0	3	0.19303015246834354	0.0220116	FALSE	2.4378611022964747	-1	142	-1	-1	3	2.4317904384543034	-1	161	-1	-1	3	0.00607066	0.000783218	FALSE	0.7098575483775067	TRUE
months_since_diagnoses_date_3	3.9982131338302715	-1	145	-1	-1	6	3.6971402059952094	-1	182	-1	-1	5	0.3010729278350621	0.0314727	FALSE	2.8664425366712694	-1	145	-1	-1	3	2.876386875816545	-1	182	-1	-1	3	-0.00994434	-0.00118344	FALSE	0.16805727633621614	TRUE
months_since_diagnoses_date_4	4.511138344746896	-1	147	-1	-1	7	4.166027750950983	-1	182	-1	-1	5	0.3451105937959129	0.0336748	FALSE	3.147554152837217	-1	143	-1	-1	4	3.173319096504544	-1	162	-1	-1	4	-0.0257649	-0.00288738	FALSE	0.012316362899470286	TRUE
months_since_diagnoses_date_5	4.9004877489580405	-1	154	-1	-1	7	4.536260001265556	-1	185	-1	-1	6	0.36422774769248445	0.0334319	FALSE	3.369054051349783	-1	148	-1	-1	4	3.3792428179772838	-1	150	-1	-1	4	-0.0101888	-0.00108254	FALSE	0.10199206775395767	TRUE
months_since_commercial	1.79213	-1	165	-1	0	0	2.675193178859402	-1	190	-1	0	0	-0.883061	-0.0899788	FALSE	1.7236425698333604	-1	165	-1	-1	0	1.7004819938421427	-1	182	-1	-1	0	0.023160576820373535	0.00272821	FALSE	0.6236936151522655	TRUE
months_since_medicare	0.15654457930856286	-1	165	-1	-1	0	0.48274668232360274	-1	187	-1	-1	0	-0.326202	-0.0591784	FALSE	0.3136933707264499	-1	165	-1	-1	0	0.29535273315665944	-1	153	-1	-1	0	0.018340637907385826	0.00352949	FALSE	0.000141425	TRUE
months_since_medicaid	-0.609695	-1	163	-1	-1	-1	-0.0114279	-1	189	-1	-1	-1	-0.598267	-0.107759	TRUE	-0.598946	-1	163	-1	-1	-1	-0.613613	-1	178	-1	-1	-1	0.014667077921330929	0.00374217	FALSE	2.3600536617078465e-05	TRUE
months_since_other_payor_type	-0.334654	-1	188	-1	-1	-1	-0.16959	-1	197	-1	-1	-1	-0.165065	-0.0271842	FALSE	-0.471479	-1	181	-1	-1	-1	-0.480141	-1	185	-1	-1	-1	0.00866217	0.00184339	FALSE	0.0744905	TRUE
months_since_uninsured	1.335122928932038	-1	170	-1	-1	-1	2.3914575473312842	-1	196	-1	-1	-1	-1.05633	-0.0901451	FALSE	0.7289127694062556	-1	161	-1	-1	-1	0.7155650277160753	-1	185	-1	-1	-1	0.013347742147743702	0.00157793	FALSE	0.5767554403852746	TRUE
records_pre_exposure	54.27321402089469	0	200	24	55	81	57.24597485692472	0	200	19	50	88	-2.97276	-0.0726485	FALSE	46.75214481542152	0	200	16	44	72	46.740935456850686	0	198	16	44	72	0.011209358461201191	0.000316653	FALSE	0.577917	TRUE
bmi		10	100	25	28.299999237060547	32.5		10	100	25.299999237060547	29.100000381469727	33.79999923706055		-0.131032	TRUE		10	100	25.399999618530273	28.799999237060547	33.099998474121094		10	100	25.399999618530273	28.799999237060547	33.099998474121094	0.00220227	0.00274739	FALSE	0.7908394999488088	TRUE
smoker_count_log	0.15743799039862666	0	5.0998663902282715	0	0	0	0.3266700849749655	0	5.7430033683776855	0	0	0	-0.169232	-0.267937	TRUE	0.1611405109247312	0	5.09375	0	0	0	0.15640833430852302	0	5.003946304321289	0	0	0	0.00473218	0.00919968	FALSE	1.326273376485687e-07	TRUE
non_smoker_count_log	0.9365436814683636	0	5.910796642303467	0	0.6931471824645996	1.7917594909667969	0.9980327511491541	0	5.93489	0	0.6931471824645996	1.9459102153778076	-0.0614891	-0.0557742	FALSE	0.7430536938454786	0	5.910796642303467	0	0	1.3862943649291992	0.740969	0	5.746203422546387	0	0	1.3862943649291992	0.00208506	0.00204549	FALSE	0.24153019172694967	TRUE
age_first_record	60.70068444980625	34	87	55	59	66	61.55012847470392	34	89	55	62	69	-0.849444	-0.100314	TRUE	62.62775409737648	34	87	57	62	69	62.52729297278135	35	88	57	62	69	0.10046112537384033	0.012610594597429997	FALSE	1.0146215854722896e-16	TRUE
follow_up_in_days	1585.729183327556	1	5841	740	1434	2209	1618.6663355819433	1	5843	638	1383	2365	-32.9372	-0.0288077	FALSE	1642.3806564950528	1	5841	703	1451	2367	1843.3323327529968	1	5843	836	1728	2633	-200.952	-0.168649	TRUE	0	FALSE
gender_Female	0.582491	0	1	0	1	1	0.5440434314001098	0	1	0	1	1	0.038447645641662254	0.0775766	FALSE	0.5689271205870834	0	1	0	1	1	0.5720332078319711	0	1	0	1	1	-0.00310609	-0.00627485	FALSE	0.000203774	TRUE
gender_Male	0.4172741920662778	0	1	0	0	1	0.45560283526088613	0	1	0	0	1	-0.0383286	-0.077342	FALSE	0.43082273432876783	0	1	0	0	1	0.4276823414723397	0	1	0	0	1	0.00314039	0.00634465	FALSE	0.000172995	TRUE
race_Caucasian	0.9123862396747976	0	1	1	1	1	0.8320848067900204	0	1	1	1	1	0.0803014	0.24230668354087956	TRUE	0.9008782236554345	0	1	1	1	1	0.9046275411167048	0	1	1	1	1	-0.00374932	-0.0126543	FALSE	4.826928825346988e-14	TRUE
race_Other/Unknown	0.040850453676586324	0	1	0	0	0	0.0623359	0	1	0	0	0	-0.0214855	-0.0972442	FALSE	0.0461053	0	1	0	0	0	0.044967509727070275	0	1	0	0	0	0.0011378	0.00545769	FALSE	0.00124754	TRUE
race_African American	0.0329351	0	1	0	0	0	0.0871507	0	1	0	0	0	-0.0542156	-0.229713	TRUE	0.0390527	0	1	0	0	0	0.0369214	0	1	0	0	0	0.00213124	0.011148844654002664	FALSE	3.121604205398811e-11	TRUE
race_Asian	0.013828197002905022	0	1	0	0	0	0.018428625222120677	0	1	0	0	0	-0.00460043	-0.0365263	FALSE	0.013963813297426794	0	1	0	0	0	0.013483534735861086	0	1	0	0	0	0.000480279	0.00412819	FALSE	0.014622860546648695	TRUE
ethnicity_Not Hispanic	0.9163129781618388	0	1	1	1	1	0.8670188267048962	0	1	1	1	1	0.0492942	0.15910415335671999	TRUE	0.9053736881677087	0	1	1	1	1	0.9081410074986349	0	1	1	1	1	-0.00276732	-0.00951724	FALSE	1.5679390703885666e-08	TRUE
ethnicity_Hispanic	0.017324595521370972	0	1	0	0	0	0.0381238	0	1	0	0	0	-0.0207992	-0.126939	TRUE	0.0205691	0	1	0	0	0	0.0194985	0	1	0	0	0	0.00107062	0.00764103	FALSE	5.8959843287414646e-06	TRUE
region_Midwest	0.5239721197928181	0	1	0	1	1	0.49658	0	1	0	0	1	0.027392233630638085	0.054816603608506306	FALSE	0.5134320763185505	0	1	0	1	1	0.5102430838457734	0	1	0	1	1	0.00318899	0.0063798	FALSE	0.000158976	TRUE
region_South	0.18800033844919303	0	1	0	0	0	0.21044410650174325	0	1	0	0	0	-0.0224438	-0.0562137	FALSE	0.200069	0	1	0	0	0	0.20159835561768683	0	1	0	0	0	-0.00152946	-0.0038177	FALSE	0.023754905232029052	TRUE
region_West	0.1567893181067589	0	1	0	0	0	0.1241093129378228	0	1	0	0	0	0.032680005168936085	0.0941602	FALSE	0.15173657864418505	0	1	0	0	0	0.15221971600671247	0	1	0	0	0	-0.000483137	-0.00134579	FALSE	0.42411771434986734	TRUE
region_Other/Unknown	0.0308471	0	1	0	0	0	0.0349721	0	1	0	0	0	-0.00412505	-0.023124	FALSE	0.0323888	0	1	0	0	0	0.032192957629710944	0	1	0	0	0	0.000195828	0.0011078	FALSE	0.512655	TRUE
region_Northeast	0.10039112717228428	0	1	0	0	0	0.133895	0	1	0	0	0	-0.0335034	-0.104322	TRUE	0.10237366243850005	0	1	0	0	0	0.10374588690011635	0	1	0	0	0	-0.00137222	-0.00451336	FALSE	0.00752167	TRUE
visits_type_1_Observation patient	0.0198584	0	1	0	0	0	0.0333425	0	1	0	0	0	-0.0134841	-0.0838711	FALSE	0.018778034116930676	0	1	0	0	0	0.0182177	0	1	0	0	0	0.000560325	0.00415848	FALSE	0.013889402065246992	TRUE
visits_type_1_Emergency patient	0.11697513763145612	0	1	0	0	0	0.14728351467785888	0	1	0	0	0	-0.0303084	-0.0895923	FALSE	0.10589570522331523	0	1	0	0	0	0.10473789083382648	0	1	0	0	0	0.00115781	0.00377186	FALSE	0.0253585	TRUE
visits_type_1_Inpatient	0.063593	0	1	0	0	0	0.15432343052874317	0	1	0	0	0	-0.0907305	-0.294325	TRUE	0.0653565	0	1	0	0	0	0.0640657	0	1	0	0	0	0.00129075	0.00524663	FALSE	0.00187271	TRUE
visits_type_1_Skilled nursing facility inpatient	0.000778797	0	1	0	0	0	0.00170798	0	1	0	0	0	-0.000929185	-0.0263698	FALSE	0.000899093	0	1	0	0	0	0.000924822	0	1	0	0	0	-2.57292e-05	-0.000852387	FALSE	0.6137731164890039	TRUE
visits_type_1_Inpatient psych	0.000559533	0	1	0	0	0	0.00160866	0	1	0	0	0	-0.00104912	-0.0318848	FALSE	0.000617501	0	1	0	0	0	0.000591772	0	1	0	0	0	2.5729208573466167e-05	0.00104667	FALSE	0.536013	TRUE
visits_type_1_Inpatient rehab	0.000890704	0	1	0	0	0	0.00253111	0	1	0	0	0	-0.00164041	-0.0397005	FALSE	0.000987716	0	1	0	0	0	0.000933399	0	1	0	0	0	5.431721729109995e-05	0.00175341	FALSE	0.2999526297010012	TRUE
visits_type_2_Inpatient	0.032134477146036275	0	1	0	0	0	0.0701914	0	1	0	0	0	-0.038057	-0.173375	TRUE	0.0330763	0	1	0	0	0	0.0320972	0	1	0	0	0	0.000979139	0.00551467	FALSE	0.00108786	TRUE
visits_type_2_Emergency patient	0.056198	0	1	0	0	0	0.11314902546983775	0	1	0	0	0	-0.056951	-0.205647	TRUE	0.05427	0	1	0	0	0	0.0529593	0	1	0	0	0	0.00131076	0.00581901	FALSE	0.000555678	TRUE
visits_type_2_Inpatient psych	0.000370293	0	1	0	0	0	0.00113381	0	1	0	0	0	-0.000763521	-0.0278549	FALSE	0.000388797	0	1	0	0	0	0.000390226	0	1	0	0	0	-1.4294e-06	-7.24399e-05	FALSE	0.9658328295044087	TRUE
visits_type_2_Skilled nursing facility inpatient	0.000584098	0	1	0	0	0	0.00125778	0	1	0	0	0	-0.000673678	-0.0222108	FALSE	0.000671818	0	1	0	0	0	0.00064466	0	1	0	0	0	2.7158608645549975e-05	0.00105891	FALSE	0.531268	TRUE
visits_type_2_Observation patient	0.00934738	0	1	0	0	0	0.0186094	0	1	0	0	0	-0.009262	-0.0789534	FALSE	0.00921106	0	1	0	0	0	0.00903667	0	1	0	0	0	0.000174387	0.00183406	FALSE	0.27744055446748794	TRUE
visits_type_2_Inpatient rehab	0.000626859	0	1	0	0	0	0.00173184	0	1	0	0	0	-0.00110498	-0.0321993	FALSE	0.000658954	0	1	0	0	0	0.000630366	0	1	0	0	0	2.8588008717633784e-05	0.00112631	FALSE	0.5054576605366516	TRUE
visits_type_3_Emergency patient	0.031158251382228323	0	1	0	0	0	0.0766115	0	1	0	0	0	-0.0454533	-0.202335	TRUE	0.0314368	0	1	0	0	0	0.030599176093562837	0	1	0	0	0	0.000837629	0.00483156	FALSE	0.00419105	TRUE
visits_type_3_Inpatient	0.0179451	0	1	0	0	0	0.043661689849512915	0	1	0	0	0	-0.0257166	-0.14925	TRUE	0.018978150184249722	0	1	0	0	0	0.017924682029863036	0	1	0	0	0	0.00105347	0.00782805	FALSE	3.5877583449512865e-06	TRUE
visits_type_3_Inpatient psych	0.000266574	0	1	0	0	0	0.000857622	0	1	0	0	0	-0.000591048	-0.0249386	FALSE	0.000288739	0	1	0	0	0	0.000281592	0	1	0	0	0	7.147002179408446e-06	0.000423289	FALSE	0.8023452364677233	TRUE
visits_type_3_Observation patient	0.00482017	0	1	0	0	0	0.0114427	0	1	0	0	0	-0.00662248	-0.0737914	FALSE	0.00496717	0	1	0	0	0	0.00492428	0	1	0	0	0	4.2882013076450676e-05	0.000611275	FALSE	0.7176681380320294	TRUE
visits_type_3_Skilled nursing facility inpatient	0.00043034	0	1	0	0	0	0.00107339	0	1	0	0	0	-0.000643049	-0.0234621	FALSE	0.000491714	0	1	0	0	0	0.000488855	0	1	0	0	0	2.8588010536623187e-06	0.000129142	FALSE	0.9391324097388797	TRUE
visits_type_3_Inpatient rehab	0.000423061	0	1	0	0	0	0.0012972	0	1	0	0	0	-0.000874134	-0.0298216	FALSE	0.000427391	0	1	0	0	0	0.000421673	0	1	0	0	0	5.7176021073246375e-06	0.000277556	FALSE	0.869635	TRUE
visits_type_4_Inpatient	0.010592913856492083	0	1	0	0	0	0.0298498	0	1	0	0	0	-0.0192568	-0.137131	TRUE	0.011483803463151485	0	1	0	0	0	0.0107977	0	1	0	0	0	0.000686112	0.00653691	FALSE	0.00010919	TRUE
visits_type_4_Emergency patient	0.0190869	0	1	0	0	0	0.0547159	0	1	0	0	0	-0.035629	-0.189843	TRUE	0.020015894933347055	0	1	0	0	0	0.019385529321292064	0	1	0	0	0	0.000630366	0.004536	FALSE	0.00721665	TRUE
visits_type_4_Skilled nursing facility inpatient	0.000320253	0	1	0	0	0	0.000871107	0	1	0	0	0	-0.000550854	-0.0225781	FALSE	0.000378791	0	1	0	0	0	0.000348774	0	1	0	0	0	3.0017410608706996e-05	0.0015741	FALSE	0.35195256214671544	TRUE
visits_type_4_Observation patient	0.00284952	0	1	0	0	0	0.00765687	0	1	0	0	0	-0.00480735	-0.0665392	FALSE	0.00300889	0	1	0	0	0	0.002956	0	1	0	0	0	5.2887819038005546e-05	0.00096988	FALSE	0.5657768506718259	TRUE
visits_type_4_Inpatient psych	0.000177413	0	1	0	0	0	0.000704614	0	1	0	0	0	-0.000527201	-0.0251119	FALSE	0.000182963	0	1	0	0	0	0.000231563	0	1	0	0	0	-4.85996e-05	-0.00337611	FALSE	0.0458742	TRUE
visits_type_4_Inpatient rehab	0.000313884	0	1	0	0	0	0.000954354	0	1	0	0	0	-0.00064047	-0.025444	FALSE	0.000317327	0	1	0	0	0	0.000317327	0	1	0	0	0	0	0	FALSE	1	TRUE
visits_type_5_Inpatient	0.00687088	0	1	0	0	0	0.021509528497317954	0	1	0	0	0	-0.0146386	-0.124006	TRUE	0.00751865	0	1	0	0	0	0.00706553	0	1	0	0	0	0.00045312	0.00532571	FALSE	0.00162369	TRUE
visits_type_5_Emergency patient	0.012487137565949828	0	1	0	0	0	0.0404156	0	1	0	0	0	-0.0279285	-0.174701	TRUE	0.013505	0	1	0	0	0	0.012801710706495481	0	1	0	0	0	0.000703265	0.00617274	FALSE	0.000255177	TRUE
visits_type_5_Observation patient	0.00170589	0	1	0	0	0	0.00541129	0	1	0	0	0	-0.0037054	-0.0622558	FALSE	0.00190396	0	1	0	0	0	0.00183249	0	1	0	0	0	7.147002179408446e-05	0.00165507	FALSE	0.3277280512650498	TRUE
visits_type_5_Inpatient psych	0.00014193	0	1	0	0	0	0.000539936	0	1	0	0	0	-0.000398006	-0.0215603	FALSE	0.000162952	0	1	0	0	0	0.000147228	0	1	0	0	0	1.57234044309007e-05	0.00126267	FALSE	0.4552273681029054	TRUE
visits_type_5_Skilled nursing facility inpatient	0.00023746	0	1	0	0	0	0.000702021	0	1	0	0	0	-0.00046456	-0.0214408	FALSE	0.000281592	0	1	0	0	0	0.000268727	0	1	0	0	0	1.2864604286733083e-05	0.000775646	FALSE	0.6464622026641696	TRUE
visits_type_5_Inpatient rehab	0.000234731	0	1	0	0	0	0.000747404	0	1	0	0	0	-0.000512673	-0.0231423	FALSE	0.000235851	0	1	0	0	0	0.000235851	0	1	0	0	0	0	0	FALSE	1	TRUE
has_chickenpox_diagnosis	0.00090617	0	1	0	0	0	0.000601917	0	1	0	0	0	0.000304253	0.011084272493799539	FALSE	0.000590342	0	1	0	0	0	0.000624648	0	1	0	0	0	-3.43056e-05	-0.00139228	FALSE	0.4103981302751232	FALSE
has_diabetes_diagnosis	0.1034762917250082	0	1	0	0	0	0.213835	0	1	0	0	0	-0.110359	-0.305565	TRUE	0.1266134357927598	0	1	0	0	0	0.12318144523823818	0	1	0	0	0	0.00343199	0.010381147920890415	FALSE	6.607296729922841e-10	FALSE
has_depression_diagnosis	0.0977227	0	1	0	0	0	0.13204237953616327	0	1	0	0	0	-0.0343197	-0.107782	TRUE	0.0858541	0	1	0	0	0	0.0855325	0	1	0	0	0	0.000321615	0.00114899	FALSE	0.495688	FALSE
has_mci_diagnosis	0.00136653	0	1	0	0	0	0.00182027	0	1	0	0	0	-0.00045374	-0.0113762	FALSE	0.00131505	0	1	0	0	0	0.00133792	0	1	0	0	0	-2.28704e-05	-0.000628363	FALSE	0.7103465689955667	FALSE
has_stroke_diagnosis	0.010066134064092451	0	1	0	0	0	0.026835497399904356	0	1	0	0	0	-0.0167694	-0.124853	TRUE	0.011468080057862132	0	1	0	0	0	0.010957784086198567	0	1	0	0	0	0.000510296	0.00484632	FALSE	0.00411203	FALSE
has_hypertension_diagnosis	0.3625982708157626	0	1	0	0	1	0.46219150770277684	0	1	0	0	1	-0.0995932	-0.203359	TRUE	0.34506442307967194	0	1	0	0	1	0.34102922552223147	0	1	0	0	1	0.0040352	0.00850011	FALSE	4.389945325650541e-07	FALSE
has_hyperlipidemia_diagnosis	0.4098319490579376	0	1	0	0	1	0.4333202282565511	0	1	0	0	1	-0.0234883	-0.0475787	FALSE	0.35233721272623836	0	1	0	0	1	0.350736	0	1	0	0	1	0.00160093	0.00335308	FALSE	0.045844177478011595	FALSE
has_bacterial_infection_diagnosis	0.21673212747161166	0	1	0	0	0	0.24352932511620815	0	1	0	0	0	-0.0267972	-0.0636962	FALSE	0.17399949113342883	0	1	0	0	0	0.17267872508912313	0	1	0	0	0	0.00132077	0.00348911	FALSE	0.0375212	FALSE
has_viral_infection_diagnosis	0.20720914977377583	0	1	0	0	0	0.2198081852442368	0	1	0	0	0	-0.012599	-0.0307492	FALSE	0.1654373822531354	0	1	0	0	0	0.16513149055023343	0	1	0	0	0	0.000305892	0.000823535	FALSE	0.6239800190457669	FALSE
has_other_infection_diagnosis	0.0331489	0	1	0	0	0	0.0473098	0	1	0	0	0	-0.0141608	-0.0721134	FALSE	0.028372170144398037	0	1	0	0	0	0.028255	0	1	0	0	0	0.000117211	0.000706655	FALSE	0.6756467071688242	FALSE
has_atrial_fibrillation_diagnosis	0.036062125442736126	0	1	0	0	0	0.0668491	0	1	0	0	0	-0.030787	-0.139694	TRUE	0.039817379794566565	0	1	0	0	0	0.038812511256528785	0	1	0	0	0	0.00100487	0.0051706	FALSE	0.00221577	FALSE
has_atherosclerosis_diagnosis	0.016121827152541415	0	1	0	0	0	0.035258967036409634	0	1	0	0	0	-0.0191371	-0.121182	TRUE	0.017928970231305585	0	1	0	0	0	0.017431538863969673	0	1	0	0	0	0.000497431	0.00377453	FALSE	0.025447758438423524	FALSE
has_ihd_diagnosis	0.080691	0	1	0	0	0	0.1485552949524016	0	1	0	0	0	-0.0678643	-0.214249	TRUE	0.0911186	0	1	0	0	0	0.0890374	0	1	0	0	0	0.00208121	0.00726953	FALSE	1.6418096109047584e-05	FALSE
has_heart_failure_diagnosis	0.019509958321619534	0	1	0	0	0	0.0629495	0	1	0	0	0	-0.0434395	-0.219801	TRUE	0.024264073162434212	0	1	0	0	0	0.0234608	0	1	0	0	0	0.000803323	0.00526355	FALSE	0.0018008	FALSE
has_copd_diagnosis	0.034569127792774476	0	1	0	0	0	0.10430206130063911	0	1	0	0	0	-0.0697329	-0.276948	TRUE	0.044725941045806565	0	1	0	0	0	0.0429749	0	1	0	0	0	0.00175102	0.00855153	FALSE	3.480564717718092e-07	FALSE
has_asthma_diagnosis	0.0524114	0	1	0	0	0	0.0909577	0	1	0	0	0	-0.0385463	-0.149843	TRUE	0.056887280336881105	0	1	0	0	0	0.055805224172877414	0	1	0	0	0	0.00108206	0.00469258	FALSE	0.0053891	FALSE
has_b12_deficiency_diagnosis	0.017779500350731624	0	1	0	0	0	0.026836794076366983	0	1	0	0	0	-0.00905729	-0.0613578	FALSE	0.017018442125003932	0	1	0	0	0	0.016278012675923464	0	1	0	0	0	0.000740429	0.00578691	FALSE	0.000617208	FALSE
has_brain_injury_diagnosis	0.014491448244112849	0	1	0	0	0	0.0269333	0	1	0	0	0	-0.0124418	-0.0874437	FALSE	0.013271983464695238	0	1	0	0	0	0.013113320011320852	0	1	0	0	0	0.000158663	0.00139058	FALSE	0.4103333614629231	FALSE
has_anxiety_diagnosis	0.0926805	0	1	0	0	0	0.12299520852113531	0	1	0	0	0	-0.0303147	-0.097851	FALSE	0.0786499	0	1	0	0	0	0.0782797	0	1	0	0	0	0.000370215	0.00137677	FALSE	0.4144190383433708	FALSE
has_obesity_diagnosis	0.10333163198927152	0	1	0	0	0	0.15938358075649142	0	1	0	0	0	-0.0560519	-0.166511	TRUE	0.0928381	0	1	0	0	0	0.0915817	0	1	0	0	0	0.00125644	0.00434272	FALSE	0.00995652	FALSE
has_alcohol_disorder_diagnosis	0.010391845921914677	0	1	0	0	0	0.030000684645172266	0	1	0	0	0	-0.0196088	-0.139735	TRUE	0.010820561640036936	0	1	0	0	0	0.010438911711649899	0	1	0	0	0	0.00038165	0.00372156	FALSE	0.027594516679177075	FALSE
has_tobacco_use_diagnosis	0.0961487	0	1	0	0	0	0.21014431490358432	0	1	0	0	0	-0.113996	-0.320582	TRUE	0.10176044963221526	0	1	0	0	0	0.0983585	0	1	0	0	0	0.00340197	0.0113371	FALSE	1.463709569472817e-11	FALSE
has_substance_use_disorder_diagnosis	0.0057691	0	1	0	0	0	0.021562173561700534	0	1	0	0	0	-0.0157931	-0.136347	TRUE	0.00610211	0	1	0	0	0	0.00578335	0	1	0	0	0	0.000318756	0.00414725	FALSE	0.013960431715818062	FALSE
has_herpes_simplex_diagnosis	0.0172509	0	1	0	0	0	0.012970395320346514	0	1	0	0	0	0.00428051	0.035093486113391845	FALSE	0.011185058762653768	0	1	0	0	0	0.011519538475172742	0	1	0	0	0	-0.00033448	-0.00315724	FALSE	0.0617622	FALSE
has_herpes_zoster_diagnosis	0.025220833549413128	0	1	0	0	0	0.0213054	0	1	0	0	0	0.0039154	0.025977057266809076	FALSE	0.019528469369377095	0	1	0	0	0	0.019958718914113042	0	1	0	0	0	-0.00043025	-0.0030927	FALSE	0.0673159	FALSE
has_mobility_problems_diagnosis	0.022822575289023782	0	1	0	0	0	0.0454428	0	1	0	0	0	-0.0226202	-0.124824	TRUE	0.022235753880107605	0	1	0	0	0	0.021138	0	1	0	0	0	0.00109778	0.00753669	FALSE	7.918267909333276e-06	FALSE
has_falls_fractures_diagnosis	0.15422001563052995	0	1	0	0	0	0.18755647025994732	0	1	0	0	0	-0.0333365	-0.0886508	FALSE	0.13230530850750577	0	1	0	0	0	0.1314962678353445	0	1	0	0	0	0.000809041	0.0023909	FALSE	0.15626129830907137	FALSE
has_ulcers_weight_loss_diagnosis	0.018480963597605746	0	1	0	0	0	0.0367769	0	1	0	0	0	-0.0182959	-0.111798	TRUE	0.018406389991909595	0	1	0	0	0	0.017781741981778003	0	1	0	0	0	0.000624648	0.00468633	FALSE	0.00551243	FALSE
has_incontinence_diagnosis	0.029021108493891994	0	1	0	0	0	0.0342704	0	1	0	0	0	-0.00524927	-0.0299898	FALSE	0.025760655465884498	0	1	0	0	0	0.025045955225459337	0	1	0	0	0	0.0007147	0.00454221	FALSE	0.00712272	FALSE
has_dependence_care_diagnosis	0.000608663	0	1	0	0	0	0.0046587	0	1	0	0	0	-0.00405004	-0.0790841	FALSE	0.000704694	0	1	0	0	0	0.000654665	0	1	0	0	0	5.002901525585912e-05	0.00191963	FALSE	0.25639511146637295	FALSE
has_cognitive_decline_diagnosis	0.000347547	0	1	0	0	0	0.000649116	0	1	0	0	0	-0.000301569	-0.0135128	FALSE	0.000377362	0	1	0	0	0	0.000380221	0	1	0	0	0	-2.8588e-06	-0.000146915	FALSE	0.9307713098168704	FALSE
has_general_examination_diagnosis	0.38295799135862785	0	1	0	0	1	0.2940091991414964	0	1	0	0	1	0.0889488	0.18881110609809637	TRUE	0.2512042699051164	0	1	0	0	1	0.25434466276154455	0	1	0	0	1	-0.00314039	-0.00722593	FALSE	1.0436586824477049e-05	FALSE
has_immunization_encounter_diagnosis	0.1210110532775438	0	1	0	0	0	0.19565188075140846	0	1	0	0	0	-0.0746408	-0.205543	TRUE	0.0819876	0	1	0	0	0	0.0800564	0	1	0	0	0	0.00193112	0.00707714	FALSE	2.2675272477350906e-05	FALSE
has_drug_therapy_diagnosis	0.16514773944143146	0	1	0	0	0	0.2579963444097166	0	1	0	0	1	-0.0928486	-0.228817	TRUE	0.15622203735309337	0	1	0	0	0	0.15376346852603082	0	1	0	0	0	0.00245857	0.00679358	FALSE	5.488111334971938e-05	FALSE
has_varivax_vaccination	0.00199794	0	1	0	0	0	0.00231742	0	1	0	0	0	-0.000319478	-0.00688524	FALSE	0.00190253	0	1	0	0	0	0.00196686	0	1	0	0	0	-6.4323e-05	-0.0014638	FALSE	0.38673990423147564	FALSE
has_prevnar13_vaccination	0.0490506	0	1	0	0	0	0.16707235350927332	0	1	0	0	0	-0.118022	-0.387213	TRUE	0.0510082	0	1	0	0	0	0.0493701	0	1	0	0	0	0.00163809	0.00750271	FALSE	7.005205004243074e-06	FALSE
has_shingrix_vaccination	0.00537425	0	1	0	0	0	0.026778702970841377	0	1	0	0	0	-0.0214045	-0.170807	TRUE	0.00545602	0	1	0	0	0	0.00501577	0	1	0	0	0	0.000440255	0.0061003	FALSE	0.000301755	FALSE
has_influenza_vaccination	0.5145674173506161	0	1	0	1	1	0.4676984926395457	0	1	0	0	1	0.0468689	0.0938557	FALSE	0.46082727982229693	0	1	0	0	1	0.46519409829129466	0	1	0	0	1	-0.00436682	-0.00875771	FALSE	1.7304888090804896e-07	FALSE
has_tdap_vaccination	0.3351083719774986	0	1	0	0	1	0.2273436908391364	0	1	0	0	0	0.10776468113836221	0.24143147397613193	TRUE	0.22990763214092746	0	1	0	0	0	0.23560236365663514	0	1	0	0	0	-0.00569473	-0.0134762	FALSE	2.976557448431383e-16	FALSE
has_calmette_guerin_vaccination	0.000438528	0	1	0	0	0	0.000353733	0	1	0	0	0	8.479491649953432e-05	0.00426125	FALSE	0.000324474	0	1	0	0	0	0.000338768	0	1	0	0	0	-1.4294e-05	-0.000785063	FALSE	0.6417580893423203	FALSE
has_donepezil_first	0	0	0	0	0	0	0	0	0	0	0	0	0		FALSE	0	0	0	0	0	0	0	0	0	0	0	0	0		FALSE	1	FALSE
has_donepezil_memantine_first	0	0	0	0	0	0	0	0	0	0	0	0	0		FALSE	0	0	0	0	0	0	0	0	0	0	0	0	0		FALSE	1	FALSE
has_memantine_first	0	0	0	0	0	0	0	0	0	0	0	0	0		FALSE	0	0	0	0	0	0	0	0	0	0	0	0	0		FALSE	1	FALSE
has_galantamine_first	0	0	0	0	0	0	0	0	0	0	0	0	0		FALSE	0	0	0	0	0	0	0	0	0	0	0	0	0		FALSE	1	FALSE
has_rivastigmine_first	0	0	0	0	0	0	0	0	0	0	0	0	0		FALSE	0	0	0	0	0	0	0	0	0	0	0	0	0		FALSE	1	FALSE
has_antidepressants_first	0.1615266969997207	0	1	0	0	0	0.1723991004177373	0	1	0	0	0	-0.0108724	-0.0291561	FALSE	0.13399485987587087	0	1	0	0	0	0.13358033373642428	0	1	0	0	0	0.000414526	0.00121768	FALSE	0.46928405327993716	FALSE
has_antipsychotics_first	0.00931008	0	1	0	0	0	0.017970639095521487	0	1	0	0	0	-0.00866056	-0.0747168	FALSE	0.00906526	0	1	0	0	0	0.00882798	0	1	0	0	0	0.00023728	0.0025199	FALSE	0.1362233914164938	FALSE
has_angiotensin_antagonist_first	0.1735434629721116	0	1	0	0	0	0.21970133910371648	0	1	0	0	0	-0.0461579	-0.116333	TRUE	0.1643639024920168	0	1	0	0	0	0.16177097001975432	0	1	0	0	0	0.00259293	0.00701883	FALSE	3.177249508733674e-05	FALSE
has_adrenergics_first	0.1727319127565322	0	1	0	0	0	0.21681260328028024	0	1	0	0	0	-0.0440807	-0.111481	TRUE	0.16451827774394864	0	1	0	0	0	0.16299882503280474	0	1	0	0	0	0.00151945	0.00410601	FALSE	0.014930415817055606	FALSE
has_nsaids_first	0.19956947806949307	0	1	0	0	0	0.20477192498363594	0	1	0	0	0	-0.00520245	-0.012954	FALSE	0.15941388862683215	0	1	0	0	0	0.1579616177382882	0	1	0	0	0	0.00145227	0.00397464	FALSE	0.018095404556628208	FALSE
has_antidiabetics_first	0.0789833	0	1	0	0	0	0.15001924267870537	0	1	0	0	0	-0.0710359	-0.22449	TRUE	0.0943176	0	1	0	0	0	0.0914988	0	1	0	0	0	0.00281878	0.00970986	FALSE	8.392885292549107e-09	FALSE
has_antihypertensives_first	0.16435802465766136	0	1	0	0	0	0.2043818847036783	0	1	0	0	0	-0.0400239	-0.103349	TRUE	0.1554473022924725	0	1	0	0	0	0.15355763485678836	0	1	0	0	0	0.00188967	0.00522833	FALSE	0.0019491	FALSE
has_anticholinergics_first	0.0701036	0	1	0	0	0	0.0842274	0	1	0	0	0	-0.0141239	-0.0529459	FALSE	0.061698642355423286	0	1	0	0	0	0.0609739	0	1	0	0	0	0.000724706	0.00302029	FALSE	0.0735615	FALSE
has_antivirals_first	0.15437377346285383	0	1	0	0	0	0.10682798704983283	0	1	0	0	0	0.0475458	0.14145319532565198	TRUE	0.094755	0	1	0	0	0	0.0968733	0	1	0	0	0	-0.00211837	-0.00719716	FALSE	1.618083982602969e-05	FALSE
has_glucocorticoids_first	0.1532146759576429	0	1	0	0	0	0.1877813139585665	0	1	0	0	0	-0.0345666	-0.0920127	FALSE	0.1300868789612261	0	1	0	0	0	0.12918778605877124	0	1	0	0	0	0.000899093	0.00267664	FALSE	0.11205649208758613	FALSE
has_statins_first	0.26210797439067773	0	1	0	0	1	0.2796747001824683	0	1	0	0	1	-0.0175667	-0.039535	FALSE	0.2303235876808549	0	1	0	0	0	0.2292644019245448	0	1	0	0	0	0.00105919	0.00251767	FALSE	0.13499378305577925	FALSE
has_nutrition_first	0.1862462254271784	0	1	0	0	0	0.18826990164968366	0	1	0	0	0	-0.00202368	-0.00518735	FALSE	0.15182520147399778	0	1	0	0	0	0.15094897897923654	0	1	0	0	0	0.000876223	0.00244464	FALSE	0.14668523550394147	FALSE
has_cancer_treatment_first	0.012982074020294214	0	1	0	0	0	0.0198438	0	1	0	0	0	-0.00686174	-0.0540248	FALSE	0.012986103368525173	0	1	0	0	0	0.012957515358908166	0	1	0	0	0	2.8588008717633784e-05	0.00025265	FALSE	0.8811429860732278	FALSE
has_steroids_first	0.2760489877912642	0	1	0	0	1	0.2401481115722669	0	1	0	0	0	0.0359009	0.0821116	FALSE	0.2106707604696438	0	1	0	0	0	0.21132256708891156	0	1	0	0	0	-0.000651807	-0.0015975	FALSE	0.3402442478680179	FALSE
has_antibacterial_first	0.37105768102255327	0	1	0	0	1	0.37977163971481415	0	1	0	0	1	-0.00871396	-0.0179962	FALSE	0.3006014917223418	0	1	0	0	1	0.29967095200930827	0	1	0	0	1	0.00093054	0.00203034	FALSE	0.22483119206909608	FALSE
has_contraceptives_first	0.00504035	0	1	0	0	0	0.00357338	0	1	0	0	0	0.00146696	0.022402857409236837	FALSE	0.00306749	0	1	0	0	0	0.00298316	0	1	0	0	0	8.433462789980695e-05	0.0015356	FALSE	0.36404080920232906	FALSE
has_antiallergics_first	0.1030150182280365	0	1	0	0	0	0.10264050008143129	0	1	0	0	0	0.000374518	0.00123305	FALSE	0.0819118	0	1	0	0	0	0.0818332	0	1	0	0	0	7.861702761147171e-05	0.000286745	FALSE	0.8650074030122935	FALSE
has_analgesics_first	0.24804595630548132	0	1	0	0	0	0.29423922954596615	0	1	0	0	1	-0.0461933	-0.104051	TRUE	0.2139883989856974	0	1	0	0	0	0.2120987315500133	0	1	0	0	0	0.00188967	0.00461505	FALSE	0.00611199	FALSE
has_antiarrhythmics_first	0.0168033	0	1	0	0	0	0.018395430304677475	0	1	0	0	0	-0.00159216	-0.0121088	FALSE	0.014375480635911686	0	1	0	0	0	0.014156782362341587	0	1	0	0	0	0.000218698	0.00184422	FALSE	0.2752999204246249	FALSE
has_antifungal_first	0.080994	0	1	0	0	0	0.0887375	0	1	0	0	0	-0.00774355	-0.027789	FALSE	0.0648662	0	1	0	0	0	0.0642001	0	1	0	0	0	0.000666101	0.00271103	FALSE	0.10814413404650391	FALSE
has_diuretic_first	0.13259474985238337	0	1	0	0	0	0.16418647037405484	0	1	0	0	0	-0.0315917	-0.0889567	FALSE	0.12424920739743336	0	1	0	0	0	0.1224181453814641	0	1	0	0	0	0.00183106	0.00556861	FALSE	0.000980108	FALSE
has_vassopressin_first	0.000467642	0	1	0	0	0	0.000456949	0	1	0	0	0	1.0693379153656646e-05	0.000497457	FALSE	0.000347344	0	1	0	0	0	0.000361638	0	1	0	0	0	-1.4294e-05	-0.000759325	FALSE	0.6534220947553175	FALSE
has_antihypotensives_first	0.00571269	0	1	0	0	0	0.004181	0	1	0	0	0	0.00153169	0.0218328	FALSE	0.00390798	0	1	0	0	0	0.00405664	0	1	0	0	0	-0.000148658	-0.0023604	FALSE	0.16294028043476128	FALSE
has_diagnostics_first	0.014406835945851768	0	1	0	0	0	0.014234136200820952	0	1	0	0	0	0.0001727	0.0014536	FALSE	0.011097865333321898	0	1	0	0	0	0.010946348882351764	0	1	0	0	0	0.000151516	0.00145122	FALSE	0.39022552274892075	FALSE
has_antiplatelets_first	0.0600174	0	1	0	0	0	0.0956582	0	1	0	0	0	-0.0356407	-0.133325	TRUE	0.0629365	0	1	0	0	0	0.0618888	0	1	0	0	0	0.00104775	0.00433128	FALSE	0.010307551186863861	FALSE
has_sympathomimetics_first	0.0876984	0	1	0	0	0	0.1367096367957361	0	1	0	0	0	-0.0490113	-0.155757	TRUE	0.0854224	0	1	0	0	0	0.0836156	0	1	0	0	0	0.00180676	0.00649533	FALSE	0.000119341	FALSE
has_antiemetics_first	0.0632764	0	1	0	0	0	0.0845366	0	1	0	0	0	-0.0212602	-0.0813313	FALSE	0.0535839	0	1	0	0	0	0.053143680477534115	0	1	0	0	0	0.000440255	0.0019588	FALSE	0.24563515119897184	FALSE
has_muscle_relaxants_first	0.10059128529720297	0	1	0	0	0	0.11773848214165308	0	1	0	0	0	-0.0171472	-0.0550069	FALSE	0.0820404	0	1	0	0	0	0.0810727	0	1	0	0	0	0.000967704	0.0035358	FALSE	0.035860013873837755	FALSE
has_laxatives_first	0.0704902	0	1	0	0	0	0.0850233	0	1	0	0	0	-0.0145331	-0.0542908	FALSE	0.0551834	0	1	0	0	0	0.0542114	0	1	0	0	0	0.000971992	0.00427459	FALSE	0.0113041	FALSE
has_anxiolytics_first	0.10717557779736901	0	1	0	0	0	0.11580358152412389	0	1	0	0	0	-0.008628	-0.0274159	FALSE	0.0895577	0	1	0	0	0	0.0895348	0	1	0	0	0	2.287040842929855e-05	8.009787654789255e-05	FALSE	0.9621102913666684	FALSE
has_antiepileptics_first	0.061707840102772096	0	1	0	0	0	0.0899201	0	1	0	0	0	-0.0282123	-0.106734	TRUE	0.057321818083059604	0	1	0	0	0	0.0562755	0	1	0	0	0	0.00104632	0.00452058	FALSE	0.0074278	FALSE
has_salicylates_first	0.0951524	0	1	0	0	0	0.10943430673970932	0	1	0	0	0	-0.0142819	-0.0471427	FALSE	0.0808926	0	1	0	0	0	0.079599	0	1	0	0	0	0.00129361	0.00476164	FALSE	0.00480279	FALSE
has_antitussives_first	0.11277454643713988	0	1	0	0	0	0.12313628692026891	0	1	0	0	0	-0.0103617	-0.0321281	FALSE	0.0918619	0	1	0	0	0	0.0907998	0	1	0	0	0	0.00106204	0.00368665	FALSE	0.028724037424302365	FALSE
has_ulcer_treatment_first	0.038560462765584815	0	1	0	0	0	0.050237914197362454	0	1	0	0	0	-0.0116775	-0.0567148	FALSE	0.033067750723991346	0	1	0	0	0	0.032680383193680905	0	1	0	0	0	0.000387368	0.00217248	FALSE	0.19817749105788363	FALSE
has_amebicides_first	0.025897731935501773	0	1	0	0	0	0.0319592	0	1	0	0	0	-0.00606145	-0.0361709	FALSE	0.021501	0	1	0	0	0	0.020993604862248674	0	1	0	0	0	0.000507437	0.0035188	FALSE	0.0372824	FALSE
has_antastmatics_first	0.022732504132810374	0	1	0	0	0	0.031766239316682626	0	1	0	0	0	-0.00903374	-0.055508	FALSE	0.022087096230099173	0	1	0	0	0	0.021432430809869726	0	1	0	0	0	0.000654665	0.00448715	FALSE	0.00790163	FALSE
has_migraine_first	0.025328191089142242	0	1	0	0	0	0.019959740789188416	0	1	0	0	0	0.00536845	0.0360925	FALSE	0.017045600734140087	0	1	0	0	0	0.017118500158663452	0	1	0	0	0	-7.28994e-05	-0.000562594	FALSE	0.7390866442491932	FALSE
has_ppi_first	0.15411629732943571	0	1	0	0	0	0.17026580830142646	0	1	0	0	0	-0.0161495	-0.0438205	FALSE	0.13357175733353915	0	1	0	0	0	0.13283561608590125	0	1	0	0	0	0.000736141	0.00216643	FALSE	0.19891223068953012	FALSE
has_bowel_evacuants_first	0.0943327	0	1	0	0	0	0.0847414	0	1	0	0	0	0.00959127	0.033597312714456255	FALSE	0.0648805	0	1	0	0	0	0.0643416	0	1	0	0	0	0.000538884	0.00219203	FALSE	0.19320604217138415	FALSE
has_glaucoma_first	0.012865618383977888	0	1	0	0	0	0.013888442255885095	0	1	0	0	0	-0.00102282	-0.00890327	FALSE	0.0119055	0	1	0	0	0	0.011649613918930123	0	1	0	0	0	0.000255863	0.00237166	FALSE	0.16055755172496478	FALSE
has_skin_care_first	0.00989054	0	1	0	0	0	0.00486435	0	1	0	0	0	0.00502619	0.058759879783007875	FALSE	0.0052702	0	1	0	0	0	0.00545602	0	1	0	0	0	-0.000185822	-0.00254423	FALSE	0.13229072298453318	FALSE
has_osteoporosis_treatment_first	0.045656068293952225	0	1	0	0	0	0.0351451	0	1	0	0	0	0.010510949450961073	0.053402	FALSE	0.0366141	0	1	0	0	0	0.0367556	0	1	0	0	0	-0.000141511	-0.000752768	FALSE	0.6559984863210178	FALSE
Pre- and post-matching characteristics of the RZV (2+doses) and PPSV23 cohorts (dementia defined by code OR prescribed medication, all).
	Pre-Matching															Post-Matching
	RZV (2+ doses)						PPSV23						difference_in_means	NMD	has_bad_balance	RZV (2+ doses)						PPSV23						difference_in_means	NMD	has_bad_balance	p_value	used_in_matching
Covariate	Mean	Min	Max	25th_percentile	Median	75th_percentile	Mean	Min	Max	25th_percentile	Median	75th_percentile				Mean	Min	Max	25th_percentile	Median	75th_percentile	Mean	Min	Max	25th_percentile	Median	75th_percentile
age_at_exposure	62.03847741858274	50	89	56	61	65	66.5086	50	89	61	66	72	-4.47008	-0.54919	TRUE	65.43322754371766	50	89	59	65	71	65.1729	50	89	59	65	70	0.2602890729904175	0.0295894	FALSE	1.1094571046052468e-26	TRUE
index_date	24244.368332161503	24215	24285	24232	24242	24255	24175.455432421048	24094	24285	24141	24173	24212	68.91289974045503	2.0414478143655734	TRUE	24240.896891141216	24215	24285	24228	24239	24251	24241.140756685298	24098	24285	24229	24239	24251	-0.243866	-0.0160935	FALSE	1.2400358487639541e-08	TRUE
visits_counts_1	0.1266608823133424	0	36	0	0	0	0.21968278902038638	0	154	0	0	0	-0.0930219	-0.126145	TRUE	0.17910365546200685	0	36	0	0	0	0.17309949449795128	0	38	0	0	0	0.00600416	0.00877704	FALSE	0.000105323	TRUE
visits_counts_2	0.11137672595628824	0	35	0	0	0	0.16013304795213418	0	132	0	0	0	-0.0487563	-0.0781288	FALSE	0.14924386554408206	0	35	0	0	0	0.14815065910179107	0	47	0	0	0	0.00109321	0.00176651	FALSE	0.14305124353577156	TRUE
visits_counts_3	0.0988361	0	32	0	0	0	0.11958878724139278	0	88	0	0	0	-0.0207526	-0.0383123	FALSE	0.12907886764151302	0	32	0	0	0	0.12552806532120353	0	36	0	0	0	0.0035508	0.00640679	FALSE	0.019060470973981572	TRUE
visits_counts_4	0.0873532	0	40	0	0	0	0.0904024	0	87	0	0	0	-0.00304918	-0.00635403	FALSE	0.11081638792727211	0	40	0	0	0	0.10737999093231866	0	29	0	0	0	0.0034364	0.00682004	FALSE	0.0828155	TRUE
visits_counts_5	0.0764133	0	50	0	0	0	0.0674259	0	86	0	0	0	0.00898743	0.0211466	FALSE	0.0960581	0	50	0	0	0	0.0930242	0	26	0	0	0	0.00303386	0.00651865	FALSE	0.0419064	TRUE
vaccinations_counts_1	0.9305892560623513	0	19	0	1	1	0.4273731589953902	0	39	0	0	1	0.5032160970669611	0.5827686368721322	TRUE	0.7776977411304093	0	13	0	1	1	0.7881637097833503	0	10	0	1	1	-0.010466	-0.0113642	FALSE	4.727154247303161e-05	TRUE
vaccinations_counts_2	0.652227	0	11	0	1	1	0.3134520779211363	0	52	0	0	1	0.3387746487831287	0.4930843885028879	TRUE	0.5432769922416241	0	11	0	0	1	0.5514590916217167	0	13	0	0	1	-0.0081821	-0.0115142	FALSE	4.653066743655499e-05	TRUE
vaccinations_counts_3	0.5047646117252831	0	62	0	0	1	0.2397045364337002	0	37	0	0	0	0.2650600752915829	0.4486089711103325	TRUE	0.4291767477532065	0	62	0	0	1	0.4348037948670144	0	15	0	0	1	-0.00562705	-0.00892691	FALSE	0.00137021	TRUE
vaccinations_counts_4	0.4292189627058806	0	56	0	0	1	0.18742139718125644	0	40	0	0	0	0.24179756552462417	0.437989	TRUE	0.36040219827714054	0	56	0	0	1	0.3655928102608865	0	27	0	0	1	-0.00519061	-0.00873324	FALSE	0.00175795	TRUE
vaccinations_counts_5	0.3684144389426601	0	52	0	0	1	0.14400024699148697	0	25	0	0	0	0.22441419195117315	0.43741530158650815	TRUE	0.30591136553348897	0	52	0	0	1	0.3119451871374516	0	9	0	0	1	-0.00603382	-0.0107704	FALSE	9.857553030279935e-05	TRUE
other_procedures_counts_1	2.663371579876434	0	203	0	1	4	1.978718970232614	0	366	0	0	2	0.6846526096438201	0.14990870766844988	TRUE	2.8952513315508703	0	203	0	1	4	2.856175557090376	0	366	0	1	4	0.0390758	0.00744258	FALSE	0.00156899	TRUE
other_procedures_counts_2	2.240193277185214	0	185	0	1	3	1.396203815691023	0	365	0	0	1	0.843989	0.21837148569776194	TRUE	2.3105299508904547	0	185	0	0	3	2.292449672249929	0	365	0	0	3	0.018080279231071472	0.00399073	FALSE	0.2747505812599932	TRUE
other_procedures_counts_3	1.8759660119377084	0	168	0	0	3	0.985549	0	365	0	0	0	0.8904173528605724	0.2684330071249344	TRUE	1.8477349864196642	0	120	0	0	2	1.829061494980996	0	365	0	0	2	0.0186735	0.00476999	FALSE	0.6833332867029914	TRUE
other_procedures_counts_4	1.537523000284231	0	135	0	0	2	0.6941557744434447	0	366	0	0	0	0.8433672258407864	0.2942115893355442	TRUE	1.4627059825510693	0	135	0	0	2	1.4577526556865803	0	181	0	0	2	0.00495333	0.00144074	FALSE	0.8640292406625641	TRUE
other_procedures_counts_5	1.1969377832961838	0	135	0	0	1	0.47849759007880105	0	251	0	0	0	0.7184401932173827	0.2939798434109636	TRUE	1.1238246971436803	0	135	0	0	1	1.1133672029592845	0	116	0	0	1	0.010457494296133518	0.00355719	FALSE	0.5834270426218507	TRUE
elective_procedures_counts_1	1.0329379029724595	0	138	0	0	1	0.6391982974427727	0	243	0	0	0	0.3937396055296868	0.1389047072187492	TRUE	1.0430630119108655	0	138	0	0	1	1.0435502938521968	0	133	0	0	1	-0.000487282	-0.000150516	FALSE	0.4886253684712102	TRUE
elective_procedures_counts_2	0.8992849342528461	0	155	0	0	1	0.4580761187533198	0	169	0	0	0	0.44120881549952623	0.17435019160907286	TRUE	0.8492773396948344	0	155	0	0	0	0.8573323220467537	0	147	0	0	0	-0.00805498	-0.00277121	FALSE	0.023490024844004757	TRUE
elective_procedures_counts_3	0.7637291127500112	0	164	0	0	0	0.32886776155310865	0	173	0	0	0	0.43486135119690256	0.19526437580266962	TRUE	0.6967750409952416	0	121	0	0	0	0.698576	0	132	0	0	0	-0.00180082	-0.000697906	FALSE	0.30560908536308184	TRUE
elective_procedures_counts_4	0.6405672655466962	0	113	0	0	0	0.23386421689781967	0	162	0	0	0	0.4067030486488765	0.2064321654100341	TRUE	0.5667300839396109	0	113	0	0	0	0.5694037787655242	0	134	0	0	0	-0.00267369	-0.00114472	FALSE	0.15373724213291554	TRUE
elective_procedures_counts_5	0.5159169446646821	0	130	0	0	0	0.16405590895556985	0	141	0	0	0	0.3518610357091122	0.20344270986225307	TRUE	0.44721889128528025	0	130	0	0	0	0.4438375783358686	0	121	0	0	0	0.00338131	0.00165874	FALSE	0.9363794758416715	TRUE
critical_procedures_counts_1	3.3914835370323275	0	291	0	1	4	2.586306099637208	0	366	0	0	3	0.8051774373951197	0.1296875318566748	TRUE	3.730588170489358	0	291	0	1	5	3.6911564683499787	0	365	0	1	5	0.039431702345609665	0.00565861	FALSE	0.0455736	TRUE
critical_procedures_counts_2	2.8921103415261715	0	255	0	1	4	1.8403637417432688	0	365	0	0	1	1.0517465997829027	0.19720431784222414	TRUE	3.0052329843264705	0	253	0	1	4	2.98733	0	365	0	1	4	0.0178981	0.00293643	FALSE	0.8163997683569978	TRUE
critical_procedures_counts_3	2.455423579218215	0	254	0	1	3	1.316351421171708	0	365	0	0	0	1.1390721580465069	0.2468483492715711	TRUE	2.4429223357330203	0	254	0	0	3	2.431719088316674	0	365	0	0	3	0.011203247122466564	0.00209282	FALSE	0.7881225513638863	TRUE
critical_procedures_counts_4	2.040882911723787	0	254	0	0	2	0.939329	0	365	0	0	0	1.101554171901953	0.2727232954021737	TRUE	1.9623225128494128	0	254	0	0	2	1.9572039338482985	0	219	0	0	2	0.00511858	0.00107643	FALSE	0.28224613984505775	TRUE
critical_procedures_counts_5	1.6338549224348138	0	261	0	0	2	0.6574050316563095	0	365	0	0	0	0.9764498907785043	0.2806789796045937	TRUE	1.532942377851129	0	253	0	0	1	1.521001851671377	0	121	0	0	1	0.011940525844693184	0.0029225	FALSE	0.3217433154671473	TRUE
prescriptions_counts_1	5.573759480604964	0	312	0	3	7	4.080417481103163	0	366	0	0	5	1.4933419995018005	0.18333844500853355	TRUE	6.361292017474354	0	205	0	3	9	6.297055545904078	0	158	0	3	8	0.0642365	0.00657068	FALSE	0.0092274	TRUE
prescriptions_counts_2	4.744996783700091	0	210	0	2	6	3.012615043418811	0	366	0	0	3	1.73238	0.23805431877613678	TRUE	5.218857387406092	0	210	0	2	7	5.181285831112317	0	366	0	2	7	0.037571556866168976	0.00421139	FALSE	0.20585064612869353	TRUE
prescriptions_counts_3	4.041244932457702	0	180	0	1	5	2.1994100739313818	0	366	0	0	2	1.8418348585263202	0.28494927679340565	TRUE	4.304983411227823	0	169	0	1	5	4.272445689249713	0	163	0	1	5	0.0325377	0.00404513	FALSE	0.41391273515604754	TRUE
prescriptions_counts_4	3.349504091432675	0	365	0	1	4	1.580113302666783	0	366	0	0	0	1.7693907887658917	0.3121379299222895	TRUE	3.451426464917819	0	155	0	0	4	3.42716	0	145	0	0	4	0.024270877242088318	0.00340452	FALSE	0.8222720963316487	TRUE
prescriptions_counts_5	2.6493739434828787	0	273	0	0	3	1.1021003398237987	0	365	0	0	0	1.54727	0.32019479616651686	TRUE	2.6323902662254293	0	142	0	0	3	2.612708313029919	0	134	0	0	3	0.019682	0.00325103	FALSE	0.6037179190508118	TRUE
diagnoses_counts_1	7.660538244049845	0	317	1	5	10	5.734078112461118	0	365	0	2	7	1.926460131588727	0.18908227179295115	TRUE	8.1724	0	314	1	5	11	8.104791040791854	0	365	1	4	11	0.0676135	0.00586854	FALSE	0.1953496649079287	TRUE
diagnoses_counts_2	6.501908836597005	0	317	1	4	9	4.162756630820936	0	365	0	0	5	2.3391522057760694	0.2654632782782967	TRUE	6.585823061571252	0	314	0	3	9	6.570374105413914	0	315	0	3	9	0.015448955819010735	0.00154065	FALSE	0.7828642114786325	TRUE
diagnoses_counts_3	5.534964919891693	0	262	0	3	7	3.031271086956674	0	365	0	0	3	2.503693832935019	0.32601111566197943	TRUE	5.409079545598996	0	258	0	2	7	5.3746181192611955	0	364	0	2	7	0.034461427479982376	0.00388392	FALSE	0.941633	TRUE
diagnoses_counts_4	4.692273400451778	0	313	0	2	6	2.192550446724802	0	365	0	0	2	2.499722953726976	0.36877453491023915	TRUE	4.436621568369894	0	313	0	1	6	4.4161514895997085	0	203	0	1	6	0.0204701	0.00257072	FALSE	0.9240534813721861	TRUE
diagnoses_counts_5	3.8457327927954883	0	264	0	1	5	1.554090784808433	0	364	0	0	0	2.291642007987055	0.3915138067364019	TRUE	3.531989000139829	0	255	0	0	4	3.51512	0	167	0	1	4	0.016872666776180267	0.00244867	FALSE	0.330261	TRUE
well_visit_counts_1	0.7080706688407856	0	128	0	0	1	0.2962033712934612	0	338	0	0	0	0.41186729754732443	0.405707	TRUE	0.49874366003821985	0	62	0	0	1	0.5155400566941946	0	155	0	0	1	-0.0167964	-0.0179259	FALSE	1.651902450545517e-11	TRUE
well_visit_counts_2	0.6249704549194429	0	181	0	0	1	0.22695687542670936	0	365	0	0	0	0.3980135794927335	0.4404136627796753	TRUE	0.42488442943521904	0	32	0	0	1	0.4417655707766427	0	153	0	0	1	-0.0168811	-0.0195272	FALSE	5.873900242441566e-11	TRUE
well_visit_counts_3	0.5497389561236854	0	214	0	0	1	0.17080092836989594	0	130	0	0	0	0.3789380277537895	0.47321371453728944	TRUE	0.35923695885221796	0	53	0	0	0	0.3749740469400813	0	130	0	0	1	-0.0157371	-0.0199913	FALSE	9.800456007904423e-13	TRUE
well_visit_counts_4	0.46883330590752015	0	94	0	0	1	0.1277497976236893	0	123	0	0	0	0.3410835082838308	0.4777732686320947	TRUE	0.29776740126184836	0	94	0	0	0	0.3095680987106096	0	123	0	0	0	-0.0118007	-0.0160498	FALSE	2.3705762490087352e-09	TRUE
well_visit_counts_5	0.3851601418163867	0	38	0	0	1	0.0927224	0	106	0	0	0	0.29243776001385874	0.4604791360484748	TRUE	0.2390181480743889	0	38	0	0	0	0.2497976720634907	0	34	0	0	0	-0.0107795	-0.0168995	FALSE	1.6672035065200635e-10	TRUE
enc_reports_counts_1	2.4331907191048217	0	154	0	0	3	1.711736375881749	0	207	0	0	1	0.7214543432230727	0.15582867747856968	TRUE	2.465811875272772	0	154	0	0	3	2.443879950678593	0	165	0	0	3	0.021931923925876617	0.00429971	FALSE	0.12771546130787978	TRUE
enc_reports_counts_2	2.027824734094275	0	141	0	0	2	1.2637904164964118	0	255	0	0	0	0.7640343175978632	0.19058329153399206	TRUE	1.9611106638474936	0	141	0	0	2	1.9491023419193825	0	181	0	0	2	0.012008321471512318	0.0027091	FALSE	0.38476968032363923	TRUE
enc_reports_counts_3	1.7329020000897573	0	138	0	0	2	0.9497903262135386	0	187	0	0	0	0.7831116738762186	0.22063394388129257	TRUE	1.6160938632136033	0	138	0	0	1	1.6112761278458325	0	187	0	0	1	0.00481774	0.00122023	FALSE	0.8696891234732038	TRUE
enc_reports_counts_4	1.5159259203853577	0	181	0	0	1	0.7145161995775416	0	150	0	0	0	0.80141	0.25051452949817643	TRUE	1.3603852493400508	0	181	0	0	1	1.3502667338974506	0	123	0	0	1	0.010118515230715275	0.00279365	FALSE	0.8397879667916137	TRUE
enc_reports_counts_5	1.291766272233608	0	161	0	0	1	0.5251892724299729	0	161	0	0	0	0.7665769998036351	0.26620974094202426	TRUE	1.1215747257450117	0	98	0	0	0	1.1169942754964979	0	98	0	0	0	0.00458045	0.00138867	FALSE	0.8791392537483279	TRUE
enc_surgery_counts_1	0.1392209074453603	0	52	0	0	0	0.12322770159218291	0	210	0	0	0	0.0159932	0.027326968221168972	FALSE	0.15003199111875695	0	27	0	0	0	0.15012944750702323	0	117	0	0	0	-9.74564e-05	-0.000162815	FALSE	0.6738154412007167	TRUE
enc_surgery_counts_2	0.12612682693314584	0	52	0	0	0	0.0917824	0	190	0	0	0	0.034344462920553945	0.0665619	FALSE	0.13085426880166778	0	36	0	0	0	0.1312101964805532	0	110	0	0	0	-0.000355928	-0.000629797	FALSE	0.5791881303674599	TRUE
enc_surgery_counts_3	0.11403653118314958	0	79	0	0	0	0.0690809	0	114	0	0	0	0.0449556	0.0964644	FALSE	0.11471464345792215	0	26	0	0	0	0.11187145926111108	0	54	0	0	0	0.00284318	0.00560205	FALSE	0.19294558190661038	TRUE
enc_surgery_counts_4	0.10096040211228627	0	34	0	0	0	0.0531305	0	140	0	0	0	0.0478299	0.11092364957679751	TRUE	0.0994691	0	34	0	0	0	0.0992403	0	52	0	0	0	0.000228811	0.000463577	FALSE	0.6246269052013207	TRUE
enc_surgery_counts_5	0.0879531	0	68	0	0	0	0.0395886	0	111	0	0	0	0.0483645	0.1231797405705441	TRUE	0.0857277	0	35	0	0	0	0.0831557	0	50	0	0	0	0.002572	0.00563364	FALSE	0.0214077	TRUE
enc_urgent_counts_1	0.033820515505557466	0	13	0	0	0	0.015613791387154245	0	64	0	0	0	0.018206724118403222	0.0834873	FALSE	0.031105536794023805	0	13	0	0	0	0.030702999538141464	0	19	0	0	0	0.000402537	0.0016313	FALSE	0.690732	TRUE
enc_urgent_counts_2	0.026143282421051055	0	29	0	0	0	0.011732095631548579	0	34	0	0	0	0.014411186789502477	0.0755349	FALSE	0.023499701274983794	0	9	0	0	0	0.022792083151485364	0	10	0	0	0	0.000707618	0.00339725	FALSE	0.3045368498725868	TRUE
enc_urgent_counts_3	0.020126557661525574	0	12	0	0	0	0.00838952	0	30	0	0	0	0.011737033375081874	0.0728286	FALSE	0.0179489	0	12	0	0	0	0.018444680787956084	0	9	0	0	0	-0.000495756	-0.00268673	FALSE	0.30470934096279034	TRUE
enc_urgent_counts_4	0.015257229195027451	0	13	0	0	0	0.00581646	0	16	0	0	0	0.00944077	0.06841	FALSE	0.013385423066655933	0	13	0	0	0	0.013432032643652834	0	9	0	0	0	-4.66096e-05	-0.000296422	FALSE	0.8315872085092373	TRUE
enc_urgent_counts_5	0.010956363037982258	0	22	0	0	0	0.00403607	0	18	0	0	0	0.0069203	0.059042687746113334	FALSE	0.010033770757151393	0	22	0	0	0	0.00973716	0	11	0	0	0	0.000296606	0.00214657	FALSE	0.8272901820201093	TRUE
enc_ambulatory_counts_1	2.807075859799243	0	258	0	1	3	2.1777891969759446	0	364	0	0	2	0.6292866628232985	0.11391441368161301	TRUE	3.0620034491086976	0	258	0	1	4	3.019292127642445	0	170	0	1	3	0.042711321264505386	0.00679113	FALSE	0.00861947	TRUE
enc_ambulatory_counts_2	2.4247699971576884	0	256	0	1	3	1.6155350628506793	0	363	0	0	1	0.8092349343070091	0.16958195292514916	TRUE	2.531984762905556	0	256	0	0	3	2.51139	0	174	0	0	3	0.020592957735061646	0.00374216	FALSE	0.43341765928339115	TRUE
enc_ambulatory_counts_3	2.1116624530644605	0	211	0	0	2	1.195769288432963	0	333	0	0	1	0.9158931646314976	0.21972147167003692	TRUE	2.1322779795172093	0	152	0	0	2	2.1179773138477054	0	174	0	0	2	0.014300665818154812	0.00293646	FALSE	0.7029010558960068	TRUE
enc_ambulatory_counts_4	1.7900025431208582	0	198	0	0	2	0.8854263561902592	0	338	0	0	0	0.9045761869305989	0.24582293697798566	TRUE	1.7453549319288315	0	153	0	0	2	1.7406346529493268	0	162	0	0	2	0.00472028	0.00108999	FALSE	0.8442484091331479	TRUE
enc_ambulatory_counts_5	1.4547354406330875	0	252	0	0	1	0.6530080686224682	0	333	0	0	0	0.8017273720106193	0.25290416739602367	TRUE	1.3957364948750652	0	222	0	0	1	1.3962661491591208	0	136	0	0	1	-0.000529654	-0.00014238	FALSE	0.32449777990558215	TRUE
enc_other_patient_counts_1	5.453544661690128	0	361	0	2	7	3.914227528277134	0	357	0	0	5	1.5393171334129945	0.18799291488154318	TRUE	5.500697025037817	0	361	0	2	7	5.467477108341843	0	310	0	2	7	0.0332199	0.00365263	FALSE	0.10680194248300756	TRUE
enc_other_patient_counts_2	4.577711789609108	0	264	0	2	6	2.9381959938261484	0	315	0	0	3	1.6395157957829594	0.2309186764758063	TRUE	4.4217404016050645	0	264	0	1	6	4.451290873421101	0	201	0	1	6	-0.0295505	-0.00374985	FALSE	0.15500595174098664	TRUE
enc_other_patient_counts_3	3.8632623752748816	0	310	0	1	5	2.2205570827498664	0	275	0	0	2	1.6427052925250152	0.26365557133872813	TRUE	3.661347525243323	0	310	0	0	5	3.668067778799422	0	190	0	0	5	-0.00672025	-0.000948146	FALSE	0.5525823885271397	TRUE
enc_other_patient_counts_4	3.2550510868101785	0	140	0	1	4	1.6863495804302282	0	223	0	0	1	1.5687015063799503	0.28386066644106334	TRUE	3.0441731672902463	0	140	0	0	3	3.044804515196841	0	173	0	0	3	-0.000631348	-9.8616e-05	FALSE	0.3977414485902421	TRUE
enc_other_patient_counts_5	2.74935	0	140	0	0	3	1.2682818724854992	0	218	0	0	0	1.4810696316956908	0.29863533480606824	TRUE	2.5336033863976306	0	119	0	0	3	2.532429672504163	0	178	0	0	3	0.00117371	0.000201744	FALSE	0.31124593479792817	TRUE
enc_prescriptions_counts_1	1.412076832168983	0	98	0	0	1	0.8808284786797931	0	119	0	0	0	0.5312483534891899	0.17759770222573887	TRUE	1.547298127566175	0	98	0	0	1	1.5184764600449994	0	89	0	0	1	0.028821667656302452	0.00819128	FALSE	0.00671956	TRUE
enc_prescriptions_counts_2	1.1663320717459273	0	96	0	0	1	0.6391353801037598	0	99	0	0	0	0.5271966916421675	0.20193796724924282	TRUE	1.2308996072083829	0	70	0	0	1	1.218103159705597	0	99	0	0	1	0.012796447612345219	0.00410367	FALSE	0.13562046705865632	TRUE
enc_prescriptions_counts_3	0.957855	0	91	0	0	0	0.4591531981070535	0	95	0	0	0	0.49870130546079544	0.2193897398031075	TRUE	0.9776274030414868	0	60	0	0	0	0.9673351609937162	0	95	0	0	0	0.010292242281138897	0.00375283	FALSE	0.22179509898289995	TRUE
enc_prescriptions_counts_4	0.7663096324442383	0	72	0	0	0	0.3264764348837117	0	90	0	0	0	0.43983319756052663	0.22397628712391016	TRUE	0.7552785345948992	0	72	0	0	0	0.7490455629801316	0	71	0	0	0	0.00623297	0.0026219	FALSE	0.2732590097256583	TRUE
enc_prescriptions_counts_5	0.5800275255434051	0	67	0	0	0	0.22656720893304588	0	73	0	0	0	0.3534603166103592	0.21292983757977466	TRUE	0.5565861450913759	0	58	0	0	0	0.548239	0	55	0	0	0	0.00834735	0.00415958	FALSE	0.22952418683147802	TRUE
enc_assisted_living_counts_1	0.00301285	0	32	0	0	0	0.00941795	0	118	0	0	0	-0.0064051	-0.027375	FALSE	0.0052457	0	32	0	0	0	0.00565247	0	24	0	0	0	-0.000406774	-0.00209857	FALSE	0.6038600396333478	TRUE
enc_assisted_living_counts_2	0.00275555	0	28	0	0	0	0.0054579	0	133	0	0	0	-0.00270236	-0.0152609	FALSE	0.00489824	0	28	0	0	0	0.00470333	0	28	0	0	0	0.000194913	0.00106496	FALSE	0.5811044500776372	TRUE
enc_assisted_living_counts_3	0.00213024	0	41	0	0	0	0.00327965	0	46	0	0	0	-0.00114942	-0.00780033	FALSE	0.00358894	0	41	0	0	0	0.00308471	0	16	0	0	0	0.000504231	0.00302764	FALSE	0.9915621784577386	TRUE
enc_assisted_living_counts_4	0.00172633	0	43	0	0	0	0.00194459	0	65	0	0	0	-0.00021826	-0.00184944	FALSE	0.00255929	0	43	0	0	0	0.00211862	0	22	0	0	0	0.000440672	0.0032282	FALSE	0.6954524022540642	TRUE
enc_assisted_living_counts_5	0.00120125	0	21	0	0	0	0.00116947	0	29	0	0	0	3.1783349183210846e-05	0.000377467	FALSE	0.00149151	0	15	0	0	0	0.00186438	0	24	0	0	0	-0.000372877	-0.00384688	FALSE	0.4361308664560595	TRUE
enc_rehab_counts_1	0.00584918	0	20	0	0	0	0.00519664	0	71	0	0	0	0.000652533	0.00341788	FALSE	0.00657195	0	20	0	0	0	0.00605077	0	27	0	0	0	0.00052118	0.00305245	FALSE	0.18492337675195425	TRUE
enc_rehab_counts_2	0.0043981	0	25	0	0	0	0.00339426	0	93	0	0	0	0.00100384	0.00644706	FALSE	0.00449994	0	19	0	0	0	0.00431774	0	30	0	0	0	0.000182201	0.00131396	FALSE	0.511796	TRUE
enc_rehab_counts_3	0.00302332	0	31	0	0	0	0.00229473	0	63	0	0	0	0.000728593	0.00569298	FALSE	0.00280081	0	31	0	0	0	0.00283895	0	28	0	0	0	-3.81351e-05	-0.000300231	FALSE	0.976548	TRUE
enc_rehab_counts_4	0.00206292	0	27	0	0	0	0.00171912	0	47	0	0	0	0.000343803	0.00311322	FALSE	0.00184743	0	27	0	0	0	0.00211862	0	27	0	0	0	-0.000271183	-0.00245866	FALSE	0.5186311173053404	TRUE
enc_rehab_counts_5	0.00134337	0	36	0	0	0	0.00120829	0	45	0	0	0	0.000135073	0.00145624	FALSE	0.00117795	0	12	0	0	0	0.0013432	0	18	0	0	0	-0.000165252	-0.00212731	FALSE	0.3215150728948085	TRUE
enc_swing_bed_counts_1	4.4878603377862884e-05	0	4	0	0	0	0.000189454	0	48	0	0	0	-0.000144575	-0.00675097	FALSE	8.898191972135948e-05	0	4	0	0	0	0.000101694	0	7	0	0	0	-1.27117e-05	-0.000844293	FALSE	0.8990408762739355	TRUE
enc_swing_bed_counts_2	6.881385851272309e-05	0	9	0	0	0	0.000103147	0	8	0	0	0	-3.43332e-05	-0.00226372	FALSE	0.000110168	0	7	0	0	0	7.203298263157671e-05	0	2	0	0	0	3.8135109207360074e-05	0.00238184	FALSE	0.9629199969183272	TRUE
enc_swing_bed_counts_3	6.43259981749368e-05	0	25	0	0	0	6.244955210573107e-05	0	16	0	0	0	1.8764460692057228e-06	7.653585105987013e-05	FALSE	4.660957699690258e-05	0	3	0	0	0	2.5423405634674135e-05	0	1	0	0	0	2.1186171579756774e-05	0.00303506	FALSE	0.3457785861511603	TRUE
enc_swing_bed_counts_4	2.5431208580788967e-05	0	3	0	0	0	3.134172277965529e-05	0	5	0	0	0	-5.91051e-06	-0.000864743	FALSE	5.508404554179396e-05	0	3	0	0	0	2.5423405634674135e-05	0	1	0	0	0	2.9660639484063722e-05	0.00378408	FALSE	0.20466688077047124	TRUE
enc_swing_bed_counts_5	1.1967627567430101e-05	0	1	0	0	0	1.613864829698668e-05	0	9	0	0	0	-4.17102e-06	-0.000857818	FALSE	1.2711702817337068e-05	0	1	0	0	0	8.474468544891378e-06	0	1	0	0	0	4.237234406900825e-06	0.00130189	FALSE	0.6547208460185769	TRUE
enc_advice_counts_1	0.0545425	0	94	0	0	0	0.029088627141323806	0	81	0	0	0	0.025453835497238883	0.042805532712154426	FALSE	0.049291746291360704	0	94	0	0	0	0.045113833298729256	0	81	0	0	0	0.00417791	0.00627161	FALSE	0.0582087	TRUE
enc_advice_counts_2	0.0442533	0	81	0	0	0	0.020690214903644085	0	80	0	0	0	0.023563079933820574	0.0474797	FALSE	0.035567344482909116	0	45	0	0	0	0.034080075253280676	0	43	0	0	0	0.00148727	0.00287326	FALSE	0.3195386036478609	TRUE
enc_advice_counts_3	0.037338998010381916	0	53	0	0	0	0.015545494498709025	0	67	0	0	0	0.0217935	0.0511119	FALSE	0.029503862239039336	0	39	0	0	0	0.028126761100494484	0	67	0	0	0	0.0013771	0.00307207	FALSE	0.2251889662211708	TRUE
enc_advice_counts_4	0.032930423205229854	0	49	0	0	0	0.012110067452533077	0	64	0	0	0	0.0208204	0.0544672	FALSE	0.0269827	0	49	0	0	0	0.025995432261454305	0	36	0	0	0	0.000987276	0.00238904	FALSE	0.33374939589139674	TRUE
enc_advice_counts_5	0.028040151390488727	0	51	0	0	0	0.00918032	0	51	0	0	0	0.0188598	0.0556226	FALSE	0.024351385363745377	0	51	0	0	0	0.024232742804116896	0	29	0	0	0	0.000118643	0.000296213	FALSE	0.8541084133923448	TRUE
enc_unknown_counts_1	0.887422	0	327	0	0	0	0.45184683440413653	0	346	0	0	0	0.4355751890224945	0.10840891524982876	TRUE	0.9069122002686406	0	327	0	0	0	0.9092130184785787	0	214	0	0	0	-0.00230082	-0.000477771	FALSE	0.9938517151281183	TRUE
enc_unknown_counts_2	0.7579921312848744	0	263	0	0	0	0.3429116600798372	0	216	0	0	0	0.4150804712050372	0.11601363169681989	TRUE	0.7511641801163544	0	263	0	0	0	0.7525751791290789	0	176	0	0	0	-0.001411	-0.000328422	FALSE	0.6500359418441848	TRUE
enc_unknown_counts_3	0.648487	0	188	0	0	0	0.26864791574035113	0	215	0	0	0	0.3798389273490919	0.11698467917049125	TRUE	0.6209158358156465	0	181	0	0	0	0.6154667525412812	0	167	0	0	0	0.00544908	0.00140483	FALSE	0.641451	TRUE
enc_unknown_counts_4	0.542566	0	165	0	0	0	0.2095163761670991	0	219	0	0	0	0.3330494831833579	0.11426128507925327	TRUE	0.49712079931187314	0	154	0	0	0	0.5031969932585603	0	161	0	0	0	-0.00607619	-0.0017491	FALSE	0.7247442583452517	TRUE
enc_unknown_counts_5	0.43200442802219996	0	167	0	0	0	0.15987763630082533	0	220	0	0	0	0.27212679172137466	0.10570756719729175	TRUE	0.38493154748032865	0	167	0	0	0	0.39239755426837797	0	170	0	0	0	-0.00746601	-0.00241787	FALSE	0.6308134837465114	TRUE
enc_observation_counts_1	0.023486469101081573	0	17	0	0	0	0.0321395	0	103	0	0	0	-0.00865306	-0.0364719	FALSE	0.033889399711020625	0	17	0	0	0	0.032436	0	19	0	0	0	0.00145337	0.00578751	FALSE	0.0116772	TRUE
enc_observation_counts_2	0.019831854832677607	0	25	0	0	0	0.022776544509573376	0	54	0	0	0	-0.00294469	-0.014505	FALSE	0.027058978063838172	0	25	0	0	0	0.025762384376469792	0	13	0	0	0	0.00129659	0.00598042	FALSE	0.0202739	TRUE
enc_observation_counts_3	0.0169955	0	25	0	0	0	0.016317109002067853	0	52	0	0	0	0.000678418	0.00382752	FALSE	0.022258191633157207	0	25	0	0	0	0.022059041622352258	0	17	0	0	0	0.00019915	0.000988368	FALSE	0.8658692225187583	TRUE
enc_observation_counts_4	0.0147516	0	69	0	0	0	0.011945640354666677	0	49	0	0	0	0.00280596	0.016736685387766178	FALSE	0.018749761655572177	0	22	0	0	0	0.0181438	0	12	0	0	0	0.000605925	0.00336389	FALSE	0.17388148846547113	TRUE
enc_observation_counts_5	0.012583960387152753	0	29	0	0	0	0.00868517	0	50	0	0	0	0.00389879	0.027803246209277516	FALSE	0.0156184	0	14	0	0	0	0.015109977415541327	0	12	0	0	0	0.000508468	0.00310758	FALSE	0.17040576580986744	TRUE
enc_orders_counts_1	1.1408365371669633	0	295	0	0	1	0.6006070470694203	0	263	0	0	0	0.5402294900975431	0.19791376616466425	TRUE	1.1482608271928747	0	295	0	0	1	1.15721	0	262	0	0	1	-0.00894904	-0.00266456	FALSE	0.0778621	TRUE
enc_orders_counts_2	0.9387152751806364	0	262	0	0	1	0.4412982396477003	0	263	0	0	0	0.49741703553293604	0.2197258437872717	TRUE	0.885277	0	262	0	0	1	0.8967216518434088	0	262	0	0	1	-0.0114448	-0.00427252	FALSE	0.025047596207781762	TRUE
enc_orders_counts_3	0.7811794096967702	0	260	0	0	1	0.3244691612650923	0	261	0	0	0	0.45671024843167796	0.23724951699345947	TRUE	0.7116392588229811	0	205	0	0	0	0.7139146536272843	0	220	0	0	0	-0.00227539	-0.000999414	FALSE	0.053745	TRUE
enc_orders_counts_4	0.6507517166065792	0	263	0	0	0	0.23694740040290485	0	261	0	0	0	0.4138043162036743	0.23814614360544753	TRUE	0.557603	0	263	0	0	0	0.5628021677690538	0	152	0	0	0	-0.00519909	-0.0025458	FALSE	0.017379997273987653	TRUE
enc_orders_counts_5	0.5131613984172813	0	256	0	0	0	0.1704210854012828	0	236	0	0	0	0.34274031301599844	0.23886880398593577	TRUE	0.4114142616831142	0	207	0	0	0	0.41805824502230904	0	138	0	0	0	-0.00664398	-0.00409845	FALSE	0.010955354050672772	TRUE
enc_visits_counts_1	0.0348991	0	220	0	0	0	0.0471808	0	360	0	0	0	-0.0122817	-0.0109621	FALSE	0.0580628	0	220	0	0	0	0.057096731821205664	0	165	0	0	0	0.000966089	0.000736929	FALSE	0.3706939573558139	TRUE
enc_visits_counts_2	0.0252472	0	95	0	0	0	0.027503531206415417	0	354	0	0	0	-0.00225632	-0.00283608	FALSE	0.036228353029410645	0	83	0	0	0	0.0354911	0	154	0	0	0	0.000737279	0.000848165	FALSE	0.2428126194325927	TRUE
enc_visits_counts_3	0.018974673508160424	0	127	0	0	0	0.016623743319710598	0	218	0	0	0	0.00235093	0.00385432	FALSE	0.0252836	0	108	0	0	0	0.0266988	0	173	0	0	0	-0.00141524	-0.00194756	FALSE	0.4800475379545708	TRUE
enc_visits_counts_4	0.014753092883749458	0	164	0	0	0	0.010078001127834232	0	176	0	0	0	0.00467509	0.00924963	FALSE	0.018965860603466906	0	68	0	0	0	0.017766723304364775	0	90	0	0	0	0.00119914	0.00219787	FALSE	0.17573326664234268	TRUE
enc_visits_counts_5	0.00964142	0	137	0	0	0	0.00579962	0	268	0	0	0	0.0038418	0.00995715	FALSE	0.011732901700402113	0	72	0	0	0	0.010186311190959437	0	101	0	0	0	0.00154659	0.00369439	FALSE	0.39611220985935314	TRUE
enc_diagnostics_counts_1	1.0751522132631233	0	176	0	0	1	1.030664367338089	0	365	0	0	1	0.044487845925034186	0.015939702903925143	FALSE	1.227420837870705	0	93	0	0	1	1.2235013961686927	0	127	0	0	1	0.00391944	0.00131435	FALSE	0.22607374028164096	TRUE
enc_diagnostics_counts_2	0.9312744027405867	0	214	0	0	1	0.7997703634072756	0	324	0	0	0	0.13150403933331112	0.0534499	FALSE	1.0188853531522903	0	93	0	0	1	1.017190459443312	0	110	0	0	1	0.00169489	0.000642748	FALSE	0.6134734028425008	TRUE
enc_diagnostics_counts_3	0.8336664323006268	0	108	0	0	1	0.6206596684186066	0	327	0	0	0	0.2130067638820201	0.0960117	FALSE	0.8881285407388889	0	75	0	0	1	0.8820650584950191	0	80	0	0	1	0.00606348	0.00248544	FALSE	0.4171222648120759	TRUE
enc_diagnostics_counts_4	0.7468113752300028	0	89	0	0	1	0.4790699273597101	0	276	0	0	0	0.26774144787029275	0.1340482577431071	TRUE	0.7824519179840934	0	75	0	0	0	0.7777146900674992	0	235	0	0	0	0.00473723	0.0020534	FALSE	0.35239421370936197	TRUE
enc_diagnostics_counts_5	0.6799602076383383	0	73	0	0	0	0.3688385155156731	0	302	0	0	0	0.3111216921226652	0.1711922228124637	TRUE	0.68925	0	66	0	0	0	0.690466	0	302	0	0	0	-0.00121609	-0.000556528	FALSE	0.45925472180495597	TRUE
enc_hospice_counts_1	0.00024384	0	8	0	0	0	0.000403232	0	22	0	0	0	-0.000159392	-0.00467123	FALSE	0.000436435	0	8	0	0	0	0.000364402	0	10	0	0	0	7.203298446256667e-05	0.00225666	FALSE	0.40806201000505493	TRUE
enc_hospice_counts_2	0.000161563	0	12	0	0	0	0.000213311	0	23	0	0	0	-5.17479e-05	-0.0019445	FALSE	0.000271183	0	12	0	0	0	0.000237285	0	4	0	0	0	3.38978752552066e-05	0.00128596	FALSE	0.8014628732180056	TRUE
enc_hospice_counts_3	9.873292743129833e-05	0	7	0	0	0	0.000108293	0	21	0	0	0	-9.55974e-06	-0.000570342	FALSE	0.000135591	0	3	0	0	0	0.000177964	0	4	0	0	0	-4.23723e-05	-0.00272662	FALSE	0.3882878410829198	TRUE
enc_hospice_counts_4	7.479767229643813e-05	0	2	0	0	0	6.385291282720817e-05	0	16	0	0	0	1.094475946922996e-05	0.000908319	FALSE	8.05074511764681e-05	0	2	0	0	0	7.203298263157671e-05	0	1	0	0	0	8.47446881380165e-06	0.000944516	FALSE	0.7456027889274615	TRUE
enc_hospice_counts_5	5.0862417161577934e-05	0	2	0	0	0	3.718905911914322e-05	0	7	0	0	0	1.3673358042434713e-05	0.00176563	FALSE	6.355851408668533e-05	0	2	0	0	0	6.355851408668533e-05	0	2	0	0	0	0	0	FALSE	1	TRUE
enc_long_term_counts_1	8.975720675572577e-06	0	1	0	0	0	2.0816517368577022e-05	0	4	0	0	0	-1.18408e-05	-0.00285219	FALSE	1.6948937089782756e-05	0	1	0	0	0	1.6948937089782756e-05	0	1	0	0	0	0	0	FALSE	1	TRUE
enc_long_term_counts_2	5.983813783715051e-06	0	2	0	0	0	1.286413994687344e-05	0	4	0	0	0	-6.88033e-06	-0.00190644	FALSE	8.474468544891378e-06	0	1	0	0	0	1.6948937089782756e-05	0	1	0	0	0	-8.47447e-06	-0.00237691	FALSE	0.4142161782425253	TRUE
enc_long_term_counts_3	5.983813783715051e-06	0	2	0	0	0	9.355738143180684e-06	0	3	0	0	0	-3.37192e-06	-0.00101498	FALSE	1.6948937089782756e-05	0	2	0	0	0	1.2711702817337068e-05	0	1	0	0	0	4.237234406900825e-06	0.000970368	FALSE	0.7388826803635273	TRUE
enc_long_term_counts_4	5.983813783715051e-06	0	1	0	0	0	6.315123246646962e-06	0	3	0	0	0	-3.31309e-07	-0.000118729	FALSE	1.6948937089782756e-05	0	1	0	0	0	1.2711702817337068e-05	0	1	0	0	0	4.237234406900825e-06	0.0011003	FALSE	0.7054569861112734	TRUE
enc_long_term_counts_5	2.9919068918575254e-06	0	1	0	0	0	3.5084018036927565e-06	0	1	0	0	0	-5.16495e-07	-0.000286493	FALSE	8.474468544891378e-06	0	1	0	0	0	4.237234272445689e-06	0	1	0	0	0	4.237234406900825e-06	0.00168072	FALSE	0.5637028616507731	TRUE
enc_inpatient_counts_1	0.0889554	0	131	0	0	0	0.19217598330562086	0	363	0	0	0	-0.103221	-0.0955811	FALSE	0.14737100799566108	0	131	0	0	0	0.14081176934191514	0	165	0	0	0	0.00655924	0.00630485	FALSE	0.0377216	TRUE
enc_inpatient_counts_2	0.074681	0	164	0	0	0	0.12767846012034753	0	362	0	0	0	-0.0529975	-0.0612511	FALSE	0.11414261683114198	0	51	0	0	0	0.11233755503108012	0	93	0	0	0	0.00180506	0.00210469	FALSE	0.2393727079750353	TRUE
enc_inpatient_counts_3	0.0639849	0	51	0	0	0	0.0899952	0	363	0	0	0	-0.0260103	-0.0368768	FALSE	0.09377	0	48	0	0	0	0.0882913	0	83	0	0	0	0.00547874	0.00748852	FALSE	0.00207518	TRUE
enc_inpatient_counts_4	0.0561327	0	93	0	0	0	0.064513	0	365	0	0	0	-0.0083803	-0.0136704	FALSE	0.0803719	0	51	0	0	0	0.0790837	0	139	0	0	0	0.00128812	0.00171161	FALSE	0.16365354346475514	TRUE
enc_inpatient_counts_5	0.0477209	0	53	0	0	0	0.046174310031853946	0	128	0	0	0	0.0015466	0.0030679	FALSE	0.0650924	0	48	0	0	0	0.061723791646716354	0	60	0	0	0	0.0033686	0.00557244	FALSE	0.00106962	TRUE
enc_clinic_counts_1	3.326560653432465	0	287	0	2	4	3.155260813420619	0	350	0	0	4	0.17129984001184617	0.030487215467186628	FALSE	3.5568403791477228	0	287	0	1	5	3.5240399486447207	0	225	0	1	5	0.0328004	0.00550806	FALSE	0.2404618422974436	TRUE
enc_clinic_counts_2	2.9067751731566114	0	155	0	1	4	2.4258746036383063	0	304	0	0	3	0.48090056951830507	0.0953856	FALSE	2.950915878187989	0	124	0	1	4	2.9488438706287634	0	246	0	1	4	0.00207201	0.000385209	FALSE	0.863006	TRUE
enc_clinic_counts_3	2.5545125435696443	0	136	0	1	3	1.8226140353380262	0	269	0	0	2	0.7318985082316181	0.1619008792107771	TRUE	2.493048817176053	0	136	0	0	3	2.499451278161718	0	198	0	0	3	-0.00640246	-0.00129897	FALSE	0.0912652	TRUE
enc_clinic_counts_4	2.264679043188176	0	133	0	0	3	1.373618362133024	0	294	0	0	1	0.8910606810551518	0.21805344328378848	TRUE	2.11837	0	117	0	0	3	2.1215535395736493	0	173	0	0	3	-0.0031864	-0.000708647	FALSE	0.12474270327643365	TRUE
enc_clinic_counts_5	1.9734722575433452	0	132	0	0	2	1.009959651040323	0	218	0	0	0	0.9635126065030222	0.26480440315063236	TRUE	1.7778460443299449	0	132	0	0	2	1.7795282263361059	0	218	0	0	2	-0.00168218	-0.000415588	FALSE	0.0788044	TRUE
enc_emergency_counts_1	0.1112450820530465	0	45	0	0	0	0.1739133485566786	0	243	0	0	0	-0.0626683	-0.0943381	FALSE	0.15372685940432962	0	45	0	0	0	0.14994724643330806	0	46	0	0	0	0.00377961	0.00618427	FALSE	0.00590612	TRUE
enc_emergency_counts_2	0.0991099	0	33	0	0	0	0.1295867968081028	0	155	0	0	0	-0.0304769	-0.0538851	FALSE	0.1305322389969619	0	33	0	0	0	0.13092630178429934	0	56	0	0	0	-0.000394063	-0.000694086	FALSE	0.9251	TRUE
enc_emergency_counts_3	0.0894416	0	31	0	0	0	0.0978493	0	83	0	0	0	-0.00840777	-0.0168883	FALSE	0.11506633390253514	0	31	0	0	0	0.11297737740621941	0	34	0	0	0	0.00208896	0.00404711	FALSE	0.10983914592347932	TRUE
enc_emergency_counts_4	0.0792676	0	57	0	0	0	0.0746688	0	101	0	0	0	0.00459873	0.0102804	FALSE	0.0980454	0	57	0	0	0	0.0978632	0	39	0	0	0	0.000182201	0.000374962	FALSE	0.9766788257902307	TRUE
enc_emergency_counts_5	0.0689096	0	57	0	0	0	0.0559504	0	85	0	0	0	0.012959244822145492	0.0325328	FALSE	0.0841388	0	57	0	0	0	0.082893	0	31	0	0	0	0.00124575	0.00279392	FALSE	0.500998	TRUE
enc_psych_counts_1	0.00215716	0	41	0	0	0	0.00217731	0	82	0	0	0	-2.01493e-05	-0.000149458	FALSE	0.00243641	0	41	0	0	0	0.00274573	0	38	0	0	0	-0.000309318	-0.00185657	FALSE	0.42256044678762406	TRUE
enc_psych_counts_2	0.00193277	0	36	0	0	0	0.00157013	0	41	0	0	0	0.000362645	0.00303048	FALSE	0.00188981	0	36	0	0	0	0.00180506	0	20	0	0	0	8.47446863190271e-05	0.000756804	FALSE	0.20416382838385183	TRUE
enc_psych_counts_3	0.00169791	0	33	0	0	0	0.00113859	0	49	0	0	0	0.000559314	0.00523889	FALSE	0.00148303	0	20	0	0	0	0.00167371	0	43	0	0	0	-0.000190676	-0.00158675	FALSE	0.9801880616526636	TRUE
enc_psych_counts_4	0.0011818	0	48	0	0	0	0.000840847	0	31	0	0	0	0.000340956	0.00407894	FALSE	0.00109321	0	16	0	0	0	0.00127541	0	16	0	0	0	-0.000182201	-0.00274183	FALSE	0.4000028522925191	TRUE
enc_psych_counts_5	0.00105016	0	23	0	0	0	0.000609059	0	24	0	0	0	0.000441101	0.0066992	FALSE	0.000966089	0	10	0	0	0	0.00106778	0	19	0	0	0	-0.000101694	-0.00157992	FALSE	0.981774	TRUE
enc_palliative_counts_1	0.000115188	0	12	0	0	0	0.000230385	0	25	0	0	0	-0.000115197	-0.003084	FALSE	0.000224573	0	12	0	0	0	0.00015254	0	10	0	0	0	7.203298446256667e-05	0.00194262	FALSE	0.8068529907857825	TRUE
enc_palliative_counts_2	4.0390743040076595e-05	0	10	0	0	0	8.420164328862616e-05	0	14	0	0	0	-4.38109e-05	-0.00218698	FALSE	7.627021690402241e-05	0	10	0	0	0	8.898191972135948e-05	0	14	0	0	0	-1.27117e-05	-0.000462215	FALSE	0.5497407813821054	TRUE
enc_palliative_counts_3	7.479767229643813e-06	0	3	0	0	0	2.3623238811531227e-05	0	11	0	0	0	-1.61435e-05	-0.00190611	FALSE	0	0	0	0	0	0	2.1186171362228447e-05	0	5	0	0	0	-2.11862e-05	-0.00291109	FALSE	0.31731050786291415	TRUE
enc_palliative_counts_4	1.645548790521639e-05	0	3	0	0	0	4.677869071590342e-06	0	5	0	0	0	1.1777618833626047e-05	0.00247066	FALSE	2.1186171362228447e-05	0	2	0	0	0	1.6948937089782756e-05	0	4	0	0	0	4.237234406900825e-06	0.000607006	FALSE	0.4922069926558157	TRUE
enc_palliative_counts_5	1.0471674121501339e-05	0	4	0	0	0	2.5728279893746884e-06	0	6	0	0	0	7.89884613212665e-06	0.00181182	FALSE	8.474468544891378e-06	0	1	0	0	0	0	0	0	0	0	0	8.47446881380165e-06	0.00411692	FALSE	0.15729920705028502	TRUE
visits_counts_all	0.00747617	0	2	0	0	0.00729927	0.0360987	0	14	0	0	0.016949152573943138	-0.0286225	-0.278465	TRUE	0.0105485	0	2	0	0	0.010204081423580647	0.010144142096860563	0	3	0	0	0.00980392	0.000404403	0.012708367143540707	FALSE	3.296202469493481e-06	TRUE
vaccinations_counts_all	0.044371960218043544	0	2	0.017241379246115685	0.037037	0.0625	0.0323921	0	5	0	0.014925372786819935	0.047619	0.011979892301277023	0.21498881278535312	TRUE	0.0412224	0	2	0.012121211737394333	0.031746	0.0583333	0.0416949	0	2	0.012500000186264515	0.032258063554763794	0.0588235	-0.000472467	-0.00906505	FALSE	7.749089744130541e-05	TRUE
other_procedures_counts_all	0.11827868336122103	0	21.5	0.013793103396892548	0.0666667	0.15789473056793213	0.14359058117452478	0	28.399999618530273	0	0.023255813866853714	0.1463414579629898	-0.0253119	-0.0731343	FALSE	0.1302298112288309	0	21.5	0.00680272	0.0617284	0.17241379618644714	0.12866003931539927	0	23	0.00694444	0.0614525	0.1696428507566452	0.00156977	0.0068739	FALSE	0.0822565	TRUE
elective_procedures_counts_all	0.0473286	0	15	0	0.00684932	0.0465116	0.0436847	0	25.5	0	0	0.018018018454313278	0.00364387	0.020565494546835195	FALSE	0.047977773536447714	0	15	0	0	0.0426829	0.0479877	0	11.5	0	0	0.043478261679410934	-9.89259e-06	-7.27943e-05	FALSE	0.1891498693585678	TRUE
critical_procedures_counts_all	0.1589663466567628	0	21.5	0.019354838877916336	0.0833333	0.2054794579744339	0.1922087682655599	0	29.33333396911621	0	0.0333333	0.1875	-0.0332424	-0.0742379	FALSE	0.1747656173786013	0	21.5	0.011834319680929184	0.080292	0.22346368432044983	0.1733018465535401	0	23	0.012195121496915817	0.0802469	0.2222222238779068	0.00146377	0.00483861	FALSE	0.23736721740078615	TRUE
prescriptions_counts_all	0.25499211929670795	0	10.709301948547363	0.032786883413791656	0.1386861354112625	0.33125001192092896	0.23234772473177948	0	30.20689582824707	0	0.0683761	0.3142857253551483	0.022644394564928477	0.059787278421271246	FALSE	0.2902218513826011	0	10.709301948547363	0.020270269364118576	0.14705882966518402	0.38461539149284363	0.2874945011144932	0	7.460674285888672	0.019999999552965164	0.14393939077854156	0.38121548295021057	0.00272735	0.00644427	FALSE	0.0182267	TRUE
diagnoses_counts_all	0.3624307524637199	0	22	0.11023622006177902	0.2539682686328888	0.4755244851112366	0.39092791292916845	0	30.11111068725586	0.018518518656492233	0.18644067645072937	0.4909090995788574	-0.0284972	-0.0496795	FALSE	0.38374733768223795	0	22	0.0833333	0.25	0.5111111402511597	0.37970388930985655	0	22.33333396911621	0.0833333	0.24822695553302765	0.5064935088157654	0.00404345	0.00840275	FALSE	0.13393387094699682	TRUE
well_visit_counts_all	0.0354855	0	4.184713363647461	0	0.0238095	0.0531915	0.017090777728638908	0	12.578947067260742	0	0	0.0181818	0.0183947	0.3388421528669603	TRUE	0.024985766673280868	0	4	0	0.010416666977107525	0.036764707416296005	0.0257324	0	5	0	0.0114943	0.037974681705236435	-0.000746665	-0.0163524	FALSE	7.537994083904584e-13	TRUE
enc_reports_counts_all	0.12062483947019319	0	10.5	0	0.041958	0.15606936812400818	0.10650721781451991	0	14	0	0	0.097561	0.014117621655673276	0.059578411656810965	FALSE	0.12013834768185756	0	10.5	0	0.028985507786273956	0.15032680332660675	0.11932081381247019	0	5.777777671813965	0	0.0285714	0.14814814925193787	0.000817534	0.00363908	FALSE	0.0950793	TRUE
enc_surgery_counts_all	0.00755087	0	2.3125	0	0	0.00900901	0.0114936	0	16.153846740722656	0	0	0	-0.00394274	-0.0779952	FALSE	0.00824089	0	1.9729729890823364	0	0	0.00900901	0.0081621	0	2	0	0	0.00892857	7.879207987571135e-05	0.00322681	FALSE	0.19110612592885334	TRUE
enc_urgent_counts_all	0.00133912	0	2	0	0	0	0.000986562	0	3.384615421295166	0	0	0	0.000352562	0.032131340797887875	FALSE	0.00134201	0	2	0	0	0	0.00132644	0	2	0	0	0	1.5564637578791007e-05	0.00152828	FALSE	0.38441474515841223	TRUE
enc_ambulatory_counts_all	0.14345976484089928	0	10.438201904296875	0.00704225	0.0652174	0.18666666746139526	0.15066669946634037	0	29.81818199157715	0	0.0277778	0.1666666716337204	-0.00720693	-0.0248051	FALSE	0.15580267089829242	0	10.438201904296875	0	0.0606061	0.20000000298023224	0.15336693368272294	0	9.857142448425293	0	0.0598291	0.1982758641242981	0.00243574	0.00915785	FALSE	0.016946	TRUE
enc_other_patient_counts_all	0.2709820479276061	0	12.25	0.0357143	0.1592920422554016	0.375	0.2746298077017869	0	25.875	0	0.084507	0.341085	-0.00364776	-0.00833478	FALSE	0.27515540107024633	0	12.25	0.018691588193178177	0.13740457594394684	0.3734177350997925	0.2730556800095415	0	13	0.019108280539512634	0.13636364042758942	0.3724137842655182	0.00209972	0.00523918	FALSE	0.17628889298357786	TRUE
enc_prescriptions_counts_all	0.0585102	0	3.4275362491607666	0	0	0.0647482	0.0453706	0	6.82609	0	0	0.00900901	0.013139557995990724	0.0996673	FALSE	0.0631704	0	3.3333332538604736	0	0	0.0660377	0.0623736	0	3.1158535480499268	0	0	0.0645161	0.000796795	0.00573128	FALSE	0.054589929962165225	TRUE
enc_assisted_living_counts_all	0.00013543	0	1.045454502105713	0	0	0	0.000693721	0	10.913043022155762	0	0	0	-0.000558291	-0.0356159	FALSE	0.0002437	0	1.045454502105713	0	0	0	0.000235758	0	1.0163934230804443	0	0	0	7.942089723655954e-06	0.00131978	FALSE	0.8049190946560102	TRUE
enc_rehab_counts_all	0.00025404	0	1.2000000476837158	0	0	0	0.000693639	0	19	0	0	0	-0.000439599	-0.0151003	FALSE	0.000281379	0	1.2000000476837158	0	0	0	0.000269105	0	1.5	0	0	0	1.2274157597857993e-05	0.00224883	FALSE	0.8152642481715069	TRUE
enc_swing_bed_counts_all	2.5609979857651692e-06	0	0.2982456088066101	0	0	0	2.0383219859477288e-05	0	2.142857074737549	0	0	0	-1.78222e-05	-0.00886097	FALSE	4.604947701653616e-06	0	0.12244898080825806	0	0	0	3.150731091469466e-06	0	0.0714286	0	0	0	1.4542164308295469e-06	0.00380324	FALSE	0.6999997914415491	TRUE
enc_advice_counts_all	0.0023464	0	1.899999976158142	0	0	0	0.00162548	0	4.75	0	0	0	0.000720921	0.031208225978521832	FALSE	0.00226045	0	1.899999976158142	0	0	0	0.00214017	0	2.555555582046509	0	0	0	0.000120284	0.00537476	FALSE	0.1146708054287653	TRUE
enc_unknown_counts_all	0.043171010552988325	0	11.25	0	0	0.00680272	0.029626826903309502	0	20.5	0	0	0	0.013544183649678822	0.0630176	FALSE	0.0425613	0	11.25	0	0	0	0.0426128	0	12.399999618530273	0	0	0	-5.14536e-05	-0.000233092	FALSE	0.6569500512320112	TRUE
enc_observation_counts_all	0.00119553	0	2	0	0	0	0.00463201	0	21.75	0	0	0	-0.00343648	-0.0947524	FALSE	0.00172754	0	2	0	0	0	0.00169092	0	2	0	0	0	3.662088784039952e-05	0.00339202	FALSE	0.00348652	TRUE
enc_orders_counts_all	0.0528369	0	10.818181991577148	0	0.012987012974917889	0.0666667	0.0390903	0	16	0	0	0.013513513840734959	0.013746624044264702	0.10450654039006606	TRUE	0.051761188003053994	0	8.88889	0	0	0.0596026	0.051902989044918156	0	7.859649181365967	0	0.00574713	0.0603448	-0.000141801	-0.00113426	FALSE	0.010694564411627637	TRUE
enc_visits_counts_all	0.00120995	0	7.754716873168945	0	0	0	0.00235921	0	25.205883026123047	0	0	0	-0.00114925	-0.0259356	FALSE	0.00192598	0	7.754716873168945	0	0	0	0.00187958	0	5.5	0	0	0	4.640273255063221e-05	0.00136206	FALSE	0.10172771726252858	TRUE
enc_diagnostics_counts_all	0.0667622	0	7.5333333015441895	0	0.016393441706895828	0.0822785	0.0781487	0	28	0	0	0.0722892	-0.0113865	-0.0658175	FALSE	0.0739863	0	5	0	0.014084506779909134	0.0878378	0.0740885	0	11.85314655303955	0	0.014285714365541935	0.0878378	-0.000102227	-0.00067783	FALSE	0.8309058813355439	TRUE
enc_hospice_counts_all	9.446324581242149e-06	0	0.5	0	0	0	6.560257297878626e-05	0	2	0	0	0	-5.61562e-05	-0.0126356	FALSE	1.4947373787552118e-05	0	0.1666666716337204	0	0	0	1.4448695308981216e-05	0	0.25	0	0	0	4.986781050320133e-07	0.00062498	FALSE	0.7579774411927972	TRUE
enc_long_term_counts_all	3.599038870252646e-07	0	0.023255813866853714	0	0	0	4.05789137843227e-06	0	1	0	0	0	-3.69799e-06	-0.00434779	FALSE	7.856586104182804e-07	0	0.023255813866853714	0	0	0	9.17579093832974e-07	0	0.0183486	0	0	0	-1.31921e-07	-0.0013771	FALSE	0.3879184371476876	TRUE
enc_inpatient_counts_all	0.00527296	0	6	0	0	0	0.0407772	0	27	0	0	0.008	-0.0355043	-0.17914	TRUE	0.00841388	0	6	0	0	0	0.00830251	0	15	0	0	0	0.000111378	0.0020099	FALSE	0.000803493	TRUE
enc_clinic_counts_all	0.18368192372631173	0	9	0.029411764815449715	0.1111111119389534	0.2451612949371338	0.22375730716297848	0	23	0	0.0843373	0.2936508059501648	-0.0400754	-0.124329	TRUE	0.18834118145276246	0	9	0.014184396713972092	0.10144927352666855	0.25333333015441895	0.1875003877204581	0	10.510791778564453	0.014705882407724857	0.10126582533121109	0.2522522509098053	0.000840794	0.00310447	FALSE	0.9253220315033184	TRUE
enc_emergency_counts_all	0.00667639	0	2.050279378890991	0	0	0.00694444	0.0178835	0	11.625	0	0	0.00813008	-0.0112072	-0.181316	TRUE	0.00914834	0	2.050279378890991	0	0	0.00819672	0.00895517	0	4	0	0	0.00806452	0.000193173	0.00638623	FALSE	0.0277921	TRUE
enc_psych_counts_all	0.000106137	0	1	0	0	0	0.000310282	0	7	0	0	0	-0.000204146	-0.018577	FALSE	0.000119303	0	1	0	0	0	0.000128119	0	1	0	0	0	-8.81581e-06	-0.00191191	FALSE	0.6167197579383901	TRUE
enc_palliative_counts_all	2.141008576677238e-06	0	0.20183485746383667	0	0	0	9.246703106385267e-06	0	2	0	0	0	-7.10569e-06	-0.00529551	FALSE	3.93900545777755e-06	0	0.20183485746383667	0	0	0	2.8118503500819083e-06	0	0.15135134756565094	0	0	0	1.1271549738012254e-06	0.00205797	FALSE	0.6038219799095432	TRUE
months_since_chickenpox_diagnosis	-0.888887	-1	185	-1	-1	-1	-0.97367	-1	175	-1	-1	-1	0.0847831	0.0361047	FALSE	-0.932971	-1	173	-1	-1	-1	-0.92856	-1	164	-1	-1	-1	-0.00441096	-0.0019265	FALSE	0.4824455188619907	TRUE
months_since_diabetes_diagnosis	5.593567400182506	-1	198	-1	-1	-1	6.325569162177277	-1	198	-1	-1	-1	-0.732002	-0.0340199	FALSE	10.29753011614259	-1	195	-1	-1	-1	9.906318987470499	-1	197	-1	-1	-1	0.3912111222743988	0.0140349	FALSE	3.4090910454749735e-07	TRUE
months_since_depression_diagnosis	9.54491	-1	197	-1	-1	-1	3.9483	-1	199	-1	-1	-1	5.596609778671439	0.23267152571152266	TRUE	9.003601649131578	-1	196	-1	-1	-1	9.047198552560772	-1	194	-1	-1	-1	-0.0435969	-0.00158667	FALSE	0.8256049312622841	TRUE
months_since_mci_diagnosis	-0.945371	-1	172	-1	-1	-1	-0.949436	-1	169	-1	-1	-1	0.00406474	0.00217654	FALSE	-0.930539	-1	156	-1	-1	-1	-0.93137	-1	169	-1	-1	-1	0.000830498	0.000356792	FALSE	0.9707681474704875	TRUE
months_since_stroke_diagnosis	-0.276982	-1	190	-1	-1	-1	-0.351249	-1	196	-1	-1	-1	0.0742673	0.011513924168469263	FALSE	0.010177836722414546	-1	173	-1	-1	-1	-0.0126481	-1	188	-1	-1	-1	0.022825980558991432	0.00285699	FALSE	0.15516334555118397	TRUE
months_since_hypertension_diagnosis	28.16955285951501	-1	198	-1	-1	52	17.64559832401307	-1	200	-1	-1	28	10.523954535501943	0.2822974208469054	TRUE	31.19135773697792	-1	197	-1	5	58	30.905306288479384	-1	200	-1	4	58	0.2860514521598816	0.00672511	FALSE	0.015236609374359627	TRUE
months_since_hyperlipidemia_diagnosis	34.78165512289257	-1	198	-1	10	65	17.19557702801412	-1	199	-1	-1	26	17.586078094878452	0.4564307138132547	TRUE	33.00386859489074	-1	195	-1	11	61	32.9507	-1	196	-1	10	61	0.0531858	0.00123961	FALSE	0.6558194988688194	TRUE
months_since_bacterial_infection_diagnosis	23.625535925322005	-1	198	-1	-1	40	8.396157270893761	-1	198	-1	-1	-1	15.229378654428244	0.4645040792136758	TRUE	19.196819531955104	-1	195	-1	-1	28	19.455244212997293	-1	197	-1	-1	29	-0.258425	-0.00719091	FALSE	0.027687679151736474	TRUE
months_since_viral_infection_diagnosis	22.41573743025117	-1	197	-1	-1	37	7.755109577913535	-1	200	-1	-1	-1	14.660627852337635	0.4642834137468267	TRUE	18.163616564196218	-1	193	-1	-1	25	18.44621042952844	-1	196	-1	-1	26	-0.282594	-0.00812063	FALSE	0.00642111	TRUE
months_since_other_infection_diagnosis	2.7674555327838197	-1	194	-1	-1	-1	0.5504848494345976	-1	197	-1	-1	-1	2.216970683349222	0.16225139746165074	TRUE	2.3762240310504525	-1	185	-1	-1	-1	2.391931458498409	-1	197	-1	-1	-1	-0.0157074	-0.00102741	FALSE	0.8772662935980533	TRUE
months_since_atrial_fibrillation_diagnosis	1.1982871333044116	-1	193	-1	-1	-1	0.9103694557603397	-1	190	-1	-1	-1	0.28791767754407194	0.024845711881052893	FALSE	2.0249700215675226	-1	186	-1	-1	-1	1.9628436926649238	-1	184	-1	-1	-1	0.0621263	0.00429022	FALSE	0.0458066	TRUE
months_since_atherosclerosis_diagnosis	0.027898035813125496	-1	191	-1	-1	-1	-0.00192331	-1	188	-1	-1	-1	0.029821341681909863	0.00383402	FALSE	0.5096545382897675	-1	188	-1	-1	-1	0.4109100308046932	-1	177	-1	-1	-1	0.0987445	0.010218127731539881	FALSE	0.000483902	TRUE
months_since_ihd_diagnosis	3.991835086092121	-1	197	-1	-1	-1	3.783087211150356	-1	194	-1	-1	-1	0.20874787494176505	0.0116542	FALSE	6.205793994144142	-1	192	-1	-1	-1	6.071782985809502	-1	191	-1	-1	-1	0.13401101529598236	0.00597521	FALSE	0.010159457505802213	TRUE
months_since_heart_failure_diagnosis	0.00341377	-1	186	-1	-1	-1	0.4272178537422134	-1	191	-1	-1	-1	-0.423804	-0.0508784	FALSE	0.7277576979953645	-1	185	-1	-1	-1	0.6313012970174108	-1	181	-1	-1	-1	0.0964564	0.00928409	FALSE	0.000479888	TRUE
months_since_copd_diagnosis	0.8427528535311981	-1	196	-1	-1	-1	1.8283579907710321	-1	192	-1	-1	-1	-0.985605	-0.0834433	FALSE	2.377160459824663	-1	191	-1	-1	-1	2.2483739613479488	-1	186	-1	-1	-1	0.12878650426864624	0.00861628	FALSE	0.000577016	TRUE
months_since_asthma_diagnosis	4.640280042485078	-1	197	-1	-1	-1	2.4043688022620304	-1	196	-1	-1	-1	2.235911240223048	0.12065209112041494	TRUE	6.672987207789731	-1	192	-1	-1	-1	6.731537310966386	-1	196	-1	-1	-1	-0.0585501	-0.00238992	FALSE	0.5831899004474049	TRUE
months_since_b12_deficiency_diagnosis	0.9586383831735157	-1	193	-1	-1	-1	-0.158474	-1	196	-1	-1	-1	1.117112658752864	0.11730518642692533	TRUE	0.939344	-1	184	-1	-1	-1	0.9242552001457609	-1	196	-1	-1	-1	0.015088791027665138	0.00135009	FALSE	0.7166350795607244	TRUE
months_since_brain_injury_diagnosis	0.6607835804149775	-1	191	-1	-1	-1	-0.204513	-1	187	-1	-1	-1	0.8652967417165571	0.094813	FALSE	0.7062283106570679	-1	189	-1	-1	-1	0.7039147807443126	-1	187	-1	-1	-1	0.00231353	0.000213917	FALSE	0.9344175220157386	TRUE
months_since_anxiety_diagnosis	10.547646117252832	-1	196	-1	-1	-1	3.4959294352806287	-1	196	-1	-1	-1	7.051716681972203	0.2963561508502501	TRUE	9.19489	-1	194	-1	-1	-1	9.265496625042902	-1	193	-1	-1	-1	-0.070605	-0.00262541	FALSE	0.5014561026570712	TRUE
months_since_obesity_diagnosis	12.681185393510553	-1	197	-1	-1	5	4.391499984446085	-1	197	-1	-1	-1	8.289685409064468	0.3443679489887651	TRUE	12.470913505336796	-1	197	-1	-1	8	12.38162226751355	-1	197	-1	-1	8	0.0892912	0.00315738	FALSE	0.2660406777832415	TRUE
months_since_alcohol_disorder_diagnosis	0.14628180771014407	-1	195	-1	-1	-1	-0.151552	-1	192	-1	-1	-1	0.2978337726373529	0.0353185	FALSE	0.5186840845243492	-1	188	-1	-1	-1	0.45154087024317485	-1	192	-1	-1	-1	0.0671432	0.00633618	FALSE	0.0198854	TRUE
months_since_tobacco_use_diagnosis	8.734764462129938	-1	197	-1	-1	-1	5.8195	-1	194	-1	-1	-1	2.9152663553804983	0.12712184520759778	TRUE	11.867336432163999	-1	196	-1	-1	0	11.65370355461583	-1	194	-1	-1	-1	0.21363288164138794	0.00747137	FALSE	0.00612163	TRUE
months_since_substance_use_disorder_diagnosis	-0.289003	-1	195	-1	-1	-1	-0.43961	-1	193	-1	-1	-1	0.1506069843742393	0.023768874918172835	FALSE	-0.0169744	-1	180	-1	-1	-1	-0.047813	-1	183	-1	-1	-1	0.0308386	0.00383883	FALSE	0.16012806540286406	TRUE
months_since_herpes_simplex_diagnosis	1.6334555028647508	-1	195	-1	-1	-1	-0.434157	-1	193	-1	-1	-1	2.0676129753746686	0.1795104910443844	TRUE	0.688584	-1	187	-1	-1	-1	0.7245797722910302	-1	179	-1	-1	-1	-0.0359953	-0.00304998	FALSE	0.2680360352793483	TRUE
months_since_herpes_zoster_diagnosis	0.8587176687061499	-1	193	-1	-1	-1	-0.222526	-1	200	-1	-1	-1	1.0812434326547953	0.11409600601413204	TRUE	0.6468138116888345	-1	193	-1	-1	-1	0.6636186828133541	-1	183	-1	-1	-1	-0.0168049	-0.00155101	FALSE	0.711311	TRUE
months_since_mobility_problems_diagnosis	1.211295944470208	-1	187	-1	-1	-1	0.15461363023456473	-1	195	-1	-1	-1	1.0566823142356434	0.11226376625102763	TRUE	1.4869683859950933	-1	175	-1	-1	-1	1.418151464176303	-1	187	-1	-1	-1	0.0688169	0.00603969	FALSE	0.015738273855801635	TRUE
months_since_falls_fractures_diagnosis	12.746767992580072	-1	197	-1	-1	-1	5.951844612416328	-1	199	-1	-1	-1	6.794923380163744	0.25825583087795195	TRUE	12.253933212713397	-1	194	-1	-1	-1	12.257640792701787	-1	197	-1	-1	-1	-0.00370758	-0.000123865	FALSE	0.9523366653133403	TRUE
months_since_ulcers_weight_loss_diagnosis	0.6114305802803417	-1	191	-1	-1	-1	0.00760388	-1	189	-1	-1	-1	0.6038267041044716	0.0651632	FALSE	0.74769	-1	182	-1	-1	-1	0.7133172035948696	-1	189	-1	-1	-1	0.034372445195913315	0.00319166	FALSE	0.0925673	TRUE
months_since_incontinence_diagnosis	1.2554101156372013	-1	193	-1	-1	-1	0.22573782274665294	-1	186	-1	-1	-1	1.0296722928905484	0.0907009	FALSE	1.2577170629186918	-1	183	-1	-1	-1	1.237335966068228	-1	185	-1	-1	-1	0.020381096750497818	0.00155424	FALSE	0.6164362923431099	TRUE
months_since_dependence_care_diagnosis	-0.876391	-1	115	-1	-1	-1	-0.930363	-1	152	-1	-1	-1	0.0539718	0.030178851618928474	FALSE	-0.823871	-1	115	-1	-1	-1	-0.824184	-1	107	-1	-1	-1	0.000313555	0.000128922	FALSE	0.9937861235298461	TRUE
months_since_cognitive_decline_diagnosis	-0.990695	-1	125	-1	-1	-1	-0.986629	-1	146	-1	-1	-1	-0.00406662	-0.00523724	FALSE	-0.983615	-1	125	-1	-1	-1	-0.98267	-1	117	-1	-1	-1	-0.000944903	-0.00092467	FALSE	0.7077164863666208	TRUE
months_since_general_examination_diagnosis	42.34329139677173	-1	197	-1	30	74	12.058938343580595	-1	199	-1	-1	12	30.28435305319114	0.8123655489356527	TRUE	28.941577013851518	-1	195	-1	6	52	29.821392100947868	-1	197	-1	7	53	-0.879815	-0.021808	FALSE	1.9065123529797224e-13	TRUE
months_since_immunization_encounter_diagnosis	17.219281343964575	-1	192	-1	2	33	3.934655080832408	-1	176	-1	-1	-1	13.284626263132166	0.6873475744658545	TRUE	13.27973373219832	-1	182	-1	-1	25	13.392872124506892	-1	176	-1	-1	25	-0.113138	-0.00526387	FALSE	0.052738121044155054	TRUE
months_since_drug_therapy_diagnosis	13.853024069890944	-1	195	-1	-1	14	7.305436081480059	-1	193	-1	-1	0	6.547587988410885	0.25774083214427873	TRUE	14.877577827400499	-1	195	-1	-1	19	14.72547806595679	-1	191	-1	-1	19	0.15209975838661194	0.00515628	FALSE	0.032452827532258206	TRUE
months_since_donepezil_first	-1	-1	-1	-1	-1	-1	-1	-1	-1	-1	-1	-1	0		FALSE	-1	-1	-1	-1	-1	-1	-1	-1	-1	-1	-1	-1	0		FALSE	1	TRUE
months_since_donepezil_last	-1	-1	-1	-1	-1	-1	-1	-1	-1	-1	-1	-1	0		FALSE	-1	-1	-1	-1	-1	-1	-1	-1	-1	-1	-1	-1	0		FALSE	1	TRUE
months_since_donepezil_memantine_first	-1	-1	-1	-1	-1	-1	-1	-1	-1	-1	-1	-1	0		FALSE	-1	-1	-1	-1	-1	-1	-1	-1	-1	-1	-1	-1	0		FALSE	1	TRUE
months_since_donepezil_memantine_last	-1	-1	-1	-1	-1	-1	-1	-1	-1	-1	-1	-1	0		FALSE	-1	-1	-1	-1	-1	-1	-1	-1	-1	-1	-1	-1	0		FALSE	1	TRUE
months_since_memantine_first	-1	-1	-1	-1	-1	-1	-1	-1	-1	-1	-1	-1	0		FALSE	-1	-1	-1	-1	-1	-1	-1	-1	-1	-1	-1	-1	0		FALSE	1	TRUE
months_since_memantine_last	-1	-1	-1	-1	-1	-1	-1	-1	-1	-1	-1	-1	0		FALSE	-1	-1	-1	-1	-1	-1	-1	-1	-1	-1	-1	-1	0		FALSE	1	TRUE
months_since_galantamine_first	-1	-1	-1	-1	-1	-1	-1	-1	-1	-1	-1	-1	0		FALSE	-1	-1	-1	-1	-1	-1	-1	-1	-1	-1	-1	-1	0		FALSE	1	TRUE
months_since_galantamine_last	-1	-1	-1	-1	-1	-1	-1	-1	-1	-1	-1	-1	0		FALSE	-1	-1	-1	-1	-1	-1	-1	-1	-1	-1	-1	-1	0		FALSE	1	TRUE
months_since_rivastigmine_first	-1	-1	-1	-1	-1	-1	-1	-1	-1	-1	-1	-1	0		FALSE	-1	-1	-1	-1	-1	-1	-1	-1	-1	-1	-1	-1	0		FALSE	1	TRUE
months_since_rivastigmine_last	-1	-1	-1	-1	-1	-1	-1	-1	-1	-1	-1	-1	0		FALSE	-1	-1	-1	-1	-1	-1	-1	-1	-1	-1	-1	-1	0		FALSE	1	TRUE
months_since_antidepressants_first	14.87792421499843	-1	197	-1	-1	2	6.185978742359578	-1	200	-1	-1	-1	8.691945472638853	0.30310391927739244	TRUE	13.002817760791176	-1	196	-1	-1	0	13.06063905967297	-1	198	-1	-1	-1	-0.0578213	-0.00182264	FALSE	0.7031077837514833	TRUE
months_since_antidepressants_last	4.284991099076997	-1	197	-1	-1	0	1.5353821152435148	-1	200	-1	-1	-1	2.7496089838334825	0.1893541250639762	TRUE	3.6576611314262952	-1	195	-1	-1	0	3.6738431291127656	-1	183	-1	-1	-1	-0.016182	-0.00100938	FALSE	0.9200868139174776	TRUE
months_since_antipsychotics_first	-0.0494891	-1	195	-1	-1	-1	-0.408352	-1	192	-1	-1	-1	0.35886310977172775	0.047794353011133765	FALSE	0.0690415	-1	185	-1	-1	-1	0.044130794947521854	-1	185	-1	-1	-1	0.0249107	0.00278	FALSE	0.27319272045506915	TRUE
months_since_antipsychotics_last	-0.490879	-1	191	-1	-1	-1	-0.679501	-1	183	-1	-1	-1	0.18862177437579414	0.037835525201464555	FALSE	-0.433329	-1	180	-1	-1	-1	-0.463151	-1	174	-1	-1	-1	0.0298217	0.00512541	FALSE	0.11082559648943324	TRUE
months_since_angiotensin_antagonist_first	11.74622047361886	-1	196	-1	-1	-1	7.3713858491186075	-1	197	-1	-1	-1	4.374834624500253	0.16838728987981166	TRUE	13.35927509396067	-1	196	-1	-1	8	13.109367253806095	-1	197	-1	-1	7	0.24990783631801605	0.00822297	FALSE	0.00123592	TRUE
months_since_angiotensin_antagonist_last	2.4538	-1	192	-1	-1	-1	1.6648000409781332	-1	190	-1	-1	-1	0.7890049166115867	0.068314	FALSE	3.0369274966843642	-1	187	-1	-1	1	2.985474760914056	-1	181	-1	-1	1	0.0514527	0.00374518	FALSE	0.00219414	TRUE
months_since_adrenergics_first	10.79362424641345	-1	197	-1	-1	-1	7.259436957644936	-1	199	-1	-1	-1	3.534187288768515	0.13832358473412065	TRUE	12.551895526751778	-1	197	-1	-1	4	12.43340974479138	-1	196	-1	-1	3	0.11848577857017517	0.00396856	FALSE	0.0768592	TRUE
months_since_adrenergics_last	3.0702155668915583	-1	193	-1	-1	-1	1.6826842361191836	-1	190	-1	-1	-1	1.3875313307723747	0.10925337748936938	TRUE	3.332779668055067	-1	191	-1	-1	0	3.2884412486281955	-1	187	-1	-1	0	0.044338420033454895	0.00302995	FALSE	0.00992577	TRUE
months_since_nsaids_first	20.18784537825183	-1	197	-1	-1	30	7.709354872737403	-1	199	-1	-1	-1	12.478490505514426	0.40105549869506113	TRUE	17.253717113765504	-1	196	-1	-1	22	17.40920666262717	-1	195	-1	-1	22	-0.15549	-0.00450173	FALSE	0.22977791139943615	TRUE
months_since_nsaids_last	11.04963124747558	-1	197	-1	-1	9	3.9356194235415165	-1	195	-1	-1	-1	7.114011823934063	0.3378922620449301	TRUE	9.004076219370093	-1	196	-1	-1	5	9.171658834845319	-1	191	-1	-1	6	-0.167583	-0.00728593	FALSE	0.027462776626718935	TRUE
months_since_antidiabetics_first	3.9251499693329546	-1	198	-1	-1	-1	4.1044023191939285	-1	197	-1	-1	-1	-0.179252	-0.00990924	FALSE	7.054588289131917	-1	195	-1	-1	-1	6.660351775189299	-1	197	-1	-1	-1	0.3942365050315857	0.017005996000372853	FALSE	4.40324031911997e-10	TRUE
months_since_antidiabetics_last	0.17912995347584784	-1	187	-1	-1	-1	0.18991283024878544	-1	194	-1	-1	-1	-0.0107829	-0.00158708	FALSE	0.7243763850459528	-1	187	-1	-1	-1	0.67014	-1	194	-1	-1	-1	0.0542366	0.0064177	FALSE	3.751782934337784e-08	TRUE
months_since_antihypertensives_first	10.618419674779721	-1	197	-1	-1	-1	6.8258235213080445	-1	198	-1	-1	-1	3.792596153471677	0.15248909278161438	TRUE	12.192323826392037	-1	196	-1	-1	3	11.89461150917573	-1	198	-1	-1	1	0.2977123260498047	0.010216705557559954	FALSE	9.856017981110947e-05	TRUE
months_since_antihypertensives_last	2.3740182805511094	-1	189	-1	-1	-1	1.4994911647917377	-1	193	-1	-1	-1	0.8745271157593717	0.0778085	FALSE	2.844396045812977	-1	186	-1	-1	0	2.8029897925026375	-1	182	-1	-1	0	0.0414063	0.00314247	FALSE	0.00310763	TRUE
months_since_anticholinergics_first	4.69618	-1	197	-1	-1	-1	2.062964585490513	-1	194	-1	-1	-1	2.6332177413154767	0.15039334499685614	TRUE	4.418689592928904	-1	188	-1	-1	-1	4.369575810476985	-1	190	-1	-1	-1	0.0491138	0.00250576	FALSE	0.4912670589597996	TRUE
months_since_anticholinergics_last	3.029108262150882	-1	193	-1	-1	-1	0.9478174349325954	-1	194	-1	-1	-1	2.0812908272182864	0.15371191319957783	TRUE	2.624496298775863	-1	188	-1	-1	-1	2.609818519256111	-1	185	-1	-1	-1	0.014677779749035835	0.000979913	FALSE	0.6875051692361798	TRUE
months_since_antivirals_first	10.304242523972654	-1	196	-1	-1	1	3.0044846730789336	-1	200	-1	-1	-1	7.29976	0.33807522942986573	TRUE	8.130625458150956	-1	185	-1	-1	-1	8.223086147209994	-1	196	-1	-1	-1	-0.0924607	-0.00390154	FALSE	0.3678947917272619	TRUE
months_since_antivirals_last	5.505744461232366	-1	195	-1	-1	0	1.7207751883953295	-1	200	-1	-1	-1	3.7849692728370368	0.2520452208047246	TRUE	4.6546993046698555	-1	184	-1	-1	-1	4.665525438235955	-1	188	-1	-1	-1	-0.0108261	-0.000642772	FALSE	0.8362774846143517	TRUE
months_since_glucocorticoids_first	15.735126482863853	-1	196	-1	-1	19	5.904888630462611	-1	196	-1	-1	-1	9.830237852401243	0.36790273300973503	TRUE	14.137349948941328	-1	193	-1	-1	14	14.239823222586153	-1	195	-1	-1	15	-0.102473	-0.00338757	FALSE	0.2611037948168595	TRUE
months_since_glucocorticoids_last	9.210862117970889	-1	194	-1	-1	7	3.0818989622381356	-1	193	-1	-1	-1	6.1289631557327535	0.33224111548596774	TRUE	7.653097630114871	-1	193	-1	-1	5	7.778697728418707	-1	193	-1	-1	5	-0.1256	-0.00622141	FALSE	0.0776004	TRUE
months_since_statins_first	17.525760318338893	-1	196	-1	-1	21	10.355183815695701	-1	197	-1	-1	7	7.170576502643192	0.23567577654264868	TRUE	18.78928657686555	-1	196	-1	-1	28	18.472502468188964	-1	197	-1	-1	26	0.3167841136455536	0.00909101	FALSE	0.000385617	TRUE
months_since_statins_last	2.916672401154876	-1	189	-1	-1	1	1.982226202569039	-1	188	-1	-1	1	0.9344461985858372	0.0825785	FALSE	3.4882565052139167	-1	177	-1	-1	2	3.393965330949183	-1	182	-1	-1	2	0.0942912	0.00698858	FALSE	4.5836824080843596e-05	TRUE
months_since_nutrition_first	12.883311143357218	-1	196	-1	-1	-1	6.483130083820397	-1	197	-1	-1	-1	6.400181059536822	0.2345611111405734	TRUE	12.00739821103969	-1	188	-1	-1	-1	11.792591619598056	-1	194	-1	-1	-1	0.21480658650398254	0.00708537	FALSE	0.0093035	TRUE
months_since_nutrition_last	7.723878408903915	-1	196	-1	-1	-1	3.250425276771971	-1	197	-1	-1	-1	4.473453132131944	0.22762166508984968	TRUE	6.583437498675864	-1	187	-1	-1	-1	6.5031546209158355	-1	185	-1	-1	-1	0.0802829	0.00375342	FALSE	0.034613033843344146	TRUE
months_since_cancer_treatment_first	0.22038685356111717	-1	193	-1	-1	-1	-0.298545	-1	195	-1	-1	-1	0.5189314983249094	0.0617615	FALSE	0.3534361851332398	-1	182	-1	-1	-1	0.3755672597382237	-1	183	-1	-1	-1	-0.0221311	-0.00218429	FALSE	0.4838356569616753	TRUE
months_since_cancer_treatment_last	-0.337909	-1	193	-1	-1	-1	-0.634355	-1	192	-1	-1	-1	0.29644564163931375	0.051867486418176366	FALSE	-0.297619	-1	173	-1	-1	-1	-0.296967	-1	181	-1	-1	-1	-0.000652534	-9.69217e-05	FALSE	0.8512708954538998	TRUE
months_since_steroids_first	26.35133962631083	-1	197	-1	-1	47	9.575582786470948	-1	200	-1	-1	0	16.77575683983988	0.48874351258886123	TRUE	21.345215950644697	-1	194	-1	-1	35	21.586729829705554	-1	196	-1	-1	35	-0.241514	-0.00640927	FALSE	0.0449361	TRUE
months_since_steroids_last	11.805748949092704	-1	193	-1	-1	13	4.111004897495024	-1	191	-1	-1	0	7.69474	0.3794838329254253	TRUE	9.340906683389617	-1	193	-1	-1	8	9.477210035465651	-1	191	-1	-1	9	-0.136303	-0.00620967	FALSE	0.0335814	TRUE
months_since_antibacterial_first	37.39609705745957	-1	198	-1	19	66	14.931227840057108	-1	200	-1	-1	21	22.464869217402462	0.5886671616312985	TRUE	31.22985301034309	-1	195	-1	10	56	31.493578471460108	-1	197	-1	10	56	-0.263725	-0.00633326	FALSE	0.0409824	TRUE
months_since_antibacterial_last	14.607090819333703	-1	197	-1	3	21	5.507203099743162	-1	193	-1	-1	5	9.09989	0.4523362988595352	TRUE	11.412210861726335	-1	193	-1	2	15	11.531633072460943	-1	193	-1	2	15	-0.119422	-0.00558293	FALSE	0.2179724346936286	TRUE
months_since_contraceptives_first	1.9133723278531571	-1	198	-1	-1	-1	-0.780547	-1	196	-1	-1	-1	2.6939189883107324	0.2005980879014746	TRUE	0.017686215853188306	-1	194	-1	-1	-1	0.11949424371724088	-1	191	-1	-1	-1	-0.101808	-0.00921988	FALSE	0.00111098	TRUE
months_since_contraceptives_last	0.9449967837000912	-1	196	-1	-1	-1	-0.843961	-1	195	-1	-1	-1	1.7889573389725058	0.17742607414650352	TRUE	-0.295373	-1	182	-1	-1	-1	-0.221328	-1	184	-1	-1	-1	-0.0740457	-0.00873382	FALSE	0.00228021	TRUE
months_since_antiallergics_first	8.884766706060107	-1	198	-1	-1	-1	3.2961013937477004	-1	197	-1	-1	-1	5.588665312312407	0.23952474032096263	TRUE	7.537505879162553	-1	194	-1	-1	-1	7.599526277208341	-1	195	-1	-1	-1	-0.0620204	-0.00240941	FALSE	0.45050225854962644	TRUE
months_since_antiallergics_last	5.9517121187188655	-1	194	-1	-1	-1	1.9371006707830356	-1	195	-1	-1	-1	4.01461	0.22152627009538886	TRUE	4.801587267958459	-1	186	-1	-1	-1	4.877459184840871	-1	190	-1	-1	-1	-0.0758719	-0.00384489	FALSE	0.25265409990250265	TRUE
[truncated: 222 more rows]
