# Supplementary material for: Varicella-zoster virus reactivation and the risk of dementia
Source: Nat Med. 2025 Oct 6;31(12):4172–9. doi: 10.1038/s41591-025-03972-5 (PMC12705433; doi:10.1038/s41591-025-03972-5)
Supplement: Supplementary file 9 — Pre- and post-matching characteristics of the cohorts. [file 41591_2025_3972_MOESM9_ESM.xlsx]

## Sheet: ED_Fig 4
Pre- and post-matching characteristics of the ZVL and PPSV23 cohorts (Alzheimer's disease, all).
	Pre-Matching															Post-Matching
	ZVL						PPSV23						difference_in_means	NMD	has_bad_balance	ZVL						PPSV23						difference_in_means	NMD	has_bad_balance	p_value	used_in_matching
Covariate	Mean	Min	Max	25th_percentile	Median	75th_percentile	Mean	Min	Max	25th_percentile	Median	75th_percentile				Mean	Min	Max	25th_percentile	Median	75th_percentile	Mean	Min	Max	25th_percentile	Median	75th_percentile
age_at_exposure	65.1595	50	89	61	63	70	66.32659191193008	50	89	60	66	73	-1.16713	-0.153516	TRUE	66.48836806860719	50	89	61	65	72	66.3472	50	89	61	65	72	0.14117608964443207	0.019745646391429603	FALSE	4.29522091286889e-36	TRUE
index_date	24164.228156512097	24094	24285	24142	24166	24190	24176.49136338449	24094	24285	24140	24172	24215	-12.2632	-0.296782	TRUE	24159.266384775015	24094	24285	24132	24159	24185	24159.297532336925	24094	24285	24133	24159	24185	-0.0311476	-0.000860112	FALSE	0.0568436	TRUE
visits_counts_1	0.1076438979872959	0	58	0	0	0	0.23369161830918525	0	154	0	0	0	-0.126048	-0.169177	TRUE	0.11422569393715452	0	58	0	0	0	0.108651	0	49	0	0	0	0.00557448	0.010607017770724498	FALSE	5.459095597174282e-09	TRUE
visits_counts_2	0.0832406	0	50	0	0	0	0.16884582040051854	0	132	0	0	0	-0.0856053	-0.139348	TRUE	0.0850058	0	38	0	0	0	0.0827051	0	45	0	0	0	0.00230071	0.00515996	FALSE	0.000349768	TRUE
visits_counts_3	0.0647017	0	43	0	0	0	0.12513265080786642	0	88	0	0	0	-0.0604309	-0.116224	TRUE	0.0634909	0	43	0	0	0	0.0608625	0	29	0	0	0	0.00262837	0.00705402	FALSE	0.000337992	TRUE
visits_counts_4	0.0503208	0	41	0	0	0	0.0939653	0	87	0	0	0	-0.0436446	-0.0976692	FALSE	0.0475845	0	28	0	0	0	0.0460653	0	35	0	0	0	0.00151915	0.00477242	FALSE	0.0169267	TRUE
visits_counts_5	0.037093	0	30	0	0	0	0.0698055	0	86	0	0	0	-0.0327125	-0.0861687	FALSE	0.0335093	0	21	0	0	0	0.0331291	0	42	0	0	0	0.000380142	0.00141293	FALSE	0.23790173415616767	TRUE
vaccinations_counts_1	0.44175386454925575	0	63	0	0	1	0.4195024291199961	0	39	0	0	1	0.0222514	0.032704	FALSE	0.3921353079933447	0	45	0	0	1	0.39325020319177756	0	39	0	0	1	-0.0011149	-0.00177781	FALSE	0.13354684147854523	TRUE
vaccinations_counts_2	0.3466594068343121	0	37	0	0	1	0.29392709777412457	0	40	0	0	0	0.052732309060187554	0.0901376	FALSE	0.2900997022690812	0	37	0	0	0	0.2935578632026428	0	22	0	0	1	-0.00345816	-0.00622054	FALSE	7.399363905361109e-05	TRUE
vaccinations_counts_3	0.2733932872478693	0	28	0	0	0	0.21721122506982699	0	37	0	0	0	0.056182062178042336	0.10779931136262313	TRUE	0.21732513095763256	0	23	0	0	0	0.22117194492474457	0	37	0	0	0	-0.00384681	-0.00775889	FALSE	3.369206903916024e-06	TRUE
vaccinations_counts_4	0.21572736555818553	0	36	0	0	0	0.16569593878944763	0	62	0	0	0	0.0500314	0.10665615482293572	TRUE	0.16432505578022097	0	13	0	0	0	0.16686406647385316	0	23	0	0	0	-0.00253901	-0.00580318	FALSE	0.000846721	TRUE
vaccinations_counts_5	0.16423441178625342	0	35	0	0	0	0.12508868946113613	0	56	0	0	0	0.0391457	0.0945486	FALSE	0.11890371475704221	0	14	0	0	0	0.12164556261781932	0	24	0	0	0	-0.00274185	-0.00726751	FALSE	1.1432541964236539e-05	TRUE
other_procedures_counts_1	1.5848880318588456	0	365	0	0	2	1.9633950223487218	0	366	0	0	2	-0.378507	-0.0903877	FALSE	1.3748430848838082	0	176	0	0	1	1.3467423358047317	0	331	0	0	1	0.028100749477744102	0.00799741	FALSE	7.367740304356209e-06	TRUE
other_procedures_counts_2	1.1206944114063784	0	172	0	0	1	1.364279054360761	0	365	0	0	1	-0.243585	-0.0715298	FALSE	0.922356	0	163	0	0	0	0.906736	0	271	0	0	0	0.015619880519807339	0.0055602	FALSE	0.00510103	TRUE
other_procedures_counts_3	0.7734823769680009	0	114	0	0	0	0.9497240658724998	0	365	0	0	0	-0.176242	-0.0634933	FALSE	0.606391	0	114	0	0	0	0.5934944588573885	0	127	0	0	0	0.012896472588181496	0.005795	FALSE	0.0295925	TRUE
other_procedures_counts_4	0.5242337605720555	0	112	0	0	0	0.6616586513885652	0	366	0	0	0	-0.137425	-0.060859	FALSE	0.39065161794555736	0	111	0	0	0	0.38318919601304396	0	114	0	0	0	0.00746242	0.00425697	FALSE	0.10817867041643205	TRUE
other_procedures_counts_5	0.33966337652752693	0	134	0	0	0	0.45229784937002365	0	251	0	0	0	-0.112634	-0.0624946	FALSE	0.24162020087971756	0	69	0	0	0	0.2392102683833594	0	97	0	0	0	0.00240993	0.00178808	FALSE	0.3973188704620376	TRUE
elective_procedures_counts_1	0.625672	0	130	0	0	0	0.6170161593731726	0	243	0	0	0	0.00865597	0.00351498	FALSE	0.49133828558622067	0	130	0	0	0	0.4878290607504408	0	125	0	0	0	0.00350922	0.00166473	FALSE	0.7964721688776623	TRUE
elective_procedures_counts_2	0.4399838281807517	0	365	0	0	0	0.43444647552682053	0	174	0	0	0	0.00553735	0.00271206	FALSE	0.3265650022198613	0	126	0	0	0	0.3220954923340317	0	122	0	0	0	0.00446951	0.00266686	FALSE	0.8201181345334019	TRUE
elective_procedures_counts_3	0.30069634695968894	0	92	0	0	0	0.30842795246449356	0	173	0	0	0	-0.00773161	-0.00461477	FALSE	0.21173930743164174	0	92	0	0	0	0.2072825635213667	0	112	0	0	0	0.00445674	0.0033659	FALSE	0.3957163789331326	TRUE
elective_procedures_counts_4	0.20777169877363705	0	86	0	0	0	0.21730988251074498	0	164	0	0	0	-0.00953818	-0.0068245	FALSE	0.13556047597230633	0	79	0	0	0	0.13482288627359756	0	92	0	0	0	0.00073759	0.000691814	FALSE	0.9493172794099566	TRUE
elective_procedures_counts_5	0.13087958235462774	0	133	0	0	0	0.1504809678039365	0	141	0	0	0	-0.0196014	-0.0174092	FALSE	0.0811164	0	84	0	0	0	0.0816795	0	114	0	0	0	-0.000563121	-0.000669472	FALSE	0.40046015877316243	TRUE
critical_procedures_counts_1	2.14049	0	365	0	0	2	2.555544394826056	0	366	0	0	2	-0.415049	-0.0726347	FALSE	1.8629870396979287	0	252	0	0	1	1.8214664134275367	0	179	0	0	1	0.0415206	0.00861681	FALSE	2.2047384566401553e-06	TRUE
critical_procedures_counts_2	1.5412277377451888	0	365	0	0	1	1.7890427876810082	0	365	0	0	1	-0.247815	-0.0525615	FALSE	1.2698727232237208	0	172	0	0	0	1.2462088598707233	0	295	0	0	0	0.0236639	0.0060136	FALSE	0.00770753	TRUE
critical_procedures_counts_3	1.075215239859374	0	223	0	0	0	1.2618204904859467	0	365	0	0	0	-0.186605	-0.0482421	FALSE	0.8432380755150007	0	211	0	0	0	0.8189756297526664	0	184	0	0	0	0.0242624	0.0077575	FALSE	0.00159551	TRUE
critical_procedures_counts_4	0.7411188402598706	0	263	0	0	0	0.8902642997059702	0	365	0	0	0	-0.149145	-0.0466506	FALSE	0.5491482966642506	0	263	0	0	0	0.5367809032353238	0	165	0	0	0	0.0123674	0.00493044	FALSE	0.017916589971743595	TRUE
critical_procedures_counts_5	0.4783186372981123	0	254	0	0	0	0.617422	0	365	0	0	0	-0.139103	-0.0540241	FALSE	0.33579196566236263	0	254	0	0	0	0.3301593335593384	0	97	0	0	0	0.00563263	0.0029107	FALSE	0.10503909193468124	TRUE
prescriptions_counts_1	3.3293434404188753	0	365	0	1	4	4.083539849427276	0	366	0	0	5	-0.754196	-0.105523	TRUE	3.0205518022011377	0	365	0	0	4	2.9778056422775068	0	366	0	0	3	0.0427462	0.00663613	FALSE	8.155279605644153e-06	TRUE
prescriptions_counts_2	2.3912856686748785	0	365	0	0	3	2.9770192059967364	0	366	0	0	3	-0.585734	-0.0970393	FALSE	2.064290871334569	0	218	0	0	2	2.0336723881877847	0	365	0	0	2	0.0306185	0.00591279	FALSE	0.000134795	TRUE
prescriptions_counts_3	1.6768530435671343	0	365	0	0	1	2.154661896349368	0	365	0	0	1	-0.477809	-0.0947152	FALSE	1.3816062150442767	0	125	0	0	0	1.3522090102255464	0	239	0	0	0	0.029397204518318176	0.00723984	FALSE	8.623142321171317e-05	TRUE
prescriptions_counts_4	1.1647508608237678	0	365	0	0	0	1.5429719608396413	0	366	0	0	0	-0.378221	-0.0912616	FALSE	0.9133388841686301	0	365	0	0	0	0.8923487834734517	0	366	0	0	0	0.020990101620554924	0.00664813	FALSE	0.000977647	TRUE
prescriptions_counts_5	0.7930242296904834	0	164	0	0	0	1.0736728273893503	0	365	0	0	0	-0.280649	-0.0836933	FALSE	0.5887838138777501	0	164	0	0	0	0.5760788313174913	0	363	0	0	0	0.012704982422292233	0.00520888	FALSE	0.016286274584832054	TRUE
diagnoses_counts_1	4.68973	0	355	0	2	6	5.6871	0	365	0	2	7	-0.99737	-0.108318	TRUE	4.096580278837275	0	355	0	1	5	4.009661006611357	0	263	0	1	5	0.0869193	0.011172187831036877	FALSE	1.234696092870177e-08	TRUE
diagnoses_counts_2	3.472447760411061	0	359	0	1	4	4.072146959715049	0	365	0	0	5	-0.599699	-0.0777508	FALSE	2.8666281796144393	0	359	0	0	3	2.8124664006615614	0	319	0	0	3	0.0541618	0.00849084	FALSE	0.000319404	TRUE
diagnoses_counts_3	2.5043834855697265	0	347	0	0	3	2.9295915581945997	0	365	0	0	3	-0.425208	-0.0663593	FALSE	1.963927608407955	0	347	0	0	1	1.9165388887076436	0	176	0	0	1	0.047388721257448196	0.00920135	FALSE	0.000280724	TRUE
diagnoses_counts_4	1.7558950713034323	0	343	0	0	1	2.0980297137809623	0	365	0	0	1	-0.342135	-0.0647396	FALSE	1.3048883757281926	0	343	0	0	0	1.2862316116760448	0	167	0	0	0	0.018656764179468155	0.00456528	FALSE	0.020433529697897565	TRUE
diagnoses_counts_5	1.1788541705294824	0	259	0	0	0	1.4783469920215266	0	364	0	0	0	-0.299493	-0.0701421	FALSE	0.830559	0	259	0	0	0	0.816649	0	160	0	0	0	0.013909239321947098	0.00443512	FALSE	0.14925160320592085	TRUE
well_visit_counts_1	0.3645849820961319	0	87	0	0	0	0.27662421840814944	0	338	0	0	0	0.0879608	0.0932509	FALSE	0.22985706362704061	0	87	0	0	0	0.23075493724104573	0	64	0	0	0	-0.000897874	-0.00122808	FALSE	0.00572762	TRUE
well_visit_counts_2	0.28083521838739467	0	76	0	0	0	0.2083688602356328	0	365	0	0	0	0.0724664	0.0907526	FALSE	0.1675860533135508	0	56	0	0	0	0.16968960239659914	0	70	0	0	0	-0.00210355	-0.00338155	FALSE	5.2103574457160015e-05	TRUE
well_visit_counts_3	0.20891313254831873	0	67	0	0	0	0.15405154927964732	0	227	0	0	0	0.0548616	0.085072	FALSE	0.11853066458250296	0	42	0	0	0	0.12030939050977377	0	42	0	0	0	-0.00177873	-0.00347134	FALSE	0.000293806	TRUE
well_visit_counts_4	0.1472431480056113	0	49	0	0	0	0.11354500210605521	0	123	0	0	0	0.033698145899556095	0.0639681	FALSE	0.0800725	0	40	0	0	0	0.0813618	0	46	0	0	0	-0.00128936	-0.00318816	FALSE	0.00137739	TRUE
well_visit_counts_5	0.10013322757132379	0	55	0	0	0	0.0818604	0	106	0	0	0	0.0182729	0.0424692	FALSE	0.0523462	0	55	0	0	0	0.0525448	0	67	0	0	0	-0.000198582	-0.000615772	FALSE	0.15006566853169676	TRUE
enc_reports_counts_1	1.3611688209495607	0	169	0	0	1	1.7125669132591512	0	207	0	0	1	-0.351398	-0.0844002	FALSE	1.1613846260774838	0	169	0	0	0	1.1325321028824153	0	148	0	0	0	0.028852522373199463	0.00830953	FALSE	6.369449438048975e-07	TRUE
enc_reports_counts_2	1.0309679485034284	0	179	0	0	0	1.2421475322349131	0	255	0	0	0	-0.21118	-0.0603602	FALSE	0.8311345122475351	0	127	0	0	0	0.8149032835507568	0	138	0	0	0	0.016231229528784752	0.00564859	FALSE	0.000604187	TRUE
enc_reports_counts_3	0.7642080014326712	0	154	0	0	0	0.9187630094915614	0	264	0	0	0	-0.154555	-0.0521821	FALSE	0.5906121852655111	0	95	0	0	0	0.5779100395887087	0	124	0	0	0	0.012702145613729954	0.00533755	FALSE	0.00315632	TRUE
enc_reports_counts_4	0.5567573874371736	0	104	0	0	0	0.6838629653257433	0	264	0	0	0	-0.127106	-0.0509032	FALSE	0.4147154818659317	0	101	0	0	0	0.40898923260884057	0	81	0	0	0	0.00572625	0.00294374	FALSE	0.0586126	TRUE
enc_reports_counts_5	0.39475067088629345	0	106	0	0	0	0.5011266373045765	0	199	0	0	0	-0.106376	-0.0509591	FALSE	0.28108266820236627	0	84	0	0	0	0.277344	0	103	0	0	0	0.00373901	0.0023648	FALSE	0.0748857	TRUE
enc_surgery_counts_1	0.0985423	0	92	0	0	0	0.12241573734424392	0	210	0	0	0	-0.0238735	-0.0405464	FALSE	0.08882	0	92	0	0	0	0.0862824	0	41	0	0	0	0.00253759	0.00528841	FALSE	0.00394816	TRUE
enc_surgery_counts_2	0.075426	0	62	0	0	0	0.0898519	0	190	0	0	0	-0.0144259	-0.0296929	FALSE	0.0649093	0	62	0	0	0	0.0639987	0	41	0	0	0	0.00091064	0.00224767	FALSE	0.18301184133472626	TRUE
enc_surgery_counts_3	0.056311	0	69	0	0	0	0.0669731	0	114	0	0	0	-0.010662	-0.0264161	FALSE	0.0468682	0	69	0	0	0	0.0459788	0	47	0	0	0	0.000889363	0.00261081	FALSE	0.10301874496227333	TRUE
enc_surgery_counts_4	0.0427522	0	51	0	0	0	0.0509957	0	140	0	0	0	-0.00824346	-0.0231	FALSE	0.033733381182100966	0	51	0	0	0	0.0336852	0	61	0	0	0	4.822701885132119e-05	0.000169698	FALSE	0.46167	TRUE
enc_surgery_counts_5	0.029907916503486256	0	50	0	0	0	0.0377692	0	111	0	0	0	-0.00786127	-0.0270163	FALSE	0.022949	0	50	0	0	0	0.022722018045415668	0	66	0	0	0	0.000226951	0.00101024	FALSE	0.2894952631286316	TRUE
enc_urgent_counts_1	0.013443050866160107	0	21	0	0	0	0.0160738	0	64	0	0	0	-0.0026307	-0.0152573	FALSE	0.011818456480080114	0	11	0	0	0	0.011543278784792603	0	20	0	0	0	0.000275178	0.00185347	FALSE	0.1619613936301193	TRUE
enc_urgent_counts_2	0.00977635	0	14	0	0	0	0.0118777	0	34	0	0	0	-0.00210139	-0.0143575	FALSE	0.00839008	0	14	0	0	0	0.00806951	0	16	0	0	0	0.000320568	0.00255187	FALSE	0.19603889212596004	TRUE
enc_urgent_counts_3	0.00656279	0	8	0	0	0	0.00837361	0	30	0	0	0	-0.00181082	-0.0153389	FALSE	0.00544682	0	8	0	0	0	0.00542696	0	18	0	0	0	1.9858183804899454e-05	0.000198214	FALSE	0.6373777274767101	TRUE
enc_urgent_counts_4	0.00458292	0	8	0	0	0	0.00572878	0	16	0	0	0	-0.00114586	-0.011822	FALSE	0.00370213	0	8	0	0	0	0.00356454	0	7	0	0	0	0.000137589	0.0017341	FALSE	0.3331809973963584	TRUE
enc_urgent_counts_5	0.00295398	0	8	0	0	0	0.00393071	0	18	0	0	0	-0.000976727	-0.0122622	FALSE	0.00242837	0	8	0	0	0	0.00236454	0	8	0	0	0	6.382988067343831e-05	0.000966887	FALSE	0.6069307852566886	TRUE
enc_ambulatory_counts_1	1.5365435178410078	0	252	0	0	1	2.181341833208606	0	364	0	0	2	-0.644798	-0.136156	TRUE	1.4138856934548842	0	252	0	0	1	1.3818388394877157	0	150	0	0	1	0.0320469	0.00832267	FALSE	0.000141765	TRUE
enc_ambulatory_counts_2	1.152366937493386	0	252	0	0	1	1.6098979994520166	0	363	0	0	1	-0.457531	-0.11516	TRUE	1.0211503846104746	0	168	0	0	0	1.0031957492138286	0	129	0	0	0	0.017954634502530098	0.00560302	FALSE	0.0158955	TRUE
enc_ambulatory_counts_3	0.8567491568132833	0	223	0	0	0	1.1894406889867626	0	333	0	0	0	-0.332692	-0.0995387	FALSE	0.7343130983164515	0	211	0	0	0	0.7156151994541836	0	168	0	0	0	0.0186979	0.00699233	FALSE	0.000321724	TRUE
enc_ambulatory_counts_4	0.6338973270370568	0	252	0	0	0	0.8797549819451771	0	338	0	0	0	-0.245858	-0.0867484	FALSE	0.5287482677280393	0	240	0	0	0	0.5190106652633549	0	162	0	0	0	0.0097376	0.00431379	FALSE	0.0058875	TRUE
enc_ambulatory_counts_5	0.4524817139957689	0	253	0	0	0	0.6483882032281941	0	333	0	0	0	-0.195906	-0.0829013	FALSE	0.37177074010034056	0	253	0	0	0	0.36337072818543004	0	108	0	0	0	0.00840001	0.00452879	FALSE	0.00577136	TRUE
enc_other_patient_counts_1	3.2243912277829683	0	352	0	0	4	3.934712543910229	0	357	0	0	5	-0.710321	-0.097781	FALSE	2.9393928218337897	0	352	0	0	3	2.8631260469873006	0	206	0	0	3	0.0762668	0.011896418103355146	FALSE	1.591769024941192e-07	TRUE
enc_other_patient_counts_2	2.5015461814879703	0	150	0	0	3	2.904282090760756	0	315	0	0	3	-0.402736	-0.06486	FALSE	2.1610512922713365	0	150	0	0	2	2.1185235723738614	0	166	0	0	2	0.0425277	0.00782055	FALSE	0.00190801	TRUE
enc_other_patient_counts_3	1.8814455508051087	0	156	0	0	1	2.162382991252714	0	275	0	0	1	-0.280937	-0.052952	FALSE	1.5488107075329185	0	150	0	0	1	1.5194447084322105	0	174	0	0	1	0.029366	0.00648718	FALSE	0.0740961	TRUE
enc_other_patient_counts_4	1.4208589334377688	0	142	0	0	1	1.6225933718557413	0	223	0	0	0	-0.201734	-0.0442382	FALSE	1.119031374512588	0	142	0	0	0	1.10114	0	151	0	0	0	0.017895061522722244	0.00471854	FALSE	0.27134621813151805	TRUE
enc_other_patient_counts_5	1.0354812246806564	0	133	0	0	0	1.2081234945794637	0	218	0	0	0	-0.172642	-0.0444245	FALSE	0.7737784025225568	0	133	0	0	0	0.7668805203979012	0	155	0	0	0	0.00689788	0.00221226	FALSE	0.9720103317449468	TRUE
enc_prescriptions_counts_1	0.6073693931135907	0	73	0	0	0	0.8996168206336159	0	119	0	0	0	-0.292247	-0.116638	TRUE	0.5392333889835305	0	65	0	0	0	0.5237638634948418	0	70	0	0	0	0.015469525940716267	0.00761879	FALSE	4.029556420681035e-06	TRUE
enc_prescriptions_counts_2	0.4442610392112349	0	85	0	0	0	0.6445063140762187	0	106	0	0	0	-0.200245	-0.0953847	FALSE	0.37321329533800757	0	71	0	0	0	0.36492675876135994	0	67	0	0	0	0.00828654	0.00497047	FALSE	0.00308224	TRUE
enc_prescriptions_counts_3	0.3161753466585024	0	73	0	0	0	0.4583317997979823	0	95	0	0	0	-0.142156	-0.0815532	FALSE	0.25186276859967177	0	63	0	0	0	0.24546985173028615	0	60	0	0	0	0.00639292	0.00477925	FALSE	0.010814648482355244	TRUE
enc_prescriptions_counts_4	0.22234532984451358	0	63	0	0	0	0.3231723836864554	0	90	0	0	0	-0.100827	-0.0703064	FALSE	0.16778321671378257	0	63	0	0	0	0.16407399159431432	0	48	0	0	0	0.00370923	0.00347052	FALSE	0.0867165	TRUE
enc_prescriptions_counts_5	0.1500813565515314	0	58	0	0	0	0.2224229449603939	0	73	0	0	0	-0.0723416	-0.0619886	FALSE	0.10745121624285991	0	53	0	0	0	0.10602284542247578	0	54	0	0	0	0.00142837	0.0016711	FALSE	0.14221898751398981	TRUE
enc_assisted_living_counts_1	0.00407823	0	36	0	0	0	0.011162603820343267	0	118	0	0	0	-0.00708437	-0.0268155	FALSE	0.00489504	0	36	0	0	0	0.00420284	0	40	0	0	0	0.0006922	0.00363681	FALSE	0.0097962	TRUE
enc_assisted_living_counts_2	0.00259129	0	31	0	0	0	0.00645414	0	133	0	0	0	-0.00386285	-0.0200057	FALSE	0.00288511	0	31	0	0	0	0.0025149	0	22	0	0	0	0.000370213	0.00275535	FALSE	0.12834199603706023	TRUE
enc_assisted_living_counts_3	0.00151046	0	23	0	0	0	0.0037316	0	46	0	0	0	-0.00222115	-0.0157866	FALSE	0.00152341	0	19	0	0	0	0.00146525	0	36	0	0	0	5.815611075377092e-05	0.000583387	FALSE	0.18428696954928847	TRUE
enc_assisted_living_counts_4	0.000969586	0	37	0	0	0	0.00223181	0	65	0	0	0	-0.00126222	-0.0116063	FALSE	0.000992909	0	25	0	0	0	0.000721987	0	15	0	0	0	0.000270922	0.00415664	FALSE	0.018318343461435033	TRUE
enc_assisted_living_counts_5	0.000550819	0	22	0	0	0	0.00131373	0	47	0	0	0	-0.00076291	-0.00982563	FALSE	0.0005461	0	14	0	0	0	0.000449646	0	16	0	0	0	9.645403770264238e-05	0.0021531	FALSE	0.19873661480680582	TRUE
enc_rehab_counts_1	0.00306432	0	36	0	0	0	0.00553478	0	71	0	0	0	-0.00247046	-0.0128663	FALSE	0.00305958	0	36	0	0	0	0.00305958	0	32	0	0	0	0	0	FALSE	0.9913112527980474	TRUE
enc_rehab_counts_2	0.00249632	0	32	0	0	0	0.00351589	0	93	0	0	0	-0.00101956	-0.00646127	FALSE	0.00224397	0	27	0	0	0	0.00226809	0	26	0	0	0	-2.41135e-05	-0.000190348	FALSE	0.825295	TRUE
enc_rehab_counts_3	0.00183968	0	25	0	0	0	0.00236701	0	63	0	0	0	-0.000527332	-0.00426014	FALSE	0.00144965	0	25	0	0	0	0.00146951	0	34	0	0	0	-1.98582e-05	-0.000213302	FALSE	0.6677981884812888	TRUE
enc_rehab_counts_4	0.00154935	0	48	0	0	0	0.00166133	0	47	0	0	0	-0.000111983	-0.00102139	FALSE	0.00114468	0	22	0	0	0	0.00116738	0	39	0	0	0	-2.26951e-05	-0.000282004	FALSE	0.8540168228090158	TRUE
enc_rehab_counts_5	0.00120836	0	26	0	0	0	0.00112153	0	45	0	0	0	8.683860272795316e-05	0.000998049	FALSE	0.000777306	0	26	0	0	0	0.000794327	0	23	0	0	0	-1.70213e-05	-0.000267636	FALSE	0.8808437616948295	TRUE
enc_swing_bed_counts_1	6.421695562789258e-05	0	3	0	0	0	0.000209072	0	48	0	0	0	-0.000144855	-0.00641962	FALSE	7.234052814259311e-05	0	3	0	0	0	5.6737669131445574e-05	0	2	0	0	0	1.5602858184138313e-05	0.00175858	FALSE	0.3180903309363504	TRUE
enc_swing_bed_counts_2	2.6229460749420915e-05	0	1	0	0	0	0.000115271	0	8	0	0	0	-8.90413e-05	-0.00849561	FALSE	3.2624159750581204e-05	0	1	0	0	0	3.8297926663725764e-05	0	1	0	0	0	-5.67377e-06	-0.000952803	FALSE	0.5716076449533316	TRUE
enc_swing_bed_counts_3	3.0751781568286595e-05	0	16	0	0	0	6.798673389685646e-05	0	16	0	0	0	-3.7235e-05	-0.0023345	FALSE	3.97163683920119e-05	0	16	0	0	0	1.4184417282861393e-05	0	2	0	0	0	2.5531951905577444e-05	0.00180538	FALSE	0.4517843768387213	TRUE
enc_swing_bed_counts_4	4.522320818865675e-06	0	1	0	0	0	3.527131307430899e-05	0	5	0	0	0	-3.0749e-05	-0.00551007	FALSE	2.8368834565722788e-06	0	1	0	0	0	4.255325184858418e-06	0	1	0	0	0	-1.41844e-06	-0.000753245	FALSE	0.6547208460185769	TRUE
enc_swing_bed_counts_5	4.522320818865675e-06	0	1	0	0	0	1.8913602663035257e-05	0	9	0	0	0	-1.43913e-05	-0.00272849	FALSE	4.255325184858418e-06	0	1	0	0	0	8.510650369716837e-06	0	1	0	0	0	-4.25533e-06	-0.00168431	FALSE	0.31731050786291415	TRUE
enc_advice_counts_1	0.031791010892461925	0	56	0	0	0	0.0262449	0	138	0	0	0	0.00554609	0.011528621480337658	FALSE	0.021622725705993908	0	56	0	0	0	0.022727691812328813	0	58	0	0	0	-0.00110497	-0.00262336	FALSE	0.210527	TRUE
enc_advice_counts_2	0.021769547957855587	0	48	0	0	0	0.017915	0	80	0	0	0	0.00385453	0.010102407072110985	FALSE	0.0144397	0	48	0	0	0	0.014985836859343063	0	56	0	0	0	-0.0005461	-0.00167799	FALSE	0.19674293020501776	TRUE
enc_advice_counts_3	0.014610714101591224	0	39	0	0	0	0.0131191	0	67	0	0	0	0.00149157	0.00474388	FALSE	0.00967235	0	39	0	0	0	0.00978867	0	36	0	0	0	-0.000116312	-0.000446688	FALSE	0.46436972768880536	TRUE
enc_advice_counts_4	0.00840338	0	34	0	0	0	0.0100007	0	64	0	0	0	-0.00159732	-0.00644795	FALSE	0.00602554	0	34	0	0	0	0.00601987	0	25	0	0	0	5.673766736435937e-06	2.8814983764846182e-05	FALSE	0.6841811044279871	TRUE
enc_advice_counts_5	0.00486873	0	41	0	0	0	0.00757541	0	51	0	0	0	-0.00270668	-0.013169	FALSE	0.0033461	0	27	0	0	0	0.00335461	0	25	0	0	0	-8.51065e-06	-5.93678e-05	FALSE	0.7841221194783098	TRUE
enc_unknown_counts_1	0.3949134744357726	0	353	0	0	0	0.4475960299836832	0	346	0	0	0	-0.0526826	-0.0158538	FALSE	0.34520332652954117	0	353	0	0	0	0.34795652192414456	0	170	0	0	0	-0.0027532	-0.000904673	FALSE	0.13801030379769333	TRUE
enc_unknown_counts_2	0.3101615644335748	0	158	0	0	0	0.3315963489590362	0	216	0	0	0	-0.0214348	-0.00759589	FALSE	0.2584797992621266	0	158	0	0	0	0.264068	0	175	0	0	0	-0.00558866	-0.00217426	FALSE	0.7676636331860469	TRUE
enc_unknown_counts_3	0.24152901475814176	0	176	0	0	0	0.25579523009164407	0	221	0	0	0	-0.0142662	-0.00583736	FALSE	0.19446410562284486	0	176	0	0	0	0.19878184224374787	0	215	0	0	0	-0.00431774	-0.00197201	FALSE	0.9964583408176257	TRUE
enc_unknown_counts_4	0.20081094256923898	0	161	0	0	0	0.1951308719068592	0	219	0	0	0	0.00568007	0.00264559	FALSE	0.15258177671174003	0	153	0	0	0	0.1576597980990044	0	219	0	0	0	-0.00507802	-0.00264539	FALSE	0.5818560347123135	TRUE
enc_unknown_counts_5	0.16155267554066607	0	222	0	0	0	0.1438379482523831	0	220	0	0	0	0.017714727288282966	0.00950512	FALSE	0.11351647307301145	0	222	0	0	0	0.11812215336475655	0	171	0	0	0	-0.00460568	-0.0028743	FALSE	0.2867236168027836	TRUE
enc_observation_counts_1	0.018092	0	37	0	0	0	0.0337166	0	103	0	0	0	-0.0156246	-0.066794	FALSE	0.0190142	0	37	0	0	0	0.018365983497848935	0	31	0	0	0	0.000648228	0.00333818	FALSE	0.024682229250873097	TRUE
enc_observation_counts_2	0.012989009855945992	0	22	0	0	0	0.023456445551316183	0	54	0	0	0	-0.0104674	-0.0549775	FALSE	0.013112075336277073	0	22	0	0	0	0.012937607003697877	0	54	0	0	0	0.000174468	0.00103278	FALSE	0.074645	TRUE
enc_observation_counts_3	0.00934583	0	45	0	0	0	0.016800646538504004	0	52	0	0	0	-0.00745482	-0.0464065	FALSE	0.00903406	0	45	0	0	0	0.00846242	0	52	0	0	0	0.000571632	0.00418765	FALSE	0.00489192	TRUE
enc_observation_counts_4	0.00653747	0	14	0	0	0	0.012143044088118986	0	66	0	0	0	-0.00560558	-0.0425941	FALSE	0.00615178	0	14	0	0	0	0.00580143	0	49	0	0	0	0.000350355	0.00328356	FALSE	0.0032395	TRUE
enc_observation_counts_5	0.00434866	0	24	0	0	0	0.00877975	0	69	0	0	0	-0.00443108	-0.0397834	FALSE	0.00401135	0	24	0	0	0	0.00392767	0	50	0	0	0	8.368806447833776e-05	0.000913312	FALSE	0.26967954028065033	TRUE
enc_orders_counts_1	0.4048698159505873	0	192	0	0	0	0.6171311745245018	0	263	0	0	0	-0.212261	-0.101471	TRUE	0.3643267579102949	0	192	0	0	0	0.36345299780567064	0	217	0	0	0	0.00087376	0.000552022	FALSE	0.8479285907621454	TRUE
enc_orders_counts_2	0.30709904877503896	0	125	0	0	0	0.4510160694057653	0	263	0	0	0	-0.143917	-0.0827063	FALSE	0.2600173900955888	0	125	0	0	0	0.2600798015316334	0	127	0	0	0	-6.24114e-05	-4.78648e-05	FALSE	0.7922329535232039	TRUE
enc_orders_counts_3	0.22260852891617156	0	147	0	0	0	0.3303092016210491	0	262	0	0	0	-0.107701	-0.0743386	FALSE	0.17951514824843723	0	98	0	0	0	0.179673	0	74	0	0	0	-0.000157447	-0.000149329	FALSE	0.3333410778620074	TRUE
enc_orders_counts_4	0.16705181765640673	0	254	0	0	0	0.239981	0	261	0	0	0	-0.0729293	-0.0596714	FALSE	0.12815762859238097	0	87	0	0	0	0.12802996883683523	0	63	0	0	0	0.00012766	0.000141351	FALSE	0.753873	TRUE
enc_orders_counts_5	0.12444793768603697	0	145	0	0	0	0.17197448810589983	0	236	0	0	0	-0.0475266	-0.0464322	FALSE	0.0888937	0	83	0	0	0	0.088742	0	69	0	0	0	0.000151773	0.000205803	FALSE	0.8531540084729099	TRUE
enc_visits_counts_1	0.0175665	0	355	0	0	0	0.050861	0	360	0	0	0	-0.0332945	-0.0304591	FALSE	0.018296479853162913	0	355	0	0	0	0.015574490176581812	0	142	0	0	0	0.00272199	0.00389051	FALSE	0.0497054	TRUE
enc_visits_counts_2	0.010355210211038624	0	251	0	0	0	0.029390460592230907	0	354	0	0	0	-0.0190353	-0.0240458	FALSE	0.00936455	0	106	0	0	0	0.00906668	0	142	0	0	0	0.000297873	0.000661374	FALSE	0.7230797167288711	TRUE
enc_visits_counts_3	0.00543583	0	174	0	0	0	0.017775719432551025	0	218	0	0	0	-0.0123399	-0.0221818	FALSE	0.00536597	0	174	0	0	0	0.00443972	0	72	0	0	0	0.000926242	0.00286888	FALSE	0.0416507	TRUE
enc_visits_counts_4	0.00292051	0	88	0	0	0	0.010882222440325027	0	167	0	0	0	-0.00796171	-0.0203766	FALSE	0.00272908	0	88	0	0	0	0.00243546	0	71	0	0	0	0.000293617	0.00135684	FALSE	0.4473876714647578	TRUE
enc_visits_counts_5	0.00154573	0	94	0	0	0	0.00619804	0	268	0	0	0	-0.00465231	-0.0160291	FALSE	0.00143688	0	94	0	0	0	0.00129504	0	65	0	0	0	0.000141844	0.00090897	FALSE	0.15119620902694464	TRUE
enc_diagnostics_counts_1	0.9214662811237424	0	190	0	0	1	1.0326883283646788	0	365	0	0	1	-0.111222	-0.0398464	FALSE	0.8688849204041424	0	85	0	0	0	0.8454579368197686	0	365	0	0	0	0.023426983505487442	0.00891913	FALSE	1.8281180515203262e-09	TRUE
enc_diagnostics_counts_2	0.7443405416112305	0	118	0	0	0	0.787869	0	324	0	0	0	-0.0435281	-0.0178283	FALSE	0.6621059036963173	0	91	0	0	0	0.6469129743446445	0	324	0	0	0	0.015192929655313492	0.00665325	FALSE	2.3143132841407605e-05	TRUE
enc_diagnostics_counts_3	0.5702176231224455	0	169	0	0	0	0.6013470063345233	0	327	0	0	0	-0.0311294	-0.0148487	FALSE	0.48166734988276577	0	169	0	0	0	0.4670928611246257	0	269	0	0	0	0.014574488624930382	0.00769286	FALSE	9.411088794643195e-06	TRUE
enc_diagnostics_counts_4	0.4358133439215938	0	84	0	0	0	0.45677347229208326	0	276	0	0	0	-0.0209601	-0.011608	FALSE	0.34827283442955237	0	84	0	0	0	0.3396529640467575	0	123	0	0	0	0.00861987	0.00548789	FALSE	0.010458190227583923	TRUE
enc_diagnostics_counts_5	0.3215279655797118	0	261	0	0	0	0.34690665472553806	0	302	0	0	0	-0.0253787	-0.0162972	FALSE	0.24298616026405712	0	261	0	0	0	0.23876913300586242	0	117	0	0	0	0.00421703	0.00319194	FALSE	0.2426456370154998	TRUE
enc_hospice_counts_1	0.000170039	0	16	0	0	0	0.000441147	0	21	0	0	0	-0.000271108	-0.00747995	FALSE	0.000175887	0	11	0	0	0	0.000253901	0	16	0	0	0	-7.80143e-05	-0.00240236	FALSE	0.24108246300677283	TRUE
enc_hospice_counts_2	8.411516723090156e-05	0	10	0	0	0	0.000233609	0	23	0	0	0	-0.000149493	-0.00592677	FALSE	8.794338715374065e-05	0	8	0	0	0	0.000131915	0	9	0	0	0	-4.39717e-05	-0.00214418	FALSE	0.5206686717913573	TRUE
enc_hospice_counts_3	5.969463480902691e-05	0	14	0	0	0	0.000120638	0	21	0	0	0	-6.09435e-05	-0.00333655	FALSE	6.950364468602084e-05	0	14	0	0	0	8.368806196888223e-05	0	9	0	0	0	-1.41844e-05	-0.000764022	FALSE	0.46137534299174476	TRUE
enc_hospice_counts_4	2.8038389076967186e-05	0	5	0	0	0	6.466407396956648e-05	0	16	0	0	0	-3.66257e-05	-0.00324001	FALSE	2.695039283743665e-05	0	5	0	0	0	3.8297926663725764e-05	0	7	0	0	0	-1.13475e-05	-0.00116402	FALSE	0.6158313324113882	TRUE
enc_hospice_counts_5	8.140177473958215e-06	0	1	0	0	0	3.654925920018975e-05	0	7	0	0	0	-2.84091e-05	-0.0048111	FALSE	8.510650369716837e-06	0	1	0	0	0	9.929092098002975e-06	0	1	0	0	0	-1.41844e-06	-0.000467144	FALSE	0.7815112949987133	TRUE
enc_long_term_counts_1	1.80892832754627e-06	0	1	0	0	0	2.4025387166558295e-05	0	4	0	0	0	-2.22165e-05	-0.00547012	FALSE	2.8368834565722788e-06	0	1	0	0	0	1.1347533826289115e-05	0	2	0	0	0	-8.51065e-06	-0.00291731	FALSE	0.0832645	TRUE
enc_long_term_counts_2	1.80892832754627e-06	0	1	0	0	0	1.4057407384688366e-05	0	4	0	0	0	-1.22485e-05	-0.00382889	FALSE	2.8368834565722788e-06	0	1	0	0	0	5.6737669131445575e-06	0	1	0	0	0	-2.83688e-06	-0.00137523	FALSE	0.4142161782425253	TRUE
enc_long_term_counts_3	0	0	0	0	0	0	1.099033668257454e-05	0	3	0	0	0	-1.09903e-05	-0.00393633	FALSE	0	0	0	0	0	0	0	0	0	0	0	0	0		FALSE	1	TRUE
enc_long_term_counts_4	0	0	0	0	0	0	6.645319854579954e-06	0	3	0	0	0	-6.64532e-06	-0.00293921	FALSE	0	0	0	0	0	0	0	0	0	0	0	0	0		FALSE	1	TRUE
enc_long_term_counts_5	0	0	0	0	0	0	4.089427602818434e-06	0	1	0	0	0	-4.08943e-06	-0.00285988	FALSE	0	0	0	0	0	0	1.4184417282861394e-06	0	1	0	0	0	-1.41844e-06	-0.00168431	FALSE	0.31731050786291415	TRUE
enc_inpatient_counts_1	0.0852159	0	128	0	0	0	0.20587021997031077	0	363	0	0	0	-0.120654	-0.108739	TRUE	0.0994824	0	103	0	0	0	0.0923164	0	116	0	0	0	0.00716597	0.00885108	FALSE	1.5793522655308965e-11	TRUE
enc_inpatient_counts_2	0.0629534	0	89	0	0	0	0.13525730678476933	0	362	0	0	0	-0.0723039	-0.0848498	FALSE	0.0702625	0	89	0	0	0	0.0652129	0	128	0	0	0	0.00504965	0.008006	FALSE	4.5671370271670324e-08	TRUE
enc_inpatient_counts_3	0.0457957	0	90	0	0	0	0.0943937	0	363	0	0	0	-0.048598	-0.0705558	FALSE	0.0491887	0	90	0	0	0	0.0461518	0	85	0	0	0	0.00303688	0.00590832	FALSE	1.1329266523802552e-07	TRUE
enc_inpatient_counts_4	0.0340051	0	78	0	0	0	0.067175	0	365	0	0	0	-0.0331698	-0.0588462	FALSE	0.034887992748925886	0	78	0	0	0	0.0327915	0	70	0	0	0	0.00209646	0.00534307	FALSE	0.00429377	TRUE
enc_inpatient_counts_5	0.0250772	0	65	0	0	0	0.047569	0	120	0	0	0	-0.0224918	-0.0501672	FALSE	0.024246842903323268	0	44	0	0	0	0.022645422192088215	0	41	0	0	0	0.00160142	0.00537485	FALSE	0.000723827	TRUE
enc_clinic_counts_1	2.9433335112112857	0	176	0	1	4	3.0688457692826736	0	350	0	0	4	-0.125512	-0.0226794	FALSE	2.6204746389711193	0	176	0	0	3	2.5622958330437346	0	176	0	0	3	0.0581788	0.011322745320748052	FALSE	1.5240758422076886e-12	TRUE
enc_clinic_counts_2	2.3034766697991276	0	137	0	0	3	2.322228748267105	0	304	0	0	3	-0.0187521	-0.00385465	FALSE	1.9400495603539862	0	127	0	0	2	1.902829649403758	0	127	0	0	2	0.0372199	0.00839024	FALSE	1.3385776110608407e-06	TRUE
enc_clinic_counts_3	1.7682220133914963	0	136	0	0	2	1.7121868520813142	0	269	0	0	1	0.0560352	0.013269082024086921	FALSE	1.4051551846172832	0	97	0	0	1	1.3751409576467484	0	155	0	0	1	0.030014226213097572	0.00796735	FALSE	0.00210926	TRUE
enc_clinic_counts_4	1.3428036761041473	0	150	0	0	1	1.2675658806786814	0	294	0	0	0	0.0752378	0.0205939	FALSE	1.0050227021598612	0	150	0	0	0	0.9960921930385717	0	130	0	0	0	0.00893051	0.00279739	FALSE	0.38967606676775823	TRUE
enc_clinic_counts_5	0.9670214276605039	0	137	0	0	0	0.9192795553156424	0	218	0	0	0	0.0477419	0.015493155610843214	FALSE	0.6783314586261825	0	133	0	0	0	0.6737654947028293	0	142	0	0	0	0.00456596	0.0017424	FALSE	0.6030247843027565	TRUE
enc_emergency_counts_1	0.0828182	0	67	0	0	0	0.18481043458347135	0	243	0	0	0	-0.101992	-0.153345	TRUE	0.0873562	0	67	0	0	0	0.0823618	0	47	0	0	0	0.00499433	0.011314145578077115	FALSE	5.898571747576009e-09	TRUE
enc_emergency_counts_2	0.064283	0	65	0	0	0	0.13685806210204757	0	155	0	0	0	-0.0725751	-0.131821	TRUE	0.0652781	0	38	0	0	0	0.0632469	0	46	0	0	0	0.00203121	0.00539987	FALSE	0.000339636	TRUE
enc_emergency_counts_3	0.049998778973378906	0	48	0	0	0	0.10297613205579614	0	83	0	0	0	-0.0529774	-0.112294	TRUE	0.0489859	0	45	0	0	0	0.0461717	0	29	0	0	0	0.00281419	0.00876351	FALSE	7.385889429346594e-07	TRUE
enc_emergency_counts_4	0.0384596	0	55	0	0	0	0.078309	0	101	0	0	0	-0.0398493	-0.0979759	FALSE	0.036563172430031814	0	28	0	0	0	0.0348483	0	38	0	0	0	0.0017149	0.00624544	FALSE	0.000144033	TRUE
enc_emergency_counts_5	0.028469818483086974	0	30	0	0	0	0.0586554	0	85	0	0	0	-0.0301856	-0.0869326	FALSE	0.026103583125649824	0	30	0	0	0	0.024960319092651194	0	45	0	0	0	0.00114326	0.00491942	FALSE	0.00268639	TRUE
enc_psych_counts_1	0.000652119	0	17	0	0	0	0.00257378	0	82	0	0	0	-0.00192166	-0.0196456	FALSE	0.000798583	0	17	0	0	0	0.000653902	0	36	0	0	0	0.000144681	0.00244549	FALSE	0.028888087142653684	TRUE
enc_psych_counts_2	0.000551723	0	29	0	0	0	0.00183181	0	41	0	0	0	-0.00128008	-0.0162881	FALSE	0.000587235	0	29	0	0	0	0.000626951	0	13	0	0	0	-3.97164e-05	-0.000734958	FALSE	0.22577573638053294	TRUE
enc_psych_counts_3	0.000463086	0	14	0	0	0	0.00133648	0	55	0	0	0	-0.00087339	-0.0124346	FALSE	0.000478015	0	12	0	0	0	0.000517731	0	49	0	0	0	-3.97164e-05	-0.000662876	FALSE	0.5107156306663234	TRUE
enc_psych_counts_4	0.000339174	0	18	0	0	0	0.000981974	0	31	0	0	0	-0.0006428	-0.0121993	FALSE	0.00036454	0	18	0	0	0	0.000299291	0	15	0	0	0	6.524832133436576e-05	0.00172137	FALSE	0.0605775	TRUE
enc_psych_counts_5	0.000255963	0	13	0	0	0	0.000700314	0	24	0	0	0	-0.000444351	-0.0102638	FALSE	0.000246809	0	13	0	0	0	0.000225532	0	12	0	0	0	2.1276626284816302e-05	0.000731486	FALSE	0.352137	TRUE
enc_palliative_counts_1	2.1707139930555242e-05	0	9	0	0	0	0.000274503	0	25	0	0	0	-0.000252796	-0.0072013	FALSE	2.553195110915051e-05	0	9	0	0	0	1.1347533826289115e-05	0	5	0	0	0	1.4184417523210868e-05	0.00127687	FALSE	0.7962534147376392	TRUE
enc_palliative_counts_2	9.949105801504486e-06	0	8	0	0	0	0.000103514	0	14	0	0	0	-9.35645e-05	-0.00496478	FALSE	1.1347533826289115e-05	0	8	0	0	0	9.929092098002975e-06	0	6	0	0	0	1.4184416841089842e-06	0.000167595	FALSE	1	TRUE
enc_palliative_counts_3	7.23571331018508e-06	0	7	0	0	0	3.0159528570785947e-05	0	11	0	0	0	-2.29238e-05	-0.00228302	FALSE	1.1347533826289115e-05	0	7	0	0	0	2.8368834565722788e-06	0	1	0	0	0	8.51065033202758e-06	0.00140143	FALSE	0.7054569861112734	TRUE
enc_palliative_counts_4	2.7133924913194052e-06	0	1	0	0	0	5.878552179051498e-06	0	5	0	0	0	-3.16516e-06	-0.0010182	FALSE	2.8368834565722788e-06	0	1	0	0	0	4.255325184858418e-06	0	1	0	0	0	-1.41844e-06	-0.000753245	FALSE	0.6547208460185769	TRUE
enc_palliative_counts_5	0	0	0	0	0	0	2.811481476937673e-06	0	6	0	0	0	-2.81148e-06	-0.00122825	FALSE	0	0	0	0	0	0	0	0	0	0	0	0	0		FALSE	1	TRUE
visits_counts_all	0.00808552	0	3	0	0	0	0.0396193	0	14	0	0	0.0188679	-0.0315337	-0.288544	TRUE	0.00890196	0	3	0	0	0	0.00849037	0	2.620689630508423	0	0	0	0.00041159	0.011856516485100074	FALSE	4.357212186381047e-15	TRUE
vaccinations_counts_all	0.037593921831525726	0	3	0	0.0215054	0.0555556	0.0313914	0	5	0	0.012578615918755531	0.0444444	0.00620252	0.0941563	FALSE	0.035565	0	2	0	0.016	0.0517241	0.0359493	0	2.5	0	0.016393441706895828	0.0526316	-0.000384357	-0.0054888	FALSE	7.652844592848075e-08	TRUE
other_procedures_counts_all	0.0922787	0	16.33333396911621	0	0.013333333656191826	0.10869564861059189	0.1475948560434154	0	29.68000030517578	0	0.0223881	0.1458333283662796	-0.0553161	-0.151547	TRUE	0.082245	0	16.33333396911621	0	0	0.0821918	0.080963	0	19.047618865966797	0	0	0.08	0.00128201	0.00630285	FALSE	3.7634952518882693e-06	TRUE
elective_procedures_counts_all	0.034422244112473785	0	12.428571701049805	0	0	0.0165289	0.0439035	0	25.5	0	0	0.0166667	-0.00948124	-0.0521948	FALSE	0.027974390023667455	0	9	0	0	0	0.0278571	0	15.5	0	0	0	0.00011728	0.00104992	FALSE	0.5875475365356038	TRUE
critical_procedures_counts_all	0.12724449380447087	0	16	0	0.018518518656492233	0.1428571492433548	0.1970917716450227	0	29.33333396911621	0	0.032608695328235626	0.18681319057941437	-0.0698473	-0.147741	TRUE	0.11343722804295289	0	16	0	0	0.10810811072587967	0.11139782602811842	0	25	0	0	0.10526315867900848	0.0020394	0.00719927	FALSE	4.1048239465514384e-08	TRUE
prescriptions_counts_all	0.1956964973555847	0	29.217391967773438	0	0.0659341	0.27000001072883606	0.23410820791520343	0	29.653846740722656	0	0.0645161	0.3125	-0.0384117	-0.105057	TRUE	0.17883311184555756	0	29.217391967773438	0	0.0192308	0.23529411852359772	0.17627037341406948	0	29.653846740722656	0	0.0181818	0.23076923191547394	0.00256274	0.00768666	FALSE	2.920460972287787e-07	TRUE
diagnoses_counts_all	0.28645256080037607	0	28.71666717529297	0	0.14754098653793335	0.3863636255264282	0.39789348554051546	0	30.11111068725586	0.017241379246115685	0.18446601927280426	0.4946948513388634	-0.111441	-0.187425	TRUE	0.25577312720377965	0	28.71666717529297	0	0.0909091	0.3333333432674408	0.25077571502819496	0	24.200000762939453	0	0.0882353	0.3333333432674408	0.00499741	0.011437	FALSE	1.7974995663160492e-10	TRUE
well_visit_counts_all	0.024017207950401766	0	7	0	0	0.032258063554763794	0.0160802	0	13.016666412353516	0	0	0.015873	0.00793696	0.1293585258444814	TRUE	0.015327191789590099	0	7	0	0	0.012820512987673283	0.015391054890130892	0	6.5	0	0	0.013333333656191826	-6.38631e-05	-0.00120271	FALSE	0.000164206	TRUE
enc_reports_counts_all	0.0846581	0	6.872340202331543	0	0	0.075	0.1076225784966361	0	15.75	0	0	0.0962963	-0.0229645	-0.0956731	FALSE	0.0744048	0	6.017857074737549	0	0	0.0416667	0.0729054	0	10.666666984558105	0	0	0.0384615	0.00149932	0.00736503	FALSE	4.5490708535179775e-08	TRUE
enc_surgery_counts_all	0.00628682	0	6.4375	0	0	0	0.011889307291368964	0	16.153846740722656	0	0	0	-0.00560249	-0.1039	TRUE	0.00596755	0	6.4375	0	0	0	0.00583782	0	2	0	0	0	0.000129725	0.00491872	FALSE	0.00325018	TRUE
enc_urgent_counts_all	0.000801244	0	4.333333492279053	0	0	0	0.00101341	0	3.384615421295166	0	0	0	-0.00021217	-0.0182569	FALSE	0.000757081	0	4.333333492279053	0	0	0	0.000746602	0	2.4000000953674316	0	0	0	1.0478299373062328e-05	0.0010534	FALSE	0.42437686089203075	TRUE
enc_ambulatory_counts_all	0.1009509600955902	0	13.333333015441895	0	0.013333333656191826	0.1111111119389534	0.15509242925766673	0	29.81818199157715	0	0.0285714	0.16949152946472168	-0.0541415	-0.185364	TRUE	0.097435	0	13.333333015441895	0	0	0.0972222	0.0953375	0	19	0	0	0.0952381	0.0020975	0.00907661	FALSE	1.839495830210885e-07	TRUE
enc_other_patient_counts_all	0.2151614056576603	0	13.714285850524902	0	0.0606061	0.27397260069847107	0.27888765382617303	0	25.875	0	0.0854701	0.34375	-0.0637262	-0.140019	TRUE	0.20084800998133928	0	13.714285850524902	0	0.031746	0.2380952388048172	0.1966952279414517	0	12.760000228881836	0	0.030303	0.23255814611911774	0.00415278	0.010639232607465177	FALSE	7.698687672096112e-10	TRUE
enc_prescriptions_counts_all	0.0331936	0	4.320512771606445	0	0	0	0.0462364	0	6.82609	0	0	0.00847458	-0.0130429	-0.104245	TRUE	0.029551306869908825	0	4.320512771606445	0	0	0	0.028818728447584697	0	4.285714149475098	0	0	0	0.000732579	0.00698205	FALSE	2.445992186063012e-06	TRUE
enc_assisted_living_counts_all	0.000216842	0	2.5	0	0	0	0.000844512	0	10.913043022155762	0	0	0	-0.00062767	-0.0351993	FALSE	0.00026752	0	2.5	0	0	0	0.000236713	0	1.5	0	0	0	3.08063899865374e-05	0.00366481	FALSE	6.532024302096921e-05	TRUE
enc_rehab_counts_all	0.000259787	0	1.7142857313156128	0	0	0	0.000754889	0	19	0	0	0	-0.000495102	-0.0157471	FALSE	0.000233271	0	1.1818181276321411	0	0	0	0.000249966	0	5.25	0	0	0	-1.66943e-05	-0.00196699	FALSE	0.9747593590034495	TRUE
enc_swing_bed_counts_all	2.637046897732204e-06	0	0.0946746	0	0	0	2.2973320431169532e-05	0	2.142857074737549	0	0	0	-2.03363e-05	-0.00956882	FALSE	3.333957806137035e-06	0	0.0946746	0	0	0	3.1465312816919134e-06	0	0.1428571492433548	0	0	0	1.874264796697389e-07	0.0005489	FALSE	0.47867436719457657	TRUE
enc_advice_counts_all	0.00165594	0	3.125	0	0	0	0.00151836	0	4.75	0	0	0	0.000137577	0.00582889	FALSE	0.001237	0	3	0	0	0	0.00127425	0	4	0	0	0	-3.72491e-05	-0.00180054	FALSE	0.3794201812741933	TRUE
enc_unknown_counts_all	0.029526436210570745	0	12.680000305175781	0	0	0	0.028533498552467458	0	20.5	0	0	0	0.000992938	0.00460585	FALSE	0.026191240561183375	0	12.680000305175781	0	0	0	0.026452408696284454	0	12.583333015441895	0	0	0	-0.000261168	-0.00122851	FALSE	0.0395794	TRUE
enc_observation_counts_all	0.001141	0	3.3333332538604736	0	0	0	0.00505295	0	21.75	0	0	0	-0.00391195	-0.101183	TRUE	0.00126577	0	2	0	0	0	0.00124364	0	2.348484754562378	0	0	0	2.2132555386633612e-05	0.0018429	FALSE	0.000225965	TRUE
enc_orders_counts_all	0.026798347182032053	0	6.611111164093018	0	0	0	0.0404654	0	16	0	0	0.014084506779909134	-0.0136671	-0.10735	TRUE	0.0244036	0	6.611111164093018	0	0	0	0.024649231923533042	0	12	0	0	0	-0.000245629	-0.00249163	FALSE	0.2549750381242424	TRUE
enc_visits_counts_all	0.00075835	0	10.01754379272461	0	0	0	0.00260396	0	25.205883026123047	0	0	0	-0.00184561	-0.0390086	FALSE	0.000841643	0	10.01754379272461	0	0	0	0.000743409	0	6	0	0	0	9.823392610996962e-05	0.00365734	FALSE	0.00262597	TRUE
enc_diagnostics_counts_all	0.0648674	0	8.090909004211426	0	0	0.0666667	0.0792812	0	28	0	0	0.0714286	-0.0144138	-0.0772276	FALSE	0.0620426	0	8.090909004211426	0	0	0.05	0.0604601	0	17.23611068725586	0	0	0.047619	0.00158247	0.0097124	FALSE	4.899551827841839e-14	TRUE
enc_hospice_counts_all	9.207681461313394e-06	0	0.46236559748649597	0	0	0	7.368470663321751e-05	0	2	0	0	0	-6.4477e-05	-0.013639	FALSE	1.0886169886065805e-05	0	0.46236559748649597	0	0	0	1.2708009714223088e-05	0	0.5873016119003296	0	0	0	-1.82184e-06	-0.00137585	FALSE	0.6634809508712507	TRUE
enc_long_term_counts_all	1.435955971688345e-07	0	0.0588235	0	0	0	4.493163666515442e-06	0	1	0	0	0	-4.34957e-06	-0.00488557	FALSE	2.2519630426566137e-07	0	0.0588235	0	0	0	3.8379263739716725e-07	0	0.0769231	0	0	0	-1.58596e-07	-0.00147982	FALSE	0.21216514997313596	TRUE
enc_inpatient_counts_all	0.00619376	0	7.714285850524902	0	0	0	0.0451599	0	27	0	0	0.00970874	-0.0389661	-0.185071	TRUE	0.0074507	0	7	0	0	0	0.00696997	0	15	0	0	0	0.000480727	0.00962606	FALSE	9.060974193278451e-26	TRUE
enc_clinic_counts_all	0.20505449015574304	0	11	0	0.0882353	0.2800000011920929	0.22065194235470278	0	23	0	0.0789474	0.2857142984867096	-0.0155975	-0.043724	FALSE	0.18424470322003073	0	11	0	0.043478261679410934	0.24528302252292633	0.18099100428177714	0	9.199999809265137	0	0.040816325694322586	0.23931623995304108	0.0032537	0.010014418966581217	FALSE	9.32452188780812e-13	TRUE
enc_emergency_counts_all	0.00605824	0	3	0	0	0	0.0194345	0	11.625	0	0	0.00900901	-0.0133763	-0.203157	TRUE	0.00661822	0	3	0	0	0	0.00630318	0	2	0	0	0	0.00031504	0.010696188461195183	FALSE	1.3161254208106183e-16	TRUE
enc_psych_counts_all	4.704813389631045e-05	0	1.5714285373687744	0	0	0	0.000388167	0	7	0	0	0	-0.000341119	-0.0280731	FALSE	5.571564271850028e-05	0	1.5714285373687744	0	0	0	5.0522884220616534e-05	0	1.5	0	0	0	5.192759545025183e-06	0.00145452	FALSE	0.16026047063926574	TRUE
enc_palliative_counts_all	9.677977542156721e-07	0	0.6666666865348816	0	0	0	1.0640542291993129e-05	0	2	0	0	0	-9.67274e-06	-0.0066041	FALSE	1.2539486597841952e-06	0	0.6666666865348816	0	0	0	6.82234468907756e-07	0	0.1756756752729416	0	0	0	5.717142244066054e-07	0.000961435	FALSE	0.21788862884948257	TRUE
months_since_chickenpox_diagnosis	-0.976673	-1	138	-1	-1	-1	-0.976854	-1	180	-1	-1	-1	0.000181131	0.000158308	FALSE	-0.98642	-1	138	-1	-1	-1	-0.986223	-1	122	-1	-1	-1	-0.000197163	-0.000249116	FALSE	0.8614464789171007	TRUE
months_since_diabetes_diagnosis	2.6574938926057343	-1	194	-1	-1	-1	6.463883453358034	-1	198	-1	-1	-1	-3.80639	-0.219565	TRUE	3.2483577990890766	-1	194	-1	-1	-1	3.1238710976895003	-1	182	-1	-1	-1	0.12448669970035553	0.00869048	FALSE	2.117660997620401e-08	TRUE
months_since_depression_diagnosis	2.5634522311774224	-1	191	-1	-1	-1	4.010426762441061	-1	199	-1	-1	-1	-1.44697	-0.0913677	FALSE	1.8896409782141534	-1	191	-1	-1	-1	1.8261316682718698	-1	187	-1	-1	-1	0.0635093	0.00525817	FALSE	0.00381267	TRUE
months_since_mci_diagnosis	-0.949965	-1	121	-1	-1	-1	-0.930236	-1	169	-1	-1	-1	-0.0197294	-0.0118114	FALSE	-0.954235	-1	121	-1	-1	-1	-0.952313	-1	118	-1	-1	-1	-0.00192199	-0.00142357	FALSE	0.5377020088914474	TRUE
months_since_stroke_diagnosis	-0.711194	-1	169	-1	-1	-1	-0.308812	-1	196	-1	-1	-1	-0.402382	-0.0808778	FALSE	-0.693618	-1	167	-1	-1	-1	-0.700554	-1	144	-1	-1	-1	0.00693618	0.00188845	FALSE	0.2640319160486725	TRUE
months_since_hypertension_diagnosis	12.704411162173137	-1	191	-1	-1	18	17.2616	-1	199	-1	-1	26	-4.55723	-0.165151	TRUE	11.070268184777568	-1	190	-1	-1	14	10.861184200261278	-1	193	-1	-1	13	0.20908398926258087	0.00920796	FALSE	3.253957593450239e-08	TRUE
months_since_hyperlipidemia_diagnosis	14.567098126221591	-1	195	-1	-1	24	16.38924219839449	-1	199	-1	-1	24	-1.82214	-0.0653333	FALSE	11.223605990930484	-1	195	-1	-1	14	11.122466840378497	-1	188	-1	-1	14	0.10113915055990219	0.00443636	FALSE	0.030553278137828026	TRUE
months_since_bacterial_infection_diagnosis	6.77295	-1	190	-1	-1	-1	8.158567044120835	-1	200	-1	-1	-1	-1.38561	-0.0651787	FALSE	4.76447	-1	183	-1	-1	-1	4.711992499280141	-1	188	-1	-1	-1	0.052480924874544144	0.00316938	FALSE	0.1014644646842298	TRUE
months_since_viral_infection_diagnosis	6.101369630083202	-1	191	-1	-1	-1	7.543438666764813	-1	199	-1	-1	-1	-1.44207	-0.0706375	FALSE	4.293033039763177	-1	191	-1	-1	-1	4.2395279993304955	-1	189	-1	-1	-1	0.053505	0.00339512	FALSE	0.0889872	TRUE
months_since_other_infection_diagnosis	0.0809911	-1	177	-1	-1	-1	0.5401057832685159	-1	197	-1	-1	-1	-0.459115	-0.0538583	FALSE	-0.157633	-1	177	-1	-1	-1	-0.185518	-1	173	-1	-1	-1	0.0278851	0.0044132	FALSE	0.013291993039395461	TRUE
months_since_atrial_fibrillation_diagnosis	0.1281173487984646	-1	178	-1	-1	-1	0.9030813325808786	-1	194	-1	-1	-1	-0.774964	-0.0872377	FALSE	0.16155625752660643	-1	178	-1	-1	-1	0.11113916473640388	-1	165	-1	-1	-1	0.0504171	0.00697722	FALSE	1.1355617236607619e-05	TRUE
months_since_atherosclerosis_diagnosis	-0.546538	-1	172	-1	-1	-1	0.00943226	-1	193	-1	-1	-1	-0.55597	-0.0917715	FALSE	-0.515426	-1	172	-1	-1	-1	-0.550378	-1	151	-1	-1	-1	0.034951820969581604	0.00770553	FALSE	6.404995277560351e-07	TRUE
months_since_ihd_diagnosis	1.702357124057209	-1	194	-1	-1	-1	3.7934465900307934	-1	194	-1	-1	-1	-2.09109	-0.147369	TRUE	1.8805530220610243	-1	180	-1	-1	-1	1.7897826805428092	-1	191	-1	-1	-1	0.0907703	0.00778714	FALSE	1.341959002846246e-06	TRUE
months_since_heart_failure_diagnosis	-0.442163	-1	180	-1	-1	-1	0.4990765561294386	-1	191	-1	-1	-1	-0.941239	-0.133687	TRUE	-0.341242	-1	161	-1	-1	-1	-0.384493	-1	191	-1	-1	-1	0.0432511	0.00820024	FALSE	2.8133720298652225e-07	TRUE
months_since_copd_diagnosis	0.0290668	-1	170	-1	-1	-1	1.9512414991023705	-1	192	-1	-1	-1	-1.92217	-0.191549	TRUE	0.27473797835174235	-1	164	-1	-1	-1	0.201063	-1	168	-1	-1	-1	0.0736753	0.00984362	FALSE	1.961825582015148e-09	TRUE
months_since_asthma_diagnosis	0.8488631337693454	-1	189	-1	-1	-1	2.493591100178708	-1	196	-1	-1	-1	-1.64473	-0.128958	TRUE	0.8999487942536089	-1	189	-1	-1	-1	0.8390253035819909	-1	179	-1	-1	-1	0.060923490673303604	0.00617844	FALSE	0.000194799	TRUE
months_since_b12_deficiency_diagnosis	-0.478428	-1	171	-1	-1	-1	-0.132634	-1	196	-1	-1	-1	-0.345794	-0.0578238	FALSE	-0.531185	-1	171	-1	-1	-1	-0.552354	-1	155	-1	-1	-1	0.021168824285268784	0.00467895	FALSE	0.00174236	TRUE
months_since_brain_injury_diagnosis	-0.555052	-1	187	-1	-1	-1	-0.157466	-1	187	-1	-1	-1	-0.397586	-0.0672136	FALSE	-0.616714	-1	177	-1	-1	-1	-0.629356	-1	178	-1	-1	-1	0.012641152366995811	0.00300458	FALSE	0.12088637480952982	TRUE
months_since_anxiety_diagnosis	2.1438975350638145	-1	190	-1	-1	-1	3.56257	-1	196	-1	-1	-1	-1.41867	-0.0956549	FALSE	1.4886616860449446	-1	190	-1	-1	-1	1.459307034478063	-1	184	-1	-1	-1	0.029354652389883995	0.00265335	FALSE	0.14967409871147505	TRUE
months_since_obesity_diagnosis	2.2783560821144926	-1	185	-1	-1	-1	4.493299984051232	-1	199	-1	-1	-1	-2.21494	-0.144887	TRUE	1.7858933133238486	-1	185	-1	-1	-1	1.7209059871006909	-1	181	-1	-1	-1	0.0649873	0.00570101	FALSE	0.0011447	TRUE
months_since_alcohol_disorder_diagnosis	-0.655447	-1	185	-1	-1	-1	-0.0859577	-1	196	-1	-1	-1	-0.569489	-0.0935748	FALSE	-0.664106	-1	185	-1	-1	-1	-0.668283	-1	166	-1	-1	-1	0.00417731	0.00100016	FALSE	0.4239369111414042	TRUE
months_since_tobacco_use_diagnosis	1.9991805554676216	-1	196	-1	-1	-1	6.114679051498162	-1	198	-1	-1	-1	-4.1155	-0.250199	TRUE	2.1040739064878107	-1	182	-1	-1	-1	1.9698680423660175	-1	188	-1	-1	-1	0.1342058628797531	0.011187154416542245	FALSE	8.957858396112814e-12	TRUE
months_since_substance_use_disorder_diagnosis	-0.843731	-1	154	-1	-1	-1	-0.382364	-1	196	-1	-1	-1	-0.461367	-0.100361	TRUE	-0.833569	-1	154	-1	-1	-1	-0.844286	-1	143	-1	-1	-1	0.010717745870351791	0.00387561	FALSE	0.00446083	TRUE
months_since_herpes_simplex_diagnosis	-0.404437	-1	175	-1	-1	-1	-0.456791	-1	190	-1	-1	-1	0.0523531	0.0088053	FALSE	-0.637083	-1	175	-1	-1	-1	-0.627034	-1	177	-1	-1	-1	-0.0100497	-0.00226526	FALSE	0.0325936	TRUE
months_since_herpes_zoster_diagnosis	-0.39212	-1	175	-1	-1	-1	-0.254606	-1	193	-1	-1	-1	-0.137513	-0.0228087	FALSE	-0.527656	-1	166	-1	-1	-1	-0.53177	-1	182	-1	-1	-1	0.00411348	0.000896584	FALSE	0.6865237607761165	TRUE
months_since_mobility_problems_diagnosis	-0.410108	-1	152	-1	-1	-1	0.21537532766538667	-1	195	-1	-1	-1	-0.625484	-0.0980013	FALSE	-0.459506	-1	152	-1	-1	-1	-0.47125	-1	184	-1	-1	-1	0.011744697578251362	0.00253797	FALSE	0.0943786	TRUE
months_since_falls_fractures_diagnosis	4.255891905678859	-1	197	-1	-1	-1	5.768741846703717	-1	198	-1	-1	-1	-1.51285	-0.0847102	FALSE	3.177769046480917	-1	197	-1	-1	-1	3.1088639842042327	-1	182	-1	-1	-1	0.0689051	0.00496878	FALSE	0.00152676	TRUE
months_since_ulcers_weight_loss_diagnosis	-0.445977	-1	156	-1	-1	-1	0.050210247696629906	-1	194	-1	-1	-1	-0.496187	-0.0774642	FALSE	-0.490755	-1	156	-1	-1	-1	-0.500483	-1	159	-1	-1	-1	0.00972767	0.00204076	FALSE	0.0410819	TRUE
months_since_incontinence_diagnosis	-0.0517589	-1	171	-1	-1	-1	0.18462206532451653	-1	197	-1	-1	-1	-0.236381	-0.0307367	FALSE	-0.224007	-1	170	-1	-1	-1	-0.237216	-1	167	-1	-1	-1	0.013208528980612755	0.0021766	FALSE	0.24912469695001394	TRUE
months_since_dependence_care_diagnosis	-0.990822	-1	90	-1	-1	-1	-0.919634	-1	152	-1	-1	-1	-0.0711883	-0.0604637	FALSE	-0.98982	-1	78	-1	-1	-1	-0.990807	-1	89	-1	-1	-1	0.000987235	0.00197606	FALSE	0.26741774563506926	TRUE
months_since_cognitive_decline_diagnosis	-0.991498	-1	93	-1	-1	-1	-0.985854	-1	154	-1	-1	-1	-0.00564413	-0.00844494	FALSE	-0.991094	-1	93	-1	-1	-1	-0.992201	-1	97	-1	-1	-1	0.0011078	0.00206421	FALSE	0.15597335784117522	TRUE
months_since_general_examination_diagnosis	13.148790686189827	-1	188	-1	-1	19	11.039653390339954	-1	199	-1	-1	9	2.109137295849873	0.0828363	FALSE	7.429833233806005	-1	188	-1	-1	0	7.5021326271384785	-1	188	-1	-1	0	-0.0722994	-0.0036676	FALSE	0.00886345	TRUE
months_since_immunization_encounter_diagnosis	1.2524250945391167	-1	157	-1	-1	-1	3.8119159786204726	-1	185	-1	-1	-1	-2.55949	-0.229944	TRUE	0.4948858083486643	-1	157	-1	-1	-1	0.469038	-1	161	-1	-1	-1	0.0258483	0.00370529	FALSE	0.013001234568240297	TRUE
months_since_drug_therapy_diagnosis	4.196873810064335	-1	183	-1	-1	-1	7.250243320942368	-1	196	-1	-1	0	-3.05337	-0.169967	TRUE	3.63753	-1	183	-1	-1	-1	3.509359587744096	-1	185	-1	-1	-1	0.12817181646823883	0.00905004	FALSE	6.937741746878995e-09	TRUE
months_since_donepezil_first	-0.916483	-1	123	-1	-1	-1	-0.843046	-1	172	-1	-1	-1	-0.0734362	-0.0332839	FALSE	-0.906031	-1	119	-1	-1	-1	-0.912424	-1	140	-1	-1	-1	0.00639292	0.00346613	FALSE	0.014839137948885939	TRUE
months_since_donepezil_last	-0.958003	-1	116	-1	-1	-1	-0.917659	-1	170	-1	-1	-1	-0.0403444	-0.0289631	FALSE	-0.95359	-1	105	-1	-1	-1	-0.954861	-1	140	-1	-1	-1	0.00127092	0.00111649	FALSE	0.012589515222021397	TRUE
months_since_donepezil_memantine_first	-0.999778	-1	28	-1	-1	-1	-0.998459	-1	73	-1	-1	-1	-0.00131935	-0.00843121	FALSE	-0.999729	-1	28	-1	-1	-1	-0.999611	-1	47	-1	-1	-1	-0.000117731	-0.00144988	FALSE	0.45664057593142504	TRUE
months_since_donepezil_memantine_last	-0.999864	-1	20	-1	-1	-1	-0.998937	-1	73	-1	-1	-1	-0.00092707	-0.00776375	FALSE	-0.999837	-1	20	-1	-1	-1	-0.999692	-1	47	-1	-1	-1	-0.000144681	-0.00224657	FALSE	0.26793964618788924	TRUE
months_since_memantine_first	-0.958464	-1	112	-1	-1	-1	-0.925183	-1	153	-1	-1	-1	-0.0332816	-0.021987	FALSE	-0.953508	-1	112	-1	-1	-1	-0.957613	-1	118	-1	-1	-1	0.00410497	0.0032366	FALSE	0.0381084	TRUE
months_since_memantine_last	-0.979335	-1	99	-1	-1	-1	-0.96021	-1	153	-1	-1	-1	-0.0191252	-0.0198919	FALSE	-0.977077	-1	99	-1	-1	-1	-0.979024	-1	118	-1	-1	-1	0.00194752	0.00253369	FALSE	0.013386051371423041	TRUE
months_since_galantamine_first	-0.994842	-1	103	-1	-1	-1	-0.991672	-1	147	-1	-1	-1	-0.00316996	-0.00598505	FALSE	-0.994638	-1	103	-1	-1	-1	-0.993969	-1	115	-1	-1	-1	-0.000669505	-0.00140569	FALSE	0.7838973643818714	TRUE
months_since_galantamine_last	-0.996974	-1	103	-1	-1	-1	-0.995035	-1	147	-1	-1	-1	-0.00193874	-0.0052275	FALSE	-0.996818	-1	103	-1	-1	-1	-0.996804	-1	91	-1	-1	-1	-1.41844e-05	-4.49105e-05	FALSE	0.6114670439725054	TRUE
months_since_rivastigmine_first	-0.987635	-1	95	-1	-1	-1	-0.978757	-1	141	-1	-1	-1	-0.00887811	-0.0110282	FALSE	-0.986705	-1	85	-1	-1	-1	-0.987991	-1	132	-1	-1	-1	0.00128653	0.00191631	FALSE	0.0639377	TRUE
months_since_rivastigmine_last	-0.992359	-1	84	-1	-1	-1	-0.986203	-1	141	-1	-1	-1	-0.00615656	-0.0102836	FALSE	-0.991722	-1	81	-1	-1	-1	-0.992149	-1	132	-1	-1	-1	0.000426951	0.000849763	FALSE	0.15418109302985505	TRUE
months_since_antidepressants_first	5.315775573498114	-1	193	-1	-1	-1	6.067794019621074	-1	200	-1	-1	-1	-0.752018	-0.0381126	FALSE	3.7768535841894812	-1	191	-1	-1	-1	3.7026690818001162	-1	197	-1	-1	-1	0.0741845	0.00472498	FALSE	0.00909576	TRUE
months_since_antidepressants_last	1.2164039047526878	-1	177	-1	-1	-1	1.5210342264643217	-1	194	-1	-1	-1	-0.30463	-0.0313028	FALSE	0.743645	-1	169	-1	-1	-1	0.7166237115229951	-1	175	-1	-1	-1	0.027021314948797226	0.00347338	FALSE	0.11528885563147083	TRUE
months_since_antipsychotics_first	-0.670278	-1	162	-1	-1	-1	-0.342646	-1	190	-1	-1	-1	-0.327631	-0.0610446	FALSE	-0.697558	-1	162	-1	-1	-1	-0.712166	-1	179	-1	-1	-1	0.014607112854719162	0.00377821	FALSE	0.020175254662564625	TRUE
months_since_antipsychotics_last	-0.820372	-1	134	-1	-1	-1	-0.646458	-1	184	-1	-1	-1	-0.173914	-0.0492799	FALSE	-0.835354	-1	134	-1	-1	-1	-0.846025	-1	168	-1	-1	-1	0.010670936666429043	0.00419095	FALSE	0.012230479862533523	TRUE
months_since_angiotensin_antagonist_first	5.121114987242533	-1	194	-1	-1	-1	7.128613776054766	-1	197	-1	-1	-1	-2.0075	-0.103489	TRUE	4.387989202821564	-1	193	-1	-1	-1	4.287211754910291	-1	190	-1	-1	-1	0.10077744722366333	0.00631256	FALSE	4.783827174721261e-05	TRUE
months_since_angiotensin_antagonist_last	0.9388283752115315	-1	193	-1	-1	-1	1.6382701925711458	-1	190	-1	-1	-1	-0.699442	-0.0797246	FALSE	0.8018578749757092	-1	193	-1	-1	-1	0.7632861890584242	-1	172	-1	-1	-1	0.038571685552597046	0.00530652	FALSE	1.3888199890710164e-06	TRUE
months_since_adrenergics_first	5.138508737576054	-1	193	-1	-1	-1	7.011108674493831	-1	199	-1	-1	-1	-1.8726	-0.0968365	FALSE	4.423155210149234	-1	193	-1	-1	-1	4.288217430095646	-1	190	-1	-1	-1	0.13493777811527252	0.00844992	FALSE	3.4208508996670117e-07	TRUE
months_since_adrenergics_last	1.0729794044465266	-1	181	-1	-1	-1	1.6525037009319805	-1	190	-1	-1	-1	-0.579524	-0.0639486	FALSE	0.8519033360331008	-1	181	-1	-1	-1	0.8075585922816911	-1	175	-1	-1	-1	0.0443447	0.00596361	FALSE	8.766551787863008e-06	TRUE
months_since_nsaids_first	6.387389237057344	-1	193	-1	-1	-1	7.487785135339607	-1	199	-1	-1	-1	-1.1004	-0.0523845	FALSE	4.477013442572259	-1	193	-1	-1	-1	4.408149515105695	-1	193	-1	-1	-1	0.0688639	0.00418682	FALSE	0.0293789	TRUE
months_since_nsaids_last	3.37427	-1	180	-1	-1	-1	3.8129771850834038	-1	195	-1	-1	-1	-0.438704	-0.0311926	FALSE	2.2164215835767145	-1	169	-1	-1	-1	2.1897974323367833	-1	178	-1	-1	-1	0.026624150574207306	0.0023983	FALSE	0.36071243825637567	TRUE
months_since_antidiabetics_first	1.7356341695707505	-1	187	-1	-1	-1	4.157195296749314	-1	198	-1	-1	-1	-2.42156	-0.165308	TRUE	2.0763759948595673	-1	183	-1	-1	-1	1.9837347287017428	-1	180	-1	-1	-1	0.0926413	0.00751485	FALSE	2.2222573820075315e-06	TRUE
months_since_antidiabetics_last	-0.344365	-1	166	-1	-1	-1	0.21663512695627993	-1	198	-1	-1	-1	-0.561	-0.108373	TRUE	-0.252972	-1	154	-1	-1	-1	-0.276834	-1	156	-1	-1	-1	0.0238624	0.00548793	FALSE	2.613429226001311e-07	TRUE
months_since_antihypertensives_first	4.76543	-1	196	-1	-1	-1	6.604118871481559	-1	197	-1	-1	-1	-1.83869	-0.0978643	FALSE	4.099510779447914	-1	195	-1	-1	-1	3.9517829103303694	-1	192	-1	-1	-1	0.1477278620004654	0.00954082	FALSE	7.61024425069359e-09	TRUE
months_since_antihypertensives_last	0.842582	-1	156	-1	-1	-1	1.471020015703402	-1	189	-1	-1	-1	-0.628438	-0.0744844	FALSE	0.6928052380216142	-1	155	-1	-1	-1	0.6459583630615079	-1	179	-1	-1	-1	0.0468469	0.00672425	FALSE	3.2756704778114015e-09	TRUE
months_since_anticholinergics_first	1.3686460261914732	-1	194	-1	-1	-1	1.9644040886097174	-1	194	-1	-1	-1	-0.595758	-0.0492133	FALSE	0.9320495490064525	-1	175	-1	-1	-1	0.9009899304821709	-1	184	-1	-1	-1	0.031059619039297104	0.00320573	FALSE	0.026980217563444497	TRUE
months_since_anticholinergics_last	0.5690635268494709	-1	180	-1	-1	-1	0.8920656925650117	-1	194	-1	-1	-1	-0.323002	-0.0359276	FALSE	0.2409393488501402	-1	175	-1	-1	-1	0.2293847225315213	-1	184	-1	-1	-1	0.011554626747965813	0.00161958	FALSE	0.11389712697905313	TRUE
months_since_antivirals_first	2.359890813086149	-1	191	-1	-1	-1	2.584609234745413	-1	199	-1	-1	-1	-0.224718	-0.0170996	FALSE	1.308181997421273	-1	188	-1	-1	-1	1.3080841249420212	-1	190	-1	-1	-1	9.787247836356983e-05	9.72606007656014e-06	FALSE	0.5178103796887104	TRUE
months_since_antivirals_last	1.0291165103601847	-1	184	-1	-1	-1	1.4099863310882377	-1	192	-1	-1	-1	-0.38087	-0.0407509	FALSE	0.5178276848619643	-1	184	-1	-1	-1	0.5063567466053144	-1	177	-1	-1	-1	0.011470938101410866	0.0015905	FALSE	0.7495049282534665	TRUE
months_since_glucocorticoids_first	4.091266765373856	-1	192	-1	-1	-1	5.808462457009893	-1	196	-1	-1	-1	-1.7172	-0.0969703	FALSE	3.0309149374679962	-1	192	-1	-1	-1	2.9701361278526637	-1	188	-1	-1	-1	0.0607788	0.00442239	FALSE	0.0265246	TRUE
months_since_glucocorticoids_last	2.410282129506606	-1	180	-1	-1	-1	2.989892724090409	-1	194	-1	-1	-1	-0.579611	-0.0473854	FALSE	1.5820589816439456	-1	168	-1	-1	-1	1.5524688687501684	-1	188	-1	-1	-1	0.0295901	0.00305964	FALSE	0.032232361299819004	TRUE
months_since_statins_first	8.650808997971287	-1	200	-1	-1	2	9.721642375466706	-1	197	-1	-1	5	-1.07083	-0.0470024	FALSE	6.794541552541209	-1	185	-1	-1	-1	6.698070493717013	-1	190	-1	-1	-1	0.0964711	0.00508628	FALSE	0.00283379	TRUE
months_since_statins_last	1.5028594634537689	-1	175	-1	-1	0	1.9130807498374454	-1	188	-1	-1	1	-0.410221	-0.0474127	FALSE	1.2208499586524235	-1	168	-1	-1	-1	1.179360538100054	-1	145	-1	-1	-1	0.0414894	0.00564177	FALSE	0.000266286	TRUE
months_since_nutrition_first	5.7494	-1	195	-1	-1	-1	6.071971369917352	-1	198	-1	-1	-1	-0.322573	-0.0168132	FALSE	3.9689460552426317	-1	188	-1	-1	-1	3.9296240136510834	-1	190	-1	-1	-1	0.039322	0.00256404	FALSE	0.0737981	TRUE
months_since_nutrition_last	3.08244	-1	179	-1	-1	-1	3.018862229228775	-1	192	-1	-1	-1	0.063577	0.00482725	FALSE	1.9176041384455864	-1	176	-1	-1	-1	1.924492091478144	-1	165	-1	-1	-1	-0.00688795	-0.000656061	FALSE	0.6307983064202586	TRUE
months_since_cancer_treatment_first	-0.540627	-1	173	-1	-1	-1	-0.296529	-1	195	-1	-1	-1	-0.244098	-0.0415205	FALSE	-0.584743	-1	173	-1	-1	-1	-0.587541	-1	156	-1	-1	-1	0.00279859	0.000604624	FALSE	0.6810243320842814	TRUE
months_since_cancer_treatment_last	-0.745364	-1	173	-1	-1	-1	-0.635856	-1	181	-1	-1	-1	-0.109509	-0.0282124	FALSE	-0.780756	-1	173	-1	-1	-1	-0.783293	-1	156	-1	-1	-1	0.00253759	0.0008458	FALSE	0.7228053556731877	TRUE
months_since_steroids_first	9.462741955469612	-1	193	-1	-1	5	8.921041843023232	-1	200	-1	-1	-1	0.5417001124463798	0.023182	FALSE	6.319247261343633	-1	193	-1	-1	-1	6.234684020828398	-1	196	-1	-1	-1	0.0845632	0.00451439	FALSE	0.00958557	TRUE
months_since_steroids_last	3.9307922111164073	-1	189	-1	-1	1	3.9021054929191563	-1	193	-1	-1	-1	0.028686718197250993	0.00212006	FALSE	2.590554029154651	-1	186	-1	-1	-1	2.569812155761923	-1	186	-1	-1	-1	0.020741872489452362	0.00190316	FALSE	0.2680529605239488	TRUE
months_since_antibacterial_first	13.04962523527374	-1	199	-1	-1	18	14.375737119325407	-1	200	-1	-1	19	-1.32611	-0.0492759	FALSE	9.35614	-1	190	-1	-1	8	9.282977706351357	-1	196	-1	-1	8	0.073159	0.00338782	FALSE	0.0876557	TRUE
months_since_antibacterial_last	5.366147896171132	-1	188	-1	-1	5	5.347378216845988	-1	193	-1	-1	5	0.018769679325143507	0.00133827	FALSE	3.6667768323075633	-1	188	-1	-1	2	3.6571654711566968	-1	174	-1	-1	2	0.00961136	0.000830926	FALSE	0.39146281215270884	TRUE
months_since_contraceptives_first	-0.673526	-1	176	-1	-1	-1	-0.746314	-1	199	-1	-1	-1	0.0727881	0.014233977797399988	FALSE	-0.818764	-1	174	-1	-1	-1	-0.822631	-1	184	-1	-1	-1	0.00386667	0.00102438	FALSE	0.6318589477972343	TRUE
months_since_contraceptives_last	-0.767034	-1	172	-1	-1	-1	-0.820806	-1	199	-1	-1	-1	0.0537728	0.013398407858250453	FALSE	-0.878423	-1	170	-1	-1	-1	-0.878129	-1	167	-1	-1	-1	-0.000293617	-0.000102807	FALSE	0.8979001901434349	TRUE
months_since_antiallergics_first	2.9952416140343896	-1	189	-1	-1	-1	3.0751184400469467	-1	197	-1	-1	-1	-0.0798768	-0.00511866	FALSE	1.8912679308764977	-1	182	-1	-1	-1	1.860401220427263	-1	181	-1	-1	-1	0.0308667	0.00247566	FALSE	0.11516978115201003	TRUE
months_since_antiallergics_last	1.7754016499235274	-1	189	-1	-1	-1	1.7811757513300863	-1	195	-1	-1	-1	-0.0057741	-0.000486462	FALSE	1.0038255373411877	-1	182	-1	-1	-1	0.9938170125064008	-1	176	-1	-1	-1	0.010008525103330612	0.00105087	FALSE	0.23856948408435696	TRUE
months_since_analgesics_first	7.831208897756658	-1	196	-1	-1	-1	10.58069488576184	-1	200	-1	-1	7	-2.74949	-0.119791	TRUE	6.076717839316085	-1	187	-1	-1	-1	5.9492665947043895	-1	190	-1	-1	-1	0.12745124101638794	0.00707639	FALSE	0.000164388	TRUE
months_since_analgesics_last	3.9674646151007527	-1	189	-1	-1	-1	4.804361527891941	-1	199	-1	-1	1	-0.836897	-0.0577485	FALSE	2.826250817377046	-1	181	-1	-1	-1	2.781016710662001	-1	190	-1	-1	-1	0.0452341	0.00391936	FALSE	0.00593625	TRUE
months_since_antiarrhythmics_first	-0.477005	-1	174	-1	-1	-1	-0.425314	-1	193	-1	-1	-1	-0.0516918	-0.00955037	FALSE	-0.598564	-1	163	-1	-1	-1	-0.605365	-1	152	-1	-1	-1	0.00680143	0.00157734	FALSE	0.5259659841994757	TRUE
months_since_antiarrhythmics_last	-0.645902	-1	149	-1	-1	-1	-0.624599	-1	193	-1	-1	-1	-0.0213036	-0.0052128	FALSE	-0.738444	-1	149	-1	-1	-1	-0.741783	-1	152	-1	-1	-1	0.00333901	0.00104367	FALSE	0.7565207135270036	TRUE
months_since_antifungal_first	1.797821507615136	-1	183	-1	-1	-1	2.253296589826322	-1	197	-1	-1	-1	-0.455475	-0.0347936	FALSE	1.0576639115800164	-1	183	-1	-1	-1	1.0174709467673004	-1	187	-1	-1	-1	0.040193	0.00396839	FALSE	0.026497034999541574	TRUE
months_since_antifungal_last	1.0097700218970773	-1	182	-1	-1	-1	1.2430400498092282	-1	196	-1	-1	-1	-0.23327	-0.0233644	FALSE	0.46429285715298885	-1	177	-1	-1	-1	0.44043892260840084	-1	187	-1	-1	-1	0.023853935301303864	0.00306265	FALSE	0.0627258	TRUE
months_since_diuretic_first	3.8289513552038796	-1	194	-1	-1	-1	4.982226069692025	-1	199	-1	-1	-1	-1.15327	-0.0668545	FALSE	3.144946304888376	-1	188	-1	-1	-1	3.0584284516715625	-1	190	-1	-1	-1	0.0865179	0.00607269	FALSE	0.000247653	TRUE
months_since_diuretic_last	0.783952	-1	165	-1	-1	-1	1.2891818282195042	-1	192	-1	-1	-1	-0.50523	-0.0573927	FALSE	0.5826774222374783	-1	164	-1	-1	-1	0.5532561039093673	-1	157	-1	-1	-1	0.0294213	0.00407626	FALSE	0.000542591	TRUE
months_since_vassopressin_first	-0.984668	-1	128	-1	-1	-1	-0.984567	-1	182	-1	-1	-1	-0.000100768	-0.000107582	FALSE	-0.989488	-1	128	-1	-1	-1	-0.989919	-1	116	-1	-1	-1	0.000431206	0.000605289	FALSE	0.7579818384872454	TRUE
months_since_vassopressin_last	-0.988677	-1	118	-1	-1	-1	-0.9901	-1	177	-1	-1	-1	0.00142325	0.00198283	FALSE	-0.992789	-1	95	-1	-1	-1	-0.993339	-1	91	-1	-1	-1	0.000550355	0.00103728	FALSE	0.7382560152077744	TRUE
months_since_antihypotensives_first	-0.821031	-1	164	-1	-1	-1	-0.868004	-1	192	-1	-1	-1	0.046972538028309585	0.0163348	FALSE	-0.8914	-1	164	-1	-1	-1	-0.891024	-1	137	-1	-1	-1	-0.000375887	-0.000167179	FALSE	0.5247909401328956	TRUE
months_since_antihypotensives_last	-0.864248	-1	123	-1	-1	-1	-0.895871	-1	192	-1	-1	-1	0.0316231	0.013290448028527328	FALSE	-0.91663	-1	118	-1	-1	-1	-0.915762	-1	137	-1	-1	-1	-0.000868086	-0.00047404	FALSE	0.3226092394156599	TRUE
months_since_diagnostics_first	-0.495526	-1	157	-1	-1	-1	-0.517829	-1	188	-1	-1	-1	0.0223033	0.00418758	FALSE	-0.658261	-1	157	-1	-1	-1	-0.652687	-1	165	-1	-1	-1	-0.00557306	-0.00133421	FALSE	0.3525173064873153	TRUE
months_since_diagnostics_last	-0.589106	-1	156	-1	-1	-1	-0.61877	-1	187	-1	-1	-1	0.029663	0.00659923	FALSE	-0.722811	-1	146	-1	-1	-1	-0.72089	-1	152	-1	-1	-1	-0.00192057	-0.00054523	FALSE	0.44032078217551285	TRUE
months_since_antiplatelets_first	0.9035398013977589	-1	177	-1	-1	-1	2.0466475894868994	-1	193	-1	-1	-1	-1.14311	-0.100949	TRUE	0.8614210800299007	-1	177	-1	-1	-1	0.7845543043323465	-1	190	-1	-1	-1	0.0768668	0.00837334	FALSE	6.418968714781213e-08	TRUE
months_since_antiplatelets_last	-0.0298193	-1	172	-1	-1	-1	0.4664559589094314	-1	190	-1	-1	-1	-0.496275	-0.0709794	FALSE	-0.0844597	-1	154	-1	-1	-1	-0.112324	-1	162	-1	-1	-1	0.027863869443535805	0.00496187	FALSE	4.3799442751134075e-06	TRUE
months_since_sympathomimetics_first	1.9884120051337386	-1	175	-1	-1	-1	3.9108333537804714	-1	200	-1	-1	-1	-1.92242	-0.129333	TRUE	1.6934165864065056	-1	173	-1	-1	-1	1.616820733079054	-1	180	-1	-1	-1	0.0765959	0.00666742	FALSE	8.587793225552392e-05	TRUE
months_since_sympathomimetics_last	0.8014628803384867	-1	172	-1	-1	-1	1.5250541337978922	-1	194	-1	-1	-1	-0.723591	-0.0768042	FALSE	0.526323	-1	172	-1	-1	-1	0.49692127222875493	-1	171	-1	-1	-1	0.0294015	0.00395704	FALSE	0.00123439	TRUE
months_since_antiemetics_first	1.052609967014192	-1	180	-1	-1	-1	1.9048093713322947	-1	197	-1	-1	-1	-0.852199	-0.0733512	FALSE	0.6045923469394993	-1	180	-1	-1	-1	0.5644958361643067	-1	175	-1	-1	-1	0.0400965	0.00460546	FALSE	0.00484442	TRUE
months_since_antiemetics_last	0.6071459904651388	-1	167	-1	-1	-1	1.1257608891233495	-1	191	-1	-1	-1	-0.518615	-0.0555717	FALSE	0.23467692861975692	-1	167	-1	-1	-1	0.20604284545084461	-1	152	-1	-1	-1	0.0286341	0.00403049	FALSE	0.00877668	TRUE
months_since_muscle_relaxants_first	2.592546129933513	-1	187	-1	-1	-1	3.672018705041855	-1	197	-1	-1	-1	-1.07947	-0.0696451	FALSE	1.742450698511629	-1	187	-1	-1	-1	1.6708250650000922	-1	188	-1	-1	-1	0.0716256	0.0060824	FALSE	0.00160487	TRUE
months_since_muscle_relaxants_last	1.4394691880715649	-1	173	-1	-1	-1	1.947344785775335	-1	186	-1	-1	-1	-0.507876	-0.045047	FALSE	0.8192054173126486	-1	173	-1	-1	-1	0.7838904736035086	-1	175	-1	-1	-1	0.0353149	0.00406776	FALSE	0.018022873793108456	TRUE
months_since_laxatives_first	1.3398849702476514	-1	186	-1	-1	-1	1.6609476021641252	-1	196	-1	-1	-1	-0.321063	-0.0279911	FALSE	0.5973866629598056	-1	183	-1	-1	-1	0.5861738810977036	-1	190	-1	-1	-1	0.011212782002985477	0.00130305	FALSE	0.47995575684204284	TRUE
months_since_laxatives_last	0.9682885819539501	-1	186	-1	-1	-1	1.1659175346476753	-1	189	-1	-1	-1	-0.197629	-0.0200207	FALSE	0.3400628937062322	-1	183	-1	-1	-1	0.3310884128913658	-1	160	-1	-1	-1	0.00897448	0.0012006	FALSE	0.6062993316412791	TRUE
months_since_anxiolytics_first	2.895146373957944	-1	193	-1	-1	-1	3.6506320210360155	-1	198	-1	-1	-1	-0.755486	-0.0478213	FALSE	2.0232865578532735	-1	188	-1	-1	-1	1.976924789964241	-1	197	-1	-1	-1	0.0463618	0.00374193	FALSE	0.0676512	TRUE
months_since_anxiolytics_last	0.9285437132052672	-1	177	-1	-1	-1	1.3046654234806754	-1	197	-1	-1	-1	-0.376122	-0.0385549	FALSE	0.479487	-1	177	-1	-1	-1	0.46119356197668365	-1	197	-1	-1	-1	0.0182936	0.00242841	FALSE	0.4902846554040572	TRUE
months_since_antiepileptics_first	0.9612192900498993	-1	182	-1	-1	-1	2.117979219573636	-1	194	-1	-1	-1	-1.15676	-0.0983728	FALSE	0.7048095103680998	-1	182	-1	-1	-1	0.6506420576483087	-1	190	-1	-1	-1	0.054167453199625015	0.00604081	FALSE	0.000108462	TRUE
months_since_antiepileptics_last	0.0296266	-1	168	-1	-1	-1	0.57008	-1	189	-1	-1	-1	-0.540453	-0.0730386	FALSE	-0.116715	-1	168	-1	-1	-1	-0.147551	-1	175	-1	-1	-1	0.030835505574941635	0.00546153	FALSE	0.000400749	TRUE
months_since_salicylates_first	2.2546826370918946	-1	190	-1	-1	-1	2.790551786466448	-1	194	-1	-1	-1	-0.535869	-0.0387329	FALSE	1.4938276508193629	-1	190	-1	-1	-1	1.4600985249624467	-1	190	-1	-1	-1	0.0337291	0.00308423	FALSE	0.045696939082594486	TRUE
months_since_salicylates_last	1.6830884195121862	-1	183	-1	-1	-1	1.9761844515873113	-1	189	-1	-1	-1	-0.293096	-0.0248361	FALSE	1.0365660093134883	-1	183	-1	-1	-1	1.0165120801589789	-1	157	-1	-1	-1	0.020053928717970848	0.00212476	FALSE	0.1436625071600583	TRUE
months_since_antitussives_first	2.9922315572973526	-1	184	-1	-1	-1	3.749502367778582	-1	196	-1	-1	-1	-0.757271	-0.0479088	FALSE	2.0025205709511646	-1	183	-1	-1	-1	1.968323359323914	-1	185	-1	-1	-1	0.034197211265563965	0.00277348	FALSE	0.070488	TRUE
months_since_antitussives_last	1.8826313033238153	-1	180	-1	-1	-1	2.2471202761999405	-1	195	-1	-1	-1	-0.364489	-0.03072	FALSE	1.1284640120056908	-1	180	-1	-1	-1	1.1105164688176863	-1	171	-1	-1	-1	0.017947543412446976	0.0019195	FALSE	0.0860658	TRUE
months_since_ulcer_treatment_first	0.3012191272463498	-1	192	-1	-1	-1	0.7488460146483297	-1	195	-1	-1	-1	-0.447627	-0.0482495	FALSE	0.0323561	-1	172	-1	-1	-1	0.00294185	-1	183	-1	-1	-1	0.0294142	0.004128	FALSE	0.015221838645847198	TRUE
months_since_ulcer_treatment_last	-0.116207	-1	171	-1	-1	-1	0.1759627023755485	-1	188	-1	-1	-1	-0.29217	-0.0411981	FALSE	-0.313815	-1	171	-1	-1	-1	-0.326898	-1	161	-1	-1	-1	0.013083706609904766	0.00242837	FALSE	0.26252459954588303	TRUE
months_since_amebicides_first	-0.14023	-1	180	-1	-1	-1	0.1460886669692843	-1	196	-1	-1	-1	-0.286319	-0.03766	FALSE	-0.348986	-1	180	-1	-1	-1	-0.351498	-1	179	-1	-1	-1	0.00251206	0.000440885	FALSE	0.8854453511752804	TRUE
months_since_amebicides_last	-0.253287	-1	180	-1	-1	-1	-0.0149052	-1	196	-1	-1	-1	-0.238382	-0.0352793	FALSE	-0.431686	-1	180	-1	-1	-1	-0.435771	-1	179	-1	-1	-1	0.00408511	0.000801259	FALSE	0.8091385872596715	TRUE
months_since_antastmatics_first	-0.222511	-1	177	-1	-1	-1	0.13676860587323592	-1	195	-1	-1	-1	-0.359279	-0.0478515	FALSE	-0.293128	-1	173	-1	-1	-1	-0.308823	-1	180	-1	-1	-1	0.015695057809352875	0.00257648	FALSE	0.047698	TRUE
months_since_antastmatics_last	-0.577445	-1	177	-1	-1	-1	-0.417362	-1	193	-1	-1	-1	-0.160084	-0.0327913	FALSE	-0.625714	-1	170	-1	-1	-1	-0.631941	-1	180	-1	-1	-1	0.00622696	0.00156776	FALSE	0.0694218	TRUE
months_since_migraine_first	0.1177847501915203	-1	185	-1	-1	-1	-0.0602549	-1	199	-1	-1	-1	0.17803965443757297	0.0210473	FALSE	-0.340852	-1	185	-1	-1	-1	-0.332372	-1	185	-1	-1	-1	-0.00847944	-0.00133836	FALSE	0.3450877565824294	TRUE
months_since_migraine_last	-0.503262	-1	172	-1	-1	-1	-0.493946	-1	195	-1	-1	-1	-0.00931609	-0.00181031	FALSE	-0.674617	-1	172	-1	-1	-1	-0.670452	-1	185	-1	-1	-1	-0.00416454	-0.00108849	FALSE	0.16087197020490163	TRUE
months_since_ppi_first	4.6125573995569935	-1	193	-1	-1	-1	5.4923	-1	198	-1	-1	-1	-0.879738	-0.0480341	FALSE	3.461522640457646	-1	191	-1	-1	-1	3.418704140005872	-1	187	-1	-1	-1	0.042818501591682434	0.00288522	FALSE	0.0705312	TRUE
months_since_ppi_last	1.479917729939663	-1	183	-1	-1	-1	1.9218873321801146	-1	190	-1	-1	-1	-0.44197	-0.0420208	FALSE	1.003584402247379	-1	183	-1	-1	-1	0.9904680715859171	-1	187	-1	-1	-1	0.013116330839693546	0.00154944	FALSE	0.059314401982749024	TRUE
months_since_bowel_evacuants_first	2.295460403915606	-1	174	-1	-1	-1	1.9321410607157317	-1	196	-1	-1	-1	0.36331934319987447	0.027762917050312887	FALSE	1.0241532257492565	-1	174	-1	-1	-1	1.0146298079855431	-1	175	-1	-1	-1	0.00952342	0.000958488	FALSE	0.5017743605560514	TRUE
months_since_bowel_evacuants_last	1.693745720753925	-1	174	-1	-1	-1	1.3556710648460535	-1	196	-1	-1	-1	0.33807465590787156	0.0308406	FALSE	0.6693938572962514	-1	174	-1	-1	-1	0.6691697435031823	-1	160	-1	-1	-1	0.000224114	2.6501256185189852e-05	FALSE	0.8260678311910923	TRUE
months_since_glaucoma_first	-0.605767	-1	168	-1	-1	-1	-0.520875	-1	193	-1	-1	-1	-0.0848914	-0.0175508	FALSE	-0.661014	-1	151	-1	-1	-1	-0.661707	-1	139	-1	-1	-1	0.000693618	0.000176113	FALSE	0.770275	TRUE
months_since_glaucoma_last	-0.807404	-1	131	-1	-1	-1	-0.768385	-1	185	-1	-1	-1	-0.039019	-0.0134581	FALSE	-0.82831	-1	115	-1	-1	-1	-0.832234	-1	125	-1	-1	-1	0.00392341	0.00163659	FALSE	0.26893726996897327	TRUE
months_since_skin_care_first	-0.619489	-1	182	-1	-1	-1	-0.781799	-1	192	-1	-1	-1	0.16230992054214022	0.036965287148967456	FALSE	-0.816242	-1	163	-1	-1	-1	-0.81737	-1	179	-1	-1	-1	0.00112766	0.000354223	FALSE	0.7962540177678553	TRUE
months_since_skin_care_last	-0.747305	-1	156	-1	-1	-1	-0.840541	-1	192	-1	-1	-1	0.0932356	0.027995	FALSE	-0.870413	-1	156	-1	-1	-1	-0.871723	-1	179	-1	-1	-1	0.00131064	0.000537708	FALSE	0.7676693652563855	TRUE
months_since_osteoporosis_treatment_first	0.7174209747048508	-1	184	-1	-1	-1	0.3593520608670404	-1	194	-1	-1	-1	0.35806891383781037	0.0375912	FALSE	0.26370392014740446	-1	184	-1	-1	-1	0.26047270989036864	-1	170	-1	-1	-1	0.00323121	0.000396829	FALSE	0.4526660072564672	TRUE
months_since_osteoporosis_treatment_last	-0.0920835	-1	165	-1	-1	-1	-0.235395	-1	191	-1	-1	-1	0.14331111280279107	0.023066857451424706	FALSE	-0.318935	-1	158	-1	-1	-1	-0.3229	-1	168	-1	-1	-1	0.00396454	0.000759829	FALSE	0.25375834822428367	TRUE
months_since_varivax_vaccination	-0.941204	-1	165	-1	-1	-1	-0.888205	-1	181	-1	-1	-1	-0.0529996	-0.0213571	FALSE	-0.943023	-1	165	-1	-1	-1	-0.942244	-1	164	-1	-1	-1	-0.000778724	-0.000416272	FALSE	0.5993541812025345	TRUE
months_since_prevnar13_vaccination	-0.379291	-1	131	-1	-1	-1	2.6342162918706267	-1	149	-1	-1	-1	-3.01351	-0.394783	TRUE	-0.238441	-1	131	-1	-1	-1	-0.293904	-1	136	-1	-1	-1	0.055462490767240524	0.012602794704542087	FALSE	1.9860356143467618e-17	TRUE
months_since_shingrix_vaccination	-0.972323	-1	61	-1	-1	-1	-0.634192	-1	66	-1	-1	-1	-0.338131	-0.166209	TRUE	-0.969536	-1	57	-1	-1	-1	-0.972594	-1	62	-1	-1	-1	0.00305816	0.0052877	FALSE	0.00013867	TRUE
months_since_influenza_vaccination	6.264966394633995	-1	185	-1	0	9	5.707719663603686	-1	185	-1	-1	8	0.5572467310303093	0.0415702	FALSE	5.392936727569826	-1	185	-1	-1	7	5.4407807670649175	-1	176	-1	-1	7	-0.047844	-0.00381608	FALSE	0.011768292511683638	TRUE
months_since_tdap_vaccination	11.432751732727223	-1	192	-1	-1	13	8.578084553005116	-1	197	-1	-1	-1	2.8546671797221066	0.11969491392054171	TRUE	7.027049683758417	-1	191	-1	-1	-1	7.247211698172621	-1	191	-1	-1	-1	-0.220162	-0.0111455	FALSE	1.030412924196925e-15	TRUE
months_since_calmette_guerin_vaccination	-0.985713	-1	118	-1	-1	-1	-0.988744	-1	186	-1	-1	-1	0.00303128	0.00363363	FALSE	-0.990973	-1	118	-1	-1	-1	-0.990532	-1	168	-1	-1	-1	-0.000441135	-0.000645408	FALSE	0.47353232144493584	TRUE
months_since_visits_date_1	4.246829174757853	-1	191	-1	-1	-1	5.198659025571191	-1	195	-1	-1	0	-0.95183	-0.0597791	FALSE	3.4809127388833176	-1	191	-1	-1	-1	3.43481	-1	178	-1	-1	-1	0.0461008	0.0034448	FALSE	0.010219904703336443	TRUE
months_since_visits_date_2	2.3441350473532214	-1	188	-1	-1	-1	4.3377476148413505	-1	196	-1	-1	-1	-1.99361	-0.134848	TRUE	2.0009716325838762	-1	188	-1	-1	-1	1.9205176177554861	-1	170	-1	-1	-1	0.080454	0.00682228	FALSE	1.0814608847524943e-05	TRUE
months_since_visits_date_3	1.148798826367301	-1	194	-1	-1	-1	3.3104504300033124	-1	197	-1	-1	-1	-2.16165	-0.162511	TRUE	1.0199049927730395	-1	194	-1	-1	-1	0.9573318543714247	-1	181	-1	-1	-1	0.0625731	0.00618198	FALSE	0.000110698	TRUE
months_since_visits_date_4	0.41389546384087944	-1	187	-1	-1	-1	2.40567	-1	195	-1	-1	-1	-1.99177	-0.168473	TRUE	0.38264309594765383	-1	187	-1	-1	-1	0.3460912710514483	-1	172	-1	-1	-1	0.0365518	0.00423376	FALSE	0.00573023	TRUE
months_since_visits_date_5	-0.0267676	-1	187	-1	-1	-1	1.7117451939002097	-1	193	-1	-1	-1	-1.73851	-0.164874	TRUE	-0.0118539	-1	187	-1	-1	-1	-0.0471873	-1	193	-1	-1	-1	0.035333383828401566	0.00475241	FALSE	0.00232916	TRUE
months_since_vaccinations_date_1	9.85082	-1	185	-1	3	12	7.4945004866418845	-1	191	-1	1	11	2.3563199075778662	0.14510170353342502	TRUE	8.193086798704678	-1	185	-1	2	11	8.331685576858975	-1	168	-1	2	11	-0.138599	-0.00876634	FALSE	3.1973666821859445e-09	TRUE
months_since_vaccinations_date_2	10.686515434228722	-1	188	-1	-1	18	8.781541243922089	-1	196	-1	-1	14	1.9049741903066337	0.10202888395362389	TRUE	8.491861690583958	-1	188	-1	-1	14	8.619301587661827	-1	173	-1	-1	14	-0.12744	-0.00733989	FALSE	3.1781675214173477e-06	TRUE
months_since_vaccinations_date_3	9.79589	-1	182	-1	-1	18	8.348095911390283	-1	197	-1	-1	9	1.4477945652351973	0.0724248	FALSE	7.401081419973646	-1	182	-1	-1	-1	7.519931233945012	-1	185	-1	-1	-1	-0.11885	-0.00654464	FALSE	1.5089195488600526e-05	TRUE
months_since_vaccinations_date_4	8.266595334592951	-1	183	-1	-1	-1	7.48294	-1	194	-1	-1	-1	0.7836584712657109	0.037870525251407744	FALSE	5.945913398458721	-1	183	-1	-1	-1	6.025817057896536	-1	191	-1	-1	-1	-0.0799037	-0.0043853	FALSE	0.00601459	TRUE
months_since_vaccinations_date_5	6.465845172015517	-1	187	-1	-1	-1	6.302875787725992	-1	195	-1	-1	-1	0.162969	0.00793581	FALSE	4.399166523640459	-1	187	-1	-1	-1	4.44443	-1	186	-1	-1	-1	-0.0452625	-0.00259231	FALSE	0.052174	TRUE
months_since_prescriptions_date_1	2.641426991200468	-1	177	-1	0	2	2.604793627036024	-1	188	-1	0	2	0.0366334	0.0042631	FALSE	2.1360257248591843	-1	148	-1	0	2	2.1385902675039254	-1	148	-1	0	2	-0.00256454	-0.000323273	FALSE	0.7040690508868033	TRUE
months_since_prescriptions_date_2	3.775567166865498	-1	182	-1	1	4	3.4258550993117494	-1	190	-1	1	3	0.3497120675537486	0.036304	FALSE	2.7582351180639972	-1	181	-1	-1	3	2.7587074591595164	-1	162	-1	-1	3	-0.000472341	-5.51963e-05	FALSE	0.7673241278755069	TRUE
months_since_prescriptions_date_3	4.628135890313822	-1	188	-1	1	6	4.017735591924199	-1	191	-1	0	5	0.6104002983896235	0.0585001	FALSE	3.2313138032819904	-1	188	-1	-1	4	3.240868426763726	-1	176	-1	-1	4	-0.00955462	-0.00104996	FALSE	0.8284353923440391	TRUE
months_since_prescriptions_date_4	5.269971699316316	-1	168	-1	-1	7	4.481757319053052	-1	194	-1	-1	6	0.7882143802632635	0.0707094	FALSE	3.6034973099252623	-1	162	-1	-1	5	3.613544132686713	-1	178	-1	-1	5	-0.0100468	-0.00104268	FALSE	0.9775246621310719	TRUE
months_since_prescriptions_date_5	5.75461	-1	174	-1	-1	8	4.853626862223095	-1	194	-1	-1	6	0.9009874878244348	0.0764826	FALSE	3.889608354054403	-1	169	-1	-1	5	3.898050919221162	-1	179	-1	-1	5	-0.00844256	-0.000832218	FALSE	0.7870285770565018	TRUE
months_since_enc_date_1	3.1121626009495067	-1	165	0	1	2	2.6334932299526037	-1	185	0	0	2	0.478669	0.0537268	FALSE	3.2656131427136774	-1	165	0	0	2	3.3115692362684204	-1	164	0	0	2	-0.0459561	-0.00482034	FALSE	0.000751333	TRUE
months_since_enc_date_2	4.188176482665492	-1	178	0	1	4	3.7568756057464636	-1	196	0	1	3	0.4313008769190283	0.0437053	FALSE	4.101025675213724	-1	178	-1	1	4	4.13344	-1	196	-1	1	4	-0.0324128	-0.00319503	FALSE	0.00323068	TRUE
months_since_enc_date_3	5.101548713987628	-1	182	-1	2	6	4.617108427083461	-1	189	0	1	5	0.4844402869041673	0.045690364640532374	FALSE	4.731352810429518	-1	182	-1	1	5	4.771734427992096	-1	175	-1	1	5	-0.0403816	-0.00380742	FALSE	0.000789775	TRUE
months_since_enc_date_4	5.892808334094591	-1	195	-1	2	7	5.290200862460281	-1	191	-1	2	6	0.6026074716343093	0.0535565	FALSE	5.262095407227528	-1	195	-1	2	6	5.305123837055088	-1	176	-1	2	6	-0.0430284	-0.00387116	FALSE	0.00257902	TRUE
months_since_enc_date_5	6.562547767013649	-1	188	-1	3	9	5.840455327092867	-1	186	-1	2	7	0.7220924399207824	0.061102386792710336	FALSE	5.693999565956831	-1	188	-1	2	7	5.742161336399059	-1	179	-1	2	7	-0.0481618	-0.00415694	FALSE	0.0031529	TRUE
months_since_diagnoses_date_1	2.337220418821176	-1	180	-1	0	2	2.211135613598165	-1	177	-1	0	2	0.12608480522301102	0.015773	FALSE	1.8622239180481106	-1	159	-1	-1	1	1.8906282136570407	-1	168	-1	-1	1	-0.0284043	-0.00392906	FALSE	0.0192171	TRUE
months_since_diagnoses_date_2	3.261500487958416	-1	168	-1	0	4	3.0700687637251414	-1	181	-1	0	3	0.1914317242332748	0.021860961248973843	FALSE	2.4373240245730843	-1	138	-1	-1	3	2.4636559768169883	-1	169	-1	-1	3	-0.026332	-0.00339163	FALSE	0.0573684	TRUE
months_since_diagnoses_date_3	3.998305034157089	-1	145	-1	-1	6	3.701036260954554	-1	182	-1	-1	5	0.29726877320253475	0.031112964861608396	FALSE	2.8725161312285548	-1	145	-1	-1	3	2.901327519613503	-1	169	-1	-1	4	-0.0288114	-0.00343	FALSE	0.023582555492862263	TRUE
months_since_diagnoses_date_4	4.512124794347461	-1	147	-1	-1	7	4.17184	-1	182	-1	-1	6	0.34028116792485097	0.033244299503050835	FALSE	3.167249882623947	-1	143	-1	-1	4	3.188266933711963	-1	170	-1	-1	4	-0.0210171	-0.00235342	FALSE	0.13605291306555106	TRUE
months_since_diagnoses_date_5	4.902450826544576	-1	154	-1	-1	7	4.5439296536663765	-1	185	-1	-1	6	0.3585211728781994	0.0329489	FALSE	3.3776303228798907	-1	145	-1	-1	4	3.4056445470135417	-1	170	-1	-1	4	-0.0280142	-0.0029753	FALSE	0.0935084	TRUE
months_since_commercial	1.7974922826595225	-1	165	-1	0	0	2.677025953552281	-1	190	-1	0	0	-0.879534	-0.0895863	FALSE	1.7190903816884846	-1	162	-1	-1	0	1.689815162858387	-1	147	-1	-1	0	0.0292752	0.00345757	FALSE	0.40072844925375584	TRUE
months_since_medicare	0.16350270027776095	-1	165	-1	-1	0	0.49221194071965746	-1	187	-1	-1	0	-0.328709	-0.0595743	FALSE	0.3119422864429595	-1	165	-1	-1	0	0.31754371282796146	-1	151	-1	-1	0	-0.00560143	-0.00107582	FALSE	0.014867211206352548	TRUE
months_since_medicaid	-0.607276	-1	163	-1	-1	-1	-0.00476878	-1	189	-1	-1	-1	-0.602507	-0.108224	TRUE	-0.594109	-1	163	-1	-1	-1	-0.616258	-1	161	-1	-1	-1	0.022148966789245605	0.00567624	FALSE	3.9426257735613937e-05	TRUE
months_since_other_payor_type	-0.333568	-1	188	-1	-1	-1	-0.168421	-1	197	-1	-1	-1	-0.165147	-0.0271929	FALSE	-0.474317	-1	181	-1	-1	-1	-0.477849	-1	185	-1	-1	-1	0.00353192	0.00075243	FALSE	0.9668333026323055	TRUE
months_since_uninsured	1.3363765537563754	-1	170	-1	-1	-1	2.384153161332008	-1	196	-1	-1	-1	-1.04778	-0.0894948	FALSE	0.7307925259468453	-1	161	-1	-1	-1	0.6967683642104456	-1	187	-1	-1	-1	0.034024160355329514	0.00403181	FALSE	0.00358242	TRUE
records_pre_exposure	54.32572196590713	0	200	24	55	81	57.2936	0	200	19	50	88	-2.96791	-0.072613	FALSE	46.79882808344409	0	200	16	44	72	46.850863618246265	0	199	16	44	72	-0.0520355	-0.00146978	FALSE	0.12993942598240574	TRUE
bmi		10	100	25	28.299999237060547	32.400001525878906		10	100	25.200000762939453	29	33.70000076293945		-0.124211	TRUE		10	100	25.299999237060547	28.799999237060547	33.099998474121094		10	100	25.299999237060547	28.799999237060547	33.099998474121094	0.00673694	0.00273523	FALSE	0.8750788931636925	TRUE
smoker_count_log	0.15800619108761849	0	5.0998663902282715	0	0	0	0.3265061323065743	0	5.7430033683776855	0	0	0	-0.1685	-0.266625	TRUE	0.16166722947164874	0	5.0998663902282715	0	0	0	0.15563104610169837	0	4.844187259674072	0	0	0	0.00603618	0.011754679404442239	FALSE	3.124779069948878e-11	TRUE
non_smoker_count_log	0.9407664502507818	0	5.910796642303467	0	0.6931471824645996	1.7917594909667969	1.0060534746320462	0	5.93489	0	0.6931471824645996	1.9459102153778076	-0.065287	-0.059098	FALSE	0.7502339609647655	0	5.680172443389893	0	0	1.3862943649291992	0.7429927743511219	0	5.638354778289795	0	0	1.3862943649291992	0.00724118	0.00708218	FALSE	6.669016875262719e-05	TRUE
age_first_record	60.74930424094202	34	87	55	60	66	61.67549957469953	34	89	55	62	69	-0.926195	-0.108987	TRUE	62.69184353452984	34	87	57	62	69	62.54642630698767	34	89	57	62	69	0.1454172283411026	0.0182114	FALSE	2.036612009167266e-32	TRUE
follow_up_in_days	1584.023233875439	1	5841	740	1432	2207	1611.4573321903383	1	5843	633	1375	2353	-27.4341	-0.0240248	FALSE	1640.3642785308916	1	5841	701	1449	2363	1836.0964795694745	1	5843	831	1719	2623	-195.732	-0.164536	TRUE	0	FALSE
gender_Female	0.5824224625484001	0	1	0	1	1	0.5448231935975921	0	1	0	1	1	0.0375993	0.0758693	FALSE	0.5711071930598484	0	1	0	1	1	0.5717185414447397	0	1	0	1	1	-0.000611348	-0.00123536	FALSE	0.46314768101239334	TRUE
gender_Male	0.4173414723048551	0	1	0	0	1	0.45482000384406196	0	1	0	0	1	-0.0374785	-0.0756312	FALSE	0.42864316119597334	0	1	0	0	1	0.42801904683552744	0	1	0	0	1	0.000624114	0.00126125	FALSE	0.4538248753478944	TRUE
race_Caucasian	0.9123167216430135	0	1	1	1	1	0.8318583279148417	0	1	1	1	1	0.0804584	0.24266560724536526	TRUE	0.9012055336248704	0	1	1	1	1	0.9029757489017715	0	1	1	1	1	-0.00177022	-0.00595649	FALSE	0.000369311	TRUE
race_Other/Unknown	0.0408556	0	1	0	0	0	0.0623127	0	1	0	0	0	-0.0214571	-0.0971237	FALSE	0.0459859	0	1	0	0	0	0.0461873	0	1	0	0	0	-0.000201419	-0.000960634	FALSE	0.5680528847903591	TRUE
race_African American	0.0330301	0	1	0	0	0	0.0875079	0	1	0	0	0	-0.0544777	-0.230427	TRUE	0.0390171	0	1	0	0	0	0.0371958	0	1	0	0	0	0.00182128	0.00951302	FALSE	1.2854322655184811e-08	TRUE
race_Asian	0.013797600818359176	0	1	0	0	0	0.018321146839076933	0	1	0	0	0	-0.00452355	-0.0359915	FALSE	0.013791508924126134	0	1	0	0	0	0.013641154100927803	0	1	0	0	0	0.000150355	0.0012927	FALSE	0.442801	TRUE
ethnicity_Not Hispanic	0.9162954594994515	0	1	1	1	1	0.8669962234136088	0	1	1	1	1	0.049299236085842635	0.15910764373855538	TRUE	0.9049587304379155	0	1	1	1	1	0.9064523495778009	0	1	1	1	1	-0.00149362	-0.00511098	FALSE	0.00231034	TRUE
ethnicity_Hispanic	0.017316	0	1	0	0	0	0.0380209	0	1	0	0	0	-0.020705	-0.126486	TRUE	0.0207078	0	1	0	0	0	0.020001446810562852	0	1	0	0	0	0.000706384	0.00500237	FALSE	0.00289398	TRUE
region_Midwest	0.5240646257734299	0	1	0	1	1	0.4964677569080656	0	1	0	0	1	0.027596868865364332	0.0552264	FALSE	0.5098915033922033	0	1	0	1	1	0.5120347688436437	0	1	0	1	1	-0.00214327	-0.00428757	FALSE	0.010906960025607194	TRUE
region_South	0.18826783354603316	0	1	0	0	0	0.2115650034964606	0	1	0	0	0	-0.0232972	-0.0582768	FALSE	0.20070383078557558	0	1	0	0	0	0.1979591460413419	0	1	0	0	0	0.00274468	0.00687037	FALSE	4.427808342871272e-05	TRUE
region_West	0.15648044051022633	0	1	0	0	0	0.12351170394179926	0	1	0	0	0	0.0329687	0.0951228	FALSE	0.15403000571632017	0	1	0	0	0	0.1546087299414609	0	1	0	0	0	-0.000578724	-0.00160198	FALSE	0.3400939953061608	TRUE
region_Other/Unknown	0.030868457445413326	0	1	0	0	0	0.0350553	0	1	0	0	0	-0.00418688	-0.0234527	FALSE	0.032469549602198014	0	1	0	0	0	0.0321419	0	1	0	0	0	0.00032766	0.00185317	FALSE	0.27084806281370566	TRUE
region_Northeast	0.10031864272489728	0	1	0	0	0	0.1334001954746394	0	1	0	0	0	-0.0330816	-0.103113	TRUE	0.10290511050370284	0	1	0	0	0	0.10325546561058951	0	1	0	0	0	-0.000350355	-0.00115224	FALSE	0.4933908250486867	TRUE
visits_type_1_Observation patient	0.019980517841912328	0	1	0	0	0	0.033667	0	1	0	0	0	-0.0136865	-0.0847863	FALSE	0.018487969486481542	0	1	0	0	0	0.0181504	0	1	0	0	0	0.000337589	0.00251739	FALSE	0.13482369505816777	TRUE
visits_type_1_Emergency patient	0.11754325825979287	0	1	0	0	0	0.14795702420532197	0	1	0	0	0	-0.0304138	-0.0897257	FALSE	0.1063575976703513	0	1	0	0	0	0.10461575122801593	0	1	0	0	0	0.00174185	0.00567047	FALSE	0.000738356	TRUE
visits_type_1_Inpatient	0.0640532	0	1	0	0	0	0.15650316112753698	0	1	0	0	0	-0.0924499	-0.298412	TRUE	0.0657306	0	1	0	0	0	0.0643504	0	1	0	0	0	0.00138014	0.00559677	FALSE	0.000871671	TRUE
visits_type_1_Skilled nursing facility inpatient	0.000815827	0	1	0	0	0	0.00182874	0	1	0	0	0	-0.00101291	-0.0278766	FALSE	0.00096454	0	1	0	0	0	0.00090071	0	1	0	0	0	6.382988067343831e-05	0.00209109	FALSE	0.21462912475346585	TRUE
visits_type_1_Inpatient psych	0.000582475	0	1	0	0	0	0.00173238	0	1	0	0	0	-0.00114991	-0.0338244	FALSE	0.000624114	0	1	0	0	0	0.000554611	0	1	0	0	0	6.950364331714809e-05	0.00286381	FALSE	0.0891702	TRUE
visits_type_1_Inpatient rehab	0.000910795	0	1	0	0	0	0.00257762	0	1	0	0	0	-0.00166682	-0.0399536	FALSE	0.000977306	0	1	0	0	0	0.00101702	0	1	0	0	0	-3.97164e-05	-0.00125835	FALSE	0.454904	TRUE
visits_type_2_Inpatient	0.0325571	0	1	0	0	0	0.0714397	0	1	0	0	0	-0.0388827	-0.175804	TRUE	0.0335575	0	1	0	0	0	0.032187279698269074	0	1	0	0	0	0.00137021	0.00768483	FALSE	4.892861056026214e-06	TRUE
visits_type_2_Emergency patient	0.056737	0	1	0	0	0	0.11457707139731652	0	1	0	0	0	-0.05784	-0.20779	TRUE	0.0547377	0	1	0	0	0	0.053141919350240215	0	1	0	0	0	0.00159575	0.00706403	FALSE	2.5818139441229863e-05	TRUE
visits_type_2_Inpatient psych	0.000387111	0	1	0	0	0	0.00122197	0	1	0	0	0	-0.000834861	-0.0294484	FALSE	0.000401419	0	1	0	0	0	0.000341844	0	1	0	0	0	5.957455141469836e-05	0.0030909	FALSE	0.0665385	TRUE
visits_type_2_Skilled nursing facility inpatient	0.00061594	0	1	0	0	0	0.0013651	0	1	0	0	0	-0.000749162	-0.0238171	FALSE	0.000717732	0	1	0	0	0	0.000626951	0	1	0	0	0	9.078026778297499e-05	0.00350222	FALSE	0.037652	TRUE
visits_type_2_Observation patient	0.0094408	0	1	0	0	0	0.018898267309524687	0	1	0	0	0	-0.00945747	-0.0800837	FALSE	0.0092993	0	1	0	0	0	0.00913193	0	1	0	0	0	0.000167376	0.00175163	FALSE	0.29782290757594365	TRUE
visits_type_2_Inpatient rehab	0.000641265	0	1	0	0	0	0.00177583	0	1	0	0	0	-0.00113457	-0.0326602	FALSE	0.00067376	0	1	0	0	0	0.000689363	0	1	0	0	0	-1.56029e-05	-0.00059786	FALSE	0.7227104268102769	TRUE
visits_type_3_Emergency patient	0.0315857	0	1	0	0	0	0.0778443	0	1	0	0	0	-0.0462586	-0.204463	TRUE	0.032004300715320164	0	1	0	0	0	0.030858199798864963	0	1	0	0	0	0.0011461	0.00656869	FALSE	9.25401403615442e-05	TRUE
visits_type_3_Inpatient	0.018274698429036194	0	1	0	0	0	0.0446729	0	1	0	0	0	-0.0263982	-0.151631	TRUE	0.019170239957787175	0	1	0	0	0	0.018141869704779722	0	1	0	0	0	0.00102837	0.00760032	FALSE	6.475272746349366e-06	TRUE
visits_type_3_Inpatient psych	0.000284002	0	1	0	0	0	0.000918843	0	1	0	0	0	-0.000634842	-0.0258966	FALSE	0.000299291	0	1	0	0	0	0.000270922	0	1	0	0	0	2.8368835046421736e-05	0.00168035	FALSE	0.3185173443972963	TRUE
visits_type_3_Observation patient	0.00489496	0	1	0	0	0	0.0116771	0	1	0	0	0	-0.00678214	-0.0748694	FALSE	0.00508228	0	1	0	0	0	0.00496029	0	1	0	0	0	0.000121986	0.00172582	FALSE	0.3053075570931141	TRUE
visits_type_3_Skilled nursing facility inpatient	0.000454041	0	1	0	0	0	0.00118568	0	1	0	0	0	-0.000731637	-0.0255646	FALSE	0.00052766	0	1	0	0	0	0.000475178	0	1	0	0	0	5.248234447208233e-05	0.00234435	FALSE	0.16406530933428054	TRUE
visits_type_3_Inpatient rehab	0.000435952	0	1	0	0	0	0.00133596	0	1	0	0	0	-0.000900013	-0.0302541	FALSE	0.000443972	0	1	0	0	0	0.000451064	0	1	0	0	0	-7.09221e-06	-0.00033533	FALSE	0.8422260911486836	TRUE
visits_type_4_Inpatient	0.010849047644458754	0	1	0	0	0	0.030658438738329796	0	1	0	0	0	-0.0198094	-0.139292	TRUE	0.011780158553416388	0	1	0	0	0	0.0110185	0	1	0	0	0	0.000761703	0.00717528	FALSE	1.9608179318323624e-05	TRUE
visits_type_4_Emergency patient	0.0194161	0	1	0	0	0	0.055737109101839016	0	1	0	0	0	-0.036321	-0.191869	TRUE	0.0203107	0	1	0	0	0	0.0196014	0	1	0	0	0	0.000709221	0.00507134	FALSE	0.00253553	TRUE
visits_type_4_Skilled nursing facility inpatient	0.00034641	0	1	0	0	0	0.000964083	0	1	0	0	0	-0.000617673	-0.0241396	FALSE	0.00040993	0	1	0	0	0	0.000371632	0	1	0	0	0	3.8297926948871464e-05	0.00193773	FALSE	0.2500455824565585	TRUE
visits_type_4_Observation patient	0.00291057	0	1	0	0	0	0.00783509	0	1	0	0	0	-0.00492452	-0.067403	FALSE	0.00312199	0	1	0	0	0	0.0029688	0	1	0	0	0	0.000153192	0.0027802	FALSE	0.0987737	TRUE
visits_type_4_Inpatient psych	0.000189033	0	1	0	0	0	0.000749132	0	1	0	0	0	-0.000560099	-0.0258689	FALSE	0.000209929	0	1	0	0	0	0.000201419	0	1	0	0	0	8.51065033202758e-06	0.000593495	FALSE	0.7245891935221087	TRUE
visits_type_4_Inpatient rehab	0.000317467	0	1	0	0	0	0.000986574	0	1	0	0	0	-0.000669107	-0.0262146	FALSE	0.000321986	0	1	0	0	0	0.000320568	0	1	0	0	0	1.4184416841089842e-06	7.914821181561786e-05	FALSE	0.962526	TRUE
visits_type_5_Inpatient	0.00705482	0	1	0	0	0	0.0221287	0	1	0	0	0	-0.0150738	-0.125957	TRUE	0.0077532	0	1	0	0	0	0.00716313	0	1	0	0	0	0.000590072	0.0068583	FALSE	4.6187445678544095e-05	TRUE
visits_type_5_Emergency patient	0.012761084886675163	0	1	0	0	0	0.0412547	0	1	0	0	0	-0.0284936	-0.176454	TRUE	0.013886544519921305	0	1	0	0	0	0.012981578697274747	0	1	0	0	0	0.000904966	0.00786083	FALSE	2.9716414063083697e-06	TRUE
visits_type_5_Observation patient	0.00175466	0	1	0	0	0	0.0055537	0	1	0	0	0	-0.00379904	-0.0629925	FALSE	0.00194468	0	1	0	0	0	0.00189504	0	1	0	0	0	4.9645459512248635e-05	0.00113413	FALSE	0.5003432074690011	TRUE
visits_type_5_Inpatient psych	0.000150141	0	1	0	0	0	0.000572775	0	1	0	0	0	-0.000422634	-0.0222352	FALSE	0.000171631	0	1	0	0	0	0.000163121	0	1	0	0	0	8.51065033202758e-06	0.000657888	FALSE	0.6961175195434552	TRUE
visits_type_5_Skilled nursing facility inpatient	0.000252346	0	1	0	0	0	0.000785681	0	1	0	0	0	-0.000533336	-0.0234182	FALSE	0.000303547	0	1	0	0	0	0.00026383	0	1	0	0	0	3.971636760979891e-05	0.00235836	FALSE	0.16151331846754213	TRUE
visits_type_5_Inpatient rehab	0.000242396	0	1	0	0	0	0.000773157	0	1	0	0	0	-0.000530761	-0.0235615	FALSE	0.000241135	0	1	0	0	0	0.000256738	0	1	0	0	0	-1.56029e-05	-0.00098904	FALSE	0.5571119925284616	TRUE
has_chickenpox_diagnosis	0.000906273	0	1	0	0	0	0.000603191	0	1	0	0	0	0.000303083	0.0110366	FALSE	0.000594327	0	1	0	0	0	0.000577306	0	1	0	0	0	1.702130066405516e-05	0.000703459	FALSE	0.6762882990925423	FALSE
has_diabetes_diagnosis	0.10441224753013449	0	1	0	0	0	0.21501418009021278	0	1	0	0	0	-0.110602	-0.30541	TRUE	0.1280342241620201	0	1	0	0	0	0.12382854443765169	0	1	0	0	0	0.00420568	0.012676660391570229	FALSE	3.572213548046639e-14	FALSE
has_depression_diagnosis	0.0990189	0	1	0	0	0	0.1348202492097181	0	1	0	0	0	-0.0358013	-0.111591	TRUE	0.0874512	0	1	0	0	0	0.086237	0	1	0	0	0	0.00121419	0.00431165	FALSE	0.010296643996135692	FALSE
has_mci_diagnosis	0.00203866	0	1	0	0	0	0.00263231	0	1	0	0	0	-0.000593651	-0.0122987	FALSE	0.00200142	0	1	0	0	0	0.00206525	0	1	0	0	0	-6.38299e-05	-0.00141697	FALSE	0.39968228637626735	FALSE
has_stroke_diagnosis	0.010497211084751006	0	1	0	0	0	0.027955838271317163	0	1	0	0	0	-0.0174586	-0.127396	TRUE	0.011800016737612393	0	1	0	0	0	0.011557463202075464	0	1	0	0	0	0.000242554	0.00225767	FALSE	0.18024792236323628	FALSE
has_hypertension_diagnosis	0.3646103070927175	0	1	0	0	1	0.4660383261154936	0	1	0	0	1	-0.101428	-0.206928	TRUE	0.347974	0	1	0	0	1	0.34180757703202413	0	1	0	0	1	0.00616597	0.012972163019709805	FALSE	9.977327794730449e-15	FALSE
has_hyperlipidemia_diagnosis	0.41148778023691535	0	1	0	0	1	0.4358946440766686	0	1	0	0	1	-0.0244069	-0.0494074	FALSE	0.3545792263535126	0	1	0	0	1	0.35188702395322546	0	1	0	0	1	0.0026922	0.00563254	FALSE	0.000759687	FALSE
has_bacterial_infection_diagnosis	0.2175299626365854	0	1	0	0	0	0.24530431475506373	0	1	0	0	0	-0.0277744	-0.0658925	FALSE	0.17529528410678596	0	1	0	0	0	0.173481	0	1	0	0	0	0.00181419	0.0047812	FALSE	0.00426595	FALSE
has_viral_infection_diagnosis	0.20784496037090266	0	1	0	0	0	0.2205988046603117	0	1	0	0	0	-0.0127538	-0.0310893	FALSE	0.166378	0	1	0	0	0	0.16540165305199014	0	1	0	0	0	0.000975888	0.00262349	FALSE	0.11719852682738288	FALSE
has_other_infection_diagnosis	0.033413619602270926	0	1	0	0	0	0.0477249	0	1	0	0	0	-0.0143113	-0.072587	FALSE	0.0287277	0	1	0	0	0	0.028280891178569047	0	1	0	0	0	0.000446809	0.00268501	FALSE	0.11076639635097221	FALSE
has_atrial_fibrillation_diagnosis	0.0366977	0	1	0	0	0	0.0683814	0	1	0	0	0	-0.0316836	-0.142367	TRUE	0.04061	0	1	0	0	0	0.0394199	0	1	0	0	0	0.00119007	0.006072	FALSE	0.000307169	FALSE
has_atherosclerosis_diagnosis	0.016434113855757864	0	1	0	0	0	0.0359157	0	1	0	0	0	-0.0194815	-0.12225	TRUE	0.018351799080566073	0	1	0	0	0	0.017226974790035165	0	1	0	0	0	0.00112482	0.00850953	FALSE	4.3257919283262577e-07	FALSE
has_ihd_diagnosis	0.0817934	0	1	0	0	0	0.15072249962172796	0	1	0	0	0	-0.0689291	-0.216298	TRUE	0.0919491	0	1	0	0	0	0.0893406	0	1	0	0	0	0.00260851	0.00908572	FALSE	6.326630801999826e-08	FALSE
has_heart_failure_diagnosis	0.020041116940885128	0	1	0	0	0	0.0644397	0	1	0	0	0	-0.0443985	-0.222095	TRUE	0.0249107	0	1	0	0	0	0.0235958	0	1	0	0	0	0.0013149	0.00854755	FALSE	3.578675627824109e-07	FALSE
has_copd_diagnosis	0.0351258	0	1	0	0	0	0.10542339888685781	0	1	0	0	0	-0.0702976	-0.277658	TRUE	0.0453816	0	1	0	0	0	0.043323465707043554	0	1	0	0	0	0.00205816	0.00999714	FALSE	2.36548342112569e-09	FALSE
has_asthma_diagnosis	0.052628960761631184	0	1	0	0	0	0.0910028	0	1	0	0	0	-0.0383738	-0.149043	TRUE	0.0569065	0	1	0	0	0	0.0555816	0	1	0	0	0	0.00132482	0.00575032	FALSE	0.000638256	FALSE
has_b12_deficiency_diagnosis	0.0182584	0	1	0	0	0	0.0279022	0	1	0	0	0	-0.00964375	-0.0642569	FALSE	0.017568819246552122	0	1	0	0	0	0.0168497	0	1	0	0	0	0.00071915	0.0055298	FALSE	0.00102252	FALSE
has_brain_injury_diagnosis	0.014882957814886938	0	1	0	0	0	0.028137817799642584	0	1	0	0	0	-0.0132549	-0.091459	FALSE	0.013736189696722974	0	1	0	0	0	0.013489380836001185	0	1	0	0	0	0.000246809	0.00212992	FALSE	0.2055375310712655	FALSE
has_anxiety_diagnosis	0.0934628	0	1	0	0	0	0.12451284693681425	0	1	0	0	0	-0.03105	-0.0997633	FALSE	0.0796611	0	1	0	0	0	0.0789363	0	1	0	0	0	0.000724824	0.0026825	FALSE	0.11071589517520994	FALSE
has_obesity_diagnosis	0.10344447087489723	0	1	0	0	0	0.15892870287445865	0	1	0	0	0	-0.0554842	-0.164905	TRUE	0.0931094	0	1	0	0	0	0.0917108	0	1	0	0	0	0.00139858	0.00482931	FALSE	0.0040279	FALSE
has_alcohol_disorder_diagnosis	0.010510778047207603	0	1	0	0	0	0.030321060961097275	0	1	0	0	0	-0.0198103	-0.140428	TRUE	0.010834057920649533	0	1	0	0	0	0.010679447772266343	0	1	0	0	0	0.00015461	0.00149881	FALSE	0.3731411614971677	FALSE
has_tobacco_use_diagnosis	0.0966384	0	1	0	0	0	0.21071900316112754	0	1	0	0	0	-0.114081	-0.32036	TRUE	0.1023164571864641	0	1	0	0	0	0.0984001	0	1	0	0	0	0.00391632	0.013033929725566934	FALSE	6.653811685607296e-15	FALSE
has_substance_use_disorder_diagnosis	0.00582837	0	1	0	0	0	0.0216254	0	1	0	0	0	-0.015797	-0.13608	TRUE	0.00622838	0	1	0	0	0	0.00589363	0	1	0	0	0	0.000334752	0.00431293	FALSE	0.010302112788336478	FALSE
has_herpes_simplex_diagnosis	0.017245418210662368	0	1	0	0	0	0.012946616612072808	0	1	0	0	0	0.0042988	0.0352603	FALSE	0.011123420033219904	0	1	0	0	0	0.0116099	0	1	0	0	0	-0.000486526	-0.00458957	FALSE	0.00641902	FALSE
has_herpes_zoster_diagnosis	0.025343085868923244	0	1	0	0	0	0.021468	0	1	0	0	0	0.00387512	0.0256333	FALSE	0.019767403925395638	0	1	0	0	0	0.0198851	0	1	0	0	0	-0.000117731	-0.000844534	FALSE	0.6157200342864224	FALSE
has_mobility_problems_diagnosis	0.023848006606206253	0	1	0	0	0	0.047700361505400087	0	1	0	0	0	-0.0238524	-0.128693	TRUE	0.023278047202903832	0	1	0	0	0	0.022723436487143953	0	1	0	0	0	0.000554611	0.00369974	FALSE	0.027871200167521464	FALSE
has_falls_fractures_diagnosis	0.15586721380718813	0	1	0	0	0	0.1917775412725481	0	1	0	0	0	-0.0359103	-0.0948676	FALSE	0.1348682764089027	0	1	0	0	0	0.13261011717747118	0	1	0	0	0	0.00225816	0.00663442	FALSE	7.93747697122479e-05	FALSE
has_ulcers_weight_loss_diagnosis	0.0190923	0	1	0	0	0	0.0384051	0	1	0	0	0	-0.0193128	-0.11577	TRUE	0.019173076841243746	0	1	0	0	0	0.0185944	0	1	0	0	0	0.000578724	0.00425176	FALSE	0.011523006669444523	FALSE
has_incontinence_diagnosis	0.029774960271411605	0	1	0	0	0	0.0358927	0	1	0	0	0	-0.00611769	-0.0343352	FALSE	0.0266483	0	1	0	0	0	0.0262525	0	1	0	0	0	0.000395745	0.00246616	FALSE	0.14286692819626645	FALSE
has_dependence_care_diagnosis	0.000623176	0	1	0	0	0	0.00479562	0	1	0	0	0	-0.00417244	-0.0803329	FALSE	0.000689363	0	1	0	0	0	0.000690781	0	1	0	0	0	-1.41844e-06	-5.40149e-05	FALSE	0.9743990602544279	FALSE
has_cognitive_decline_diagnosis	0.000406104	0	1	0	0	0	0.000753477	0	1	0	0	0	-0.000347373	-0.014431	FALSE	0.000443972	0	1	0	0	0	0.000402837	0	1	0	0	0	4.113481190870516e-05	0.00199951	FALSE	0.2352706224555945	FALSE
has_general_examination_diagnosis	0.38311926174017097	0	1	0	0	1	0.2938961714778782	0	1	0	0	1	0.0892231	0.1893952460536728	TRUE	0.25301028795785524	0	1	0	0	1	0.2548996523399324	0	1	0	0	1	-0.00188936	-0.00434066	FALSE	0.00794253	FALSE
has_immunization_encounter_diagnosis	0.12133115417767475	0	1	0	0	0	0.1958393652390475	0	1	0	0	0	-0.0745082	-0.20504	TRUE	0.0822696	0	1	0	0	0	0.0815306	0	1	0	0	0	0.000739008	0.00269502	FALSE	0.10626001682523373	FALSE
has_drug_therapy_diagnosis	0.16652722844141832	0	1	0	0	0	0.26059366220510116	0	1	0	0	1	-0.0940664	-0.231058	TRUE	0.1579874581382385	0	1	0	0	0	0.15376617555485894	0	1	0	0	0	0.00422128	0.011637449026670781	FALSE	3.9889646590904595e-12	FALSE
has_varivax_vaccination	0.00199163	0	1	0	0	0	0.00230593	0	1	0	0	0	-0.000314296	-0.00678754	FALSE	0.00188085	0	1	0	0	0	0.00189078	0	1	0	0	0	-9.92909e-06	-0.00022886	FALSE	0.8918573523128721	FALSE
has_prevnar13_vaccination	0.0495384	0	1	0	0	0	0.16728749289461953	0	1	0	0	0	-0.117749	-0.385714	TRUE	0.0516582	0	1	0	0	0	0.049809999730496074	0	1	0	0	0	0.00184823	0.008422	FALSE	4.1638411721285825e-07	FALSE
has_shingrix_vaccination	0.00537613	0	1	0	0	0	0.0266217	0	1	0	0	0	-0.0212455	-0.169937	TRUE	0.00542979	0	1	0	0	0	0.0049844	0	1	0	0	0	0.000445391	0.0061884	FALSE	0.000234034	FALSE
has_influenza_vaccination	0.5156929054735457	0	1	0	1	1	0.46861032048844126	0	1	0	0	1	0.0470826	0.0942813	FALSE	0.4624063296543683	0	1	0	0	1	0.4650503050358937	0	1	0	0	1	-0.00264398	-0.00530193	FALSE	0.00151065	FALSE
has_tdap_vaccination	0.33453416025476945	0	1	0	0	1	0.22616783828767487	0	1	0	0	0	0.10836632196709459	0.24303331272310513	TRUE	0.23020741873392728	0	1	0	0	0	0.23689395304106814	0	1	0	0	0	-0.00668653	-0.0158045	FALSE	5.752741025115072e-22	FALSE
has_calmette_guerin_vaccination	0.000440474	0	1	0	0	0	0.000353735	0	1	0	0	0	8.673856011372233e-05	0.00435358	FALSE	0.000310639	0	1	0	0	0	0.000341844	0	1	0	0	0	-3.12057e-05	-0.00172797	FALSE	0.305007	FALSE
has_donepezil_first	0.00366308	0	1	0	0	0	0.00698628	0	1	0	0	0	-0.0033232	-0.0456753	FALSE	0.00434327	0	1	0	0	0	0.00406951	0	1	0	0	0	0.000273759	0.0042299	FALSE	0.012033624862267195	FALSE
has_donepezil_memantine_first	2.6229460749420915e-05	0	1	0	0	0	8.306649818224943e-05	0	1	0	0	0	-5.6837e-05	-0.00768881	FALSE	2.8368834565722787e-05	0	1	0	0	0	3.120571802229507e-05	0	1	0	0	0	-2.83688e-06	-0.000519795	FALSE	0.7576207236833965	FALSE
has_memantine_first	0.00188038	0	1	0	0	0	0.00348598	0	1	0	0	0	-0.0016056	-0.0310419	FALSE	0.00223405	0	1	0	0	0	0.00206241	0	1	0	0	0	0.000171631	0.00370701	FALSE	0.027910156539759815	FALSE
has_galantamine_first	0.000223403	0	1	0	0	0	0.00034249	0	1	0	0	0	-0.000119087	-0.0070807	FALSE	0.000249646	0	1	0	0	0	0.000243972	0	1	0	0	0	5.673766736435937e-06	0.000361197	FALSE	0.8302175917778634	FALSE
has_rivastigmine_first	0.000571621	0	1	0	0	0	0.00102389	0	1	0	0	0	-0.000452269	-0.0160195	FALSE	0.000678015	0	1	0	0	0	0.000594327	0	1	0	0	0	8.368806447833776e-05	0.00331906	FALSE	0.0488438	FALSE
has_antidepressants_first	0.16355877705591487	0	1	0	0	0	0.17577049927821603	0	1	0	0	0	-0.0122117	-0.0325396	FALSE	0.13701579718552792	0	1	0	0	0	0.13559026324860035	0	1	0	0	0	0.00142553	0.00415475	FALSE	0.013283266354787516	FALSE
has_antipsychotics_first	0.00993011	0	1	0	0	0	0.019622607173673902	0	1	0	0	0	-0.0096925	-0.0803961	FALSE	0.00987945	0	1	0	0	0	0.00955746	0	1	0	0	0	0.000321986	0.00328216	FALSE	0.0508646	FALSE
has_angiotensin_antagonist_first	0.1749514076628013	0	1	0	0	0	0.22157004371598107	0	1	0	0	0	-0.0466186	-0.11713	TRUE	0.1667449173686771	0	1	0	0	0	0.16323994785808207	0	1	0	0	0	0.00350497	0.00944303	FALSE	2.0079256103285986e-08	FALSE
has_adrenergics_first	0.1745064112942249	0	1	0	0	0	0.21946858910658276	0	1	0	0	0	-0.0449622	-0.11323	TRUE	0.16701867662223635	0	1	0	0	0	0.16414207679727205	0	1	0	0	0	0.0028766	0.00773902	FALSE	4.19762842875054e-06	FALSE
has_nsaids_first	0.2003089649583449	0	1	0	0	0	0.2053618530014354	0	1	0	0	0	-0.00505289	-0.0125661	FALSE	0.16046547583755438	0	1	0	0	0	0.15908107671074712	0	1	0	0	0	0.0013844	0.00377843	FALSE	0.0242446	FALSE
has_antidiabetics_first	0.0797692	0	1	0	0	0	0.15072198844327758	0	1	0	0	0	-0.0709528	-0.223585	TRUE	0.0953335	0	1	0	0	0	0.0926328	0	1	0	0	0	0.00270071	0.00925528	FALSE	3.5354151838269265e-08	FALSE
has_antihypertensives_first	0.1657222553356602	0	1	0	0	0	0.20647980027235588	0	1	0	0	0	-0.0407575	-0.104868	TRUE	0.15755199652765464	0	1	0	0	0	0.15375482802103266	0	1	0	0	0	0.00379717	0.010474319424124617	FALSE	4.693156210903473e-10	FALSE
has_anticholinergics_first	0.071128	0	1	0	0	0	0.0857768	0	1	0	0	0	-0.0146488	-0.0545006	FALSE	0.0632582	0	1	0	0	0	0.0621178	0	1	0	0	0	0.00114043	0.00470472	FALSE	0.00519641	FALSE
has_antivirals_first	0.15517348979357415	0	1	0	0	0	0.1073441519140566	0	1	0	0	0	0.047829337879517556	0.14199616300083662	TRUE	0.0952725	0	1	0	0	0	0.0970611	0	1	0	0	0	-0.00178866	-0.00606697	FALSE	0.000272546	FALSE
has_glucocorticoids_first	0.15387739264688724	0	1	0	0	0	0.18821104922444004	0	1	0	0	0	-0.0343337	-0.091275	FALSE	0.13096614321438754	0	1	0	0	0	0.12994770205347808	0	1	0	0	0	0.00101844	0.00302383	FALSE	0.0715085	FALSE
has_statins_first	0.26387380192415705	0	1	0	0	1	0.2819650108574303	0	1	0	0	1	-0.0180912	-0.0406208	FALSE	0.23300600426383583	0	1	0	0	0	0.23038614239169133	0	1	0	0	0	0.00261986	0.00620947	FALSE	0.000219364	FALSE
has_nutrition_first	0.18798564072693594	0	1	0	0	0	0.1912788866942294	0	1	0	0	0	-0.00329325	-0.00840099	FALSE	0.15376759399658724	0	1	0	0	0	0.15240588993743254	0	1	0	0	0	0.0013617	0.00378177	FALSE	0.024261511222385734	FALSE
has_cancer_treatment_first	0.013081265200650852	0	1	0	0	0	0.0200001	0	1	0	0	0	-0.00691885	-0.0542673	FALSE	0.013170231447136804	0	1	0	0	0	0.013192926514789382	0	1	0	0	0	-2.26951e-05	-0.000198989	FALSE	0.9059414868014838	FALSE
has_steroids_first	0.2771314376367437	0	1	0	0	1	0.2412021076909865	0	1	0	0	0	0.035929329945757205	0.0820662	FALSE	0.2132059761786896	0	1	0	0	0	0.21231093944814106	0	1	0	0	0	0.000895037	0.00218697	FALSE	0.19023973180902531	FALSE
has_antibacterial_first	0.3726708917202637	0	1	0	0	1	0.3821639103924624	0	1	0	0	1	-0.00949302	-0.0195846	FALSE	0.3027905004120573	0	1	0	0	1	0.3018316338037359	0	1	0	0	1	0.000958867	0.00208785	FALSE	0.2104767444154374	FALSE
has_contraceptives_first	0.0050243	0	1	0	0	0	0.00353966	0	1	0	0	0	0.00148464	0.022738389586997823	FALSE	0.0030922	0	1	0	0	0	0.00305249	0	1	0	0	0	3.971636760979891e-05	0.000717633	FALSE	0.6699593517717936	FALSE
has_antiallergics_first	0.10359280299775603	0	1	0	0	0	0.10331836602830702	0	1	0	0	0	0.000274437	0.000901114	FALSE	0.0828228	0	1	0	0	0	0.0819888	0	1	0	0	0	0.000834044	0.00303309	FALSE	0.0711722	FALSE
has_analgesics_first	0.2496248734880751	0	1	0	0	0	0.2964975586117211	0	1	0	0	1	-0.0468727	-0.105352	TRUE	0.21584002246811698	0	1	0	0	0	0.21352370712582572	0	1	0	0	0	0.00231632	0.00564129	FALSE	0.00074846	FALSE
has_antiarrhythmics_first	0.0169696	0	1	0	0	0	0.018609451485075635	0	1	0	0	0	-0.00163989	-0.0124062	FALSE	0.0143844	0	1	0	0	0	0.014258176252732273	0	1	0	0	0	0.000126241	0.00106253	FALSE	0.5281756595014895	FALSE
has_antifungal_first	0.0815601	0	1	0	0	0	0.0894348	0	1	0	0	0	-0.0078747	-0.0281649	FALSE	0.0656157	0	1	0	0	0	0.0646015	0	1	0	0	0	0.00101419	0.00411072	FALSE	0.014417320204772257	FALSE
has_diuretic_first	0.13383175338518324	0	1	0	0	0	0.16595025006849792	0	1	0	0	0	-0.0321185	-0.0900679	FALSE	0.12621436342462897	0	1	0	0	0	0.12385123950530426	0	1	0	0	0	0.00236312	0.00714465	FALSE	2.1466946935601028e-05	FALSE
has_vassopressin_first	0.000474844	0	1	0	0	0	0.000465684	0	1	0	0	0	9.160117709946798e-06	0.000422506	FALSE	0.000363121	0	1	0	0	0	0.000365958	0	1	0	0	0	-2.83688e-06	-0.00014861	FALSE	0.9297048272490188	FALSE
has_antihypotensives_first	0.00577591	0	1	0	0	0	0.00425607	0	1	0	0	0	0.00151984	0.021514707492969708	FALSE	0.00392341	0	1	0	0	0	0.00400568	0	1	0	0	0	-8.22696e-05	-0.0013092	FALSE	0.4365804977286235	FALSE
has_diagnostics_first	0.014567299821730113	0	1	0	0	0	0.014398107821848177	0	1	0	0	0	0.000169192	0.00141619	FALSE	0.011114909382850188	0	1	0	0	0	0.0112908	0	1	0	0	0	-0.000175887	-0.00167115	FALSE	0.3209341337342533	FALSE
has_antiplatelets_first	0.061073	0	1	0	0	0	0.097471	0	1	0	0	0	-0.036398	-0.135033	TRUE	0.0642469	0	1	0	0	0	0.0622455	0	1	0	0	0	0.00200142	0.00822265	FALSE	1.0473419136363704e-06	FALSE
has_sympathomimetics_first	0.0881536	0	1	0	0	0	0.13698330082238389	0	1	0	0	0	-0.0488297	-0.154956	TRUE	0.0857221	0	1	0	0	0	0.0839803	0	1	0	0	0	0.00174185	0.00625082	FALSE	0.000199938	FALSE
has_antiemetics_first	0.0637792	0	1	0	0	0	0.0852099	0	1	0	0	0	-0.0214307	-0.0816857	FALSE	0.054132	0	1	0	0	0	0.0532426	0	1	0	0	0	0.000889363	0.00394572	FALSE	0.0190491	FALSE
has_muscle_relaxants_first	0.10092282478629773	0	1	0	0	0	0.11784094580281598	0	1	0	0	0	-0.0169181	-0.0542242	FALSE	0.0826512	0	1	0	0	0	0.0809902	0	1	0	0	0	0.001661	0.00606003	FALSE	0.000310486	FALSE
has_laxatives_first	0.071118	0	1	0	0	0	0.0861351	0	1	0	0	0	-0.0150171	-0.0558152	FALSE	0.0557348	0	1	0	0	0	0.055615681724371244	0	1	0	0	0	0.000119149	0.000519635	FALSE	0.7570195618621564	FALSE
has_anxiolytics_first	0.10821551933880051	0	1	0	0	0	0.11744580486069364	0	1	0	0	0	-0.00923029	-0.0291773	FALSE	0.0910072	0	1	0	0	0	0.0906427	0	1	0	0	0	0.00036454	0.00126858	FALSE	0.4503713982481572	FALSE
has_antiepileptics_first	0.0626857	0	1	0	0	0	0.091459	0	1	0	0	0	-0.0287733	-0.108041	TRUE	0.058495118432792106	0	1	0	0	0	0.0569958	0	1	0	0	0	0.00149929	0.00642755	FALSE	0.000130576	FALSE
has_salicylates_first	0.0959854	0	1	0	0	0	0.1108743502921896	0	1	0	0	0	-0.014889	-0.048908	FALSE	0.0813022	0	1	0	0	0	0.0801817	0	1	0	0	0	0.00112057	0.00411311	FALSE	0.014442430901699917	FALSE
has_antitussives_first	0.11317831420542371	0	1	0	0	0	0.12339413289821824	0	1	0	0	0	-0.0102158	-0.0316371	FALSE	0.0923292	0	1	0	0	0	0.0915462	0	1	0	0	0	0.00078298	0.00270985	FALSE	0.10689685480449329	FALSE
has_ulcer_treatment_first	0.038937182250433466	0	1	0	0	0	0.0507973	0	1	0	0	0	-0.0118602	-0.0573155	FALSE	0.0337405	0	1	0	0	0	0.033161749165601655	0	1	0	0	0	0.000578724	0.00321851	FALSE	0.0558737	FALSE
has_amebicides_first	0.026067561664105527	0	1	0	0	0	0.0321667	0	1	0	0	0	-0.00609911	-0.0362811	FALSE	0.021531945435383597	0	1	0	0	0	0.021502158159089586	0	1	0	0	0	2.978727570734918e-05	0.000205287	FALSE	0.9028955419485108	FALSE
has_antastmatics_first	0.022867567452676173	0	1	0	0	0	0.0318633	0	1	0	0	0	-0.00899572	-0.0551601	FALSE	0.0223064	0	1	0	0	0	0.021870953008443984	0	1	0	0	0	0.000435462	0.00296289	FALSE	0.0785772	FALSE
has_migraine_first	0.0254227	0	1	0	0	0	0.020007524546789186	0	1	0	0	0	0.00541515	0.0363508	FALSE	0.016912080726355642	0	1	0	0	0	0.0173022	0	1	0	0	0	-0.000390071	-0.00300817	FALSE	0.0738345	FALSE
has_ppi_first	0.1553661406604578	0	1	0	0	0	0.17199314611933766	0	1	0	0	0	-0.016627	-0.0449511	FALSE	0.13530799334467142	0	1	0	0	0	0.133948	0	1	0	0	0	0.00136029	0.00398531	FALSE	0.0177583	FALSE
has_bowel_evacuants_first	0.094815	0	1	0	0	0	0.0853014	0	1	0	0	0	0.00951361	0.033238139172397936	FALSE	0.0657944	0	1	0	0	0	0.0652143	0	1	0	0	0	0.000580143	0.00234483	FALSE	0.16235621685933532	FALSE
has_glaucoma_first	0.0131039	0	1	0	0	0	0.0142637	0	1	0	0	0	-0.00115979	-0.0099833	FALSE	0.012214201722271946	0	1	0	0	0	0.012026967414138176	0	1	0	0	0	0.000187234	0.00171108	FALSE	0.30963606839257396	FALSE
has_skin_care_first	0.00989212	0	1	0	0	0	0.00485108	0	1	0	0	0	0.00504104	0.058956860264911544	FALSE	0.00532625	0	1	0	0	0	0.00529362	0	1	0	0	0	3.262416066718288e-05	0.000448901	FALSE	0.7895868079626006	FALSE
has_osteoporosis_treatment_first	0.0462398	0	1	0	0	0	0.0360355	0	1	0	0	0	0.010204301051152075	0.0513959	FALSE	0.037739060622781026	0	1	0	0	0	0.0372298	0	1	0	0	0	0.000509221	0.00268088	FALSE	0.11078519829940751	FALSE
Pre- and post-matching characteristics of the RZV (2+doses) and PPSV23 cohorts (Alzheimer's disease, all).
	Pre-Matching															Post-Matching
	RZV (2+ doses)						PPSV23						difference_in_means	NMD	has_bad_balance	RZV (2+ doses)						PPSV23						difference_in_means	NMD	has_bad_balance	p_value	used_in_matching
Covariate	Mean	Min	Max	25th_percentile	Median	75th_percentile	Mean	Min	Max	25th_percentile	Median	75th_percentile				Mean	Min	Max	25th_percentile	Median	75th_percentile	Mean	Min	Max	25th_percentile	Median	75th_percentile
age_at_exposure	62.08437131244264	50	89	56	61	65	66.63	50	89	61	66	73	-4.54561	-0.55549	TRUE	65.54307226381762	50	89	59	65	71	65.17881298897956	50	89	59	65	70	0.364259	0.0411853	FALSE	1.5334829066142324e-45	TRUE
index_date	24244.363697450444	24215	24285	24232	24242	24255	24175.455347702533	24094	24285	24141	24173	24212	68.90834974791142	2.043683986320764	TRUE	24240.951455371414	24215	24285	24228	24239	24251	24241.150832842603	24142	24285	24229	24239	24251	-0.199377	-0.0131571	FALSE	1.4562066686324601e-05	TRUE
visits_counts_1	0.12766547075580773	0	36	0	0	0	0.22477851127569526	0	154	0	0	0	-0.097113	-0.130258	TRUE	0.17990662067805166	0	36	0	0	0	0.1758181206359889	0	38	0	0	0	0.0040885	0.00591522	FALSE	0.014313160443232057	TRUE
visits_counts_2	0.1122611654767155	0	35	0	0	0	0.1636188210128513	0	132	0	0	0	-0.0513577	-0.0814632	FALSE	0.1516025910658703	0	35	0	0	0	0.14947842180533355	0	50	0	0	0	0.00212417	0.0034205	FALSE	0.1391610360403218	TRUE
visits_counts_3	0.0996713	0	32	0	0	0	0.12195087641944992	0	88	0	0	0	-0.0222796	-0.0407182	FALSE	0.1303777235635568	0	32	0	0	0	0.1310759653402877	0	52	0	0	0	-0.000698242	-0.0012201	FALSE	0.9120061446566734	TRUE
visits_counts_4	0.0881602	0	40	0	0	0	0.0919012	0	87	0	0	0	-0.003741	-0.00771467	FALSE	0.1123664507445108	0	40	0	0	0	0.1103306132750063	0	32	0	0	0	0.00203584	0.00398944	FALSE	0.15664390369282838	TRUE
visits_counts_5	0.0769589	0	50	0	0	0	0.0683261	0	86	0	0	0	0.0086328	0.020172118111533178	FALSE	0.0954025	0	28	0	0	0	0.095453	0	26	0	0	0	-5.04753e-05	-0.000110031	FALSE	0.8175936652778311	TRUE
vaccinations_counts_1	0.9312907493712529	0	19	0	1	1	0.427876	0	39	0	0	1	0.503415	0.5829455241293447	TRUE	0.7787498948431059	0	19	0	1	1	0.7910574577269286	0	16	0	1	1	-0.0123076	-0.0133029	FALSE	1.2325841773359957e-06	TRUE
vaccinations_counts_2	0.6528451553690835	0	11	0	1	1	0.3138725653766179	0	52	0	0	1	0.3389725899924656	0.49329264747430057	TRUE	0.5435223353243038	0	11	0	0	1	0.5535500967443425	0	13	0	0	1	-0.0100278	-0.0141047	FALSE	4.944131018012125e-07	TRUE
vaccinations_counts_3	0.5053547802662789	0	62	0	0	1	0.24000686275481956	0	37	0	0	0	0.26534791751145936	0.44900831295954124	TRUE	0.4297299570959872	0	17	0	0	1	0.4359215950197695	0	15	0	0	1	-0.00619164	-0.00991158	FALSE	0.000394607	TRUE
vaccinations_counts_4	0.42976804891712456	0	56	0	0	1	0.1876029499699178	0	40	0	0	0	0.24216509894720675	0.43855589947618273	TRUE	0.36129385042483386	0	20	0	0	1	0.3657609152856061	0	40	0	0	1	-0.00446706	-0.00753605	FALSE	0.00992732	TRUE
vaccinations_counts_5	0.36884513153032883	0	52	0	0	1	0.1441531335186308	0	25	0	0	0	0.22469199801169804	0.43784680569538104	TRUE	0.30595188020526626	0	12	0	0	1	0.3121981997139732	0	19	0	0	1	-0.00624632	-0.0112409	FALSE	6.760628618094392e-05	TRUE
other_procedures_counts_1	2.675201437476906	0	203	0	1	4	2.000510325148376	0	366	0	0	2	0.6746911123285302	0.1467735921946773	TRUE	2.908164381256835	0	203	0	1	4	2.877332379910827	0	220	0	1	4	0.030832	0.00586506	FALSE	0.097574	TRUE
other_procedures_counts_2	2.250688344040907	0	185	0	1	3	1.4109957658924315	0	365	0	0	1	0.8396925781484756	0.2157927851037202	TRUE	2.330150584672331	0	185	0	0	3	2.304988643055439	0	237	0	0	3	0.025161942467093468	0.00555466	FALSE	0.6567342303559895	TRUE
other_procedures_counts_3	1.8852834427929486	0	168	0	0	3	0.9950000588038468	0	365	0	0	0	0.8902833839891018	0.2662661082628345	TRUE	1.854521746445697	0	131	0	0	2	1.8532051821317406	0	153	0	0	2	0.00131656	0.000336353	FALSE	0.35618275411290945	TRUE
other_procedures_counts_4	1.545427726855549	0	135	0	0	2	0.6999507200703986	0	366	0	0	0	0.8454770067851504	0.2925535195584823	TRUE	1.473365861865904	0	132	0	0	2	1.472840077395474	0	124	0	0	2	0.000525784	0.000152353	FALSE	0.3506020226584986	TRUE
other_procedures_counts_5	1.2021898876002717	0	135	0	0	1	0.48189498739868153	0	251	0	0	0	0.7202949002015901	0.29311507122742997	TRUE	1.123298561453689	0	125	0	0	1	1.126739295028182	0	128	0	0	1	-0.00344073	-0.00116229	FALSE	0.30232906155410055	TRUE
elective_procedures_counts_1	1.0384176430623264	0	138	0	0	1	0.6449635888887019	0	243	0	0	0	0.39345405417362456	0.13804241518144394	TRUE	1.0563262387482124	0	131	0	0	1	1.0486750231345168	0	154	0	0	1	0.00765122	0.00233547	FALSE	0.5805857238555227	TRUE
elective_procedures_counts_2	0.904205	0	155	0	0	1	0.4622685693900381	0	169	0	0	0	0.4419368849170289	0.17357034566121576	TRUE	0.8649028350298645	0	155	0	0	0	0.8539791368722134	0	147	0	0	0	0.010923698544502258	0.00370497	FALSE	0.729706	TRUE
elective_procedures_counts_3	0.7680697760348999	0	164	0	0	0	0.33169774084844955	0	173	0	0	0	0.43637203518645035	0.1947519036966514	TRUE	0.7014806090687306	0	121	0	0	0	0.7046521409943636	0	132	0	0	0	-0.00317153	-0.00122551	FALSE	0.4137609983076327	TRUE
elective_procedures_counts_4	0.6440635541199328	0	113	0	0	0	0.23575707416041367	0	162	0	0	0	0.4083064799595191	0.20617952564494077	TRUE	0.5745814755615378	0	73	0	0	0	0.5721418356187432	0	115	0	0	0	0.00243964	0.00105317	FALSE	0.852283	TRUE
elective_procedures_counts_5	0.5183260426475321	0	130	0	0	0	0.1651571757642367	0	141	0	0	0	0.3531688668832954	0.20334851233844353	TRUE	0.45253217800959034	0	107	0	0	0	0.45181290485404224	0	141	0	0	0	0.000719273	0.000349435	FALSE	0.7092270172531226	TRUE
critical_procedures_counts_1	3.409902916671633	0	291	0	1	4	2.618509006558589	0	366	0	0	3	0.7913939101130438	0.12664031525330638	TRUE	3.7540254059056113	0	291	0	1	5	3.719533944645411	0	366	0	1	5	0.034491460770368576	0.0049109	FALSE	0.17304272803689003	TRUE
critical_procedures_counts_2	2.9083101898756807	0	255	0	1	4	1.8636417199225819	0	365	0	0	1	1.0446684699530988	0.1945306646392371	TRUE	3.0337679818288885	0	254	0	1	4	3.0031294691679986	0	363	0	1	4	0.0306385	0.00501503	FALSE	0.3749297151957198	TRUE
critical_procedures_counts_3	2.469778418775403	0	254	0	1	3	1.3316963572285263	0	365	0	0	0	1.1380820615468767	0.24485214212585546	TRUE	2.459329519643308	0	254	0	0	3	2.4635694456128543	0	364	0	0	3	-0.00423993	-0.000787169	FALSE	0.6763559234674006	TRUE
critical_procedures_counts_4	2.0529101159755414	0	254	0	0	2	0.9496493791812706	0	365	0	0	0	1.1032607367942708	0.2712011033135918	TRUE	1.9773660301169345	0	254	0	0	2	1.980600656179019	0	270	0	0	2	-0.00323463	-0.000678286	FALSE	0.31388540521720387	TRUE
critical_procedures_counts_5	1.6426183296184607	0	261	0	0	2	0.6638027271609895	0	365	0	0	0	0.9788156024574711	0.2796468041515096	TRUE	1.5367586438966938	0	254	0	0	1	1.5400900143013376	0	169	0	0	1	-0.00333137	-0.000815955	FALSE	0.19996235607403623	TRUE
prescriptions_counts_1	5.61488	0	312	0	3	7	4.1380843459317305	0	366	0	0	5	1.4767931228692994	0.17967616314849122	TRUE	6.421266930259947	0	205	0	3	9	6.3901026331286275	0	220	0	3	9	0.031164297834038734	0.00314794	FALSE	0.23252793782920744	TRUE
prescriptions_counts_2	4.779932536324303	0	210	0	2	6	3.05314	0	366	0	0	3	1.7267906929136427	0.23515046010674368	TRUE	5.277832926726676	0	210	0	2	7	5.261365357112813	0	155	0	2	7	0.016467569395899773	0.00182474	FALSE	0.664146	TRUE
prescriptions_counts_3	4.071251057844738	0	180	0	1	5	2.226955867828323	0	366	0	0	2	1.8442951900164148	0.2827776421422672	TRUE	4.3515437032051825	0	169	0	1	5	4.336443173214436	0	163	0	1	5	0.015100530348718166	0.00185289	FALSE	0.9227000188137594	TRUE
prescriptions_counts_4	3.374514285373732	0	365	0	1	4	1.5983932483037395	0	366	0	0	0	1.7761210370699927	0.31060640555142743	TRUE	3.494931437705056	0	155	0	0	4	3.475944308908892	0	145	0	0	4	0.018987128511071205	0.00262601	FALSE	0.5774785702497577	TRUE
prescriptions_counts_5	2.668298628079669	0	273	0	0	3	1.1138131158405802	0	365	0	0	0	1.554485512239089	0.3189891498947553	TRUE	2.662694540254059	0	142	0	0	3	2.6608227475393287	0	136	0	0	3	0.00187179	0.000303843	FALSE	0.9403014819736132	TRUE
diagnoses_counts_1	7.693642204131256	0	317	1	5	10	5.798513115909762	0	365	0	2	7	1.8951290882214948	0.1849519480022079	TRUE	8.205506014974342	0	314	1	5	11	8.180550180869858	0	365	1	5	11	0.024955833330750465	0.0021522	FALSE	0.906846	TRUE
diagnoses_counts_2	6.530889066355174	0	317	1	4	9	4.21014	0	365	0	0	5	2.3207474090413935	0.26174046501471304	TRUE	6.64469	0	314	0	3	9	6.609872129216791	0	314	0	3	9	0.034819550812244415	0.00344881	FALSE	0.81537	TRUE
diagnoses_counts_3	5.561259639796417	0	262	0	3	7	3.0637712728680664	0	365	0	0	3	2.497488366928351	0.3230482552167433	TRUE	5.4354168419281566	0	258	0	2	7	5.441688399091444	0	285	0	2	7	-0.00627156	-0.000699273	FALSE	0.3476341864503373	TRUE
diagnoses_counts_4	4.714724602786751	0	313	0	2	6	2.213989734923789	0	365	0	0	2	2.5007348678629615	0.36653404120924793	TRUE	4.458576596281652	0	260	0	1	6	4.466938672499369	0	177	0	1	6	-0.00836208	-0.00104736	FALSE	0.32229719124679823	TRUE
diagnoses_counts_5	3.862764759168981	0	264	0	1	5	1.56766	0	364	0	0	0	2.295105629618111	0.38980065124343716	TRUE	3.5497812736603014	0	258	0	0	4	3.5529822495162784	0	235	0	1	4	-0.00320098	-0.000461147	FALSE	0.5392599613855051	TRUE
well_visit_counts_1	0.7078769205096725	0	128	0	0	1	0.2960247907793723	0	338	0	0	0	0.4118521297303002	0.40321453567300536	TRUE	0.4992975519475057	0	48	0	0	1	0.5138554723647683	0	159	0	0	1	-0.0145579	-0.0157159	FALSE	1.0545803225763112e-08	TRUE
well_visit_counts_2	0.6246751969677105	0	181	0	0	1	0.226682	0	365	0	0	0	0.39799305528087947	0.4377279682882661	TRUE	0.4263228737276016	0	25	0	0	1	0.43874821233280054	0	70	0	0	1	-0.0124253	-0.0150559	FALSE	2.5643236246787952e-08	TRUE
well_visit_counts_3	0.5494952143700013	0	214	0	0	1	0.1705228538267814	0	227	0	0	0	0.37897236054321987	0.4698519405194207	TRUE	0.3604694203751998	0	38	0	0	0	0.3722890552704635	0	26	0	0	1	-0.0118196	-0.0155114	FALSE	5.03929294731167e-09	TRUE
well_visit_counts_4	0.4686043601082279	0	94	0	0	1	0.12748097464954636	0	123	0	0	0	0.3411233854586816	0.4769742978649248	TRUE	0.2972112391688399	0	22	0	0	0	0.3096912593589636	0	47	0	0	0	-0.01248	-0.0177205	FALSE	1.4879131252807256e-10	TRUE
well_visit_counts_5	0.3849154320178314	0	38	0	0	1	0.0924514	0	106	0	0	0	0.2924640241730293	0.46034299699649234	TRUE	0.2388407503995962	0	25	0	0	0	0.24871287961638766	0	34	0	0	0	-0.00987213	-0.0155515	FALSE	2.5977815580665414e-09	TRUE
enc_reports_counts_1	2.442135892820959	0	154	0	0	3	1.7284581331600426	0	207	0	0	1	0.7136777596609163	0.15318667963194907	TRUE	2.4569908303188357	0	143	0	0	3	2.455047530916127	0	132	0	0	3	0.0019433	0.000381227	FALSE	0.9104797616410049	TRUE
enc_reports_counts_2	2.035095116631107	0	141	0	0	2	1.2757547589030753	0	255	0	0	0	0.7593403577280318	0.1882669980922819	TRUE	1.9611592496004038	0	141	0	0	2	1.95119	0	124	0	0	2	0.00997308	0.00224704	FALSE	0.9826657267887101	TRUE
enc_reports_counts_3	1.7395407463914085	0	138	0	0	2	0.9579384155384207	0	264	0	0	0	0.7816023308529878	0.21878110351007465	TRUE	1.610385294859931	0	138	0	0	1	1.6129469167998653	0	120	0	0	1	-0.00256162	-0.000647885	FALSE	0.6294548162746444	TRUE
enc_reports_counts_4	1.5219331442125463	0	181	0	0	1	0.720162	0	264	0	0	0	0.8017709655092703	0.2489330485028531	TRUE	1.3533734331622782	0	181	0	0	1	1.3597753848742324	0	148	0	0	1	-0.00640195	-0.0017655	FALSE	0.3903238593610652	TRUE
enc_reports_counts_5	1.2967865358713662	0	161	0	0	1	0.5287245261159413	0	199	0	0	0	0.7680620097554248	0.26507561332973173	TRUE	1.1123748632960377	0	98	0	0	0	1.1156094893581223	0	92	0	0	0	-0.00323463	-0.000987838	FALSE	0.28792978050678675	TRUE
enc_surgery_counts_1	0.13941946672705818	0	52	0	0	0	0.12392207360350664	0	210	0	0	0	0.015497393123551542	0.026236143786718936	FALSE	0.1510641877681501	0	52	0	0	0	0.14987381172709682	0	117	0	0	0	0.00119038	0.00198929	FALSE	0.2593599066532385	TRUE
enc_surgery_counts_2	0.12638264777048047	0	52	0	0	0	0.0923566	0	190	0	0	0	0.034026	0.0656538	FALSE	0.1320980903508034	0	52	0	0	0	0.13014217212080423	0	110	0	0	0	0.00195592	0.00349927	FALSE	0.40914308512711095	TRUE
enc_surgery_counts_3	0.11435152627626732	0	79	0	0	0	0.0694098	0	114	0	0	0	0.044941771617446086	0.0961611	FALSE	0.11523933709093968	0	79	0	0	0	0.11436443173214436	0	40	0	0	0	0.000874905	0.00167417	FALSE	0.7864690004005452	TRUE
enc_surgery_counts_4	0.10128341895419384	0	34	0	0	0	0.053412571708985064	0	140	0	0	0	0.0478708	0.11060281223241468	TRUE	0.10010095061832254	0	34	0	0	0	0.0990368	0	52	0	0	0	0.00106419	0.00217508	FALSE	0.6269460122838917	TRUE
enc_surgery_counts_5	0.0882243	0	68	0	0	0	0.039790833564128825	0	111	0	0	0	0.048433417600990306	0.12302923627092038	TRUE	0.0845714	0	68	0	0	0	0.0847775	0	50	0	0	0	-0.000206108	-0.00044225	FALSE	0.5308040354577869	TRUE
enc_urgent_counts_1	0.0338555	0	13	0	0	0	0.015753435240015396	0	64	0	0	0	0.018102066148592066	0.0828158	FALSE	0.0313704	0	13	0	0	0	0.0309918	0	10	0	0	0	0.000378565	0.0015359	FALSE	0.7084509292122458	TRUE
enc_urgent_counts_2	0.0261615	0	29	0	0	0	0.011856239122729624	0	34	0	0	0	0.014305304198247286	0.0748187	FALSE	0.023828552199882225	0	9	0	0	0	0.023508875241860856	0	11	0	0	0	0.000319677	0.00151047	FALSE	0.7607631620341263	TRUE
enc_urgent_counts_3	0.020179505822615827	0	12	0	0	0	0.00846798	0	30	0	0	0	0.011711521288719329	0.0723651	FALSE	0.0175906	0	12	0	0	0	0.018284680743669554	0	10	0	0	0	-0.000694035	-0.00381505	FALSE	0.18883718508249236	TRUE
enc_urgent_counts_4	0.015289581272274337	0	13	0	0	0	0.00586932	0	16	0	0	0	0.00942027	0.0680855	FALSE	0.013460082443004964	0	9	0	0	0	0.013325481618574914	0	10	0	0	0	0.000134601	0.000868265	FALSE	0.9820606102235772	TRUE
enc_urgent_counts_5	0.010989665899853392	0	22	0	0	0	0.00406646	0	18	0	0	0	0.00692321	0.058877219452721945	FALSE	0.010078236729199967	0	12	0	0	0	0.00995205	0	7	0	0	0	0.000126188	0.00092555	FALSE	0.9763628392856446	TRUE
enc_ambulatory_counts_1	2.816870686675328	0	258	0	1	3	2.1938098689458267	0	364	0	0	2	0.6230608177295012	0.11225528967338332	TRUE	3.050105156894086	0	149	0	1	4	3.049444771599226	0	182	0	1	4	0.000660385	0.000104561	FALSE	0.5723149909085871	TRUE
enc_ambulatory_counts_2	2.434056044912214	0	256	0	1	3	1.6295290780410063	0	363	0	0	1	0.8045269668712076	0.16759192957941768	TRUE	2.5421342643223688	0	148	0	0	3	2.5269622276436445	0	174	0	0	3	0.015172036364674568	0.00274133	FALSE	0.680503	TRUE
enc_ambulatory_counts_3	2.1206941249389133	0	211	0	0	2	1.2065783748046501	0	333	0	0	1	0.9141157501342632	0.2179063903456574	TRUE	2.1345335240178347	0	150	0	0	2	2.1447085050895938	0	163	0	0	2	-0.010175	-0.0020772	FALSE	0.0978744	TRUE
enc_ambulatory_counts_4	1.7974152830256147	0	198	0	0	2	0.892929	0	338	0	0	0	0.9044867107899317	0.24439158694789012	TRUE	1.7542567510726004	0	153	0	0	2	1.762471607638597	0	167	0	0	2	-0.00821486	-0.00188584	FALSE	0.098079	TRUE
enc_ambulatory_counts_5	1.4602250378440231	0	252	0	0	1	0.6581457971045909	0	333	0	0	0	0.8020792407394323	0.25171140434906947	TRUE	1.4034407335744932	0	252	0	0	1	1.4074829645831581	0	196	0	0	1	-0.00404223	-0.00107164	FALSE	0.11186333088888412	TRUE
enc_other_patient_counts_1	5.473251427345436	0	361	0	2	7	3.9522581945466464	0	357	0	0	5	1.5209932327987894	0.18471334377695214	TRUE	5.5016110036173975	0	361	0	2	7	5.489795574997897	0	302	0	2	7	0.011815428733825684	0.00130011	FALSE	0.7796767293044524	TRUE
enc_other_patient_counts_2	4.594566849827765	0	264	0	2	6	2.9664891866643943	0	315	0	0	3	1.6280776631633707	0.22794320623658135	TRUE	4.44429	0	264	0	1	6	4.459611340119459	0	219	0	1	6	-0.0153235	-0.00193826	FALSE	0.0960569	TRUE
enc_other_patient_counts_3	3.8789050859983076	0	310	0	1	5	2.2403045716416488	0	275	0	0	2	1.6386005143566589	0.2614275537815805	TRUE	3.6735551442752588	0	173	0	0	5	3.685446285858501	0	172	0	1	5	-0.0118911	-0.00167783	FALSE	0.027435399568470974	TRUE
enc_other_patient_counts_4	3.268370740312526	0	140	0	1	4	1.7006319222793016	0	223	0	0	1	1.5677388180332243	0.28193511304434166	TRUE	3.063565239337091	0	140	0	0	3	3.0567048035669218	0	145	0	0	3	0.00686044	0.0010651	FALSE	0.7500905656591624	TRUE
enc_other_patient_counts_5	2.7606633729453973	0	140	0	0	3	1.278167100239343	0	218	0	0	0	1.4824962727060542	0.29703696568924226	TRUE	2.531786825944309	0	119	0	0	3	2.540476991671574	0	218	0	0	3	-0.00869017	-0.00148872	FALSE	0.28593084334118335	TRUE
enc_prescriptions_counts_1	1.4187575241069406	0	98	0	0	1	0.8905072373699138	0	119	0	0	0	0.5282502867370268	0.17555934238531198	TRUE	1.5414612602002187	0	98	0	0	1	1.5358627071590814	0	119	0	0	1	0.00559855	0.00157548	FALSE	0.4848423942941885	TRUE
enc_prescriptions_counts_2	1.171828253692027	0	96	0	0	1	0.6453373968713125	0	99	0	0	0	0.5264908568207145	0.2005684172252742	TRUE	1.228876083116009	0	72	0	0	1	1.223769664339194	0	92	0	0	1	0.00510642	0.00162736	FALSE	0.3972177665175982	TRUE
enc_prescriptions_counts_3	0.962815	0	91	0	0	0	0.46317068958002755	0	95	0	0	0	0.4996438329893134	0.2185732829244575	TRUE	0.9715445444603348	0	60	0	0	0	0.9731807857323126	0	68	0	0	0	-0.00163624	-0.000594794	FALSE	0.5511229152949562	TRUE
enc_prescriptions_counts_4	0.769975	0	72	0	0	0	0.3290218199167937	0	90	0	0	0	0.4409535665690163	0.22340988252169533	TRUE	0.7496677042146883	0	72	0	0	0	0.7519306805754186	0	78	0	0	0	-0.00226298	-0.000950289	FALSE	0.6664083208436078	TRUE
enc_prescriptions_counts_5	0.5831167979784736	0	67	0	0	0	0.22804477670795772	0	73	0	0	0	0.35507202127051585	0.212776	TRUE	0.5517371918903003	0	62	0	0	0	0.5523260704971817	0	52	0	0	0	-0.000588879	-0.00029153	FALSE	0.684655	TRUE
enc_assisted_living_counts_1	0.00313331	0	32	0	0	0	0.010893239656115104	0	118	0	0	0	-0.00775993	-0.0311474	FALSE	0.00565323	0	32	0	0	0	0.00575839	0	22	0	0	0	-0.000105157	-0.000514022	FALSE	0.6865521309518874	TRUE
enc_assisted_living_counts_2	0.00282489	0	28	0	0	0	0.00629086	0	133	0	0	0	-0.00346597	-0.0183983	FALSE	0.00495499	0	28	0	0	0	0.00459325	0	20	0	0	0	0.00036174	0.00208073	FALSE	0.39136	TRUE
enc_assisted_living_counts_3	0.00222445	0	41	0	0	0	0.0037224	0	46	0	0	0	-0.00149795	-0.00948307	FALSE	0.0037562	0	41	0	0	0	0.00404644	0	26	0	0	0	-0.000290233	-0.00155567	FALSE	0.28454630953420856	TRUE
enc_assisted_living_counts_4	0.00177897	0	43	0	0	0	0.00219857	0	65	0	0	0	-0.000419605	-0.0034175	FALSE	0.00230504	0	18	0	0	0	0.00256162	0	30	0	0	0	-0.000256583	-0.00202388	FALSE	0.6353916565138368	TRUE
enc_assisted_living_counts_5	0.00120535	0	21	0	0	0	0.0013006	0	47	0	0	0	-9.52557e-05	-0.00108002	FALSE	0.00151426	0	12	0	0	0	0.00169513	0	24	0	0	0	-0.00018087	-0.00199409	FALSE	0.9666921260848941	TRUE
enc_rehab_counts_1	0.00588072	0	20	0	0	0	0.00542863	0	71	0	0	0	0.00045209	0.00230855	FALSE	0.00634306	0	19	0	0	0	0.00694877	0	28	0	0	0	-0.000605704	-0.00332306	FALSE	0.7069956908717966	TRUE
enc_rehab_counts_2	0.00442656	0	25	0	0	0	0.00354299	0	93	0	0	0	0.000883569	0.00557791	FALSE	0.00438294	0	19	0	0	0	0.00431564	0	30	0	0	0	6.73004105919972e-05	0.000497849	FALSE	0.729874	TRUE
enc_rehab_counts_3	0.00307669	0	31	0	0	0	0.00241211	0	63	0	0	0	0.000664579	0.00506455	FALSE	0.00300328	0	31	0	0	0	0.00321359	0	28	0	0	0	-0.000210314	-0.0016243	FALSE	0.41915892168361113	TRUE
enc_rehab_counts_4	0.00214102	0	27	0	0	0	0.00176965	0	47	0	0	0	0.000371368	0.00327211	FALSE	0.00185497	0	16	0	0	0	0.00200639	0	27	0	0	0	-0.000151426	-0.0015227	FALSE	0.9380762410122002	TRUE
enc_rehab_counts_5	0.00136328	0	36	0	0	0	0.00122473	0	45	0	0	0	0.000138545	0.00149022	FALSE	0.00130815	0	14	0	0	0	0.00123665	0	12	0	0	0	7.150668534450233e-05	0.000952059	FALSE	0.8746042051368712	TRUE
enc_swing_bed_counts_1	4.4697664993980714e-05	0	4	0	0	0	0.000198088	0	48	0	0	0	-0.000153391	-0.00715516	FALSE	7.150668797846387e-05	0	2	0	0	0	5.888786068814672e-05	0	3	0	0	0	1.2618826985999476e-05	0.00139336	FALSE	0.5026522715055121	TRUE
enc_swing_bed_counts_2	6.853641965743709e-05	0	9	0	0	0	0.000111151	0	8	0	0	0	-4.26144e-05	-0.00278375	FALSE	0.000121982	0	9	0	0	0	7.991923950534197e-05	0	2	0	0	0	4.206275843898766e-05	0.0023526	FALSE	0.9022567289312345	TRUE
enc_swing_bed_counts_3	6.555657532450504e-05	0	25	0	0	0	6.479953307439656e-05	0	16	0	0	0	7.570422501084883e-07	3.090356060851022e-05	FALSE	0.000168251	0	25	0	0	0	2.944393034407336e-05	0	1	0	0	0	0.000138807	0.00374561	FALSE	0.0821847	TRUE
enc_swing_bed_counts_4	2.9798443329320477e-05	0	3	0	0	0	3.320687815912136e-05	0	5	0	0	0	-3.40843e-06	-0.000479217	FALSE	5.0475309161268614e-05	0	3	0	0	0	2.944393034407336e-05	0	2	0	0	0	2.103137921949383e-05	0.00269302	FALSE	0.3977881611721005	TRUE
enc_swing_bed_counts_5	1.3409299498194215e-05	0	1	0	0	0	1.8909472285055222e-05	0	9	0	0	0	-5.50017e-06	-0.000992883	FALSE	2.1031378817195256e-05	0	1	0	0	0	1.6825103053756205e-05	0	1	0	0	0	4.206275661999825e-06	0.000966821	FALSE	0.7388826803635273	TRUE
enc_advice_counts_1	0.0549409	0	94	0	0	0	0.0291084	0	81	0	0	0	0.0258325	0.0430783	FALSE	0.047989400185076136	0	74	0	0	0	0.048389	0	81	0	0	0	-0.000399596	-0.000606565	FALSE	0.9974056612642573	TRUE
enc_advice_counts_2	0.0445531	0	81	0	0	0	0.020681658803477776	0	80	0	0	0	0.023871483740355734	0.047573655233201124	FALSE	0.0365147	0	81	0	0	0	0.037057289475898036	0	51	0	0	0	-0.00054261	-0.000996374	FALSE	0.6357151686506023	TRUE
enc_advice_counts_3	0.037555	0	53	0	0	0	0.015534823292134512	0	67	0	0	0	0.022020154835808083	0.051362145802346694	FALSE	0.029717338268696897	0	53	0	0	0	0.029540674686632455	0	33	0	0	0	0.000176664	0.000389886	FALSE	0.8683042762925445	TRUE
enc_advice_counts_4	0.033131399215704974	0	49	0	0	0	0.0121362	0	64	0	0	0	0.020995207661828313	0.0544481	FALSE	0.026310254900311265	0	49	0	0	0	0.0274249	0	40	0	0	0	-0.00111466	-0.00268665	FALSE	0.25648	TRUE
enc_advice_counts_5	0.028198266922535967	0	51	0	0	0	0.00919531	0	51	0	0	0	0.019002959515626493	0.055801188685446444	FALSE	0.0247245	0	51	0	0	0	0.0250484	0	31	0	0	0	-0.000323883	-0.000803033	FALSE	0.8147017252310299	TRUE
enc_unknown_counts_1	0.8910598710323373	0	327	0	0	0	0.4551503060913175	0	346	0	0	0	0.4359095649410198	0.10809745347082672	TRUE	0.9171700176663582	0	327	0	0	0	0.9184361066711534	0	214	0	0	0	-0.00126609	-0.000259256	FALSE	0.557358	TRUE
enc_unknown_counts_2	0.7616482114974313	0	263	0	0	0	0.34602143550105835	0	216	0	0	0	0.415627	0.11554460603685308	TRUE	0.7620551863380163	0	263	0	0	0	0.7610288550517372	0	162	0	0	0	0.00102633	0.000235672	FALSE	0.6020499544020624	TRUE
enc_unknown_counts_3	0.6516144796595826	0	188	0	0	0	0.271314	0	221	0	0	0	0.38030067950364865	0.11646799570706652	TRUE	0.6320770589719862	0	181	0	0	0	0.6326196685454698	0	155	0	0	0	-0.00054261	-0.000136793	FALSE	0.45933729846359395	TRUE
enc_unknown_counts_4	0.5453174726152306	0	165	0	0	0	0.21183866714970376	0	219	0	0	0	0.3334788054655268	0.11361726295909684	TRUE	0.511428	0	165	0	0	0	0.5190039538992176	0	161	0	0	0	-0.0075755	-0.00211145	FALSE	0.46125500031318145	TRUE
enc_unknown_counts_5	0.43371485273609306	0	167	0	0	0	0.1616967423360716	0	220	0	0	0	0.27201811040002144	0.10510446804802127	TRUE	0.3965634727012703	0	167	0	0	0	0.40599394296290064	0	144	0	0	0	-0.00943047	-0.00296034	FALSE	0.3525524683661958	TRUE
enc_observation_counts_1	0.02373	0	17	0	0	0	0.0329947	0	103	0	0	0	-0.00926473	-0.0385624	FALSE	0.0343148	0	11	0	0	0	0.0330655	0	22	0	0	0	0.00124926	0.0049347	FALSE	0.013897323775511968	TRUE
enc_observation_counts_2	0.0200365	0	25	0	0	0	0.023334058196437593	0	54	0	0	0	-0.00329758	-0.0160693	FALSE	0.027845545553966518	0	11	0	0	0	0.0269118	0	25	0	0	0	0.000933793	0.00418348	FALSE	0.036864722042254265	TRUE
enc_observation_counts_3	0.0171475	0	25	0	0	0	0.016691068341369474	0	52	0	0	0	0.000456446	0.00254173	FALSE	0.022713889122570875	0	24	0	0	0	0.0226508	0	17	0	0	0	6.309413583949208e-05	0.000310837	FALSE	0.720744	TRUE
enc_observation_counts_4	0.014905181353326103	0	69	0	0	0	0.012173549291805672	0	66	0	0	0	0.00273163	0.016025527811379708	FALSE	0.0195886	0	69	0	0	0	0.018284680743669554	0	15	0	0	0	0.00130395	0.00626985	FALSE	0.0765312	TRUE
enc_observation_counts_5	0.012713505846454582	0	29	0	0	0	0.00882265	0	50	0	0	0	0.00389085	0.027498554813556387	FALSE	0.015895516110036173	0	29	0	0	0	0.016257255825691933	0	12	0	0	0	-0.00036174	-0.00211455	FALSE	0.4212694541500984	TRUE
enc_orders_counts_1	1.1442736331454044	0	295	0	0	1	0.6041991481052132	0	263	0	0	0	0.5400744850401912	0.1972844194724057	TRUE	1.1598006225288129	0	262	0	0	1	1.1651888617817785	0	262	0	0	1	-0.00538824	-0.00163521	FALSE	0.19971545179757133	TRUE
enc_orders_counts_2	0.9413223953180686	0	262	0	0	1	0.4441696677767142	0	263	0	0	0	0.4971527275413544	0.21887423744698753	TRUE	0.897758	0	262	0	0	1	0.8995162782872045	0	262	0	0	1	-0.00175822	-0.000665761	FALSE	0.1958207414213432	TRUE
enc_orders_counts_3	0.783614	0	260	0	0	1	0.32640654765844235	0	261	0	0	0	0.45720758633919767	0.23652374888678795	TRUE	0.7152561621939935	0	205	0	0	0	0.7282493480272567	0	234	0	0	0	-0.0129932	-0.00552304	FALSE	0.010106343969047112	TRUE
enc_orders_counts_4	0.6527557600390955	0	263	0	0	0	0.23820377539144338	0	261	0	0	0	0.41455198464765214	0.2379553114390915	TRUE	0.5586018339362329	0	224	0	0	0	0.5661478926558425	0	152	0	0	0	-0.00754606	-0.00382006	FALSE	0.010118899260577767	TRUE
enc_orders_counts_5	0.5146563643515263	0	256	0	0	0	0.17126	0	236	0	0	0	0.34339627170894826	0.23833915387483443	TRUE	0.4113948010431564	0	207	0	0	0	0.42607890973332213	0	213	0	0	0	-0.0146841	-0.00871642	FALSE	0.000852306	TRUE
enc_visits_counts_1	0.0356613	0	220	0	0	0	0.049442274339085115	0	360	0	0	0	-0.013781	-0.0120965	FALSE	0.0567721	0	211	0	0	0	0.0544376	0	233	0	0	0	0.00233448	0.00193155	FALSE	0.3812252223486192	TRUE
enc_visits_counts_2	0.0255179	0	95	0	0	0	0.0287881	0	354	0	0	0	-0.00327016	-0.00404501	FALSE	0.0372382	0	83	0	0	0	0.0365736	0	135	0	0	0	0.000664592	0.000776775	FALSE	0.16024285527496707	TRUE
enc_visits_counts_3	0.019389847074388834	0	127	0	0	0	0.017270113279269153	0	218	0	0	0	0.00211973	0.00341085	FALSE	0.0262345	0	108	0	0	0	0.0266762	0	112	0	0	0	-0.000441659	-0.000620999	FALSE	0.5576269975016145	TRUE
enc_visits_counts_4	0.015237433996448026	0	164	0	0	0	0.010452095503903998	0	176	0	0	0	0.00478534	0.00911706	FALSE	0.020227980146378395	0	128	0	0	0	0.0197653	0	176	0	0	0	0.00046269	0.000710675	FALSE	0.214664	TRUE
enc_visits_counts_5	0.00975899	0	137	0	0	0	0.00600514	0	268	0	0	0	0.00375385	0.00959363	FALSE	0.0118407	0	81	0	0	0	0.0110373	0	131	0	0	0	0.000803399	0.00177454	FALSE	0.35496750211319805	TRUE
enc_diagnostics_counts_1	1.0806569364816383	0	176	0	0	1	1.04281	0	365	0	0	1	0.0378438	0.0134603	FALSE	1.2374526793976612	0	93	0	0	1	1.223979978127366	0	127	0	0	1	0.0134727	0.00446469	FALSE	0.0688823	TRUE
enc_diagnostics_counts_2	0.9361389561009333	0	214	0	0	1	0.8100817926917657	0	324	0	0	0	0.12605716340916762	0.050807675657331006	FALSE	1.0295617060654496	0	69	0	0	1	1.0158324219735846	0	110	0	0	1	0.013729284517467022	0.00516968	FALSE	0.055379952758473176	TRUE
enc_diagnostics_counts_3	0.8385088262989141	0	108	0	0	1	0.6287955288783386	0	327	0	0	0	0.20971329742057554	0.0936689	FALSE	0.9024354336670312	0	108	0	0	1	0.8890047951543704	0	80	0	0	1	0.013430638238787651	0.00540116	FALSE	0.015458497263003928	TRUE
enc_diagnostics_counts_4	0.7506913238852402	0	89	0	0	1	0.48482341896633907	0	276	0	0	0	0.2658679049189011	0.13205754255812918	TRUE	0.7905484983595524	0	75	0	0	0	0.7825397493059645	0	235	0	0	0	0.00800875	0.00345322	FALSE	0.16400828143427804	TRUE
enc_diagnostics_counts_5	0.6832946946851497	0	73	0	0	0	0.37276104353537026	0	302	0	0	0	0.31053365114977943	0.16963581583033135	TRUE	0.697893	0	66	0	0	0	0.6878859258012955	0	302	0	0	0	0.010006730444729328	0.00457839	FALSE	0.17716158410517924	TRUE
enc_hospice_counts_1	0.000250307	0	8	0	0	0	0.000425463	0	22	0	0	0	-0.000175156	-0.00504109	FALSE	0.000458484	0	8	0	0	0	0.000391184	0	7	0	0	0	6.73004105919972e-05	0.00205109	FALSE	0.41639734693695385	TRUE
enc_hospice_counts_2	0.000166871	0	12	0	0	0	0.000227836	0	23	0	0	0	-6.09648e-05	-0.00224453	FALSE	0.000260789	0	12	0	0	0	0.000239758	0	4	0	0	0	2.103137921949383e-05	0.000799567	FALSE	0.7591777535949505	TRUE
enc_hospice_counts_3	9.833486298675757e-05	0	7	0	0	0	0.000116224	0	21	0	0	0	-1.78892e-05	-0.00103832	FALSE	0.000159838	0	7	0	0	0	0.000164045	0	3	0	0	0	-4.20628e-06	-0.000237623	FALSE	0.6167094940180675	TRUE
enc_hospice_counts_4	7.449610832330119e-05	0	2	0	0	0	6.595254967714382e-05	0	16	0	0	0	8.543558646157372e-06	0.000706988	FALSE	0.000100951	0	2	0	0	0	9.253806679565912e-05	0	2	0	0	0	8.41255132399965e-06	0.00080447	FALSE	0.777553	TRUE
enc_hospice_counts_5	5.2147275826310835e-05	0	2	0	0	0	3.80495478906599e-05	0	7	0	0	0	1.4097727935650936e-05	0.00180361	FALSE	6.730041221502482e-05	0	2	0	0	0	9.674434255909817e-05	0	1	0	0	0	-2.94439e-05	-0.00317093	FALSE	0.27429882739587585	TRUE
enc_long_term_counts_1	8.939532998796143e-06	0	1	0	0	0	2.2137918772747578e-05	0	4	0	0	0	-1.31984e-05	-0.00304666	FALSE	2.1031378817195256e-05	0	1	0	0	0	2.944393034407336e-05	0	2	0	0	0	-8.41255e-06	-0.00155036	FALSE	0.5929800980174267	TRUE
enc_long_term_counts_2	7.449610832330119e-06	0	2	0	0	0	1.3374992591868327e-05	0	4	0	0	0	-5.92538e-06	-0.0015849	FALSE	1.6825103053756205e-05	0	2	0	0	0	2.5237654580634307e-05	0	1	0	0	0	-8.41255e-06	-0.00167458	FALSE	0.5637028616507731	TRUE
enc_long_term_counts_3	5.959688665864095e-06	0	2	0	0	0	9.685339463077065e-06	0	3	0	0	0	-3.72565e-06	-0.00111538	FALSE	4.206275763439051e-06	0	1	0	0	0	4.206275763439051e-06	0	1	0	0	0	0	0	FALSE	1	TRUE
enc_long_term_counts_4	5.959688665864095e-06	0	1	0	0	0	6.226289654835256e-06	0	3	0	0	0	-2.66601e-07	-9.60316e-05	FALSE	1.2618827290317154e-05	0	1	0	0	0	1.2618827290317154e-05	0	1	0	0	0	0	0	FALSE	1	TRUE
enc_long_term_counts_5	2.9798443329320477e-06	0	1	0	0	0	3.689653128791263e-06	0	1	0	0	0	-7.09809e-07	-0.000388696	FALSE	8.412551526878102e-06	0	1	0	0	0	4.206275763439051e-06	0	1	0	0	0	4.206275661999825e-06	0.00167457	FALSE	0.5637028616507731	TRUE
enc_inpatient_counts_1	0.0898036	0	131	0	0	0	0.1979245239943908	0	363	0	0	0	-0.108121	-0.0987613	FALSE	0.14884327416505427	0	131	0	0	0	0.14661394801043157	0	129	0	0	0	0.00222933	0.00207778	FALSE	0.051723217285133585	TRUE
enc_inpatient_counts_2	0.0755227	0	164	0	0	0	0.1314983150968384	0	362	0	0	0	-0.0559757	-0.0638249	FALSE	0.11719946159670228	0	54	0	0	0	0.11309413645158577	0	169	0	0	0	0.00410533	0.0044705	FALSE	0.00346245	TRUE
enc_inpatient_counts_3	0.0648831	0	51	0	0	0	0.0924961	0	363	0	0	0	-0.027613	-0.0385943	FALSE	0.0948431	0	48	0	0	0	0.0926643	0	117	0	0	0	0.00217885	0.00284429	FALSE	0.2692569364081323	TRUE
enc_inpatient_counts_4	0.0571206	0	93	0	0	0	0.0662724	0	365	0	0	0	-0.00915176	-0.0145926	FALSE	0.0810339	0	51	0	0	0	0.0797426	0	78	0	0	0	0.00129133	0.00178839	FALSE	0.11850018454333824	TRUE
enc_inpatient_counts_5	0.0483077	0	53	0	0	0	0.0471478	0	128	0	0	0	0.00115998	0.00227393	FALSE	0.0646336	0	53	0	0	0	0.0667872	0	80	0	0	0	-0.00215361	-0.00336559	FALSE	0.8442700610207319	TRUE
enc_clinic_counts_1	3.3445728095164307	0	287	0	2	4	3.191197825133963	0	350	0	0	4	0.15337498438246744	0.027128	FALSE	3.5756162193993437	0	287	0	1	5	3.539644149070413	0	225	0	1	5	0.0359721	0.00600257	FALSE	0.20667565306846136	TRUE
enc_clinic_counts_2	2.9223884644266183	0	155	0	1	4	2.4551745194399754	0	304	0	0	3	0.4672139449866428	0.0920481	FALSE	2.9772103979136872	0	122	0	1	4	2.958164381256835	0	246	0	1	4	0.019046016037464142	0.0035323	FALSE	0.4914152067437876	TRUE
enc_clinic_counts_3	2.567392159433591	0	136	0	1	3	1.843097731301472	0	269	0	0	2	0.7242944281321191	0.15922373791889907	TRUE	2.50834	0	136	0	0	3	2.5139143602254563	0	198	0	0	3	-0.00557332	-0.00112748	FALSE	0.3514501678535187	TRUE
enc_clinic_counts_4	2.2759112363970107	0	133	0	0	3	1.387695836987435	0	294	0	0	1	0.8882153994095756	0.21606201124037075	TRUE	2.1298645579204174	0	133	0	0	3	2.1377092622192313	0	173	0	0	3	-0.0078447	-0.00173855	FALSE	0.25597891297891506	TRUE
enc_clinic_counts_5	1.9828912237624707	0	132	0	0	3	1.0192051057419995	0	218	0	0	0	0.9636861180204712	0.26324167720504016	TRUE	1.7838899638260284	0	131	0	0	2	1.7857575502649954	0	218	0	0	2	-0.00186759	-0.000462043	FALSE	0.31219768913298473	TRUE
enc_emergency_counts_1	0.11215389108072994	0	45	0	0	0	0.1774815396276817	0	243	0	0	0	-0.0653276	-0.0976259	FALSE	0.15534617649533103	0	45	0	0	0	0.15251955918229998	0	46	0	0	0	0.00282662	0.0045917	FALSE	0.13275849334307804	TRUE
enc_emergency_counts_2	0.0999201	0	33	0	0	0	0.13205937297573522	0	155	0	0	0	-0.0321392	-0.0563921	FALSE	0.13309497770673845	0	33	0	0	0	0.13224531000252376	0	58	0	0	0	0.000849668	0.0014827	FALSE	0.5511071324479828	TRUE
enc_emergency_counts_3	0.0901314	0	31	0	0	0	0.0994984	0	83	0	0	0	-0.00936706	-0.0186842	FALSE	0.11608900479515437	0	31	0	0	0	0.11756961386388491	0	56	0	0	0	-0.00148061	-0.00277169	FALSE	0.6662077199268601	TRUE
enc_emergency_counts_4	0.0798896	0	57	0	0	0	0.0756865	0	101	0	0	0	0.00420308	0.00933469	FALSE	0.10023134516698914	0	55	0	0	0	0.0991672	0	31	0	0	0	0.00106419	0.00220286	FALSE	0.2396401614545891	TRUE
enc_emergency_counts_5	0.0693544	0	57	0	0	0	0.0565479	0	85	0	0	0	0.012806532471651498	0.032008740776832245	FALSE	0.0847985	0	25	0	0	0	0.0848196	0	31	0	0	0	-2.10314e-05	-4.78922e-05	FALSE	0.7290716864613186	TRUE
enc_psych_counts_1	0.00217827	0	41	0	0	0	0.00232494	0	82	0	0	0	-0.000146676	-0.00107478	FALSE	0.00219568	0	21	0	0	0	0.00302011	0	49	0	0	0	-0.00082443	-0.00502893	FALSE	0.4612145126878505	TRUE
enc_psych_counts_2	0.00194286	0	36	0	0	0	0.00165619	0	41	0	0	0	0.000286665	0.00238007	FALSE	0.00222091	0	28	0	0	0	0.00204004	0	22	0	0	0	0.00018087	0.00140579	FALSE	0.4949169233232976	TRUE
enc_psych_counts_3	0.00171192	0	33	0	0	0	0.00119683	0	49	0	0	0	0.000515089	0.00481444	FALSE	0.0016741	0	23	0	0	0	0.00172457	0	43	0	0	0	-5.04753e-05	-0.000442934	FALSE	0.9204216301566488	TRUE
enc_psych_counts_4	0.00120237	0	48	0	0	0	0.000884133	0	31	0	0	0	0.000318234	0.00376958	FALSE	0.00117776	0	16	0	0	0	0.00138386	0	16	0	0	0	-0.000206108	-0.00294416	FALSE	0.18383164404271324	TRUE
enc_psych_counts_5	0.00106827	0	23	0	0	0	0.00063439	0	24	0	0	0	0.000433884	0.00649921	FALSE	0.00111887	0	23	0	0	0	0.00113569	0	19	0	0	0	-1.68251e-05	-0.000226945	FALSE	0.9240269778909429	TRUE
enc_palliative_counts_1	0.000114724	0	12	0	0	0	0.000249513	0	25	0	0	0	-0.000134789	-0.00351507	FALSE	0.000307058	0	12	0	0	0	0.000399596	0	10	0	0	0	-9.25381e-05	-0.00187356	FALSE	0.30487041894567657	TRUE
enc_palliative_counts_2	4.022789849458264e-05	0	10	0	0	0	9.224132821978157e-05	0	14	0	0	0	-5.20134e-05	-0.00251939	FALSE	7.571296374190291e-05	0	10	0	0	0	0.000286027	0	14	0	0	0	-0.000210314	-0.00516625	FALSE	0.0632537	TRUE
enc_palliative_counts_3	7.449610832330119e-06	0	3	0	0	0	2.5135761939890476e-05	0	11	0	0	0	-1.76862e-05	-0.00207173	FALSE	0	0	0	0	0	0	5.468158492470766e-05	0	7	0	0	0	-5.46816e-05	-0.00435389	FALSE	0.10880943004054568	TRUE
enc_palliative_counts_4	1.638914383112626e-05	0	3	0	0	0	5.073273052087986e-06	0	5	0	0	0	1.1315870779038274e-05	0.00235832	FALSE	2.944393034407336e-05	0	3	0	0	0	2.944393034407336e-05	0	4	0	0	0	0	0	FALSE	1	TRUE
enc_palliative_counts_5	1.0429455165262167e-05	0	4	0	0	0	2.536636526043993e-06	0	6	0	0	0	7.892818639218173e-06	0.00181641	FALSE	0	0	0	0	0	0	0	0	0	0	0	0	0		FALSE	1	TRUE
visits_counts_all	0.00752684	0	2	0	0	0.00735294	0.0366889	0	14	0	0	0.017341040074825287	-0.029162	-0.281903	TRUE	0.010646546379680835	0	2	0	0	0.010416666977107525	0.010352	0	2.7919464111328125	0	0	0.010101010091602802	0.000294595	0.00927618	FALSE	0.011469363272486219	TRUE
vaccinations_counts_all	0.0443984	0	2	0.017241379246115685	0.037037	0.0625	0.032371629623684346	0	5	0	0.014925372786819935	0.047619	0.012026742256145723	0.21622866938048294	TRUE	0.0411322	0	2	0.012048192322254181	0.031746	0.058139536529779434	0.041578952445790185	0	2	0.012578615918755531	0.032258063554763794	0.0588235	-0.000446724	-0.00864443	FALSE	2.8209471740208025e-06	TRUE
other_procedures_counts_all	0.1187713367935468	0	21.5	0.013888888992369175	0.0666667	0.15853658318519592	0.14524797976635745	0	29.68000030517578	0	0.024000000208616257	0.14851485192775726	-0.0264766	-0.0759885	FALSE	0.13108967293963564	0	21.5	0.00694444	0.0621469	0.17307692766189575	0.12945584264082105	0	20	0.00704225	0.0620155	0.17105263471603394	0.00163383	0.00718398	FALSE	0.0907445	TRUE
elective_procedures_counts_all	0.047560095219230686	0	15	0	0.00689655	0.046666666865348816	0.0441129	0	25.5	0	0	0.018518518656492233	0.00344724	0.019345262274749808	FALSE	0.0487785	0	15	0	0	0.043478261679410934	0.0480199	0	9	0	0	0.043478261679410934	0.000758579	0.005583	FALSE	0.5430093461926344	TRUE
critical_procedures_counts_all	0.15976468679302286	0	21.5	0.019480518996715546	0.0833333	0.20645160973072052	0.1946167448219893	0	29.33333396911621	0	0.0344828	0.19083969295024872	-0.0348521	-0.0773148	FALSE	0.1762350480497003	0	21.5	0.012269938364624977	0.0814815	0.22499999403953552	0.17440686514767012	0	20.66666603088379	0.012195121496915817	0.0804598	0.22368420660495758	0.00182818	0.00606582	FALSE	0.1524063824118041	TRUE
prescriptions_counts_all	0.25674421523509344	0	10.709301948547363	0.0330578	0.13953489065170288	0.3333333432674408	0.2356760873919209	0	30.20689582824707	0	0.0714286	0.3191489279270172	0.0210681	0.0551087	FALSE	0.29315976996841975	0	10.709301948547363	0.0208333	0.14788731932640076	0.3877550959587097	0.29146377588297323	0	12.70588207244873	0.020618556067347527	0.14606741070747375	0.38372093439102173	0.00169599	0.00394687	FALSE	0.039174548264288525	TRUE
diagnoses_counts_all	0.3639042982932136	0	22	0.1111111119389534	0.2549019753932953	0.47716131806373596	0.3954017947386959	0	30.11111068725586	0.019999999552965164	0.18987341225147247	0.5	-0.0314975	-0.054611	FALSE	0.38636361471332026	0	22	0.083871	0.25	0.5147058963775635	0.3825451545525762	0	14.375	0.0839695	0.25	0.5111111402511597	0.00381846	0.00788772	FALSE	0.11678724261269002	TRUE
well_visit_counts_all	0.0354623	0	4.184713363647461	0	0.0238095	0.0531915	0.017068169927823625	0	13.016666412353516	0	0	0.0181818	0.018394165234562262	0.33782008383556006	TRUE	0.0250418	0	2.25	0	0.010526316240429878	0.0368098	0.025558557719543958	0	5	0	0.011627906933426857	0.0377358	-0.000516754	-0.0116847	FALSE	1.1684834568846884e-10	TRUE
enc_reports_counts_all	0.12104419461480324	0	10.5	0	0.042016807943582535	0.156522	0.10761108980083045	0	15.75	0	0	0.0987654	0.013433104813972793	0.0562744	FALSE	0.12014959742412226	0	10.5	0	0.0285714	0.1494845300912857	0.11972983371297519	0	5.642857074737549	0	0.028985507786273956	0.1492537260055542	0.000419764	0.00186058	FALSE	0.9159816406902082	TRUE
enc_surgery_counts_all	0.00756792	0	2.3125	0	0	0.00900901	0.011519333489215366	0	16.153846740722656	0	0	0	-0.00395141	-0.078156	FALSE	0.00828268	0	1.9729729890823364	0	0	0.00900901	0.00821779	0	1.8888888359069824	0	0	0.00909091	6.488697545137256e-05	0.00267076	FALSE	0.5013854033963963	TRUE
enc_urgent_counts_all	0.00134104	0	2	0	0	0	0.000995467	0	3.384615421295166	0	0	0	0.000345574	0.0314651	FALSE	0.00133517	0	2	0	0	0	0.00131879	0	1	0	0	0	1.638770118006505e-05	0.00176246	FALSE	0.7800914294211061	TRUE
enc_ambulatory_counts_all	0.14393992692443439	0	10.438201904296875	0.0070922	0.0654206	0.18709677457809448	0.15174246836143043	0	29.81818199157715	0	0.028169013559818268	0.1666666716337204	-0.00780254	-0.0267432	FALSE	0.15625912044829002	0	10.399999618530273	0	0.0606061	0.20000000298023224	0.15504418230308276	0	10.608695983886719	0	0.0606061	0.20000000298023224	0.00121494	0.00451104	FALSE	0.8328800630919594	TRUE
enc_other_patient_counts_all	0.27194611749565867	0	12.25	0.0357143	0.1597222238779068	0.37593984603881836	0.2773290069359249	0	25.875	0	0.0860927	0.3448275923728943	-0.00538289	-0.0122169	FALSE	0.2761594541520298	0	12.25	0.0188679	0.13684210181236267	0.3741007149219513	0.27467752741172413	0	25.875	0.0192308	0.13793103396892548	0.3734177350997925	0.00148193	0.00365108	FALSE	0.5596665185942482	TRUE
enc_prescriptions_counts_all	0.0587792	0	3.4275362491607666	0	0	0.0650406	0.0459498	0	6.82609	0	0	0.00961538	0.012829384993979204	0.0965819	FALSE	0.0631231	0	3.4275362491607666	0	0	0.0652174	0.0629536	0	3.5	0	0	0.0649351	0.000169491	0.00120437	FALSE	0.7629124285253308	TRUE
enc_assisted_living_counts_all	0.0001396	0	1.045454502105713	0	0	0	0.00079576	0	10.913043022155762	0	0	0	-0.00065616	-0.0397721	FALSE	0.000249997	0	1.045454502105713	0	0	0	0.000259343	0	1.125	0	0	0	-9.34602e-06	-0.00137163	FALSE	0.5929324976552559	TRUE
enc_rehab_counts_all	0.000256792	0	1.2000000476837158	0	0	0	0.000719347	0	19	0	0	0	-0.000462556	-0.0155666	FALSE	0.000284201	0	0.6551724076271057	0	0	0	0.000302077	0	2.049999952316284	0	0	0	-1.78762e-05	-0.00280983	FALSE	0.7805336935238406	TRUE
enc_swing_bed_counts_all	2.6001358723492435e-06	0	0.2982456088066101	0	0	0	2.126478396526374e-05	0	2.142857074737549	0	0	0	-1.86646e-05	-0.00915905	FALSE	5.573811014775568e-06	0	0.2982456088066101	0	0	0	3.477012833151498e-06	0	0.1034482792019844	0	0	0	2.09679842555488e-06	0.00360546	FALSE	0.7756597661433516	TRUE
enc_advice_counts_all	0.00236302	0	1.92188	0	0	0	0.00162955	0	4.75	0	0	0	0.000733464	0.0315021	FALSE	0.00227689	0	1.899999976158142	0	0	0	0.00227643	0	1.7999999523162842	0	0	0	4.555727741717419e-07	2.0168978977611756e-05	FALSE	0.9540615052240736	TRUE
enc_unknown_counts_all	0.0433349	0	11.25	0	0	0.00680272	0.0298428	0	20.5	0	0	0	0.013492006104993518	0.0625162	FALSE	0.0434073	0	11.25	0	0	0	0.0433009	0	8.375	0	0	0	0.000106379	0.000473968	FALSE	0.9388656938171471	TRUE
enc_observation_counts_all	0.00120603	0	2	0	0	0	0.00470962	0	21.75	0	0	0	-0.00350359	-0.0960541	FALSE	0.00175703	0	2	0	0	0	0.00170393	0	1	0	0	0	5.309873085934669e-05	0.00529285	FALSE	0.021053538930771127	TRUE
enc_orders_counts_all	0.0529722	0	10.818181991577148	0	0.012987012974917889	0.0666667	0.0392749	0	16	0	0	0.013605441898107529	0.013697256036689857	0.10390627528028845	TRUE	0.0522673	0	10.818181991577148	0	0	0.060241	0.0522818	0	9.571428298950195	0	0.00617284	0.061349693685770035	-1.45458e-05	-0.000114324	FALSE	0.021927951987457645	TRUE
enc_visits_counts_all	0.00123211	0	7.754716873168945	0	0	0	0.00247151	0	25.205883026123047	0	0	0	-0.0012394	-0.027471	FALSE	0.00190692	0	3.6956522464752197	0	0	0	0.00185428	0	4.07692	0	0	0	5.264575520413928e-05	0.00171116	FALSE	0.10596893728275228	TRUE
enc_diagnostics_counts_all	0.0670428	0	7.5333333015441895	0	0.0165289	0.0826446	0.0789855	0	28	0	0	0.0735294	-0.0119427	-0.0686379	FALSE	0.0746635	0	5	0	0.014285714365541935	0.0882353	0.0740547	0	11.85314655303955	0	0.014184396713972092	0.0873786	0.000608823	0.00399952	FALSE	0.15068666313585108	TRUE
enc_hospice_counts_all	9.5398058526561e-06	0	0.5	0	0	0	6.761626193336025e-05	0	2	0	0	0	-5.80765e-05	-0.0129893	FALSE	1.6928969373871834e-05	0	0.5	0	0	0	2.0870784671070363e-05	0	1	0	0	0	-3.94182e-06	-0.00203394	FALSE	0.9252652872919663	TRUE
enc_long_term_counts_all	3.794325235088818e-07	0	0.023255813866853714	0	0	0	4.074097743396395e-06	0	1	0	0	0	-3.69467e-06	-0.00437048	FALSE	8.435299893623497e-07	0	0.0190476	0	0	0	1.0488384643895047e-06	0	0.0625	0	0	0	-2.05308e-07	-0.00159027	FALSE	0.9374359671869268	TRUE
enc_inpatient_counts_all	0.00532655	0	6	0	0	0	0.0415252	0	27	0	0	0.00854701	-0.0361986	-0.181389	TRUE	0.00852135	0	6	0	0	0	0.00835679	0	8.5	0	0	0	0.00016456	0.00335146	FALSE	0.000722791	TRUE
enc_clinic_counts_all	0.18452190335921567	0	9	0.029411764815449715	0.1120000034570694	0.24626865983009338	0.2261664314008987	0	23	0	0.0864198	0.2971014380455017	-0.0416445	-0.128446	TRUE	0.1898880272483335	0	9	0.014492753893136978	0.10204081982374191	0.25531914830207825	0.18806647648576913	0	10.510791778564453	0.014598540030419827	0.10144927352666855	0.2530864179134369	0.00182155	0.00665005	FALSE	0.13901417864119744	TRUE
enc_emergency_counts_all	0.00671746	0	2.050279378890991	0	0	0.00699301	0.018192718626499568	0	11.625	0	0	0.00840336	-0.0114753	-0.184516	TRUE	0.00926592	0	2	0	0	0.00833333	0.00912217	0	2.6644294261932373	0	0	0.00826446	0.00014375	0.00483543	FALSE	0.16439588147615347	TRUE
enc_psych_counts_all	0.000107661	0	1	0	0	0	0.000351614	0	7	0	0	0	-0.000243953	-0.020739	FALSE	0.000124242	0	1	0	0	0	0.000135599	0	1	0	0	0	-1.1357e-05	-0.00237961	FALSE	0.8071518179896653	TRUE
enc_palliative_counts_all	2.132376609490556e-06	0	0.20183485746383667	0	0	0	9.709273124121855e-06	0	2	0	0	0	-7.5769e-06	-0.00558023	FALSE	4.8177752184234305e-06	0	0.20183485746383667	0	0	0	1.1497444128945923e-05	0	0.5	0	0	0	-6.67967e-06	-0.00557701	FALSE	0.0521363	TRUE
months_since_chickenpox_diagnosis	-0.889019	-1	185	-1	-1	-1	-0.973679	-1	175	-1	-1	-1	0.0846605	0.0360884	FALSE	-0.930916	-1	173	-1	-1	-1	-0.925339	-1	164	-1	-1	-1	-0.00557752	-0.0023858	FALSE	0.366452	TRUE
months_since_diabetes_diagnosis	5.640791685042373	-1	198	-1	-1	-1	6.3806700456202545	-1	198	-1	-1	-1	-0.739878	-0.0342563	FALSE	10.383797425759234	-1	195	-1	-1	-1	10.01696391015395	-1	197	-1	-1	-1	0.36683350801467896	0.013092015943450571	FALSE	2.988959728166408e-07	TRUE
months_since_depression_diagnosis	9.607977639248126	-1	197	-1	-1	-1	4.025058279224186	-1	199	-1	-1	-1	5.582919360023941	0.23136640863436497	TRUE	9.114271893665348	-1	194	-1	-1	-1	9.162189787162447	-1	194	-1	-1	-1	-0.0479179	-0.00173493	FALSE	0.6520287559473099	TRUE
months_since_mci_diagnosis	-0.931958	-1	172	-1	-1	-1	-0.923911	-1	169	-1	-1	-1	-0.00804695	-0.00376235	FALSE	-0.913603	-1	156	-1	-1	-1	-0.909868	-1	169	-1	-1	-1	-0.00373517	-0.00142644	FALSE	0.6148996228124164	TRUE
months_since_stroke_diagnosis	-0.255985	-1	190	-1	-1	-1	-0.320945	-1	196	-1	-1	-1	0.0649597	0.00990127	FALSE	0.0504921	-1	187	-1	-1	-1	0.0332338	-1	188	-1	-1	-1	0.017258349806070328	0.00210738	FALSE	0.26142336341144357	TRUE
months_since_hypertension_diagnosis	28.271854178337723	-1	198	-1	-1	52	17.776350753185035	-1	200	-1	-1	28	10.495503425152688	0.28115716458996093	TRUE	31.33450408008749	-1	197	-1	5	59	31.088230840413896	-1	195	-1	4	58	0.2462732344865799	0.00578408	FALSE	0.026366303249228736	TRUE
months_since_hyperlipidemia_diagnosis	34.87056897147693	-1	198	-1	10	65	17.287157170690964	-1	199	-1	-1	27	17.583411800785964	0.4559872767242521	TRUE	33.110031967695804	-1	195	-1	11	61	33.15593926137797	-1	195	-1	11	61	-0.0459073	-0.00106875	FALSE	0.8401309043023886	TRUE
months_since_bacterial_infection_diagnosis	23.65825655267769	-1	198	-1	-1	41	8.429702076652083	-1	198	-1	-1	0	15.228554476025606	0.46428992106903655	TRUE	19.222722301674096	-1	197	-1	-1	28	19.5508	-1	197	-1	-1	29	-0.328106	-0.00912506	FALSE	0.00560173	TRUE
months_since_viral_infection_diagnosis	22.442952370168182	-1	197	-1	-1	38	7.774948454392774	-1	200	-1	-1	-1	14.668003915775408	0.46434646927205364	TRUE	18.185871119710608	-1	197	-1	-1	25	18.523504668966098	-1	195	-1	-1	26	-0.337634	-0.00969558	FALSE	0.000882385	TRUE
months_since_other_infection_diagnosis	2.7789983551259283	-1	194	-1	-1	-1	0.5617296263695819	-1	197	-1	-1	-1	2.2172687287563466	0.16200013184724202	TRUE	2.4034154959199125	-1	194	-1	-1	-1	2.404168419281568	-1	197	-1	-1	-1	-0.000752923	-4.90497e-05	FALSE	0.693871	TRUE
months_since_atrial_fibrillation_diagnosis	1.2238041884691944	-1	193	-1	-1	-1	0.9534794697322765	-1	191	-1	-1	-1	0.2703247187369179	0.023152787543700364	FALSE	2.0852023218642213	-1	193	-1	-1	-1	2.004080087490536	-1	191	-1	-1	-1	0.0811222	0.00556077	FALSE	0.0414601	TRUE
months_since_atherosclerosis_diagnosis	0.0420903	-1	191	-1	-1	-1	0.018313823908075982	-1	188	-1	-1	-1	0.0237765	0.00303286	FALSE	0.5063640952300833	-1	177	-1	-1	-1	0.5008580802557415	-1	180	-1	-1	-1	0.00550601	0.000561179	FALSE	0.6325171010236587	TRUE
months_since_ihd_diagnosis	4.0451714602429165	-1	197	-1	-1	-1	3.8593409679943345	-1	194	-1	-1	-1	0.18583049224858206	0.010309122003244095	FALSE	6.30423	-1	191	-1	-1	-1	6.165601076806595	-1	191	-1	-1	-1	0.1386304348707199	0.0061383	FALSE	0.0226921	TRUE
months_since_heart_failure_diagnosis	0.020584764651894585	-1	186	-1	-1	-1	0.46365380353657865	-1	191	-1	-1	-1	-0.443069	-0.0526541	FALSE	0.7539034239084714	-1	185	-1	-1	-1	0.6921174392193152	-1	185	-1	-1	-1	0.061786	0.00588376	FALSE	0.012716004199588897	TRUE
months_since_copd_diagnosis	0.8697122662312121	-1	196	-1	-1	-1	1.8657070032614227	-1	192	-1	-1	-1	-0.995995	-0.0837244	FALSE	2.423193404559603	-1	191	-1	-1	-1	2.258050811811222	-1	181	-1	-1	-1	0.16514259576797485	0.010990677260940183	FALSE	2.26865950176198e-05	TRUE
months_since_asthma_diagnosis	4.6577693481292535	-1	197	-1	-1	-1	2.405829559702162	-1	196	-1	-1	-1	2.2519397884270913	0.12139106573051543	TRUE	6.726722469925129	-1	194	-1	-1	-1	6.6535711281231595	-1	196	-1	-1	-1	0.0731513	0.00299188	FALSE	0.29275733265441495	TRUE
months_since_b12_deficiency_diagnosis	0.9778165488634873	-1	193	-1	-1	-1	-0.129276	-1	196	-1	-1	-1	1.1070925397601907	0.11543974121149846	TRUE	0.9585387397997813	-1	193	-1	-1	-1	0.9824177673088248	-1	196	-1	-1	-1	-0.023879	-0.00211294	FALSE	0.7400377102818323	TRUE
months_since_brain_injury_diagnosis	0.6814874190972263	-1	191	-1	-1	-1	-0.176094	-1	187	-1	-1	-1	0.8575811879418415	0.0932118	FALSE	0.7137	-1	189	-1	-1	-1	0.7247791705224195	-1	187	-1	-1	-1	-0.0110793	-0.00102138	FALSE	0.8467290071166113	TRUE
months_since_anxiety_diagnosis	10.587024863821114	-1	196	-1	-1	-1	3.5394293628591678	-1	196	-1	-1	-1	7.047595500961946	0.29563611329044104	TRUE	9.249966349793892	-1	194	-1	-1	-1	9.400458484058214	-1	192	-1	-1	-1	-0.150492	-0.00557525	FALSE	0.0863141	TRUE
months_since_obesity_diagnosis	12.691601010763197	-1	197	-1	-1	5	4.380552437926775	-1	197	-1	-1	-1	8.311048572836423	0.3452300662989263	TRUE	12.406624884327417	-1	197	-1	-1	8	12.491267771515101	-1	197	-1	-1	8	-0.0846429	-0.00299047	FALSE	0.3285085800775517	TRUE
months_since_alcohol_disorder_diagnosis	0.15198547027903261	-1	195	-1	-1	-1	-0.141944	-1	192	-1	-1	-1	0.29392942398679966	0.034735247550324026	FALSE	0.5186169765289812	-1	189	-1	-1	-1	0.5102843442416085	-1	192	-1	-1	-1	0.00833263	0.000778588	FALSE	0.9289467826624513	TRUE
months_since_tobacco_use_diagnosis	8.761819552546575	-1	197	-1	-1	-1	5.83215	-1	194	-1	-1	-1	2.929672711731355	0.12764584404794066	TRUE	11.905914023723396	-1	197	-1	-1	1	11.744367796752755	-1	194	-1	-1	-1	0.1615462303161621	0.00563494	FALSE	0.017147288155762407	TRUE
months_since_substance_use_disorder_diagnosis	-0.284648	-1	195	-1	-1	-1	-0.436989	-1	193	-1	-1	-1	0.15234123220359846	0.023989731361146488	FALSE	-0.0199546	-1	180	-1	-1	-1	-0.0236729	-1	193	-1	-1	-1	0.00371835	0.000457395	FALSE	0.8057417616558387	TRUE
months_since_herpes_simplex_diagnosis	1.632547945695317	-1	195	-1	-1	-1	-0.435545	-1	193	-1	-1	-1	2.068093279886802	0.1796056117273436	TRUE	0.6571674939009001	-1	175	-1	-1	-1	0.717494	-1	185	-1	-1	-1	-0.0603264	-0.00514276	FALSE	0.0970543	TRUE
months_since_herpes_zoster_diagnosis	0.8645943835894013	-1	193	-1	-1	-1	-0.217373	-1	200	-1	-1	-1	1.0819672998289716	0.11394288549578957	TRUE	0.629364	-1	193	-1	-1	-1	0.6822368974509969	-1	183	-1	-1	-1	-0.0528729	-0.00487237	FALSE	0.11637167126792247	TRUE
months_since_mobility_problems_diagnosis	1.2559924669535263	-1	187	-1	-1	-1	0.21433079723488171	-1	195	-1	-1	-1	1.0416616697186445	0.1089946413589685	TRUE	1.5486666105829898	-1	182	-1	-1	-1	1.5434970976697233	-1	187	-1	-1	-1	0.00516951	0.000444167	FALSE	0.8666089428385767	TRUE
months_since_falls_fractures_diagnosis	12.819811793031931	-1	197	-1	-1	-1	6.065238371193402	-1	199	-1	-1	-1	6.754573421838529	0.2559429932263828	TRUE	12.387599899049382	-1	194	-1	-1	-1	12.423441574829646	-1	195	-1	-1	-1	-0.0358417	-0.00119061	FALSE	0.8480354478341495	TRUE
months_since_ulcers_weight_loss_diagnosis	0.6334061408632014	-1	191	-1	-1	-1	0.0468378	-1	194	-1	-1	-1	0.5865683004264017	0.062718	FALSE	0.7785984689156221	-1	190	-1	-1	-1	0.7374863296037688	-1	187	-1	-1	-1	0.0411121	0.00378742	FALSE	0.15094069287656298	TRUE
months_since_incontinence_diagnosis	1.2809754818408285	-1	193	-1	-1	-1	0.26933891331874843	-1	192	-1	-1	-1	1.01164	0.0884395	FALSE	1.273117691595861	-1	180	-1	-1	-1	1.294923025153529	-1	185	-1	-1	-1	-0.0218053	-0.0016514	FALSE	0.7718264761296532	TRUE
months_since_dependence_care_diagnosis	-0.87336	-1	115	-1	-1	-1	-0.928018	-1	152	-1	-1	-1	0.054658269605728727	0.0301451	FALSE	-0.820039	-1	115	-1	-1	-1	-0.81235	-1	112	-1	-1	-1	-0.00768907	-0.00308765	FALSE	0.4531840540830232	TRUE
months_since_cognitive_decline_diagnosis	-0.98949	-1	125	-1	-1	-1	-0.984566	-1	146	-1	-1	-1	-0.00492414	-0.00601801	FALSE	-0.982813	-1	109	-1	-1	-1	-0.982191	-1	130	-1	-1	-1	-0.000622529	-0.000608148	FALSE	0.9829014452927799	TRUE
months_since_general_examination_diagnosis	42.338799361121374	-1	197	-1	30	74	12.034349056405803	-1	199	-1	-1	12	30.304450304715573	0.813287	TRUE	28.863666189955413	-1	197	-1	6	52	29.77985614536889	-1	197	-1	7	53	-0.91619	-0.0227566	FALSE	1.0659246136868423e-14	TRUE
months_since_immunization_encounter_diagnosis	17.245266517277138	-1	192	-1	2	33	3.940291035226733	-1	176	-1	-1	-1	13.304975482050406	0.6881743683680598	TRUE	13.324371161773366	-1	170	-1	-1	25	13.467325649869606	-1	174	-1	-1	25	-0.142954	-0.006647	FALSE	0.026223066973446466	TRUE
months_since_drug_therapy_diagnosis	13.923334565002325	-1	195	-1	-1	14	7.388319849572842	-1	193	-1	-1	0	6.535014715429482	0.25653926861617254	TRUE	15.004748885336923	-1	191	-1	-1	20	14.8791	-1	191	-1	-1	19	0.12568773329257965	0.00424113	FALSE	0.10015627930780872	TRUE
months_since_donepezil_first	-0.916453	-1	186	-1	-1	-1	-0.841521	-1	172	-1	-1	-1	-0.0749315	-0.0314326	FALSE	-0.86261	-1	170	-1	-1	-1	-0.869101	-1	172	-1	-1	-1	0.00649028	0.00240591	FALSE	0.29166175503974534	TRUE
months_since_donepezil_last	-0.956333	-1	152	-1	-1	-1	-0.916955	-1	170	-1	-1	-1	-0.0393782	-0.0250581	FALSE	-0.931741	-1	140	-1	-1	-1	-0.934508	-1	165	-1	-1	-1	0.00276773	0.00157484	FALSE	0.18465070474420797	TRUE
months_since_donepezil_memantine_first	-0.998518	-1	59	-1	-1	-1	-0.998504	-1	73	-1	-1	-1	-1.34512e-05	-6.52508e-05	FALSE	-0.996921	-1	59	-1	-1	-1	-0.997611	-1	57	-1	-1	-1	0.000689829	0.00229367	FALSE	0.31861666676892353	TRUE
months_since_donepezil_memantine_last	-0.998795	-1	53	-1	-1	-1	-0.998999	-1	73	-1	-1	-1	0.000204298	0.0012335	FALSE	-0.997346	-1	53	-1	-1	-1	-0.998826	-1	45	-1	-1	-1	0.00148061	0.0064532	FALSE	0.018448161967464762	TRUE
months_since_memantine_first	-0.950697	-1	169	-1	-1	-1	-0.924797	-1	153	-1	-1	-1	-0.0259	-0.0150131	FALSE	-0.935152	-1	139	-1	-1	-1	-0.93781	-1	153	-1	-1	-1	0.00265837	0.00144273	FALSE	0.327802	TRUE
months_since_memantine_last	-0.971547	-1	150	-1	-1	-1	-0.960128	-1	153	-1	-1	-1	-0.0114185	-0.00954737	FALSE	-0.964301	-1	139	-1	-1	-1	-0.966346	-1	153	-1	-1	-1	0.00204425	0.00157407	FALSE	0.21532239890620652	TRUE
months_since_galantamine_first	-0.99729	-1	127	-1	-1	-1	-0.991484	-1	147	-1	-1	-1	-0.00580578	-0.0110061	FALSE	-0.995424	-1	127	-1	-1	-1	-0.995827	-1	119	-1	-1	-1	0.000403802	0.000751906	FALSE	0.7596677918865662	TRUE
months_since_galantamine_last	-0.998492	-1	122	-1	-1	-1	-0.994956	-1	147	-1	-1	-1	-0.00353595	-0.0095229	FALSE	-0.997666	-1	122	-1	-1	-1	-0.997253	-1	95	-1	-1	-1	-0.000412215	-0.00113875	FALSE	0.961964	TRUE
months_since_rivastigmine_first	-0.992033	-1	187	-1	-1	-1	-0.977889	-1	155	-1	-1	-1	-0.0141443	-0.0171789	FALSE	-0.98731	-1	187	-1	-1	-1	-0.984634	-1	155	-1	-1	-1	-0.00267519	-0.00286176	FALSE	0.6457069635355592	TRUE
months_since_rivastigmine_last	-0.99524	-1	187	-1	-1	-1	-0.985768	-1	141	-1	-1	-1	-0.00947138	-0.0152487	FALSE	-0.991638	-1	187	-1	-1	-1	-0.990094	-1	124	-1	-1	-1	-0.0015437	-0.00209307	FALSE	0.8059825357791828	TRUE
months_since_antidepressants_first	14.958466929687592	-1	197	-1	-1	3	6.28951	-1	200	-1	-1	-1	8.668961294780154	0.30152828657187414	TRUE	13.20089173046185	-1	195	-1	-1	1	13.26620678051653	-1	196	-1	-1	1	-0.0653151	-0.00204378	FALSE	0.6682557943260399	TRUE
months_since_antidepressants_last	4.299863225145119	-1	197	-1	-1	0	1.5622212726489935	-1	200	-1	-1	-1	2.7376419524961255	0.18837308376522868	TRUE	3.688024732901489	-1	195	-1	-1	0	3.7563640952300834	-1	194	-1	-1	0	-0.0683394	-0.00423773	FALSE	0.3425225763141153	TRUE
months_since_antipsychotics_first	-0.0284575	-1	195	-1	-1	-1	-0.371202	-1	192	-1	-1	-1	0.3427448823122755	0.0449838	FALSE	0.10112728190460167	-1	184	-1	-1	-1	0.11099099856986624	-1	187	-1	-1	-1	-0.00986372	-0.00107967	FALSE	0.8107812174085764	TRUE
months_since_antipsychotics_last	-0.481875	-1	191	-1	-1	-1	-0.66138	-1	184	-1	-1	-1	0.17950491183035605	0.035616813396147314	FALSE	-0.42544	-1	178	-1	-1	-1	-0.42035	-1	184	-1	-1	-1	-0.00508959	-0.000852072	FALSE	0.9016318493679407	TRUE
months_since_angiotensin_antagonist_first	11.803431588733805	-1	196	-1	-1	-1	7.435403743752667	-1	197	-1	-1	-1	4.368027844981137	0.1677463607911287	TRUE	13.464881803651048	-1	196	-1	-1	8	13.220665432825776	-1	197	-1	-1	7	0.24421636760234833	0.00800464	FALSE	0.00138527	TRUE
months_since_angiotensin_antagonist_last	2.4696487955469206	-1	192	-1	-1	-1	1.6894654176883355	-1	190	-1	-1	-1	0.7801833778585852	0.0673726	FALSE	3.117809371582401	-1	184	-1	-1	1	2.968814671489863	-1	181	-1	-1	1	0.14899469912052155	0.010795354542175041	FALSE	2.951607535181542e-06	TRUE
months_since_adrenergics_first	10.878596672109849	-1	197	-1	-1	-1	7.3523793996519275	-1	199	-1	-1	-1	3.526217272457921	0.13752145827925516	TRUE	12.684512492639017	-1	193	-1	-1	4	12.489610498864305	-1	194	-1	-1	3	0.1949019879102707	0.00651128	FALSE	0.016613067413325577	TRUE
months_since_adrenergics_last	3.088409001513761	-1	193	-1	-1	-1	1.7091561740234122	-1	190	-1	-1	-1	1.3792528274903488	0.10839260809737304	TRUE	3.381345166989148	-1	187	-1	-1	0	3.2776730882476657	-1	187	-1	-1	0	0.1036720797419548	0.00706277	FALSE	0.00198558	TRUE
months_since_nsaids_first	20.228539161114224	-1	197	-1	-1	30	7.730914519730535	-1	199	-1	-1	-1	12.497624641383688	0.4013835774159331	TRUE	17.33	-1	193	-1	-1	22	17.59647514091024	-1	195	-1	-1	23	-0.266459	-0.00769095	FALSE	0.012314158613346126	TRUE
months_since_nsaids_last	11.0639	-1	197	-1	-1	9	3.947748746613302	-1	195	-1	-1	-1	7.116101867830599	0.33788060546866966	TRUE	9.044119626482713	-1	189	-1	-1	5	9.291713636746024	-1	191	-1	-1	6	-0.247594	-0.0107284	FALSE	0.000462034	TRUE
months_since_antidiabetics_first	3.9631303860686318	-1	198	-1	-1	-1	4.138118936429813	-1	197	-1	-1	-1	-0.174989	-0.00963652	FALSE	7.0660553545890465	-1	191	-1	-1	-1	6.775641457053925	-1	197	-1	-1	-1	0.29041388630867004	0.012459616753711572	FALSE	2.552303314207927e-06	TRUE
months_since_antidiabetics_last	0.18621494213142306	-1	187	-1	-1	-1	0.1983935711483884	-1	194	-1	-1	-1	-0.0121786	-0.00178652	FALSE	0.744578	-1	187	-1	-1	-1	0.6651215613695634	-1	194	-1	-1	-1	0.0794566	0.00937551	FALSE	4.308898908184616e-09	TRUE
months_since_antihypertensives_first	10.679748679928961	-1	197	-1	-1	-1	6.898800885793475	-1	198	-1	-1	-1	3.7809477941354865	0.15158380266903798	TRUE	12.253869773702364	-1	195	-1	-1	3	12.051875998990495	-1	196	-1	-1	2	0.20199377834796906	0.0069111	FALSE	0.00765976	TRUE
months_since_antihypertensives_last	2.3915232368261083	-1	189	-1	-1	-1	1.5253943835638868	-1	193	-1	-1	-1	0.8661288532622216	0.0768295	FALSE	2.887784975182973	-1	176	-1	-1	0	2.8114747202826615	-1	181	-1	-1	0	0.0763103	0.00576259	FALSE	0.00142574	TRUE
months_since_anticholinergics_first	4.734986054328522	-1	197	-1	-1	-1	2.1192874080671036	-1	194	-1	-1	-1	2.6156986462614187	0.14868884290751572	TRUE	4.445145957768991	-1	191	-1	-1	-1	4.40705	-1	190	-1	-1	-1	0.0381004	0.00193921	FALSE	0.24600510798990427	TRUE
months_since_anticholinergics_last	3.0463797871199207	-1	193	-1	-1	-1	0.9736614111401236	-1	194	-1	-1	-1	2.072718375979797	0.1526939929087538	TRUE	2.6399554134769074	-1	186	-1	-1	-1	2.6213089930175824	-1	183	-1	-1	-1	0.018646420910954475	0.00124452	FALSE	0.3497261715417326	TRUE
months_since_antivirals_first	10.332821793389513	-1	196	-1	-1	1	3.0205901092852194	-1	200	-1	-1	-1	7.312231684104294	0.3382490727854642	TRUE	8.1245	-1	193	-1	-1	-1	8.290767224699252	-1	192	-1	-1	-1	-0.16627	-0.00702118	FALSE	0.026232848384014483	TRUE
months_since_antivirals_last	5.521442959819779	-1	195	-1	-1	0	1.7326108377564973	-1	200	-1	-1	-1	3.7888321220632815	0.25195286421212054	TRUE	4.670732733237991	-1	193	-1	-1	-1	4.721485656599647	-1	192	-1	-1	-1	-0.0507529	-0.00300722	FALSE	0.1206661677480305	TRUE
months_since_glucocorticoids_first	15.77310422303539	-1	196	-1	-1	19	5.922569631249148	-1	196	-1	-1	-1	9.850534591786241	0.3683232366239846	TRUE	14.179153697316396	-1	194	-1	-1	15	14.23363338100446	-1	194	-1	-1	15	-0.0544797	-0.00180367	FALSE	0.7934837862479919	TRUE
months_since_glucocorticoids_last	9.222792531318165	-1	194	-1	-1	7	3.092456942324495	-1	193	-1	-1	-1	6.1303355889936695	0.33220353298030053	TRUE	7.680163203499621	-1	189	-1	-1	5	7.738373853789854	-1	193	-1	-1	5	-0.0582106	-0.00289179	FALSE	0.6632826719831066	TRUE
months_since_statins_first	17.613050824224942	-1	196	-1	-1	21	10.44075143475621	-1	197	-1	-1	7	7.172299389468732	0.23523770351586548	TRUE	18.89629427105241	-1	196	-1	-1	28	18.60238495835787	-1	197	-1	-1	27	0.29390931129455566	0.00841314	FALSE	0.00202871	TRUE
months_since_statins_last	2.93126	-1	189	-1	-1	1	2.005761162757287	-1	188	-1	-1	1	0.9255012780928031	0.0816211	FALSE	3.5195970387818627	-1	179	-1	-1	2	3.430070665432826	-1	182	-1	-1	2	0.0895264	0.0066079	FALSE	0.000108261	TRUE
months_since_nutrition_first	12.946355352396392	-1	196	-1	-1	-1	6.571624584251039	-1	197	-1	-1	-1	6.374730768145353	0.23307251622828573	TRUE	12.001825523681333	-1	192	-1	-1	-1	12.03616555901405	-1	195	-1	-1	-1	-0.03434	-0.00112838	FALSE	0.80234	TRUE
months_since_nutrition_last	7.748076510483092	-1	196	-1	-1	-1	3.2801163901079478	-1	197	-1	-1	-1	4.467960120375144	0.22714957896724153	TRUE	6.534281147472028	-1	187	-1	-1	-1	6.640317153192563	-1	191	-1	-1	-1	-0.106036	-0.00495092	FALSE	0.49961860651850487	TRUE
months_since_cancer_treatment_first	0.22557272608078954	-1	193	-1	-1	-1	-0.29319	-1	195	-1	-1	-1	0.5187624796373269	0.0615846	FALSE	0.34960461007823673	-1	189	-1	-1	-1	0.36194161689240345	-1	183	-1	-1	-1	-0.012337	-0.00122406	FALSE	0.9360664184623457	TRUE
months_since_cancer_treatment_last	-0.335453	-1	193	-1	-1	-1	-0.630951	-1	192	-1	-1	-1	0.29549798218002193	0.0515858	FALSE	-0.308846	-1	173	-1	-1	-1	-0.297493	-1	181	-1	-1	-1	-0.0113527	-0.00170237	FALSE	0.8230892761434774	TRUE
months_since_steroids_first	26.398287483461864	-1	197	-1	-1	47	9.607224894274143	-1	200	-1	-1	1	16.79106258918772	0.4889826088838549	TRUE	21.38804155800454	-1	195	-1	-1	35	21.734710187599898	-1	200	-1	-1	36	-0.346669	-0.00918484	FALSE	0.00564257	TRUE
months_since_steroids_last	11.81611082637043	-1	193	-1	-1	13	4.127753547774436	-1	191	-1	-1	0	7.688357278595994	0.37913933375494596	TRUE	9.327513249768655	-1	190	-1	-1	8	9.50017	-1	186	-1	-1	9	-0.172659	-0.00787486	FALSE	0.020703584808339753	TRUE
months_since_antibacterial_first	37.45057183212749	-1	198	-1	19	66	14.992732997559525	-1	200	-1	-1	21	22.457838834567962	0.5883860344425658	TRUE	31.334878438630437	-1	195	-1	10	56	31.706864642045932	-1	200	-1	10	56	-0.371986	-0.00892114	FALSE	0.00777935	TRUE
months_since_antibacterial_last	14.604196216789635	-1	197	-1	3	21	5.52328	-1	193	-1	-1	5	9.080911392402136	0.45170332706712607	TRUE	11.393349878018002	-1	188	-1	2	15	11.585400016825103	-1	190	-1	2	15	-0.19205	-0.00898435	FALSE	0.0120746	TRUE
months_since_contraceptives_first	1.9092831090503832	-1	198	-1	-1	-1	-0.782296	-1	196	-1	-1	-1	2.6915788158391836	0.20057407245748435	TRUE	0.031946664423319594	-1	185	-1	-1	-1	0.11335913182468242	-1	191	-1	-1	-1	-0.0814125	-0.00738649	FALSE	0.0097669	TRUE
months_since_contraceptives_last	0.9423623609902618	-1	196	-1	-1	-1	-0.845119	-1	195	-1	-1	-1	1.787481791602991	0.1774063844395805	TRUE	-0.288294	-1	179	-1	-1	-1	-0.220619	-1	184	-1	-1	-1	-0.0676748	-0.0079787	FALSE	0.00634688	TRUE
months_since_antiallergics_first	8.912361288246302	-1	198	-1	-1	-1	3.315325135692759	-1	197	-1	-1	-1	5.597036152553543	0.23961373863852523	TRUE	7.548712879616388	-1	193	-1	-1	-1	7.711197106082275	-1	195	-1	-1	-1	-0.162484	-0.00628912	FALSE	0.0588365	TRUE
months_since_antiallergics_last	5.96473	-1	194	-1	-1	-1	1.9470087405576588	-1	195	-1	-1	-1	4.017720331995591	0.22158149485462086	TRUE	4.8154664759821655	-1	193	-1	-1	-1	4.926327080003365	-1	189	-1	-1	-1	-0.110861	-0.00559956	FALSE	0.053741300750823236	TRUE
months_since_analgesics_first	23.13494970022766	-1	197	-1	-1	40	10.796835707356085	-1	199	-1	-1	8	12.338113992871577	0.37524136911470696	TRUE	22.169563388575757	-1	194	-1	-1	38	22.206671153360816	-1	198	-1	-1	39	-0.0371078	-0.000997887	FALSE	0.9358596318710739	TRUE
months_since_analgesics_last	12.779101159755415	-1	195	-1	-1	14	4.92461	-1	199	-1	-1	1	7.854486768862955	0.3607854869066099	TRUE	11.133393623285942	-1	193	-1	-1	12	11.125540506435602	-1	194	-1	-1	12	0.00785312	0.000327147	FALSE	0.5969145165145795	TRUE
months_since_antiarrhythmics_first	0.0199486	-1	194	-1	-1	-1	-0.368537	-1	193	-1	-1	-1	0.3884856503996795	0.0516415	FALSE	0.10344914612602002	-1	181	-1	-1	-1	0.0989106	-1	193	-1	-1	-1	0.00453857	0.000516928	FALSE	0.5981090353772178	TRUE
months_since_antiarrhythmics_last	-0.29754	-1	187	-1	-1	-1	-0.590504	-1	193	-1	-1	-1	0.29296387222014497	0.0503746	FALSE	-0.286023	-1	180	-1	-1	-1	-0.277812	-1	193	-1	-1	-1	-0.00821065	-0.001234	FALSE	0.6551009486655731	TRUE
months_since_antifungal_first	8.182271118156788	-1	197	-1	-1	-1	2.3743644284231507	-1	197	-1	-1	-1	5.807906689733636	0.2752569319093525	TRUE	6.615458063430639	-1	195	-1	-1	-1	6.619697989400185	-1	197	-1	-1	-1	-0.00423993	-0.000183722	FALSE	0.8436900535150873	TRUE
months_since_antifungal_last	5.24176	-1	195	-1	-1	-1	1.3320650919380848	-1	195	-1	-1	-1	3.9096926586370255	0.24609588655065007	TRUE	4.072394212164549	-1	195	-1	-1	-1	4.101379658450408	-1	191	-1	-1	-1	-0.0289854	-0.00169029	FALSE	0.7953680245683328	TRUE
months_since_diuretic_first	7.7090137311226865	-1	198	-1	-1	-1	5.291472911835046	-1	199	-1	-1	-1	2.41754	0.10637513637239485	TRUE	8.759127618406662	-1	194	-1	-1	-1	8.714604189450661	-1	194	-1	-1	-1	0.0445234	0.0016887	FALSE	0.4533527373981502	TRUE
months_since_diuretic_last	2.232003230151257	-1	196	-1	-1	-1	1.3608270910936155	-1	199	-1	-1	-1	0.8711761390576414	0.0728216	FALSE	2.5749600403802475	-1	186	-1	-1	-1	2.558038192983932	-1	192	-1	-1	-1	0.0169218	0.0012161	FALSE	0.076105	TRUE
months_since_vassopressin_first	-0.955956	-1	179	-1	-1	-1	-0.983327	-1	182	-1	-1	-1	0.027371	0.0181835	FALSE	-0.963523	-1	162	-1	-1	-1	-0.965277	-1	160	-1	-1	-1	0.00175402	0.00108335	FALSE	0.6481248857700956	TRUE
months_since_vassopressin_last	-0.969638	-1	179	-1	-1	-1	-0.989127	-1	177	-1	-1	-1	0.0194885	0.0166351	FALSE	-0.97822	-1	147	-1	-1	-1	-0.97822	-1	119	-1	-1	-1	0	0	FALSE	0.8890715518846073	TRUE
months_since_antihypotensives_first	-0.735506	-1	183	-1	-1	-1	-0.841046	-1	192	-1	-1	-1	0.10553955518728397	0.027216537704252176	FALSE	-0.761946	-1	164	-1	-1	-1	-0.757512	-1	186	-1	-1	-1	-0.00443341	-0.00106236	FALSE	0.7123143998324404	TRUE
months_since_antihypotensives_last	-0.784189	-1	183	-1	-1	-1	-0.877325	-1	192	-1	-1	-1	0.0931353	0.0279603	FALSE	-0.803096	-1	164	-1	-1	-1	-0.803777	-1	186	-1	-1	-1	0.000681417	0.000185866	FALSE	0.8698149047092646	TRUE
months_since_diagnostics_first	-0.131396	-1	192	-1	-1	-1	-0.460483	-1	188	-1	-1	-1	0.329087	0.046477576452391374	FALSE	-0.171448	-1	177	-1	-1	-1	-0.16174	-1	178	-1	-1	-1	-0.00970808	-0.001224	FALSE	0.8990580960794261	TRUE
months_since_diagnostics_last	-0.308615	-1	182	-1	-1	-1	-0.575014	-1	187	-1	-1	-1	0.2663994251121755	0.0446103	FALSE	-0.348309	-1	166	-1	-1	-1	-0.34783	-1	178	-1	-1	-1	-0.000479515	-7.22409e-05	FALSE	0.6509363999465891	TRUE
months_since_antiplatelets_first	2.752224453794534	-1	195	-1	-1	-1	2.1321686789496757	-1	195	-1	-1	-1	0.6200557748448583	0.0422607	FALSE	4.020770589719862	-1	191	-1	-1	-1	3.854160006730041	-1	193	-1	-1	-1	0.16661058366298676	0.00931899	FALSE	0.00256546	TRUE
months_since_antiplatelets_last	1.0170178909853749	-1	193	-1	-1	-1	0.5028625943196406	-1	190	-1	-1	-1	0.5141552966657342	0.0539231	FALSE	1.498170270042904	-1	185	-1	-1	-1	1.4195381509211744	-1	190	-1	-1	-1	0.0786321	0.00683577	FALSE	0.00129574	TRUE
months_since_sympathomimetics_first	8.103297793723256	-1	198	-1	-1	-1	3.8973649189164132	-1	200	-1	-1	-1	4.205932874806843	0.19199933210021433	TRUE	9.068415075292336	-1	193	-1	-1	-1	9.071855808866829	-1	200	-1	-1	-1	-0.00344073	-0.000131266	FALSE	0.8942095075739261	TRUE
months_since_sympathomimetics_last	4.5452876741719015	-1	195	-1	-1	-1	1.541561521160968	-1	194	-1	-1	-1	3.0037261530109336	0.20276274670795938	TRUE	4.258765878691007	-1	187	-1	-1	-1	4.289509548245983	-1	193	-1	-1	-1	-0.0307437	-0.0018708	FALSE	0.8826692223940124	TRUE
months_since_antiemetics_first	5.961412505810697	-1	192	-1	-1	-1	1.9234000338064468	-1	197	-1	-1	-1	4.03801	0.22419548234356182	TRUE	5.528232522924203	-1	188	-1	-1	-1	5.557074955834104	-1	191	-1	-1	-1	-0.0288424	-0.00139534	FALSE	0.7202396527224757	TRUE
months_since_antiemetics_last	4.311651489326198	-1	191	-1	-1	-1	1.153125447514569	-1	191	-1	-1	-1	3.158526041811629	0.21681364095828676	TRUE	3.8332043408765877	-1	185	-1	-1	-1	3.828884495667536	-1	191	-1	-1	-1	0.00431985	0.000261783	FALSE	0.7221104573128516	TRUE
months_since_muscle_relaxants_first	10.861846967114438	-1	197	-1	-1	-1	3.7152669314146523	-1	196	-1	-1	-1	7.146580035699786	0.29626425508741294	TRUE	9.43437	-1	196	-1	-1	-1	9.58815	-1	195	-1	-1	-1	-0.153777	-0.00568627	FALSE	0.09676	TRUE
months_since_muscle_relaxants_last	6.657142090897172	-1	197	-1	-1	-1	2.004502529833728	-1	192	-1	-1	-1	4.6526395610634435	0.26430030504704155	TRUE	5.4766804071674935	-1	189	-1	-1	-1	5.563561033061328	-1	182	-1	-1	-1	-0.0868806	-0.00449436	FALSE	0.2628234738748817	TRUE
months_since_laxatives_first	5.711530209661848	-1	198	-1	-1	-1	1.783910160635967	-1	196	-1	-1	-1	3.9276200490258804	0.23615680934120625	TRUE	5.006305207369395	-1	192	-1	-1	-1	5.001871792714731	-1	196	-1	-1	-1	0.00443341	0.000235214	FALSE	0.9195216514155046	TRUE
months_since_laxatives_last	4.574400753304648	-1	193	-1	-1	-1	1.2647323813874525	-1	189	-1	-1	-1	3.309668371917195	0.23139775856308825	TRUE	3.94283	-1	191	-1	-1	-1	3.923635063514764	-1	180	-1	-1	-1	0.0191974	0.00118739	FALSE	0.7688552450231723	TRUE
months_since_anxiolytics_first	9.645830601809362	-1	196	-1	-1	-1	3.7871655877121637	-1	198	-1	-1	-1	5.858665014097198	0.24614813041604758	TRUE	8.58818	-1	194	-1	-1	-1	8.690010095061833	-1	192	-1	-1	-1	-0.101826	-0.00380455	FALSE	0.22355622668637476	TRUE
months_since_anxiolytics_last	4.507351275969343	-1	196	-1	-1	-1	1.3549584671889525	-1	197	-1	-1	-1	3.152392808780391	0.2071981322810724	TRUE	3.833566080592244	-1	192	-1	-1	-1	3.9338731387229746	-1	182	-1	-1	-1	-0.100307	-0.00589124	FALSE	0.0378639	TRUE
months_since_antiepileptics_first	4.928799599508921	-1	193	-1	-1	-1	2.1077018972426993	-1	194	-1	-1	-1	2.821097702266222	0.1634693077451014	TRUE	5.285803819298393	-1	192	-1	-1	-1	5.294283671237486	-1	191	-1	-1	-1	-0.00847985	-0.000416618	FALSE	0.9797502200988738	TRUE
months_since_antiepileptics_last	2.179644385377308	-1	193	-1	-1	-1	0.5670849272827019	-1	184	-1	-1	-1	1.612559458094606	0.1439841144246118	TRUE	2.1860183393623287	-1	185	-1	-1	-1	2.2146083957264238	-1	184	-1	-1	-1	-0.0285901	-0.00219916	FALSE	0.6304500068140196	TRUE
months_since_salicylates_first	4.627963455189101	-1	194	-1	-1	-1	3.0680907036652783	-1	194	-1	-1	-1	1.5598727515238227	0.0852198	FALSE	5.308357869941953	-1	194	-1	-1	-1	5.244498191301422	-1	188	-1	-1	-1	0.0638597	0.00300534	FALSE	0.21158665492163875	TRUE
months_since_salicylates_last	3.5441374542593893	-1	194	-1	-1	-1	2.199325669770049	-1	191	-1	-1	-1	1.3448117844893401	0.0857557	FALSE	3.9377302935980483	-1	194	-1	-1	-1	3.8852233532430387	-1	188	-1	-1	-1	0.0525069	0.00291656	FALSE	0.13416473007428767	TRUE
months_since_antitussives_first	11.322162890210615	-1	197	-1	-1	-1	3.909478280741556	-1	199	-1	-1	-1	7.412684609469059	0.30355882191954314	TRUE	9.656132750063094	-1	193	-1	-1	-1	9.750382771094474	-1	197	-1	-1	-1	-0.09425	-0.0034819	FALSE	0.3308533230414691	TRUE
months_since_antitussives_last	7.640180816954122	-1	197	-1	-1	-1	2.3499691337455446	-1	195	-1	-1	-1	5.290211683208577	0.2877478771735189	TRUE	6.152839236140322	-1	193	-1	-1	-1	6.229031715319256	-1	192	-1	-1	-1	-0.0761925	-0.00384212	FALSE	0.2682193524778802	TRUE
months_since_ulcer_treatment_first	2.5808953240282726	-1	195	-1	-1	-1	0.7935433837485999	-1	194	-1	-1	-1	1.7873519402796727	0.13115702509868116	TRUE	2.535761756540759	-1	187	-1	-1	-1	2.505594346765374	-1	192	-1	-1	-1	0.030167410150170326	0.00193592	FALSE	0.38027733278546594	TRUE
months_since_ulcer_treatment_last	1.53421	-1	195	-1	-1	-1	0.19629093007161846	-1	188	-1	-1	-1	1.3379176828704415	0.12518534495242906	TRUE	1.4338689324472111	-1	186	-1	-1	-1	1.4055480777319762	-1	187	-1	-1	-1	0.028320854529738426	0.00233547	FALSE	0.2741328734337395	TRUE
months_since_amebicides_first	1.9597333635290892	-1	196	-1	-1	-1	0.1648596974807279	-1	194	-1	-1	-1	1.7948736660483613	0.1460370014753286	TRUE	1.638865988054177	-1	192	-1	-1	-1	1.6616093211070917	-1	185	-1	-1	-1	-0.0227433	-0.00163366	FALSE	0.6940519911237677	TRUE
months_since_amebicides_last	1.519467323027045	-1	192	-1	-1	-1	0.00243425	-1	194	-1	-1	-1	1.517033074375325	0.1396024684774295	TRUE	1.2303735172877934	-1	183	-1	-1	-1	1.2528139984857407	-1	182	-1	-1	-1	-0.0224405	-0.00183883	FALSE	0.6278828418325669	TRUE
months_since_antastmatics_first	1.4428778740598591	-1	196	-1	-1	-1	0.1394799572276961	-1	195	-1	-1	-1	1.303397916832163	0.1159154588973042	TRUE	1.7005215781946665	-1	191	-1	-1	-1	1.7010221250105158	-1	195	-1	-1	-1	-0.000500547	-3.60593e-05	FALSE	0.9293275292880212	TRUE
months_since_antastmatics_last	0.31281511853820754	-1	191	-1	-1	-1	-0.413824	-1	191	-1	-1	-1	0.7266390035538575	0.0963359	FALSE	0.33482796332127535	-1	191	-1	-1	-1	0.34910406326238747	-1	184	-1	-1	-1	-0.0142761	-0.00159839	FALSE	0.46225530587895436	TRUE
months_since_migraine_first	2.4969426797144116	-1	198	-1	-1	-1	-0.0325347	-1	199	-1	-1	-1	2.5294773491941314	0.17825	TRUE	1.383789013207706	-1	191	-1	-1	-1	1.4623159754353496	-1	191	-1	-1	-1	-0.078527	-0.0053236	FALSE	0.11380548463760753	TRUE
months_since_migraine_last	0.6000289044900294	-1	198	-1	-1	-1	-0.493018	-1	195	-1	-1	-1	1.0930472736587344	0.12753073683590427	TRUE	0.17804324051484816	-1	184	-1	-1	-1	0.23851686716581139	-1	191	-1	-1	-1	-0.0604736	-0.00654983	FALSE	0.10189925624696983	TRUE
months_since_ppi_first	11.959743792984254	-1	197	-1	-1	-1	5.819242970807234	-1	197	-1	-1	-1	6.1405	0.23627075947182807	TRUE	11.774198704467064	-1	193	-1	-1	-1	11.794090182552369	-1	191	-1	-1	-1	-0.0198915	-0.00066901	FALSE	0.9950557174143116	TRUE
months_since_ppi_last	5.011879149433233	-1	196	-1	-1	-1	2.007631586290264	-1	190	-1	-1	-1	3.0042475631429695	0.19220170519355492	TRUE	4.570202742491798	-1	184	-1	-1	-1	4.661823841171027	-1	190	-1	-1	-1	-0.0916211	-0.00520031	FALSE	0.2637025040698928	TRUE
months_since_bowel_evacuants_first	6.963038010894311	-1	195	-1	-1	-1	2.2146617129998702	-1	195	-1	-1	-1	4.748376297894441	0.24500981634584842	TRUE	5.3748	-1	192	-1	-1	-1	5.487221334230672	-1	186	-1	-1	-1	-0.112417	-0.00539435	FALSE	0.0598092	TRUE
months_since_bowel_evacuants_last	5.233263704304087	-1	193	-1	-1	-1	1.5595469659405814	-1	190	-1	-1	-1	3.6737167383635057	0.23250350608134202	TRUE	3.9905779422898964	-1	192	-1	-1	-1	4.111310675527887	-1	186	-1	-1	-1	-0.120733	-0.00709746	FALSE	0.016431	TRUE
months_since_glaucoma_first	-0.248881	-1	197	-1	-1	-1	-0.480307	-1	191	-1	-1	-1	0.23142621508371453	0.0350071	FALSE	-0.120825	-1	185	-1	-1	-1	-0.144115	-1	187	-1	-1	-1	0.023290148004889488	0.00295655	FALSE	0.28656347421861394	TRUE
months_since_glaucoma_last	-0.672432	-1	168	-1	-1	-1	-0.751019	-1	191	-1	-1	-1	0.0785878	0.0201846	FALSE	-0.618857	-1	158	-1	-1	-1	-0.634454	-1	173	-1	-1	-1	0.015596870332956314	0.00340102	FALSE	0.20900501979540675	TRUE
months_since_skin_care_first	0.18790302394602906	-1	194	-1	-1	-1	-0.744831	-1	192	-1	-1	-1	0.932734	0.11640678454258875	TRUE	-0.344864	-1	186	-1	-1	-1	-0.303744	-1	192	-1	-1	-1	-0.0411206	-0.00532118	FALSE	0.0795623	TRUE
months_since_skin_care_last	-0.183377	-1	192	-1	-1	-1	-0.817953	-1	192	-1	-1	-1	0.6345758742211338	0.103248	TRUE	-0.536422	-1	181	-1	-1	-1	-0.50376	-1	192	-1	-1	-1	-0.0326617	-0.00542752	FALSE	0.052195268587184186	TRUE
months_since_osteoporosis_treatment_first	1.0867075103996566	-1	196	-1	-1	-1	0.6250586020688347	-1	196	-1	-1	-1	0.46164890833082195	0.0383612	FALSE	1.1884579793051233	-1	194	-1	-1	-1	1.1955876167241524	-1	188	-1	-1	-1	-0.00712964	-0.000522674	FALSE	0.909247	TRUE
months_since_osteoporosis_treatment_last	0.1505387558553941	-1	190	-1	-1	-1	-0.0960463	-1	192	-1	-1	-1	0.24658503886424166	0.030497954313226872	FALSE	0.2360183393623286	-1	190	-1	-1	-1	0.24510389501135693	-1	187	-1	-1	-1	-0.00908556	-0.000971221	FALSE	0.6938363500854748	TRUE
months_since_varivax_vaccination	-0.624546	-1	194	-1	-1	-1	-0.868303	-1	181	-1	-1	-1	0.24375756170494067	0.0501163	FALSE	-0.679839	-1	194	-1	-1	-1	-0.657525	-1	181	-1	-1	-1	-0.0223143	-0.0039832	FALSE	0.18511055027096235	TRUE
months_since_prevnar13_vaccination	3.839393840065795	-1	156	-1	-1	-1	2.8818478520799613	-1	149	-1	-1	-1	0.9575459879858337	0.078756	FALSE	7.587902750904349	-1	146	-1	-1	8	7.168360393707411	-1	145	-1	-1	6	0.4195423424243927	0.024762021527568286	FALSE	1.5233662053530783e-20	TRUE
months_since_zostavax_vaccination	6.647253477478337	-1	196	-1	-1	-1	3.5460324583397806	-1	196	-1	-1	-1	3.1012210191385563	0.15640933989380157	TRUE	7.239017413981661	-1	184	-1	-1	-1	7.223248086144528	-1	186	-1	-1	-1	0.0157693	0.00065248	FALSE	0.7523083726566301	TRUE
months_since_influenza_vaccination	10.905889066355174	-1	188	0	6	12	5.97601	-1	186	-1	-1	9	4.929883111255024	0.29737094471409603	TRUE	10.145928325060991	-1	186	-1	5	11	10.155022293261545	-1	180	-1	5	11	-0.00909397	-0.00048907	FALSE	0.4128408066097554	TRUE
months_since_tdap_vaccination	34.730161686353505	-1	196	-1	17	65	9.670593764347851	-1	197	-1	-1	-1	25.059567922005655	0.7309535229474391	TRUE	25.419971397324808	-1	191	-1	-1	46	26.176390174139815	-1	197	-1	-1	48	-0.756419	-0.0195475	FALSE	1.7531376168701832e-12	TRUE
months_since_calmette_guerin_vaccination	-0.993263	-1	153	-1	-1	-1	-0.987303	-1	186	-1	-1	-1	-0.00596005	-0.00731985	FALSE	-0.994847	-1	152	-1	-1	-1	-0.992925	-1	133	-1	-1	-1	-0.00192227	-0.00268442	FALSE	0.29877540194782937	TRUE
months_since_visits_date_1	12.263354172378035	-1	197	-1	-1	9	5.212795440326664	-1	193	-1	-1	0	7.050558732051371	0.30087038162658647	TRUE	11.333536636661899	-1	194	-1	-1	9	11.462135105577522	-1	191	-1	-1	10	-0.128598	-0.00486071	FALSE	0.11452284939928051	TRUE
months_since_visits_date_2	8.415581010048035	-1	197	-1	-1	-1	4.252864842702016	-1	193	-1	-1	-1	4.1627161673460185	0.1920735010245974	TRUE	8.772390005888786	-1	197	-1	-1	-1	8.895806343063851	-1	192	-1	-1	-1	-0.123416	-0.00488315	FALSE	0.18850479151579735	TRUE
months_since_visits_date_3	5.611846967114438	-1	195	-1	-1	-1	3.187061954579909	-1	197	-1	-1	-1	2.4247850125345294	0.12525612987044507	TRUE	6.522238579961302	-1	193	-1	-1	-1	6.497964162530495	-1	192	-1	-1	-1	0.024274418130517006	0.00104793	FALSE	0.5890475904783501	TRUE
months_since_visits_date_4	3.648789587231963	-1	196	-1	-1	-1	2.276912618175554	-1	195	-1	-1	-1	1.3718769690564088	0.0807799	FALSE	4.669798940018508	-1	189	-1	-1	-1	4.714494826280811	-1	194	-1	-1	-1	-0.0446959	-0.00214578	FALSE	0.645534	TRUE
months_since_visits_date_5	2.360610331716271	-1	198	-1	-1	-1	1.5848953441420184	-1	193	-1	-1	-1	0.7757149875742528	0.0519846	FALSE	3.3908471439387564	-1	188	-1	-1	-1	3.353680491293009	-1	193	-1	-1	-1	0.0371667	0.00199472	FALSE	0.4381883670560459	TRUE
months_since_vaccinations_date_1	12.449093829338356	-1	193	2	6	12	7.840324495768544	-1	191	-1	2	11	4.608769333569811	0.2521738932559739	TRUE	11.918894590729368	-1	186	1	6	12	11.980095903087406	-1	190	1	6	12	-0.0612013	-0.00299003	FALSE	0.709963	TRUE
months_since_vaccinations_date_2	19.202762017712196	-1	197	3	13	23	9.54218	-1	196	-1	-1	15	9.660582710255476	0.429298	TRUE	17.495221670732732	-1	189	-1	12	22	17.69094809455708	-1	196	-1	12	23	-0.195726	-0.00787517	FALSE	0.00491616	TRUE
months_since_vaccinations_date_3	23.462988843462817	-1	196	-1	16	33	9.266279729668339	-1	197	-1	-1	14	14.196709113794478	0.5645263556800896	TRUE	20.31177757213763	-1	192	-1	12	31	20.584487254984438	-1	192	-1	12	31	-0.27271	-0.0097367	FALSE	0.000808171	TRUE
months_since_vaccinations_date_4	25.458490768442257	-1	194	-1	16	41	8.438173750839107	-1	194	-1	-1	-1	17.020317017603148	0.6155547270461894	TRUE	21.21071338436948	-1	193	-1	-1	37	21.507159081349375	-1	190	-1	-1	37	-0.296446	-0.0095586	FALSE	0.000676872	TRUE
months_since_vaccinations_date_5	25.432144474772638	-1	197	-1	-1	47	7.210037885819533	-1	190	-1	-1	-1	18.222106588953103	0.618384	TRUE	20.53104231513418	-1	191	-1	-1	40	20.83210650290233	-1	190	-1	-1	41	-0.301064	-0.00907869	FALSE	0.000908215	TRUE
months_since_prescriptions_date_1	5.719036437536503	-1	193	0	1	4	2.6151562648811204	-1	188	-1	0	2	3.1038801726553826	0.26247776365096914	TRUE	4.856826785564062	-1	182	0	1	3	4.945579204172626	-1	176	0	1	3	-0.0887524	-0.00649343	FALSE	0.0112238	TRUE
months_since_prescriptions_date_2	7.961437834487526	-1	196	1	3	8	3.48211	-1	190	-1	1	4	4.479329539017336	0.33538500242123026	TRUE	6.283982501892824	-1	187	0	2	6	6.348149238664087	-1	184	0	2	6	-0.0641667	-0.00434413	FALSE	0.017322321570504656	TRUE
months_since_prescriptions_date_3	9.60091	-1	196	1	4	11	4.119987289144971	-1	191	-1	1	5	5.48093	0.3803383818391911	TRUE	7.342390847143939	-1	184	-1	2	7	7.449941112139312	-1	191	-1	3	8	-0.10755	-0.0069352	FALSE	0.00391289	TRUE
months_since_prescriptions_date_4	10.886289140255313	-1	197	-1	5	13	4.628979319724817	-1	193	-1	-1	6	6.257309820530496	0.4098207626408697	TRUE	8.225557331538656	-1	188	-1	3	9	8.330365104736266	-1	193	-1	3	9	-0.104808	-0.00648455	FALSE	0.00773878	TRUE
months_since_prescriptions_date_5	11.933102494725675	-1	193	-1	6	15	5.047130014843936	-1	194	-1	-1	7	6.885972479881739	0.42971810049972503	TRUE	8.969706401951711	-1	188	-1	4	11	9.103651047362666	-1	194	-1	4	11	-0.133945	-0.00800149	FALSE	0.0014315	TRUE
months_since_enc_date_1	3.709132924896003	-1	193	0	1	2	2.6510847234293666	-1	185	0	0	2	1.0580482014666366	0.10062	TRUE	4.2100319676958025	-1	182	0	1	2	4.261777572137629	-1	185	0	1	2	-0.0517456	-0.00376789	FALSE	0.7413540107721452	TRUE
months_since_enc_date_2	5.2491835226527765	-1	193	0	1	4	3.7783	-1	187	0	1	3	1.4708876304589067	0.12494176157754004	TRUE	5.509628165222512	-1	186	0	1	4	5.5194540254059055	-1	184	0	1	4	-0.00982586	-0.000662001	FALSE	0.7986305977740427	TRUE
months_since_enc_date_3	6.578545716771756	-1	193	1	2	6	4.654342456538768	-1	189	0	1	5	1.9242032602329875	0.15189132723288648	TRUE	6.565542188945908	-1	182	1	2	5	6.554016993354084	-1	189	1	2	5	0.011525196023285389	0.000738586	FALSE	0.5068420425773423	TRUE
months_since_enc_date_4	7.761774854881581	-1	193	1	3	8	5.347158771078008	-1	191	-1	2	6	2.4146160838035726	0.18044901223680962	TRUE	7.463153024312274	-1	182	1	2	7	7.460633465129974	-1	191	1	2	7	0.00251956	0.000155686	FALSE	0.20651941680678532	TRUE
months_since_enc_date_5	8.86468	-1	194	1	4	10	5.917730651170738	-1	185	-1	2	7	2.946948657982152	0.20993551913056183	TRUE	8.2695	-1	180	1	3	8	8.282817363506352	-1	185	1	3	8	-0.0133213	-0.000797455	FALSE	0.22436669528951925	TRUE
months_since_diagnoses_date_1	5.867839434067965	-1	192	0	1	5	2.270067850415005	-1	173	-1	0	2	3.5977715836529596	0.3074687586350561	TRUE	5.313973248086144	-1	170	0	1	4	5.328686800706654	-1	168	0	1	4	-0.0147136	-0.00107171	FALSE	0.15976561798711308	TRUE
months_since_diagnoses_date_2	7.8639492472913215	-1	193	1	3	9	3.152671620179728	-1	181	-1	0	3	4.711277627111594	0.3789855290688773	TRUE	6.757768991335072	-1	170	0	2	7	6.830819382518718	-1	169	0	2	7	-0.0730504	-0.00511836	FALSE	0.00444157	TRUE
months_since_diagnoses_date_3	9.60901	-1	183	1	5	12	3.8087382977462445	-1	182	-1	0	5	5.800274837407575	0.4385805819668687	TRUE	7.985681837301254	-1	179	-1	3	9	8.070488769243712	-1	182	-1	3	10	-0.0848069	-0.00568109	FALSE	0.000753551	TRUE
months_since_diagnoses_date_4	11.085858254764771	-1	191	1	6	14	4.3012714775285135	-1	182	-1	-1	6	6.784586777236258	0.4846281792992265	TRUE	9.025607806847818	-1	172	-1	4	11	9.100357533439892	-1	178	-1	4	12	-0.0747497	-0.0047905	FALSE	0.00260818	TRUE
months_since_diagnoses_date_5	12.318959557552713	-1	189	-1	7	16	4.695725836634612	-1	184	-1	-1	6	7.623233720918101	0.5176751933081721	TRUE	9.894780011777572	-1	177	-1	5	13	10.005716328762514	-1	180	-1	5	13	-0.110936	-0.00680636	FALSE	0.00159562	TRUE
months_since_commercial	4.831349750289045	-1	188	0	0	2	2.7506583148293386	-1	190	-1	0	0	2.080691435459706	0.1603422534823355	TRUE	5.530150584672331	-1	184	0	0	2	5.43874	-1	189	0	0	2	0.091415	0.00570926	FALSE	0.0436544	TRUE
months_since_medicare	1.0136670560329928	-1	194	-1	-1	0	0.5186413959249164	-1	187	-1	-1	0	0.49502566010807636	0.0637739	FALSE	1.696752755110625	-1	189	-1	-1	0	1.6114410700765542	-1	181	-1	-1	0	0.0853117	0.00884247	FALSE	1.127112827602986e-08	TRUE
months_since_medicaid	0.621931	-1	195	-1	-1	-1	-0.0662166	-1	188	-1	-1	-1	0.6881473508162529	0.0773147	FALSE	0.7233784806931942	-1	179	-1	-1	-1	0.720846	-1	188	-1	-1	-1	0.00253218	0.000244275	FALSE	0.4758425691632041	TRUE
months_since_other_payor_type	0.806195	-1	192	-1	-1	-1	-0.142564	-1	197	-1	-1	-1	0.9487594403893236	0.10141201201992195	TRUE	0.7130310423151341	-1	188	-1	-1	-1	0.7023050391183646	-1	183	-1	-1	-1	0.010726002976298332	0.00100769	FALSE	0.4922009069752967	TRUE
months_since_uninsured	8.114867039345864	-1	197	-1	-1	-1	2.304155863861946	-1	195	-1	-1	-1	5.810711175483918	0.30470085150807197	TRUE	6.673004122150248	-1	193	-1	-1	-1	6.772882140153109	-1	191	-1	-1	-1	-0.099878	-0.00469793	FALSE	0.2723124611595288	TRUE
records_pre_exposure	116.38846740646268	0	199	90	127	148	58.33147313321423	0	200	21	53	89	58.05699427324845	1.3275538131551874	TRUE	105.19467485488349	0	199	74	115	141	106.05524943215278	0	200	75	116	141	-0.860575	-0.0187047	FALSE	2.891440300642005e-11	TRUE
bmi		10	100	24.899999618530273	28.299999237060547	32.5		10	100	25.200000762939453	28.899999618530273	33.599998474121094		-0.113769	TRUE		10	100	25.5	29.100000381469727	33.599998474121094		10	100	25.5	29.100000381469727	33.599998474121094	0.047233615070581436	0.0039434	FALSE	0.0516957	TRUE
smoker_count_log	0.20667033868036233	0	5.493061542510986	0	0	0	0.3137387361152715	0	5.7430033683776855	0	0	0	-0.107068	-0.163656	TRUE	0.3050997613947937	0	4.9972124099731445	0	0	0	0.2969261233796782	0	5.293304920196533	0	0	0	0.00817364	0.011404892018773455	FALSE	6.865534167897255e-05	TRUE
non_smoker_count_log	1.7316160982903552	0	5.857933044433594	0.6931471824645996	1.9459102153778076	2.5649492740631104	1.0269561147167432	0	5.93489	0	0.6931471824645996	1.9459102153778076	0.70466	0.6300007187562765	TRUE	1.561637037921776	0	5.837730407714844	0	1.6094379425048828	2.5649492740631104	1.5724743445276401	0	5.71703	0	1.6094379425048828	2.5649492740631104	-0.0108373	-0.0089809	FALSE	0.00130047	TRUE
age_first_record	52.473656686174714	34	88	46	51	57	61.897138697058956	34	89	56	62	69	-9.42348	-1.05101	TRUE	56.856431395642296	34	88	50	56	63	56.42477496424666	34	88	50	55	63	0.4316564202308655	0.0451343	FALSE	2.738786961465841e-53	TRUE
follow_up_in_days	808.205	1	2158	410	742	1125	1639.4875120230806	1	5843	672	1426	2379	-831.282	-0.912481	TRUE	822.2428745688567	1	2158	395	746	1177	753.8993900900143	1	2156	347	677	1103	68.34348447884243	0.13323057594600457	TRUE	0	FALSE
gender_Female	0.5760992645744186	0	1	0	1	1	0.5485483405669752	0	1	0	1	1	0.0275509	0.0555564	FALSE	0.5535963657777404	0	1	0	1	1	0.5552914949104063	0	1	0	1	1	-0.00169513	-0.00341053	FALSE	0.24011576529344592	TRUE
gender_Male	0.4236370192021169	0	1	0	0	1	0.45111267255181714	0	1	0	0	1	-0.0274757	-0.0554087	FALSE	0.446101	0	1	0	0	1	0.44438041558004543	0	1	0	0	1	0.00172037	0.00346155	FALSE	0.2331721320332948	TRUE
race_Caucasian	0.859718	0	1	1	1	1	0.8430077960064578	0	1	1	1	1	0.0167101	0.0469869	FALSE	0.8415369731639606	0	1	1	1	1	0.8421174392193153	0	1	1	1	1	-0.000580466	-0.00159074	FALSE	0.5830921030335119	TRUE
race_African American	0.046644993265551805	0	1	0	0	0	0.081102	0	1	0	0	0	-0.034457	-0.141264	TRUE	0.0623202	0	1	0	0	0	0.0614705	0	1	0	0	0	0.000849668	0.0035261	FALSE	0.22321741676077644	TRUE
race_Other/Unknown	0.0603404	0	1	0	0	0	0.0585511	0	1	0	0	0	0.00178925	0.00756697	FALSE	0.0693867	0	1	0	0	0	0.0680449	0	1	0	0	0	0.0013418	0.0053042	FALSE	0.0675139	TRUE
race_Asian	0.0332968	0	1	0	0	0	0.0173391	0	1	0	0	0	0.015957716904069257	0.1017152172447336	TRUE	0.026756120131235805	0	1	0	0	0	0.0283671	0	1	0	0	0	-0.001611	-0.00984051	FALSE	0.000691057	TRUE
ethnicity_Not Hispanic	0.8415482675185049	0	1	1	1	1	0.8755925064067368	0	1	1	1	1	-0.0340442	-0.0978147	FALSE	0.8288087827037941	0	1	1	1	1	0.8306427189366535	0	1	1	1	1	-0.00183394	-0.00487914	FALSE	0.0928248	TRUE
ethnicity_Hispanic	0.027532271714125655	0	1	0	0	0	0.035524	0	1	0	0	0	-0.00799171	-0.0457468	FALSE	0.0327879	0	1	0	0	0	0.0327459	0	1	0	0	0	4.206275843898766e-05	0.000236273	FALSE	0.9350633887071997	TRUE
region_Midwest	0.46227964051157966	0	1	0	0	1	0.5017289483958195	0	1	0	1	1	-0.0394493	-0.0790113	FALSE	0.4348321695970388	0	1	0	0	1	0.4360477832926727	0	1	0	0	1	-0.00121561	-0.00245175	FALSE	0.3979674140770284	TRUE
region_South	0.11921612214977889	0	1	0	0	0	0.20906404799685271	0	1	0	0	0	-0.0898479	-0.244372	TRUE	0.15583410448388996	0	1	0	0	0	0.15198956843610667	0	1	0	0	0	0.00384454	0.010653820182672205	FALSE	0.000235	TRUE
region_Other/Unknown	0.029937006090801816	0	1	0	0	0	0.034152121170053576	0	1	0	0	0	-0.00421512	-0.0239351	FALSE	0.033932026583662823	0	1	0	0	0	0.0334189	0	1	0	0	0	0.000513166	0.00284472	FALSE	0.32671579807600926	TRUE
region_West	0.1542143938400658	0	1	0	0	0	0.12893377556900792	0	1	0	0	0	0.025280618271057875	0.0725654	FALSE	0.15100950618322537	0	1	0	0	0	0.15210734415748298	0	1	0	0	0	-0.00109784	-0.00306152	FALSE	0.2910605375641643	TRUE
region_Northeast	0.23435283740777382	0	1	0	0	0	0.12612110686826625	0	1	0	0	0	0.10823173053950758	0.28440386125719896	TRUE	0.22439219315218306	0	1	0	0	0	0.22643644317321443	0	1	0	0	0	-0.00204425	-0.00489225	FALSE	0.0906667	TRUE
visits_type_1_Inpatient	0.074879	0	1	0	0	0	0.1508399380046033	0	1	0	0	0	-0.0759609	-0.241811	TRUE	0.093535	0	1	0	0	0	0.0934382	0	1	0	0	0	9.674434113549069e-05	0.000332325	FALSE	0.9087297783308047	TRUE
visits_type_1_Skilled nursing facility inpatient	0.000822437	0	1	0	0	0	0.00181531	0	1	0	0	0	-0.000992872	-0.0273602	FALSE	0.00143434	0	1	0	0	0	0.00146799	0	1	0	0	0	-3.36502e-05	-0.000883983	FALSE	0.7603683300552027	TRUE
visits_type_1_Emergency patient	0.2084192521782662	0	1	0	0	0	0.1468050717049495	0	1	0	0	0	0.0616142	0.1617414422013326	TRUE	0.21381761588289727	0	1	0	0	0	0.21480609068730547	0	1	0	0	0	-0.000988475	-0.00240889	FALSE	0.40661770939567077	TRUE
visits_type_1_Observation patient	0.0295601	0	1	0	0	0	0.0332899	0	1	0	0	0	-0.00372984	-0.0213801	FALSE	0.0345966	0	1	0	0	0	0.034365272987297045	0	1	0	0	0	0.000231345	0.00126791	FALSE	0.6623584958707545	TRUE
visits_type_1_Inpatient rehab	0.00444891	0	1	0	0	0	0.00246976	0	1	0	0	0	0.00197915	0.033712853053270334	FALSE	0.00458484	0	1	0	0	0	0.00427778	0	1	0	0	0	0.000307058	0.00462295	FALSE	0.11124738315238955	TRUE
visits_type_1_Inpatient psych	0.00138116	0	1	0	0	0	0.00160039	0	1	0	0	0	-0.000219229	-0.00568222	FALSE	0.00159418	0	1	0	0	0	0.00165307	0	1	0	0	0	-5.88879e-05	-0.00146263	FALSE	0.6143520126373936	TRUE
visits_type_2_Inpatient	0.0445993	0	1	0	0	0	0.0695617	0	1	0	0	0	-0.0249624	-0.107754	TRUE	0.0589131	0	1	0	0	0	0.059909985698662405	0	1	0	0	0	-0.000996887	-0.00421707	FALSE	0.14537278576814117	TRUE
visits_type_2_Emergency patient	0.11367212176835882	0	1	0	0	0	0.11073871237101492	0	1	0	0	0	0.00293341	0.00929424	FALSE	0.13150921174392194	0	1	0	0	0	0.13173635063514763	0	1	0	0	0	-0.000227139	-0.000671848	FALSE	0.8167396130290743	TRUE
visits_type_2_Observation patient	0.017984850471411372	0	1	0	0	0	0.0186533	0	1	0	0	0	-0.000668422	-0.00498442	FALSE	0.022760158155968706	0	1	0	0	0	0.021977790863969043	0	1	0	0	0	0.000782367	0.00529055	FALSE	0.0683293	TRUE
visits_type_2_Inpatient rehab	0.00379781	0	1	0	0	0	0.00168202	0	1	0	0	0	0.00211579	0.040484486829677736	FALSE	0.00355851	0	1	0	0	0	0.00325986	0	1	0	0	0	0.000298646	0.00512357	FALSE	0.0772722	TRUE
visits_type_2_Inpatient psych	0.00108317	0	1	0	0	0	0.00112165	0	1	0	0	0	-3.84811e-05	-0.00115962	FALSE	0.00123244	0	1	0	0	0	0.00114411	0	1	0	0	0	8.833179163048044e-05	0.00256399	FALSE	0.37697879842426685	TRUE
visits_type_2_Skilled nursing facility inpatient	0.000710693	0	1	0	0	0	0.00135779	0	1	0	0	0	-0.000647099	-0.0201329	FALSE	0.00119458	0	1	0	0	0	0.00113569	0	1	0	0	0	5.888786108698696e-05	0.00172619	FALSE	0.5519751592531547	TRUE
visits_type_3_Inpatient	0.027524822103293323	0	1	0	0	0	0.0433599	0	1	0	0	0	-0.0158351	-0.0857221	FALSE	0.0383907	0	1	0	0	0	0.038108858416757804	0	1	0	0	0	0.00028182	0.00146935	FALSE	0.6128192568842785	TRUE
visits_type_3_Emergency patient	0.0705746	0	1	0	0	0	0.0745937	0	1	0	0	0	-0.00401908	-0.0154911	FALSE	0.0894128	0	1	0	0	0	0.0884496	0	1	0	0	0	0.000963237	0.003384	FALSE	0.24232120064462392	TRUE
visits_type_3_Observation patient	0.010496501662753137	0	1	0	0	0	0.011407254457619836	0	1	0	0	0	-0.000910753	-0.00875088	FALSE	0.014044754774122991	0	1	0	0	0	0.013754521746445697	0	1	0	0	0	0.000290233	0.00247904	FALSE	0.392995	TRUE
visits_type_3_Inpatient psych	0.000905873	0	1	0	0	0	0.000841933	0	1	0	0	0	6.393995388528624e-05	0.00216387	FALSE	0.00104736	0	1	0	0	0	0.00108943	0	1	0	0	0	-4.20628e-05	-0.00128755	FALSE	0.6572752192771222	TRUE
visits_type_3_Skilled nursing facility inpatient	0.000540842	0	1	0	0	0	0.00116455	0	1	0	0	0	-0.000623705	-0.0213694	FALSE	0.000879112	0	1	0	0	0	0.000937999	0	1	0	0	0	-5.88879e-05	-0.00195455	FALSE	0.5005813519490322	TRUE
visits_type_3_Inpatient rehab	0.00285171	0	1	0	0	0	0.00126809	0	1	0	0	0	0.00158362	0.0349335	FALSE	0.00274249	0	1	0	0	0	0.00260368	0	1	0	0	0	0.000138807	0.00268835	FALSE	0.35349546432760115	TRUE
visits_type_4_Inpatient	0.017868636542427024	0	1	0	0	0	0.0295986	0	1	0	0	0	-0.01173	-0.0771177	FALSE	0.026036846975687727	0	1	0	0	0	0.025826533187515772	0	1	0	0	0	0.000210314	0.0013233	FALSE	0.6473361900071628	TRUE
visits_type_4_Emergency patient	0.0465869	0	1	0	0	0	0.0530378	0	1	0	0	0	-0.00645096	-0.029655	FALSE	0.0629469	0	1	0	0	0	0.0625684	0	1	0	0	0	0.000378565	0.00156092	FALSE	0.5899605686688469	TRUE
visits_type_4_Observation patient	0.00658844	0	1	0	0	0	0.00760922	0	1	0	0	0	-0.00102078	-0.0121589	FALSE	0.00936317	0	1	0	0	0	0.0091823	0	1	0	0	0	0.00018087	0.00188705	FALSE	0.5144725286814762	TRUE
visits_type_4_Inpatient psych	0.000721122	0	1	0	0	0	0.000677282	0	1	0	0	0	4.3840376115809356e-05	0.00165854	FALSE	0.000845461	0	1	0	0	0	0.00085808	0	1	0	0	0	-1.26188e-05	-0.000432555	FALSE	0.8814974521910136	TRUE
visits_type_4_Inpatient rehab	0.00200395	0	1	0	0	0	0.000933943	0	1	0	0	0	0.00107	0.027941082039688776	FALSE	0.00208211	0	1	0	0	0	0.00196854	0	1	0	0	0	0.000113569	0.00252612	FALSE	0.38327631540086327	TRUE
visits_type_4_Skilled nursing facility inpatient	0.000441017	0	1	0	0	0	0.00094017	0	1	0	0	0	-0.000499153	-0.0190017	FALSE	0.000731892	0	1	0	0	0	0.000761336	0	1	0	0	0	-2.94439e-05	-0.00107798	FALSE	0.7102492014126958	TRUE
visits_type_5_Emergency patient	0.0320899	0	1	0	0	0	0.0390202	0	1	0	0	0	-0.00693021	-0.0374311	FALSE	0.046126	0	1	0	0	0	0.0453521	0	1	0	0	0	0.000773955	0.00370457	FALSE	0.20067514037452516	TRUE
visits_type_5_Inpatient	0.012294837717677629	0	1	0	0	0	0.021235106772796466	0	1	0	0	0	-0.00894027	-0.0696761	FALSE	0.018768402456465046	0	1	0	0	0	0.018242617986035166	0	1	0	0	0	0.000525784	0.00390133	FALSE	0.17882006390434446	TRUE
visits_type_5_Observation patient	0.00451744	0	1	0	0	0	0.00534446	0	1	0	0	0	-0.000827019	-0.0118068	FALSE	0.00678893	0	1	0	0	0	0.00654497	0	1	0	0	0	0.000243964	0.00299788	FALSE	0.30110489161908727	TRUE
visits_type_5_Inpatient psych	0.000612358	0	1	0	0	0	0.000521855	0	1	0	0	0	9.050269601412156e-05	0.00380148	FALSE	0.000673004	0	1	0	0	0	0.000685623	0	1	0	0	0	-1.26188e-05	-0.000484318	FALSE	0.8674294827572279	TRUE
visits_type_5_Skilled nursing facility inpatient	0.00037546	0	1	0	0	0	0.000763066	0	1	0	0	0	-0.000387606	-0.0162507	FALSE	0.000635148	0	1	0	0	0	0.00064356	0	1	0	0	0	-8.41255e-06	-0.000332809	FALSE	0.9086766781799486	TRUE
visits_type_5_Inpatient rehab	0.00150035	0	1	0	0	0	0.000724786	0	1	0	0	0	0.000775565	0.0232662	FALSE	0.00158156	0	1	0	0	0	0.00151005	0	1	0	0	0	7.150668534450233e-05	0.00182014	FALSE	0.5306235460276414	TRUE
has_chickenpox_diagnosis	0.00177152	0	1	0	0	0	0.000704032	0	1	0	0	0	0.00106749	0.030364066588727246	FALSE	0.00122823	0	1	0	0	0	0.00129974	0	1	0	0	0	-7.15067e-05	-0.00201256	FALSE	0.48803066661196803	FALSE
has_diabetes_diagnosis	0.1168829040370931	0	1	0	0	0	0.20905943593044174	0	1	0	0	0	-0.0921765	-0.251537	TRUE	0.2160385294859931	0	1	0	0	0	0.20802557415664172	0	1	0	0	0	0.00801296	0.019604584234526073	FALSE	6.4238647802057864e-12	FALSE
has_depression_diagnosis	0.17012527265575647	0	1	0	0	0	0.13411266494190757	0	1	0	0	0	0.0360126	0.10040186307069868	TRUE	0.17854799360646084	0	1	0	0	0	0.17898965256162194	0	1	0	0	0	-0.000441659	-0.00115268	FALSE	0.6907533736334741	FALSE
has_mci_diagnosis	0.0011383	0	1	0	0	0	0.00281751	0	1	0	0	0	-0.00167921	-0.0378016	FALSE	0.00153108	0	1	0	0	0	0.00158156	0	1	0	0	0	-5.04753e-05	-0.00128046	FALSE	0.6586874174078845	FALSE
has_stroke_diagnosis	0.017326304873833392	0	1	0	0	0	0.0270053	0	1	0	0	0	-0.00967896	-0.0657793	FALSE	0.0266804	0	1	0	0	0	0.025877008496677043	0	1	0	0	0	0.000803399	0.00502241	FALSE	0.0828165	FALSE
has_hypertension_diagnosis	0.4500026818598996	0	1	0	0	1	0.46932779823869797	0	1	0	0	1	-0.0193251	-0.0387839	FALSE	0.5305838310759653	0	1	0	1	1	0.5242155295701186	0	1	0	1	1	0.0063683	0.012756002594181122	FALSE	9.186770405068822e-06	FALSE
has_hyperlipidemia_diagnosis	0.5537742708320917	0	1	0	1	1	0.44747	0	1	0	0	1	0.10630420833167376	0.21382006815101917	TRUE	0.5698199713973248	0	1	0	1	1	0.5655758391520148	0	1	0	1	1	0.00424413	0.00856722	FALSE	0.00301205	FALSE
has_bacterial_infection_diagnosis	0.389054	0	1	0	0	1	0.2505943224078861	0	1	0	0	1	0.13846011338838793	0.30018976042652384	TRUE	0.35617481282072855	0	1	0	0	1	0.359388	0	1	0	0	1	-0.00321359	-0.00670413	FALSE	0.020784049562823953	FALSE
has_viral_infection_diagnosis	0.3893747690620642	0	1	0	0	1	0.22633162463959583	0	1	0	0	0	0.16304314442246837	0.35884912051433987	TRUE	0.34837637755531253	0	1	0	0	1	0.3536510473626651	0	1	0	0	1	-0.00527467	-0.0110515	FALSE	0.000136345	FALSE
has_other_infection_diagnosis	0.0730002	0	1	0	0	0	0.047948656631886306	0	1	0	0	0	0.0250516	0.10524342410205553	TRUE	0.0744048	0	1	0	0	0	0.0741356	0	1	0	0	0	0.000269202	0.00102666	FALSE	0.7235279239940051	FALSE
has_atrial_fibrillation_diagnosis	0.0448526	0	1	0	0	0	0.068194	0	1	0	0	0	-0.0233414	-0.101205	TRUE	0.067191	0	1	0	0	0	0.0658745	0	1	0	0	0	0.00131656	0.00528294	FALSE	0.0684431	FALSE
has_atherosclerosis_diagnosis	0.026060228613657224	0	1	0	0	0	0.0357032	0	1	0	0	0	-0.00964293	-0.055762	FALSE	0.0396526	0	1	0	0	0	0.0392698	0	1	0	0	0	0.000382771	0.00196606	FALSE	0.4975382807728157	FALSE
has_ihd_diagnosis	0.0984451	0	1	0	0	0	0.14917175358374857	0	1	0	0	0	-0.0507266	-0.154473	TRUE	0.1482543955581728	0	1	0	0	0	0.14594094388828133	0	1	0	0	0	0.00231345	0.00653145	FALSE	0.023394599697953638	FALSE
has_heart_failure_diagnosis	0.024747607185000655	0	1	0	0	0	0.0618017	0	1	0	0	0	-0.0370541	-0.182866	TRUE	0.0455792	0	1	0	0	0	0.043846218558088665	0	1	0	0	0	0.00173299	0.00838524	FALSE	0.00368596	FALSE
has_copd_diagnosis	0.040092315577434236	0	1	0	0	0	0.10116152586527555	0	1	0	0	0	-0.0610692	-0.240076	TRUE	0.0775595	0	1	0	0	0	0.0742954	0	1	0	0	0	0.00326407	0.0123229	FALSE	1.8091707639804003e-05	FALSE
has_asthma_diagnosis	0.0925003	0	1	0	0	0	0.0891303	0	1	0	0	0	0.00337007	0.011728447102070407	FALSE	0.13455876167241523	0	1	0	0	0	0.13425590981744764	0	1	0	0	0	0.000302852	0.000887894	FALSE	0.7588704806392588	FALSE
has_b12_deficiency_diagnosis	0.044147883714554755	0	1	0	0	0	0.0277234	0	1	0	0	0	0.016424521914778854	0.0883283	FALSE	0.0478296	0	1	0	0	0	0.0477623	0	1	0	0	0	6.73004105919972e-05	0.000315469	FALSE	0.9133046092590879	FALSE
has_brain_injury_diagnosis	0.0353067	0	1	0	0	0	0.027564476111917327	0	1	0	0	0	0.00774221	0.044380952148486724	FALSE	0.039471691764112055	0	1	0	0	0	0.039703	0	1	0	0	0	-0.000231345	-0.00118646	FALSE	0.682271	FALSE
has_anxiety_diagnosis	0.20071337473330395	0	1	0	0	0	0.12367786468704478	0	1	0	0	0	0.0770355	0.21012789315538902	TRUE	0.19419954572221754	0	1	0	0	0	0.195306	0	1	0	0	0	-0.00110625	-0.00279349	FALSE	0.33551747073737515	FALSE
has_obesity_diagnosis	0.2684273573548518	0	1	0	0	1	0.155987	0	1	0	0	0	0.11244081444222578	0.2776404530106886	TRUE	0.28334314797678134	0	1	0	0	1	0.2826028434424161	0	1	0	0	1	0.000740305	0.0016435	FALSE	0.571353	FALSE
has_alcohol_disorder_diagnosis	0.0221954	0	1	0	0	0	0.028458755789008108	0	1	0	0	0	-0.00626339	-0.0398725	FALSE	0.030945570791621097	0	1	0	0	0	0.031361992092201564	0	1	0	0	0	-0.000416421	-0.0023969	FALSE	0.40922516893785554	FALSE
has_tobacco_use_diagnosis	0.1817183570330286	0	1	0	0	0	0.2036706975358421	0	1	0	0	0	-0.0219523	-0.0556795	FALSE	0.25306637503154705	0	1	0	0	1	0.24754774122991505	0	1	0	0	0	0.00551863	0.012739759119931677	FALSE	9.693153669221216e-06	FALSE
has_substance_use_disorder_diagnosis	0.016638	0	1	0	0	0	0.019935426458179743	0	1	0	0	0	-0.00329747	-0.0246123	FALSE	0.0238075	0	1	0	0	0	0.023782283166484394	0	1	0	0	0	2.5237653971998952e-05	0.000165591	FALSE	0.9543714125870497	FALSE
has_herpes_simplex_diagnosis	0.042745866955910226	0	1	0	0	0	0.013634421327486462	0	1	0	0	0	0.029111445628423764	0.1765672318782376	TRUE	0.029427105241019602	0	1	0	0	0	0.030533355766804073	0	1	0	0	0	-0.00110625	-0.00648705	FALSE	0.025269	FALSE
has_herpes_zoster_diagnosis	0.045169970320750444	0	1	0	0	0	0.022203410115783622	0	1	0	0	0	0.022966560204966822	0.12755250619444394	TRUE	0.038849162951123076	0	1	0	0	0	0.0393497	0	1	0	0	0	-0.000500547	-0.00258238	FALSE	0.3736957406161453	FALSE
has_mobility_problems_diagnosis	0.0636912	0	1	0	0	0	0.0473885	0	1	0	0	0	0.0163027	0.0712262	FALSE	0.0768234	0	1	0	0	0	0.0760326	0	1	0	0	0	0.00079078	0.00297641	FALSE	0.30375552462160293	FALSE
has_falls_fractures_diagnosis	0.23599920140171876	0	1	0	0	0	0.19673207422382957	0	1	0	0	0	0.0392671	0.0954712	FALSE	0.2482333641793556	0	1	0	0	0	0.24894001850761335	0	1	0	0	0	-0.000706654	-0.00163504	FALSE	0.5721343254444738	FALSE
has_ulcers_weight_loss_diagnosis	0.0348329	0	1	0	0	0	0.0377844	0	1	0	0	0	-0.00295146	-0.0157789	FALSE	0.0425591	0	1	0	0	0	0.0417725	0	1	0	0	0	0.000786574	0.00391394	FALSE	0.176944	FALSE
has_incontinence_diagnosis	0.0403009	0	1	0	0	0	0.0376153	0	1	0	0	0	0.00268558	0.013879655936262659	FALSE	0.0446244	0	1	0	0	0	0.0441701	0	1	0	0	0	0.000454278	0.00220549	FALSE	0.4469629671372706	FALSE
has_dependence_care_diagnosis	0.00565574	0	1	0	0	0	0.00440706	0	1	0	0	0	0.00124868	0.017649004399590815	FALSE	0.00848406	0	1	0	0	0	0.00874064	0	1	0	0	0	-0.000256583	-0.0027768	FALSE	0.3376203443245158	FALSE
has_cognitive_decline_diagnosis	0.000275636	0	1	0	0	0	0.000782206	0	1	0	0	0	-0.000506571	-0.0220336	FALSE	0.000500547	0	1	0	0	0	0.000492134	0	1	0	0	0	8.41255132399965e-06	0.000377698	FALSE	0.8964169676673134	FALSE
has_general_examination_diagnosis	0.6815529756725509	0	1	0	1	1	0.3114932003151886	0	1	0	0	1	0.3700597753573623	0.796699	TRUE	0.538092	0	1	0	1	1	0.5461134011945823	0	1	0	1	1	-0.00802137	-0.0161004	FALSE	2.1815575552539426e-08	FALSE
has_immunization_encounter_diagnosis	0.5324117668093019	0	1	0	1	1	0.20127795748182095	0	1	0	0	0	0.33113380932748093	0.7316065429311396	TRUE	0.45280558593421383	0	1	0	0	1	0.4546857912004711	0	1	0	0	1	-0.00188021	-0.0037766	FALSE	0.19065412939159687	FALSE
has_drug_therapy_diagnosis	0.3147266886777835	0	1	0	0	1	0.2610870040962068	0	1	0	0	1	0.053639684581576696	0.11867379459626223	TRUE	0.3581307310507277	0	1	0	0	1	0.35492554891898714	0	1	0	0	1	0.00320518	0.00669179	FALSE	0.020548207049798494	FALSE
has_varivax_vaccination	0.00500614	0	1	0	0	0	0.00286986	0	1	0	0	0	0.00213628	0.0341146	FALSE	0.00451754	0	1	0	0	0	0.00484142	0	1	0	0	0	-0.000323883	-0.00474579	FALSE	0.10197793549898716	FALSE
has_prevnar13_vaccination	0.17280415271106236	0	1	0	0	0	0.18333010104345696	0	1	0	0	0	-0.0105259	-0.0275164	FALSE	0.29693783124421635	0	1	0	0	1	0.28266173130310424	0	1	0	0	1	0.0142761	0.0314719	FALSE	2.7576284338741585e-29	FALSE
has_zostavax_vaccination	0.12614575014601237	0	1	0	0	0	0.11516283707575618	0	1	0	0	0	0.010982913070256187	0.0337231	FALSE	0.13211070917809373	0	1	0	0	0	0.1323462606208463	0	1	0	0	0	-0.000235551	-0.000695376	FALSE	0.8102782154652042	FALSE
has_influenza_vaccination	0.7807087857730313	0	1	1	1	1	0.4898399636015719	0	1	0	0	1	0.2908688221714594	0.6338985001559584	TRUE	0.7289139395978801	0	1	0	1	1	0.7345209051905442	0	1	0	1	1	-0.00560697	-0.0126552	FALSE	1.2258615694715521e-05	FALSE
has_tdap_vaccination	0.6141533666281274	0	1	0	1	1	0.2482200306195089	0	1	0	0	0	0.36593333600861844	0.7951538544850697	TRUE	0.4701017918734752	0	1	0	0	1	0.4808193825187179	0	1	0	0	1	-0.0107176	-0.0214622	FALSE	6.65153095117266e-14	FALSE
has_calmette_guerin_vaccination	0.000101315	0	1	0	0	0	0.000385569	0	1	0	0	0	-0.000284254	-0.0182213	FALSE	9.674434255909817e-05	0	1	0	0	0	0.000134601	0	1	0	0	0	-3.78565e-05	-0.00352006	FALSE	0.22491588401596185	FALSE
has_donepezil_first	0.00264014	0	1	0	0	0	0.00692848	0	1	0	0	0	-0.00428833	-0.062177	FALSE	0.00466055	0	1	0	0	0	0.00439976	0	1	0	0	0	0.000260789	0.00388346	FALSE	0.17955395050630274	FALSE
has_donepezil_memantine_first	7.151626399036914e-05	0	1	0	0	0	8.301719539780341e-05	0	1	0	0	0	-1.15009e-05	-0.00130844	FALSE	0.000134601	0	1	0	0	0	0.000105157	0	1	0	0	0	2.944393054349348e-05	0.00268937	FALSE	0.35383690068472906	FALSE
has_memantine_first	0.00144522	0	1	0	0	0	0.00343945	0	1	0	0	0	-0.00199422	-0.0404102	FALSE	0.00226718	0	1	0	0	0	0.00206528	0	1	0	0	0	0.000201901	0.00434268	FALSE	0.1339937095149885	FALSE
has_galantamine_first	7.598603048976722e-05	0	1	0	0	0	0.000339679	0	1	0	0	0	-0.000263693	-0.0182938	FALSE	0.000138807	0	1	0	0	0	0.000100951	0	1	0	0	0	3.7856483686482534e-05	0.00345776	FALSE	0.2332302227821853	FALSE
has_rivastigmine_first	0.000269676	0	1	0	0	0	0.00102734	0	1	0	0	0	-0.000757662	-0.0297651	FALSE	0.000471103	0	1	0	0	0	0.000458484	0	1	0	0	0	1.2618826985999476e-05	0.000585449	FALSE	0.8393529414453512	FALSE
has_antidepressants_first	0.25839124164153665	0	1	0	0	1	0.1779383648056902	0	1	0	0	0	0.0804529	0.1957317629723506	TRUE	0.25286868007066543	0	1	0	0	1	0.2521409943635905	0	1	0	0	1	0.000727686	0.00167496	FALSE	0.563529	FALSE
has_antipsychotics_first	0.0185227	0	1	0	0	0	0.018705157743048404	0	1	0	0	0	-0.000182445	-0.00134988	FALSE	0.0230125	0	1	0	0	0	0.0230882	0	1	0	0	0	-7.5713e-05	-0.000504538	FALSE	0.861894	FALSE
has_angiotensin_antagonist_first	0.23895520697998737	0	1	0	0	0	0.22418493832860098	0	1	0	0	0	0.014770268651386392	0.035019619079695335	FALSE	0.2865988054176832	0	1	0	0	1	0.28039034239084715	0	1	0	0	1	0.00620846	0.013775626933877684	FALSE	1.857947275485946e-06	FALSE
has_adrenergics_first	0.2160014660834118	0	1	0	0	0	0.2231587535521559	0	1	0	0	0	-0.00715729	-0.0172904	FALSE	0.26718263649364854	0	1	0	0	1	0.2633759569277362	0	1	0	0	1	0.00380668	0.00862257	FALSE	0.00279522	FALSE
has_nsaids_first	0.35316519065044044	0	1	0	0	1	0.20995048716104484	0	1	0	0	0	0.1432147034893956	0.32253960033162077	TRUE	0.33058383107596534	0	1	0	0	1	0.331366	0	1	0	0	1	-0.000782367	-0.00166261	FALSE	0.5661173637513064	FALSE
has_antidiabetics_first	0.098168	0	1	0	0	0	0.14705273967121962	0	1	0	0	0	-0.0488847	-0.149459	TRUE	0.16933624968452932	0	1	0	0	0	0.16319088079414487	0	1	0	0	0	0.00614537	0.016506268310825294	FALSE	8.58879052143545e-09	FALSE
has_antihypertensives_first	0.21910795380049347	0	1	0	0	0	0.2096244140657879	0	1	0	0	0	0.00948354	0.0231106	FALSE	0.26152098931605955	0	1	0	0	1	0.25675107260031965	0	1	0	0	1	0.00476992	0.010886372116580214	FALSE	0.000166016	FALSE
has_anticholinergics_first	0.1071477526014041	0	1	0	0	0	0.0883773	0	1	0	0	0	0.018770413620749188	0.063233	FALSE	0.11251367039623118	0	1	0	0	0	0.11099099856986624	0	1	0	0	0	0.00152267	0.00483294	FALSE	0.095286	FALSE
has_antivirals_first	0.2705624158193976	0	1	0	0	1	0.11684024562943292	0	1	0	0	0	0.1537221701899647	0.396547	TRUE	0.2214351812904854	0	1	0	0	0	0.22379490199377472	0	1	0	0	0	-0.00235972	-0.00567239	FALSE	0.0504331	FALSE
has_glucocorticoids_first	0.3214298485047141	0	1	0	0	1	0.1906250064857184	0	1	0	0	0	0.13080484201899573	0.30313346223147075	TRUE	0.31420038697737024	0	1	0	0	1	0.314629	0	1	0	0	1	-0.00042904	-0.000924091	FALSE	0.7495636189502797	FALSE
has_statins_first	0.3290373910866896	0	1	0	0	1	0.29068378727212646	0	1	0	0	1	0.0383536	0.0830096	FALSE	0.37836712374863296	0	1	0	0	1	0.37199040969125935	0	1	0	0	1	0.00637671	0.013170687252382823	FALSE	4.921911746295601e-06	FALSE
has_nutrition_first	0.22485309367438644	0	1	0	0	0	0.19850426074225214	0	1	0	0	0	0.026348832932134303	0.0645352	FALSE	0.23605619584419954	0	1	0	0	0	0.23487423235467317	0	1	0	0	0	0.00118196	0.00278575	FALSE	0.3363346257624402	FALSE
has_cancer_treatment_first	0.023954968592440732	0	1	0	0	0	0.019947879037489413	0	1	0	0	0	0.00400709	0.027350036034366556	FALSE	0.029267266762008918	0	1	0	0	0	0.029498611928998063	0	1	0	0	0	-0.000231345	-0.0013699	FALSE	0.636788	FALSE
has_steroids_first	0.43663659010453293	0	1	0	0	1	0.2533251269298327	0	1	0	0	1	0.1833114631747002	0.39299914369159483	TRUE	0.39197021956759487	0	1	0	0	1	0.39397240683099183	0	1	0	0	1	-0.00200219	-0.00409939	FALSE	0.15714161746010183	FALSE
has_antibacterial_first	0.5976077809695222	0	1	0	1	1	0.3924036037764522	0	1	0	0	1	0.20520417719306994	0.41935374084939203	TRUE	0.5593631698494154	0	1	0	1	1	0.5615798771767477	0	1	0	1	1	-0.00221671	-0.0044662	FALSE	0.12241944194128723	FALSE
has_contraceptives_first	0.029738846442661837	0	1	0	0	0	0.0031422	0	1	0	0	0	0.026596645596854977	0.21030826206018632	TRUE	0.011264406494489778	0	1	0	0	0	0.011849078825607807	0	1	0	0	0	-0.000584672	-0.00547041	FALSE	0.0589014	FALSE
has_antiallergics_first	0.16405532974957387	0	1	0	0	0	0.10683344513750992	0	1	0	0	0	0.057221884612063956	0.1678063074628335	TRUE	0.15772692857743753	0	1	0	0	0	0.15852191469672752	0	1	0	0	0	-0.000794986	-0.00217889	FALSE	0.45319423409508286	FALSE
has_analgesics_first	0.39883577481912347	0	1	0	0	1	0.3006403162401697	0	1	0	0	1	0.0981955	0.20700916280126772	TRUE	0.4108690165727265	0	1	0	0	1	0.40916547488853366	0	1	0	0	1	0.00170354	0.00346363	FALSE	0.23153281411993432	FALSE
has_antiarrhythmics_first	0.020468550722910234	0	1	0	0	0	0.019904756216546665	0	1	0	0	0	0.000563795	0.00400883	FALSE	0.025368049129300917	0	1	0	0	0	0.024716076385967865	0	1	0	0	0	0.000651973	0.00417255	FALSE	0.14984752439239696	FALSE
has_antifungal_first	0.16595051074531866	0	1	0	0	0	0.0918196	0	1	0	0	0	0.074131	0.222605	TRUE	0.15482459830066458	0	1	0	0	0	0.15348279633212752	0	1	0	0	0	0.0013418	0.00371591	FALSE	0.19983049586634327	FALSE
has_diuretic_first	0.15754585980428382	0	1	0	0	0	0.1689994882912317	0	1	0	0	0	-0.0114536	-0.0309918	FALSE	0.19181879364011103	0	1	0	0	0	0.18879448136619836	0	1	0	0	0	0.00302431	0.00770445	FALSE	0.00773761	FALSE
has_vassopressin_first	0.000844786	0	1	0	0	0	0.000501101	0	1	0	0	0	0.000343685	0.013253378394357416	FALSE	0.000778161	0	1	0	0	0	0.000748717	0	1	0	0	0	2.944393054349348e-05	0.00106604	FALSE	0.7133171537846458	FALSE
has_antihypotensives_first	0.00501806	0	1	0	0	0	0.004922	0	1	0	0	0	9.60605828500237e-05	0.00136599	FALSE	0.00528308	0	1	0	0	0	0.0054261	0	1	0	0	0	-0.000143013	-0.00195965	FALSE	0.49940728772313836	FALSE
has_diagnostics_first	0.017569162186967354	0	1	0	0	0	0.015541971995071546	0	1	0	0	0	0.00202719	0.015887701088320647	FALSE	0.0183478	0	1	0	0	0	0.018318330949777067	0	1	0	0	0	2.944393054349348e-05	0.00021948	FALSE	0.9396797670779241	FALSE
has_antiplatelets_first	0.0802636	0	1	0	0	0	0.0979345	0	1	0	0	0	-0.0176709	-0.0620575	FALSE	0.11521830571212249	0	1	0	0	0	0.11301001093631699	0	1	0	0	0	0.00220829	0.00694545	FALSE	0.016226327863667515	FALSE
has_sympathomimetics_first	0.16711265003516215	0	1	0	0	0	0.13587839456735473	0	1	0	0	0	0.0312343	0.0872	FALSE	0.20296542441322454	0	1	0	0	0	0.2021325818120636	0	1	0	0	0	0.000832843	0.00207226	FALSE	0.47380528874284145	FALSE
has_antiemetics_first	0.13879369941714245	0	1	0	0	0	0.085531	0	1	0	0	0	0.0532627	0.16938879588204542	TRUE	0.14107848910574577	0	1	0	0	0	0.14213426432236898	0	1	0	0	0	-0.00105578	-0.00302821	FALSE	0.29690504686552543	FALSE
has_muscle_relaxants_first	0.20988980535656818	0	1	0	0	0	0.11847545377544909	0	1	0	0	0	0.0914144	0.24867156910485755	TRUE	0.2015731471355262	0	1	0	0	0	0.20239337090939682	0	1	0	0	0	-0.000820224	-0.002043	FALSE	0.4799991806090821	FALSE
has_laxatives_first	0.15831167979784735	0	1	0	0	0	0.0879284	0	1	0	0	0	0.0703833	0.2154470240242006	TRUE	0.1484268528644738	0	1	0	0	0	0.14786321191217297	0	1	0	0	0	0.000563641	0.00158663	FALSE	0.5842171894753465	FALSE
has_anxiolytics_first	0.17296655422720716	0	1	0	0	0	0.11984131724306352	0	1	0	0	0	0.0531252	0.15070497015473208	TRUE	0.16950450071506687	0	1	0	0	0	0.17068646420459324	0	1	0	0	0	-0.00118196	-0.00314589	FALSE	0.2772012178737139	FALSE
has_antiepileptics_first	0.12406283895729286	0	1	0	0	0	0.0903651	0	1	0	0	0	0.033697699353501656	0.10908012067003246	TRUE	0.14096912593589636	0	1	0	0	0	0.14000588878606882	0	1	0	0	0	0.000963237	0.00277197	FALSE	0.33855696697594617	FALSE
has_salicylates_first	0.10490839958520567	0	1	0	0	0	0.11490571437334354	0	1	0	0	0	-0.00999731	-0.0319675	FALSE	0.12882981408261127	0	1	0	0	0	0.12678135778581645	0	1	0	0	0	0.00204846	0.00613545	FALSE	0.0338826	FALSE
has_antitussives_first	0.2175629045138682	0	1	0	0	0	0.12700131974280351	0	1	0	0	0	0.0905616	0.24156131995816754	TRUE	0.20825691932363086	0	1	0	0	0	0.2101034743837806	0	1	0	0	0	-0.00184656	-0.00454008	FALSE	0.11737879584479737	FALSE
has_ulcer_treatment_first	0.0734398	0	1	0	0	0	0.051330915534385145	0	1	0	0	0	0.0221088	0.0915095	FALSE	0.0793388	0	1	0	0	0	0.0782031	0	1	0	0	0	0.00113569	0.00421594	FALSE	0.14648084351631957	FALSE
has_amebicides_first	0.055343158873380455	0	1	0	0	0	0.0325649	0	1	0	0	0	0.022778280358668773	0.11128928419871971	TRUE	0.0545638	0	1	0	0	0	0.0545133	0	1	0	0	0	5.0475307943997905e-05	0.000222282	FALSE	0.9388898991144036	FALSE
has_antastmatics_first	0.050156739811912224	0	1	0	0	0	0.0315989	0	1	0	0	0	0.018557858606982204	0.0938262	FALSE	0.059775384874232354	0	1	0	0	0	0.0603012	0	1	0	0	0	-0.000525784	-0.00221329	FALSE	0.4448666339554209	FALSE
has_migraine_first	0.050307221950725296	0	1	0	0	0	0.020369191304133265	0	1	0	0	0	0.029938	0.1626841417180824	TRUE	0.0380794	0	1	0	0	0	0.0385337	0	1	0	0	0	-0.000454278	-0.00236682	FALSE	0.41565174702393515	FALSE
has_ppi_first	0.22395765045234037	0	1	0	0	0	0.17644428589185027	0	1	0	0	0	0.0475134	0.11894845400834009	TRUE	0.23993017582232692	0	1	0	0	0	0.2385631361992092	0	1	0	0	0	0.00136704	0.00320432	FALSE	0.26889325052650903	FALSE
has_bowel_evacuants_first	0.15666084603740302	0	1	0	0	0	0.0907869	0	1	0	0	0	0.0658739	0.20107121892707538	TRUE	0.1376882308404139	0	1	0	0	0	0.13877765626314462	0	1	0	0	0	-0.00108943	-0.00315643	FALSE	0.27615610983369254	FALSE
has_glaucoma_first	0.0152434	0	1	0	0	0	0.015148562730214178	0	1	0	0	0	9.4830954899712e-05	0.000775195	FALSE	0.0194709	0	1	0	0	0	0.018827290317153193	0	1	0	0	0	0.00064356	0.00469585	FALSE	0.10513955370087975	FALSE
has_skin_care_first	0.018422887588352383	0	1	0	0	0	0.00564494	0	1	0	0	0	0.012777948904622301	0.11739058173910476	TRUE	0.011066711533608144	0	1	0	0	0	0.011512576764532682	0	1	0	0	0	-0.000445865	-0.00422016	FALSE	0.14515866249536988	FALSE
has_osteoporosis_treatment_first	0.037690561045091005	0	1	0	0	0	0.0403231	0	1	0	0	0	-0.0026325	-0.0135972	FALSE	0.0415286	0	1	0	0	0	0.0415286	0	1	0	0	0	0	0	FALSE	1	FALSE
Pre- and post-matching characteristics of the ZVL and PPSV23 cohorts (Vascular dementia, all).
	Pre-Matching															Post-Matching
	ZVL						PPSV23						difference_in_means	NMD	has_bad_balance	ZVL						PPSV23						difference_in_means	NMD	has_bad_balance	p_value	used_in_matching
Covariate	Mean	Min	Max	25th_percentile	Median	75th_percentile	Mean	Min	Max	25th_percentile	Median	75th_percentile				Mean	Min	Max	25th_percentile	Median	75th_percentile	Mean	Min	Max	25th_percentile	Median	75th_percentile
age_at_exposure	65.16657597888572	50	89	61	63	70	66.35683666526923	50	89	60	66	73	-1.19026	-0.156307	TRUE	66.48404281710586	50	89	61	65	72	66.37402168073159	50	89	61	65	72	0.11002113670110703	0.015384600611285302	FALSE	2.2609725613934256e-23	TRUE
index_date	24164.243804909795	24094	24285	24142	24166	24190	24176.567054635998	24094	24285	24140	24173	24215	-12.3232	-0.298221	TRUE	24159.385997541885	24094	24285	24132	24159	24185	24159.272460764452	24094	24285	24133	24159	24186	0.1135367751121521	0.00313458	FALSE	0.4170295376612617	TRUE
visits_counts_1	0.10785097075093097	0	58	0	0	0	0.23404312289044546	0	154	0	0	0	-0.126192	-0.16936	TRUE	0.11410665150782727	0	37	0	0	0	0.11028197425927003	0	49	0	0	0	0.00382468	0.00726817	FALSE	9.751999717114978e-06	TRUE
visits_counts_2	0.0833725	0	50	0	0	0	0.16911525448278747	0	132	0	0	0	-0.0857428	-0.139625	TRUE	0.085104	0	38	0	0	0	0.0825594	0	58	0	0	0	0.00254459	0.00570914	FALSE	5.009137354917841e-05	TRUE
visits_counts_3	0.0648153	0	43	0	0	0	0.12528752163743764	0	88	0	0	0	-0.0604723	-0.116382	TRUE	0.0632617	0	27	0	0	0	0.0617619	0	57	0	0	0	0.00149982	0.00401775	FALSE	0.0172715	TRUE
visits_counts_4	0.0504393	0	41	0	0	0	0.0941227	0	87	0	0	0	-0.0436834	-0.0977319	FALSE	0.0474824	0	41	0	0	0	0.046206580769726925	0	25	0	0	0	0.00127584	0.0039797	FALSE	0.0397208	TRUE
visits_counts_5	0.037167829639538665	0	30	0	0	0	0.0699082	0	86	0	0	0	-0.0327403	-0.0862617	FALSE	0.033397172460622696	0	30	0	0	0	0.0328698	0	30	0	0	0	0.000527346	0.00197752	FALSE	0.5125650340927477	TRUE
vaccinations_counts_1	0.4418498499584222	0	63	0	0	1	0.4197900059263883	0	39	0	0	1	0.0220598	0.0324217	FALSE	0.39140851040303704	0	39	0	0	1	0.39506591118186496	0	39	0	0	1	-0.0036574	-0.00585994	FALSE	0.000225457	TRUE
vaccinations_counts_2	0.346753	0	37	0	0	1	0.29419647456396164	0	40	0	0	0	0.052556842620318345	0.0898259	FALSE	0.2901580479119502	0	13	0	0	0	0.2945766983877667	0	26	0	0	1	-0.00441865	-0.00795979	FALSE	4.365743727332466e-06	TRUE
vaccinations_counts_3	0.2734760837340468	0	28	0	0	0	0.21741506445074824	0	37	0	0	0	0.056061	0.10754927846126881	TRUE	0.21779254599039718	0	23	0	0	0	0.22171787264023227	0	37	0	0	0	-0.00392533	-0.00790254	FALSE	2.457891998861146e-06	TRUE
vaccinations_counts_4	0.2158320980512672	0	36	0	0	0	0.16583891036057125	0	62	0	0	0	0.0499932	0.1065503620495026	TRUE	0.16375799347621767	0	13	0	0	0	0.16768615532045494	0	62	0	0	0	-0.00392816	-0.00892015	FALSE	9.186801306661712e-07	TRUE
vaccinations_counts_5	0.16430366246068187	0	35	0	0	0	0.12519750377667002	0	56	0	0	0	0.0391062	0.0944392	FALSE	0.11860326982970405	0	9	0	0	0	0.12200125032073136	0	56	0	0	0	-0.00339798	-0.00891732	FALSE	1.9563679903096787e-07	TRUE
other_procedures_counts_1	1.5865513937597167	0	365	0	0	2	1.9658011181595352	0	366	0	0	2	-0.37925	-0.0906071	FALSE	1.3643281510704985	0	176	0	0	1	1.3555914995201432	0	161	0	0	1	0.00873665	0.00251332	FALSE	0.8329502916152955	TRUE
other_procedures_counts_2	1.1219340901695651	0	172	0	0	1	1.3660019115407487	0	365	0	0	1	-0.244068	-0.0716818	FALSE	0.9160201242098668	0	163	0	0	0	0.910964	0	146	0	0	0	0.00505657	0.00181136	FALSE	0.8155433814913289	TRUE
other_procedures_counts_3	0.7745589139159044	0	114	0	0	0	0.9510514494150624	0	365	0	0	0	-0.176493	-0.0635475	FALSE	0.602205	0	90	0	0	0	0.5990212908923632	0	158	0	0	0	0.00318392	0.00143347	FALSE	0.9937874875841829	TRUE
other_procedures_counts_4	0.5251708304710944	0	112	0	0	0	0.6630004151531935	0	366	0	0	0	-0.13783	-0.0609604	FALSE	0.3879566612183681	0	89	0	0	0	0.38705506939847095	0	117	0	0	0	0.000901592	0.000512532	FALSE	0.8096832384324011	TRUE
other_procedures_counts_5	0.3403187027730576	0	134	0	0	0	0.45318255214150704	0	251	0	0	0	-0.112864	-0.0625543	FALSE	0.24203345812914026	0	70	0	0	0	0.23998219497915424	0	133	0	0	0	0.00205126	0.00150274	FALSE	0.8119894679564069	TRUE
elective_procedures_counts_1	0.6264190679344879	0	130	0	0	0	0.6174149114458858	0	243	0	0	0	0.00900416	0.0036565	FALSE	0.4902774095962825	0	130	0	0	0	0.48753861180376484	0	125	0	0	0	0.0027388	0.00129906	FALSE	0.7225796545548201	TRUE
elective_procedures_counts_2	0.44052659170613545	0	365	0	0	0	0.4348492545093083	0	174	0	0	0	0.00567734	0.00277954	FALSE	0.32422857904309355	0	126	0	0	0	0.32385433338200414	0	122	0	0	0	0.000374246	0.000222473	FALSE	0.22079382068344755	TRUE
elective_procedures_counts_3	0.30114700459163385	0	109	0	0	0	0.30878574321091923	0	178	0	0	0	-0.00763874	-0.00455322	FALSE	0.21077402224777048	0	92	0	0	0	0.20858099937767483	0	105	0	0	0	0.00219302	0.0016467	FALSE	0.5850072929910647	TRUE
elective_procedures_counts_4	0.2081013413355508	0	86	0	0	0	0.21777360584519376	0	164	0	0	0	-0.00967226	-0.0069115	FALSE	0.1339742762811889	0	77	0	0	0	0.13374320793741024	0	95	0	0	0	0.000231068	0.000218463	FALSE	0.5484211759133575	TRUE
elective_procedures_counts_5	0.13125564915579016	0	133	0	0	0	0.15083499853625348	0	141	0	0	0	-0.0195793	-0.0173414	FALSE	0.0813984	0	77	0	0	0	0.0795499	0	95	0	0	0	0.00184855	0.00226225	FALSE	0.8499553134864261	TRUE
critical_procedures_counts_1	2.1427636573990383	0	365	0	0	2	2.5590514616554514	0	366	0	0	3	-0.416288	-0.0728961	FALSE	1.8432973877936376	0	252	0	0	1	1.833375624983166	0	190	0	0	1	0.00992176	0.00206521	FALSE	0.33313877330420516	TRUE
critical_procedures_counts_2	1.5431875700495319	0	365	0	0	1	1.7922655531992806	0	365	0	0	1	-0.249078	-0.0528047	FALSE	1.2581033400007655	0	252	0	0	0	1.256987691003503	0	297	0	0	0	0.00111565	0.000281574	FALSE	0.32328788591512936	TRUE
critical_procedures_counts_3	1.0768854622365234	0	223	0	0	0	1.264151419732119	0	365	0	0	0	-0.187266	-0.0483823	FALSE	0.8342672936226555	0	223	0	0	0	0.8303518901532281	0	172	0	0	0	0.0039154	0.0012431	FALSE	0.7014743062867687	TRUE
critical_procedures_counts_4	0.7425385950323584	0	263	0	0	0	0.8922906969983506	0	365	0	0	0	-0.149752	-0.0468204	FALSE	0.5425059432762656	0	263	0	0	0	0.5382687452421894	0	170	0	0	0	0.0042372	0.00167387	FALSE	0.8501428093918846	TRUE
critical_procedures_counts_5	0.47939368740735383	0	254	0	0	0	0.6189434300222061	0	365	0	0	0	-0.13955	-0.0541283	FALSE	0.3333805865733699	0	254	0	0	0	0.3304773475055251	0	162	0	0	0	0.00290324	0.00149523	FALSE	0.8054717312399035	TRUE
prescriptions_counts_1	3.3330859756318016	0	365	0	1	4	4.090935889942583	0	366	0	0	5	-0.75785	-0.105965	TRUE	3.000392674424704	0	365	0	0	3	2.993477635277757	0	366	0	0	4	0.00691504	0.0010754	FALSE	0.15740466968529432	TRUE
prescriptions_counts_2	2.393954951372067	0	365	0	0	3	2.982679084541307	0	366	0	0	3	-0.588724	-0.0974506	FALSE	2.048793695661727	0	365	0	0	2	2.039241925720742	0	365	0	0	2	0.00955177	0.00184897	FALSE	0.18964626127461315	TRUE
prescriptions_counts_3	1.6787899056365017	0	365	0	0	1	2.1585538388409984	0	365	0	0	1	-0.479764	-0.0950307	FALSE	1.369646975769011	0	365	0	0	0	1.3535529947449672	0	239	0	0	0	0.016094	0.00397903	FALSE	0.6236701227873469	TRUE
prescriptions_counts_4	1.1663256083010956	0	365	0	0	0	1.5456757765761795	0	366	0	0	0	-0.37935	-0.091452	FALSE	0.9047459736695496	0	123	0	0	0	0.8931032478569474	0	366	0	0	0	0.011642726138234138	0.00373285	FALSE	0.768373	TRUE
prescriptions_counts_5	0.7942966123142557	0	164	0	0	0	1.0752646219096842	0	365	0	0	0	-0.280968	-0.0837173	FALSE	0.5843123023337903	0	96	0	0	0	0.576945	0	363	0	0	0	0.00736725	0.00303746	FALSE	0.9168479319177922	TRUE
diagnoses_counts_1	4.694030876025887	0	355	0	2	6	5.695471872096095	0	365	0	2	7	-1.00144	-0.10876	TRUE	4.0649273694074015	0	355	0	1	5	4.036959594226977	0	252	0	1	5	0.027967775240540504	0.00361124	FALSE	0.763841	TRUE
diagnoses_counts_2	3.4764443761524277	0	359	0	1	4	4.078956629241677	0	365	0	0	5	-0.602512	-0.0780686	FALSE	2.8486374764501665	0	359	0	0	3	2.832254305597099	0	244	0	0	3	0.0163832	0.00255994	FALSE	0.7862255288957313	TRUE
diagnoses_counts_3	2.507493944104993	0	347	0	0	3	2.934710785108751	0	365	0	0	3	-0.427217	-0.0666368	FALSE	1.9518910037864021	0	347	0	0	1	1.9331999846899501	0	201	0	0	1	0.018691018223762512	0.00362825	FALSE	0.8714963169459619	TRUE
diagnoses_counts_4	1.7584954264434722	0	343	0	0	1	2.10269	0	365	0	0	1	-0.344194	-0.0650616	FALSE	1.300057129167204	0	343	0	0	0	1.285122742653657	0	365	0	0	0	0.014934386126697063	0.00365435	FALSE	0.5987244355549524	TRUE
diagnoses_counts_5	1.1810079901659496	0	259	0	0	0	1.4819329308285418	0	364	0	0	0	-0.300925	-0.07037	FALSE	0.8304383635824949	0	259	0	0	0	0.8162042700862892	0	136	0	0	0	0.014234093949198723	0.00452277	FALSE	0.42205448218734654	TRUE
well_visit_counts_1	0.36460555334610795	0	87	0	0	0	0.2766980734647747	0	338	0	0	0	0.0879075	0.094027	FALSE	0.22697857585349984	0	87	0	0	0	0.2322803893855992	0	64	0	0	0	-0.00530181	-0.0072323	FALSE	1.664865633696009e-09	TRUE
well_visit_counts_2	0.2808552369933837	0	76	0	0	0	0.2083905826527167	0	365	0	0	0	0.0724647	0.091566	FALSE	0.16485663130706715	0	52	0	0	0	0.16985791423253413	0	69	0	0	0	-0.00500128	-0.00812299	FALSE	3.309565004656179e-11	TRUE
well_visit_counts_3	0.2089193390939658	0	67	0	0	0	0.15405575089176335	0	130	0	0	0	0.0548636	0.0861711	FALSE	0.11734869630673402	0	47	0	0	0	0.12011301084887138	0	50	0	0	0	-0.00276431	-0.00544205	FALSE	9.242283406161642e-06	TRUE
well_visit_counts_4	0.14724411583932898	0	49	0	0	0	0.11355689383808618	0	123	0	0	0	0.0336872	0.0641706	FALSE	0.0789233	0	39	0	0	0	0.0814693	0	54	0	0	0	-0.002546	-0.00627622	FALSE	3.0081827075368637e-05	TRUE
well_visit_counts_5	0.10014552225315448	0	55	0	0	0	0.0818798	0	106	0	0	0	0.018265735113519185	0.0424501	FALSE	0.0515339	0	55	0	0	0	0.0527899	0	35	0	0	0	-0.00125599	-0.0039348	FALSE	0.000889193	TRUE
enc_reports_counts_1	1.3626523012401026	0	169	0	0	1	1.7156621387427693	0	207	0	0	1	-0.35301	-0.0847244	FALSE	1.1653698014938638	0	169	0	0	0	1.150839430182629	0	138	0	0	0	0.014530370943248272	0.00417071	FALSE	0.2837702895011003	TRUE
enc_reports_counts_2	1.0319751256372247	0	179	0	0	0	1.2441870902657286	0	255	0	0	0	-0.212212	-0.0606375	FALSE	0.8364631516871534	0	127	0	0	0	0.8222885972733935	0	130	0	0	0	0.014174554497003555	0.00491826	FALSE	0.1789237264415957	TRUE
enc_reports_counts_3	0.7650827940272605	0	154	0	0	0	0.920014	0	264	0	0	0	-0.154932	-0.0522819	FALSE	0.5932063071734671	0	110	0	0	0	0.5826863183441331	0	130	0	0	0	0.01052	0.00439781	FALSE	0.1272016176062603	TRUE
enc_reports_counts_4	0.5575355218916085	0	104	0	0	0	0.6849344272160969	0	264	0	0	0	-0.127399	-0.0509615	FALSE	0.41818408633733994	0	101	0	0	0	0.40788382507417575	0	120	0	0	0	0.010300260968506336	0.00527871	FALSE	0.17183494204395444	TRUE
enc_reports_counts_5	0.3953243067356014	0	106	0	0	0	0.5019625423695965	0	199	0	0	0	-0.106638	-0.051026	FALSE	0.28386249874188246	0	106	0	0	0	0.27712891203667606	0	87	0	0	0	0.00673359	0.00425387	FALSE	0.15891430261551398	TRUE
enc_surgery_counts_1	0.0985773	0	92	0	0	0	0.12245183151920568	0	210	0	0	0	-0.0238745	-0.0405256	FALSE	0.0886863	0	92	0	0	0	0.0873651	0	41	0	0	0	0.0013212	0.00274124	FALSE	0.20356767882421178	TRUE
enc_surgery_counts_2	0.0754953	0	62	0	0	0	0.0898796	0	190	0	0	0	-0.0143843	-0.0296045	FALSE	0.0650989	0	62	0	0	0	0.0645432	0	73	0	0	0	0.000555698	0.00134448	FALSE	0.5045651023022688	TRUE
enc_surgery_counts_3	0.056323439025272065	0	69	0	0	0	0.0670595	0	116	0	0	0	-0.010736	-0.0264354	FALSE	0.0466234	0	69	0	0	0	0.046558144875598756	0	99	0	0	0	6.520946772070602e-05	0.000187349	FALSE	0.7211328825816987	TRUE
enc_surgery_counts_4	0.0427754	0	51	0	0	0	0.0510679	0	140	0	0	0	-0.00829252	-0.0231397	FALSE	0.033812528440543846	0	33	0	0	0	0.033933	0	51	0	0	0	-0.000120496	-0.000426097	FALSE	0.8518723210014941	TRUE
enc_surgery_counts_5	0.029927	0	50	0	0	0	0.0378276	0	111	0	0	0	-0.00790068	-0.0271092	FALSE	0.023045877698219072	0	31	0	0	0	0.023172043849116624	0	66	0	0	0	-0.000126166	-0.000559027	FALSE	0.8966585757095682	TRUE
enc_urgent_counts_1	0.013460356484326983	0	21	0	0	0	0.0161017	0	64	0	0	0	-0.00264137	-0.0152988	FALSE	0.011167830750234966	0	10	0	0	0	0.011750463199885458	0	22	0	0	0	-0.000582632	-0.00396239	FALSE	0.020931110399659916	TRUE
enc_urgent_counts_2	0.00979518	0	14	0	0	0	0.011898678139991289	0	34	0	0	0	-0.00210349	-0.0143524	FALSE	0.00796264	0	13	0	0	0	0.00814551	0	12	0	0	0	-0.00018287	-0.00149592	FALSE	0.38796954125313465	TRUE
enc_urgent_counts_3	0.00657743	0	8	0	0	0	0.00838773	0	30	0	0	0	-0.0018103	-0.015303	FALSE	0.00522385	0	8	0	0	0	0.00551871	0	10	0	0	0	-0.00029486	-0.00299646	FALSE	0.14212191984149142	TRUE
enc_urgent_counts_4	0.00458802	0	8	0	0	0	0.00574584	0	16	0	0	0	-0.00115782	-0.0119367	FALSE	0.00345327	0	8	0	0	0	0.00364039	0	9	0	0	0	-0.000187123	-0.0023709	FALSE	0.2989067150257141	TRUE
enc_urgent_counts_5	0.00294841	0	8	0	0	0	0.00394192	0	18	0	0	0	-0.000993508	-0.0124722	FALSE	0.00227383	0	7	0	0	0	0.00244819	0	6	0	0	0	-0.000174364	-0.00268787	FALSE	0.10250664571208912	TRUE
enc_ambulatory_counts_1	1.5375474529086373	0	252	0	0	1	2.1831292248467657	0	364	0	0	2	-0.645582	-0.136367	TRUE	1.4184392538335373	0	252	0	0	1	1.3876618010005402	0	188	0	0	1	0.030777452513575554	0.00801715	FALSE	0.000352352	TRUE
enc_ambulatory_counts_2	1.15326	0	252	0	0	1	1.611603276752135	0	363	0	0	1	-0.458344	-0.115372	TRUE	1.028059918998496	0	252	0	0	0	1.0016118080176462	0	135	0	0	0	0.0264481	0.00823615	FALSE	5.005472908666552e-06	TRUE
enc_ambulatory_counts_3	0.8572580353591959	0	223	0	0	0	1.190852145281177	0	333	0	0	1	-0.333594	-0.0998237	FALSE	0.7416471628918416	0	223	0	0	0	0.7187685616633519	0	187	0	0	0	0.022878602147102356	0.00850583	FALSE	3.933388925283036e-06	TRUE
enc_ambulatory_counts_4	0.6343667522325463	0	252	0	0	0	0.88117	0	338	0	0	0	-0.246803	-0.0870638	FALSE	0.536568	0	252	0	0	0	0.5140122395342342	0	111	0	0	0	0.022555388510227203	0.010004727795026728	FALSE	9.710752381046981e-06	TRUE
enc_ambulatory_counts_5	0.4529529267146318	0	253	0	0	0	0.649638	0	333	0	0	0	-0.196685	-0.0831808	FALSE	0.3754336075438853	0	253	0	0	0	0.35921629556334606	0	118	0	0	0	0.016217311844229698	0.00886506	FALSE	6.100045080265089e-07	TRUE
enc_other_patient_counts_1	3.2268673849379947	0	352	0	0	4	3.940939868069007	0	357	0	0	5	-0.714072	-0.0982562	FALSE	2.9054675306449074	0	352	0	0	3	2.9232470347410544	0	189	0	0	3	-0.0177795	-0.00276423	FALSE	0.0442207	TRUE
enc_other_patient_counts_2	2.503750135579739	0	150	0	0	3	2.9091232719375824	0	315	0	0	3	-0.405373	-0.0652357	FALSE	2.1403591340749255	0	150	0	0	2	2.158179748489905	0	185	0	0	2	-0.0178206	-0.00326761	FALSE	0.00896174	TRUE
enc_other_patient_counts_3	1.8832513829133375	0	156	0	0	1	2.1659332633591095	0	275	0	0	1	-0.282682	-0.0532317	FALSE	1.5340925038877604	0	156	0	0	1	1.549609522850958	0	174	0	0	1	-0.015517	-0.00339895	FALSE	0.0199626	TRUE
enc_other_patient_counts_4	1.4223598105499113	0	142	0	0	1	1.625751126370796	0	223	0	0	0	-0.203391	-0.0445497	FALSE	1.107567275619171	0	142	0	0	0	1.1182984864314685	0	196	0	0	0	-0.0107312	-0.00280916	FALSE	0.0542709	TRUE
enc_other_patient_counts_5	1.036728551285296	0	133	0	0	0	1.2104031066107281	0	218	0	0	0	-0.173675	-0.0446438	FALSE	0.768695	0	109	0	0	0	0.7755589231364621	0	155	0	0	0	-0.00686401	-0.0021895	FALSE	0.0349185	TRUE
enc_prescriptions_counts_1	0.6081872085035612	0	73	0	0	0	0.9016466893317869	0	119	0	0	0	-0.293459	-0.117015	TRUE	0.5436825489531754	0	65	0	0	0	0.5290260114910429	0	116	0	0	0	0.0146565	0.00718543	FALSE	0.000135794	TRUE
enc_prescriptions_counts_2	0.4448109114573918	0	85	0	0	0	0.6457185159344364	0	106	0	0	0	-0.200908	-0.0956299	FALSE	0.3785466509974923	0	71	0	0	0	0.36544238247056005	0	99	0	0	0	0.013104268349707127	0.00781214	FALSE	0.000180077	TRUE
enc_prescriptions_counts_3	0.3165443436132904	0	73	0	0	0	0.4590668641449425	0	95	0	0	0	-0.142523	-0.0817278	FALSE	0.25623494688972087	0	63	0	0	0	0.2446290786043472	0	46	0	0	0	0.011605868116021156	0.00863927	FALSE	2.194887398682438e-05	TRUE
enc_prescriptions_counts_4	0.22269152897790953	0	63	0	0	0	0.3235601477414952	0	90	0	0	0	-0.100869	-0.0703055	FALSE	0.1717475713015952	0	63	0	0	0	0.16293436950238085	0	44	0	0	0	0.0088132	0.00823252	FALSE	2.775234609517223e-05	TRUE
enc_prescriptions_counts_5	0.15031906431902817	0	58	0	0	0	0.22268812202851807	0	73	0	0	0	-0.0723691	-0.0619827	FALSE	0.1101104449979374	0	53	0	0	0	0.1046413549961087	0	48	0	0	0	0.00546909	0.00641648	FALSE	0.000484874	TRUE
enc_assisted_living_counts_1	0.00416863	0	36	0	0	0	0.0113823	0	118	0	0	0	-0.00721366	-0.0270448	FALSE	0.00498427	0	36	0	0	0	0.00483117	0	35	0	0	0	0.0001531	0.00076675	FALSE	0.4855518862648106	TRUE
enc_assisted_living_counts_2	0.00262844	0	31	0	0	0	0.00661134	0	133	0	0	0	-0.0039829	-0.0204745	FALSE	0.00296136	0	31	0	0	0	0.00290182	0	30	0	0	0	5.953908112132922e-05	0.000412798	FALSE	0.6554272317873027	TRUE
enc_assisted_living_counts_3	0.00152844	0	23	0	0	0	0.00382155	0	46	0	0	0	-0.00229312	-0.0161893	FALSE	0.00154376	0	22	0	0	0	0.00160756	0	22	0	0	0	-6.37919e-05	-0.000659266	FALSE	0.7292735047379297	TRUE
enc_assisted_living_counts_4	0.000984309	0	37	0	0	0	0.00229303	0	38	0	0	0	-0.00130872	-0.0120944	FALSE	0.00097956	0	25	0	0	0	0.0009909	0	22	0	0	0	-1.13408e-05	-0.000141875	FALSE	0.42944922172562106	TRUE
enc_assisted_living_counts_5	0.000559492	0	22	0	0	0	0.00136506	0	47	0	0	0	-0.000805566	-0.0100346	FALSE	0.000562786	0	22	0	0	0	0.000487653	0	16	0	0	0	7.513265154557303e-05	0.00150276	FALSE	0.2764969692003839	TRUE
enc_rehab_counts_1	0.00306049	0	36	0	0	0	0.0055347	0	71	0	0	0	-0.00247421	-0.0128792	FALSE	0.00297412	0	29	0	0	0	0.00271328	0	22	0	0	0	0.000260838	0.00194419	FALSE	0.5579725889398519	TRUE
enc_rehab_counts_2	0.00249467	0	32	0	0	0	0.0035135	0	93	0	0	0	-0.00101883	-0.00645031	FALSE	0.00215191	0	27	0	0	0	0.00236739	0	56	0	0	0	-0.000215475	-0.00159909	FALSE	0.47196880301322397	TRUE
enc_rehab_counts_3	0.00183756	0	25	0	0	0	0.00236316	0	63	0	0	0	-0.000525603	-0.00423019	FALSE	0.00142752	0	25	0	0	0	0.00136515	0	33	0	0	0	6.237427442101762e-05	0.000675836	FALSE	0.7597784734969036	TRUE
enc_rehab_counts_4	0.00155013	0	48	0	0	0	0.0016471	0	47	0	0	0	-9.6969e-05	-0.000887039	FALSE	0.00116101	0	48	0	0	0	0.00112699	0	14	0	0	0	3.4022334148176014e-05	0.000410438	FALSE	0.359124	TRUE
enc_rehab_counts_5	0.00120033	0	26	0	0	0	0.00111311	0	45	0	0	0	8.722224764521821e-05	0.00101511	FALSE	0.000813701	0	26	0	0	0	0.000895921	0	23	0	0	0	-8.22206e-05	-0.00115992	FALSE	0.4066847995430337	TRUE
enc_swing_bed_counts_1	6.417440977620304e-05	0	3	0	0	0	0.000209617	0	48	0	0	0	-0.000145442	-0.00644929	FALSE	7.087986005480431e-05	0	3	0	0	0	5.528629084274736e-05	0	2	0	0	0	1.5593568605254404e-05	0.00171239	FALSE	0.3977401410505552	TRUE
enc_swing_bed_counts_2	2.6212082866336456e-05	0	1	0	0	0	0.000119854	0	8	0	0	0	-9.36417e-05	-0.00869941	FALSE	3.260473562520998e-05	0	1	0	0	0	4.394551323397867e-05	0	3	0	0	0	-1.13408e-05	-0.00171077	FALSE	0.3517750647193866	TRUE
enc_swing_bed_counts_3	3.073140749846343e-05	0	16	0	0	0	6.834217191422343e-05	0	16	0	0	0	-3.76108e-05	-0.00235863	FALSE	1.842876361424912e-05	0	2	0	0	0	1.842876361424912e-05	0	2	0	0	0	0	0	FALSE	0.9868065678232905	TRUE
enc_swing_bed_counts_4	4.519324632126975e-06	0	1	0	0	0	4.003627235273537e-05	0	15	0	0	0	-3.55169e-05	-0.00457481	FALSE	4.252791603288258e-06	0	1	0	0	0	8.505583206576517e-06	0	2	0	0	0	-4.25279e-06	-0.00140101	FALSE	0.3795370857491177	TRUE
enc_swing_bed_counts_5	4.519324632126975e-06	0	1	0	0	0	1.963562402013136e-05	0	9	0	0	0	-1.51163e-05	-0.00286245	FALSE	2.8351944021921725e-06	0	1	0	0	0	8.505583206576517e-06	0	1	0	0	0	-5.67039e-06	-0.00238126	FALSE	0.15729920705028502	TRUE
enc_advice_counts_1	0.031824180194511734	0	56	0	0	0	0.026230133593645608	0	138	0	0	0	0.00559405	0.0116267	FALSE	0.0219671	0	56	0	0	0	0.021954327853375085	0	48	0	0	0	1.2758374396071304e-05	3.0459863769127155e-05	FALSE	0.4887890009367334	TRUE
enc_advice_counts_2	0.0217868	0	48	0	0	0	0.017911	0	80	0	0	0	0.00387576	0.010153947190843095	FALSE	0.014836572306671637	0	39	0	0	0	0.014596998379686399	0	46	0	0	0	0.000239574	0.000730745	FALSE	0.2560366233895375	TRUE
enc_advice_counts_3	0.014658	0	47	0	0	0	0.013120676975114268	0	67	0	0	0	0.0015373	0.0048679	FALSE	0.0098282	0	37	0	0	0	0.00952625	0	34	0	0	0	0.000301948	0.00116719	FALSE	0.4698682501394954	TRUE
enc_advice_counts_4	0.00844481	0	42	0	0	0	0.0100103	0	64	0	0	0	-0.00156553	-0.00627785	FALSE	0.00596241	0	34	0	0	0	0.00585893	0	36	0	0	0	0.000103485	0.000519701	FALSE	0.40454155041321704	TRUE
enc_advice_counts_5	0.00487454	0	41	0	0	0	0.00756533	0	51	0	0	0	-0.00269078	-0.0131309	FALSE	0.00325622	0	27	0	0	0	0.00320944	0	26	0	0	0	4.6780707634752616e-05	0.000332947	FALSE	0.4067795599826285	TRUE
enc_unknown_counts_1	0.39488954770599083	0	353	0	0	0	0.4481999487943727	0	346	0	0	0	-0.0533104	-0.0160498	FALSE	0.3457292757921179	0	353	0	0	0	0.34889902313376875	0	194	0	0	0	-0.00316975	-0.0010448	FALSE	0.00681511	TRUE
enc_unknown_counts_2	0.31015582631331573	0	158	0	0	0	0.3318491861671364	0	216	0	0	0	-0.0216934	-0.0076929	FALSE	0.2590956580415328	0	158	0	0	0	0.26890826586751987	0	199	0	0	0	-0.00981261	-0.00377645	FALSE	0.2657739335546613	TRUE
enc_unknown_counts_3	0.24151270834086555	0	176	0	0	0	0.25594474892412084	0	215	0	0	0	-0.014432	-0.00590853	FALSE	0.19684329455259925	0	176	0	0	0	0.2013158137220574	0	198	0	0	0	-0.00447252	-0.00202015	FALSE	0.1276134955617234	TRUE
enc_unknown_counts_4	0.20081709389348856	0	161	0	0	0	0.19525817530481118	0	219	0	0	0	0.00555892	0.00258938	FALSE	0.15354562323952148	0	161	0	0	0	0.1590047900609425	0	177	0	0	0	-0.00545917	-0.00287152	FALSE	0.6927334821469067	TRUE
enc_unknown_counts_5	0.1615568169492751	0	222	0	0	0	0.14397528053441538	0	220	0	0	0	0.0175815	0.00942826	FALSE	0.11620044257384618	0	222	0	0	0	0.11968631409134146	0	171	0	0	0	-0.00348587	-0.00214897	FALSE	0.3262439207416177	TRUE
enc_observation_counts_1	0.018131530424093423	0	37	0	0	0	0.0338105	0	103	0	0	0	-0.015679	-0.066949	FALSE	0.018798756483735198	0	17	0	0	0	0.0187548	0	31	0	0	0	4.394551433506422e-05	0.00022939	FALSE	0.3021379938615596	TRUE
enc_observation_counts_2	0.013012943345746411	0	22	0	0	0	0.023535717965116932	0	54	0	0	0	-0.0105228	-0.0551819	FALSE	0.0129412	0	14	0	0	0	0.012833507461522868	0	54	0	0	0	0.000107737	0.000655573	FALSE	0.17283927428762258	TRUE
enc_observation_counts_3	0.00936675	0	45	0	0	0	0.016847110401168548	0	52	0	0	0	-0.00748036	-0.0465278	FALSE	0.00888408	0	45	0	0	0	0.00903435	0	52	0	0	0	-0.000150265	-0.00106907	FALSE	0.7957128075278592	TRUE
enc_observation_counts_4	0.00655664	0	14	0	0	0	0.012187857330105951	0	66	0	0	0	-0.00563122	-0.0426982	FALSE	0.0060985	0	11	0	0	0	0.00611835	0	49	0	0	0	-1.98464e-05	-0.000182758	FALSE	0.43650011374998565	TRUE
enc_observation_counts_5	0.00436205	0	24	0	0	0	0.00881512	0	69	0	0	0	-0.00445307	-0.0399005	FALSE	0.00389272	0	24	0	0	0	0.00397494	0	50	0	0	0	-8.22206e-05	-0.000911873	FALSE	0.9104543278279466	TRUE
enc_orders_counts_1	0.4051429914313605	0	192	0	0	0	0.6174722882693212	0	263	0	0	0	-0.212329	-0.101631	TRUE	0.3611428101596356	0	192	0	0	0	0.35953383733639155	0	161	0	0	0	0.00160897	0.00103883	FALSE	0.6114836881937706	TRUE
enc_orders_counts_2	0.3073755377996312	0	125	0	0	0	0.4513250731108235	0	263	0	0	0	-0.14395	-0.0827418	FALSE	0.25913676836036453	0	125	0	0	0	0.25791054678141645	0	92	0	0	0	0.00122622	0.00094093	FALSE	0.9370187709003408	TRUE
enc_orders_counts_3	0.22275841498246501	0	147	0	0	0	0.33041553060556267	0	262	0	0	0	-0.107657	-0.0743517	FALSE	0.17941535456232396	0	98	0	0	0	0.17679847012910058	0	74	0	0	0	0.00261688	0.00249276	FALSE	0.4008325372235907	TRUE
enc_orders_counts_4	0.1671517408438483	0	254	0	0	0	0.24016408241453913	0	261	0	0	0	-0.0730123	-0.0597411	FALSE	0.12721092003475948	0	87	0	0	0	0.12519651441200194	0	94	0	0	0	0.00201441	0.00227518	FALSE	0.8758920717166183	TRUE
enc_orders_counts_5	0.12454264434722875	0	145	0	0	0	0.17211975996597173	0	236	0	0	0	-0.0475771	-0.0464652	FALSE	0.0889245	0	99	0	0	0	0.087117	0	77	0	0	0	0.00180744	0.00240547	FALSE	0.3121513837845604	TRUE
enc_visits_counts_1	0.0175946	0	355	0	0	0	0.0515361	0	360	0	0	0	-0.0339415	-0.0309239	FALSE	0.017810691234571227	0	355	0	0	0	0.017687360278075867	0	360	0	0	0	0.000123331	0.000155952	FALSE	0.2683326126251374	TRUE
enc_visits_counts_2	0.010702664593803103	0	251	0	0	0	0.0297439	0	354	0	0	0	-0.0190412	-0.0236077	FALSE	0.010488801690909941	0	228	0	0	0	0.00881178	0	354	0	0	0	0.00167702	0.00283304	FALSE	0.00485083	TRUE
enc_visits_counts_3	0.00554069	0	174	0	0	0	0.0179513	0	218	0	0	0	-0.0124106	-0.0223233	FALSE	0.00486803	0	174	0	0	0	0.00504098	0	93	0	0	0	-0.000172947	-0.000545755	FALSE	0.6614725731369628	TRUE
enc_visits_counts_4	0.00293485	0	88	0	0	0	0.011018645172543584	0	167	0	0	0	-0.0080838	-0.0204548	FALSE	0.00268635	0	54	0	0	0	0.0023688	0	55	0	0	0	0.000317542	0.00170732	FALSE	0.203772	TRUE
enc_visits_counts_5	0.00154471	0	94	0	0	0	0.00621684	0	268	0	0	0	-0.00467214	-0.0160872	FALSE	0.00129568	0	56	0	0	0	0.00112132	0	29	0	0	0	0.000174364	0.00153819	FALSE	0.3661652834496303	TRUE
enc_diagnostics_counts_1	0.9219684370367692	0	190	0	0	1	1.0337633279985639	0	365	0	0	1	-0.111795	-0.0400361	FALSE	0.8634173448687943	0	190	0	0	0	0.8604574019129057	0	365	0	0	0	0.00295994	0.0011224	FALSE	0.670787	TRUE
enc_diagnostics_counts_2	0.7450160887956904	0	118	0	0	0	0.7888430894333822	0	324	0	0	0	-0.043827	-0.0179381	FALSE	0.6564212191619448	0	118	0	0	0	0.657279	0	324	0	0	0	-0.000857646	-0.000375806	FALSE	0.5406616105074071	TRUE
enc_diagnostics_counts_3	0.5708847029899852	0	169	0	0	0	0.6023941690866935	0	327	0	0	0	-0.0315095	-0.0150137	FALSE	0.4763636930675244	0	169	0	0	0	0.47623752691662685	0	269	0	0	0	0.000126166	6.647594423850298e-05	FALSE	0.973767	TRUE
enc_diagnostics_counts_4	0.4362431758198055	0	84	0	0	0	0.457836	0	276	0	0	0	-0.0215928	-0.0119408	FALSE	0.34588095869263513	0	84	0	0	0	0.34400973038718835	0	235	0	0	0	0.00187123	0.00117918	FALSE	0.8903598919311482	TRUE
enc_diagnostics_counts_5	0.3220145341480169	0	261	0	0	0	0.34774868645325546	0	302	0	0	0	-0.0257342	-0.0165032	FALSE	0.24448023089823212	0	261	0	0	0	0.24366227731319967	0	302	0	0	0	0.000817954	0.000602124	FALSE	0.9685979240526026	TRUE
enc_hospice_counts_1	0.000173542	0	16	0	0	0	0.000456209	0	21	0	0	0	-0.000282667	-0.00754149	FALSE	0.00018854	0	11	0	0	0	0.000189958	0	14	0	0	0	-1.4176e-06	-4.74933e-05	FALSE	0.21302513857260064	TRUE
enc_hospice_counts_2	8.948262771611411e-05	0	10	0	0	0	0.000238178	0	23	0	0	0	-0.000148695	-0.00578596	FALSE	0.000102067	0	8	0	0	0	0.000103485	0	9	0	0	0	-1.4176e-06	-7.74225e-05	FALSE	0.7587915640445768	TRUE
enc_hospice_counts_3	6.598213962905384e-05	0	14	0	0	0	0.000120874	0	21	0	0	0	-5.48917e-05	-0.00293489	FALSE	8.080304046247691e-05	0	14	0	0	0	4.819830483726693e-05	0	6	0	0	0	3.260473386035301e-05	0.00196864	FALSE	0.3343228406099227	TRUE
enc_hospice_counts_4	3.52507321305904e-05	0	8	0	0	0	6.528207466433284e-05	0	16	0	0	0	-3.00313e-05	-0.00240185	FALSE	3.827512442959433e-05	0	8	0	0	0	3.260473562520998e-05	0	7	0	0	0	5.670388873113552e-06	0.000488626	FALSE	0.8131872116411759	TRUE
enc_hospice_counts_5	1.3557973896380925e-05	0	6	0	0	0	3.672116699868722e-05	0	7	0	0	0	-2.31632e-05	-0.0032374	FALSE	1.7011166413153033e-05	0	6	0	0	0	1.134077760876869e-05	0	2	0	0	0	5.670388873113552e-06	0.000934008	FALSE	0.9729853827944245	TRUE
enc_long_term_counts_1	1.80772985285079e-06	0	1	0	0	0	2.4990794207439912e-05	0	4	0	0	0	-2.31831e-05	-0.00539008	FALSE	2.8351944021921725e-06	0	1	0	0	0	7.087986005480431e-06	0	1	0	0	0	-4.25279e-06	-0.00190926	FALSE	0.25683925795785656	TRUE
enc_long_term_counts_2	1.80772985285079e-06	0	1	0	0	0	1.4025445728665257e-05	0	4	0	0	0	-1.22177e-05	-0.00382335	FALSE	2.8351944021921725e-06	0	1	0	0	0	2.8351944021921725e-06	0	1	0	0	0	0	0	FALSE	1	TRUE
enc_long_term_counts_3	0	0	0	0	0	0	1.1220356582932206e-05	0	3	0	0	0	-1.12204e-05	-0.00399071	FALSE	0	0	0	0	0	0	1.4175972010960863e-06	0	1	0	0	0	-1.4176e-06	-0.0016838	FALSE	0.31731050786291415	TRUE
enc_long_term_counts_4	0	0	0	0	0	0	6.885218812253853e-06	0	3	0	0	0	-6.88522e-06	-0.00301137	FALSE	0	0	0	0	0	0	0	0	0	0	0	0	0		FALSE	1	TRUE
enc_long_term_counts_5	0	0	0	0	0	0	4.335137770678352e-06	0	1	0	0	0	-4.33514e-06	-0.00294454	FALSE	0	0	0	0	0	0	0	0	0	0	0	0	0		FALSE	1	TRUE
enc_inpatient_counts_1	0.0853746	0	128	0	0	0	0.20608275931009087	0	363	0	0	0	-0.120708	-0.108863	TRUE	0.0993537	0	103	0	0	0	0.093319	0	82	0	0	0	0.00603471	0.00758329	FALSE	1.2771455509707753e-05	TRUE
enc_inpatient_counts_2	0.0631142	0	89	0	0	0	0.13553757238405037	0	362	0	0	0	-0.0724234	-0.0848933	FALSE	0.0701073	0	89	0	0	0	0.0667376	0	128	0	0	0	0.00336963	0.00524862	FALSE	8.214624455389342e-05	TRUE
enc_inpatient_counts_3	0.045891030044470156	0	90	0	0	0	0.0944927	0	363	0	0	0	-0.0486017	-0.0705768	FALSE	0.0487951	0	90	0	0	0	0.0470132	0	66	0	0	0	0.00178192	0.0035042	FALSE	0.00619597	TRUE
enc_inpatient_counts_4	0.0340911	0	78	0	0	0	0.0673385	0	365	0	0	0	-0.0332474	-0.0589277	FALSE	0.0345128	0	51	0	0	0	0.0332682	0	71	0	0	0	0.00124465	0.00313597	FALSE	0.0221519	TRUE
enc_inpatient_counts_5	0.025121117900141002	0	65	0	0	0	0.047670449966899946	0	120	0	0	0	-0.0225493	-0.0504032	FALSE	0.024131757154258675	0	65	0	0	0	0.0228219	0	53	0	0	0	0.00130986	0.00425374	FALSE	0.1374798455269566	TRUE
enc_clinic_counts_1	2.945820528580209	0	176	0	1	4	3.0721968744166688	0	350	0	0	4	-0.126376	-0.022831	FALSE	2.5916611262242726	0	143	0	0	3	2.588383641495338	0	225	0	0	3	0.00327748	0.000638869	FALSE	0.3976002628041354	TRUE
enc_clinic_counts_2	2.3058290249105173	0	137	0	0	3	2.325116717209273	0	304	0	0	3	-0.0192877	-0.00396329	FALSE	1.918858153806461	0	127	0	0	2	1.915669977701196	0	246	0	0	2	0.00318818	0.000717893	FALSE	0.4283511830424954	TRUE
enc_clinic_counts_3	1.770323402870675	0	136	0	0	2	1.7144029087244392	0	269	0	0	1	0.0559205	0.013238265187341504	FALSE	1.3883337420738597	0	122	0	0	1	1.3880913329524722	0	198	0	0	1	0.000242409	6.431349408114037e-05	FALSE	0.20155113799063984	TRUE
enc_clinic_counts_4	1.3446644853393108	0	150	0	0	1	1.2697863338096884	0	294	0	0	0	0.0748782	0.0204758	FALSE	0.997417	0	150	0	0	0	0.9974908529540599	0	173	0	0	0	-7.37151e-05	-2.30284e-05	FALSE	0.1254630424857679	TRUE
enc_clinic_counts_5	0.9685075382334863	0	137	0	0	0	0.9210897822332794	0	218	0	0	0	0.0474178	0.015368589024778865	FALSE	0.6733955280478694	0	100	0	0	0	0.6737570153341489	0	218	0	0	0	-0.000361487	-0.000138248	FALSE	0.3010976740714949	TRUE
enc_emergency_counts_1	0.0829775	0	67	0	0	0	0.1851544992099849	0	243	0	0	0	-0.102177	-0.153612	TRUE	0.0867286	0	37	0	0	0	0.0843371	0	47	0	0	0	0.00239149	0.00536654	FALSE	0.00145032	TRUE
enc_emergency_counts_2	0.0644175	0	65	0	0	0	0.13709235679509896	0	155	0	0	0	-0.0726748	-0.13201	TRUE	0.065286	0	38	0	0	0	0.062964	0	41	0	0	0	0.00232202	0.00621715	FALSE	0.000131119	TRUE
enc_emergency_counts_3	0.050108463791171044	0	48	0	0	0	0.10310436665677235	0	83	0	0	0	-0.0529959	-0.112456	TRUE	0.048744079759688926	0	39	0	0	0	0.047678046664464666	0	53	0	0	0	0.00106603	0.00328091	FALSE	0.052202530542629924	TRUE
enc_emergency_counts_4	0.0385571	0	55	0	0	0	0.0783954	0	101	0	0	0	-0.0398383	-0.0980923	FALSE	0.0362962	0	55	0	0	0	0.035267	0	50	0	0	0	0.00102918	0.00368547	FALSE	0.0388853	TRUE
enc_emergency_counts_5	0.0285368	0	30	0	0	0	0.0587189	0	85	0	0	0	-0.0301821	-0.087013	FALSE	0.0258655	0	30	0	0	0	0.025315450817173908	0	53	0	0	0	0.000550028	0.00233808	FALSE	0.22504757144409582	TRUE
enc_psych_counts_1	0.000658014	0	17	0	0	0	0.00258655	0	82	0	0	0	-0.00192853	-0.0197054	FALSE	0.000803778	0	17	0	0	0	0.000698875	0	18	0	0	0	0.000104902	0.00187648	FALSE	0.1559227080609809	TRUE
enc_psych_counts_2	0.000555877	0	29	0	0	0	0.00183453	0	41	0	0	0	-0.00127865	-0.0162767	FALSE	0.000591138	0	29	0	0	0	0.000627996	0	24	0	0	0	-3.68575e-05	-0.000649058	FALSE	0.6250638326868243	TRUE
enc_psych_counts_3	0.000463683	0	14	0	0	0	0.00134491	0	55	0	0	0	-0.00088123	-0.0124926	FALSE	0.000484818	0	12	0	0	0	0.000455049	0	16	0	0	0	2.976954056066461e-05	0.00070096	FALSE	0.8263378624424743	TRUE
enc_psych_counts_4	0.000340757	0	18	0	0	0	0.000987136	0	31	0	0	0	-0.000646379	-0.0122393	FALSE	0.00040118	0	18	0	0	0	0.000317542	0	12	0	0	0	8.363823144463822e-05	0.00239484	FALSE	0.13586867311258363	TRUE
enc_psych_counts_5	0.000260313	0	13	0	0	0	0.000709178	0	24	0	0	0	-0.000448864	-0.0102521	FALSE	0.000267926	0	13	0	0	0	0.000226816	0	24	0	0	0	4.111031739739701e-05	0.00122888	FALSE	0.17506693194720435	TRUE
enc_palliative_counts_1	2.169275823420948e-05	0	9	0	0	0	0.000270819	0	25	0	0	0	-0.000249126	-0.00718696	FALSE	3.402233282630607e-05	0	9	0	0	0	5.670388804384345e-06	0	1	0	0	0	2.835194391082041e-05	0.00264585	FALSE	0.16370597983289548	TRUE
enc_palliative_counts_2	9.942514190679344e-06	0	8	0	0	0	0.000103023	0	14	0	0	0	-9.30808e-05	-0.00496137	FALSE	1.4175972010960862e-05	0	8	0	0	0	8.505583206576517e-06	0	3	0	0	0	5.670388873113552e-06	0.00074378	FALSE	1	TRUE
enc_palliative_counts_3	7.23091941140316e-06	0	7	0	0	0	3.0345964394748465e-05	0	11	0	0	0	-2.3115e-05	-0.00230281	FALSE	1.134077760876869e-05	0	7	0	0	0	2.8351944021921725e-06	0	1	0	0	0	8.505583537044004e-06	0.00140101	FALSE	0.7054569861112734	TRUE
enc_palliative_counts_4	2.711594779276185e-06	0	1	0	0	0	5.865186395623653e-06	0	5	0	0	0	-3.15359e-06	-0.00101552	FALSE	1.4175972010960863e-06	0	1	0	0	0	2.8351944021921725e-06	0	1	0	0	0	-1.4176e-06	-0.000972145	FALSE	0.5637028616507731	TRUE
enc_palliative_counts_5	0	0	0	0	0	0	2.8050891457330515e-06	0	6	0	0	0	-2.80509e-06	-0.00122685	FALSE	0	0	0	0	0	0	0	0	0	0	0	0	0		FALSE	1	TRUE
visits_counts_all	0.00809616	0	3	0	0	0	0.0396534	0	14	0	0	0.0188679	-0.0315573	-0.288701	TRUE	0.00888974	0	3	0	0	0	0.00859435	0	4	0	0	0	0.000295396	0.00840668	FALSE	2.269202473684617e-09	TRUE
vaccinations_counts_all	0.0375965	0	3	0	0.0215054	0.0555556	0.0313942	0	5	0	0.012658228166401386	0.044586	0.00620226	0.0941861	FALSE	0.035614810777734714	0	3	0	0.016129031777381897	0.0515464	0.0359971	0	4	0	0.0166667	0.0526316	-0.000382322	-0.00546184	FALSE	1.1361362719896817e-10	TRUE
other_procedures_counts_all	0.0923624	0	16.33333396911621	0	0.013333333656191826	0.1090909093618393	0.14776347926403038	0	29.68000030517578	0	0.022727273404598236	0.14606741070747375	-0.0554011	-0.151769	TRUE	0.081642	0	16.33333396911621	0	0	0.0816327	0.0812726	0	16	0	0	0.0819672	0.000369457	0.00185443	FALSE	0.8556521051329818	TRUE
elective_procedures_counts_all	0.0344527	0	12.428571701049805	0	0	0.0166667	0.0439571	0	25.5	0	0	0.016853932291269302	-0.00950438	-0.0522334	FALSE	0.027737505819396276	0	9	0	0	0	0.027743497683125833	0	11.5	0	0	0	-5.99188e-06	-5.47211e-05	FALSE	0.21872719726611234	TRUE
critical_procedures_counts_all	0.1273733935108343	0	16	0	0.018518518656492233	0.1428571492433548	0.19734398271534967	0	29.33333396911621	0	0.032786883413791656	0.1875	-0.0699706	-0.148011	TRUE	0.11223569327003996	0	16	0	0	0.10606060922145844	0.11232479610367085	0	19.384614944458008	0	0	0.10679611563682556	-8.91028e-05	-0.000316509	FALSE	0.6051587470444212	TRUE
prescriptions_counts_all	0.19588857107123514	0	29.217391967773438	0	0.0660377	0.2702702581882477	0.23444348259862038	0	29.653846740722656	0	0.0652174	0.31284916400909424	-0.0385549	-0.105383	TRUE	0.17771156501430507	0	29.217391967773438	0	0.0181818	0.23076923191547394	0.17727710945206374	0	29.653846740722656	0	0.019607843831181526	0.23333333432674408	0.000434456	0.0013051	FALSE	0.0539144	TRUE
diagnoses_counts_all	0.2867083291000508	0	28.71666717529297	0	0.14772726595401764	0.38679245114326477	0.3983851723885264	0	30.11111068725586	0.017543859779834747	0.18518517911434174	0.49593496322631836	-0.111677	-0.187816	TRUE	0.2544052758899885	0	28.71666717529297	0	0.0898876	0.3333333432674408	0.25229265464610734	0	15.75	0	0.0909091	0.3333333432674408	0.00211262	0.00485232	FALSE	0.11318627466090495	TRUE
well_visit_counts_all	0.024018001044693503	0	7	0	0	0.032258063554763794	0.0160785	0	12.578947067260742	0	0	0.015873	0.00793951	0.12991601076120537	TRUE	0.015236368822667193	0	4	0	0	0.012658228166401386	0.015501518799450385	0	5.375	0	0	0.013513513840734959	-0.00026515	-0.00498755	FALSE	7.841684563059954e-14	TRUE
enc_reports_counts_all	0.0847406	0	6.872340202331543	0	0	0.075	0.10776730319354771	0	15.75	0	0	0.0967742	-0.0230267	-0.0958788	FALSE	0.074683	0	6.872340202331543	0	0	0.0416667	0.0735187	0	7.32877	0	0	0.040816325694322586	0.00116433	0.00572416	FALSE	0.0565123	TRUE
enc_surgery_counts_all	0.00628926	0	6.4375	0	0	0	0.011893316151255957	0	16.153846740722656	0	0	0	-0.00560405	-0.103736	TRUE	0.00596501	0	6.4375	0	0	0	0.00592434	0	3.909090995788574	0	0	0	4.067640838911757e-05	0.00151939	FALSE	0.12284051235132147	TRUE
enc_urgent_counts_all	0.000801611	0	4.333333492279053	0	0	0	0.00101497	0	3.384615421295166	0	0	0	-0.000213354	-0.0183452	FALSE	0.000730867	0	4.333333492279053	0	0	0	0.000752845	0	2	0	0	0	-2.19778e-05	-0.0022194	FALSE	0.10692189278160008	TRUE
enc_ambulatory_counts_all	0.10100261036369855	0	13.333333015441895	0	0.013333333656191826	0.1111111119389534	0.1551664472775133	0	29.81818199157715	0	0.0285714	0.16981132328510284	-0.0541638	-0.185515	TRUE	0.0980225	0	13.333333015441895	0	0	0.0985916	0.0955294	0	13.833333015441895	0	0	0.0958904	0.0024931	0.010867406116995373	FALSE	6.730116691407317e-09	TRUE
enc_other_patient_counts_all	0.21531002937967042	0	13.714285850524902	0	0.0606061	0.27419355511665344	0.279227	0	25.875	0	0.0857143	0.3442623019218445	-0.0639172	-0.140383	TRUE	0.19895520902160158	0	13.714285850524902	0	0.0319149	0.23577235639095306	0.20028878621210694	0	12.076923370361328	0	0.031746	0.23728813230991364	-0.00133358	-0.00340641	FALSE	0.48727808792204985	TRUE
enc_prescriptions_counts_all	0.0332273	0	4.320512771606445	0	0	0	0.0463241	0	6.82609	0	0	0.00862069	-0.0130968	-0.104593	TRUE	0.029869691367662692	0	4.320512771606445	0	0	0	0.029054633602236812	0	3.86957	0	0	0	0.000815058	0.00774745	FALSE	0.000315218	TRUE
enc_assisted_living_counts_all	0.000220003	0	2.5	0	0	0	0.000860103	0	10.913043022155762	0	0	0	-0.000640099	-0.0357369	FALSE	0.000271612	0	2.5	0	0	0	0.000277006	0	3	0	0	0	-5.39399e-06	-0.000587586	FALSE	0.14609759419394852	TRUE
enc_rehab_counts_all	0.000259482	0	1.7142857313156128	0	0	0	0.000754024	0	19	0	0	0	-0.000494542	-0.0157392	FALSE	0.000228654	0	1.1818181276321411	0	0	0	0.000241985	0	3.8333332538604736	0	0	0	-1.3331e-05	-0.00175975	FALSE	0.7685825158630789	TRUE
enc_swing_bed_counts_all	2.6283469600306338e-06	0	0.0946746	0	0	0	2.3427973965881346e-05	0	2.142857074737549	0	0	0	-2.07996e-05	-0.00971863	FALSE	3.108676745029333e-06	0	0.0909091	0	0	0	4.388409085862821e-06	0	0.5	0	0	0	-1.27973e-06	-0.00232939	FALSE	0.5316402827022253	TRUE
enc_advice_counts_all	0.00165853	0	3.125	0	0	0	0.00151762	0	4.75	0	0	0	0.000140905	0.00596745	FALSE	0.00126143	0	3	0	0	0	0.00124039	0	2.1132075786590576	0	0	0	2.1038784325355664e-05	0.00100851	FALSE	0.0900434	TRUE
enc_unknown_counts_all	0.029518428069651815	0	12.680000305175781	0	0	0	0.0285402	0	20.5	0	0	0	0.000978182	0.00453983	FALSE	0.0262016	0	12.680000305175781	0	0	0	0.026731385559946974	0	12.583333015441895	0	0	0	-0.000529747	-0.00248952	FALSE	0.000144628	TRUE
enc_observation_counts_all	0.00114325	0	3.3333332538604736	0	0	0	0.00506256	0	21.75	0	0	0	-0.00391931	-0.101348	TRUE	0.00125547	0	3.3333332538604736	0	0	0	0.00128197	0	2.348484754562378	0	0	0	-2.65057e-05	-0.002056	FALSE	0.28567998579593634	TRUE
enc_orders_counts_all	0.026812	0	6.611111164093018	0	0	0	0.040479973828782295	0	16	0	0	0.014184396713972092	-0.0136679	-0.107404	TRUE	0.024297188639989337	0	6.611111164093018	0	0	0	0.024206821313449447	0	8	0	0	0	9.036725532496348e-05	0.000934171	FALSE	0.43003893861237275	TRUE
enc_visits_counts_all	0.000761734	0	10.01754379272461	0	0	0	0.00264247	0	25.205883026123047	0	0	0	-0.00188074	-0.0394316	FALSE	0.000842175	0	10.01754379272461	0	0	0	0.000812509	0	21.7609	0	0	0	2.966678948723711e-05	0.000873032	FALSE	0.029022522102628154	TRUE
enc_diagnostics_counts_all	0.0649124	0	8.090909004211426	0	0	0.0666667	0.0793423	0	28	0	0	0.0714286	-0.0144299	-0.0773097	FALSE	0.0618378	0	8.090909004211426	0	0	0.05	0.061627093295693616	0	17.23611068725586	0	0	0.05	0.000210674	0.0012921	FALSE	0.9780976878973604	TRUE
enc_hospice_counts_all	9.514607892730418e-06	0	0.46236559748649597	0	0	0	7.436011284393577e-05	0	2	0	0	0	-6.48455e-05	-0.0136618	FALSE	1.0860204933025811e-05	0	0.46236559748649597	0	0	0	1.1231407015116192e-05	0	0.5	0	0	0	-3.71202e-07	-0.00028078	FALSE	0.037752259181014616	TRUE
enc_long_term_counts_all	1.4350046034833778e-07	0	0.0588235	0	0	0	4.540372894495565e-06	0	1	0	0	0	-4.39687e-06	-0.00493574	FALSE	2.250622244523992e-07	0	0.0588235	0	0	0	7.816684083363158e-07	0	0.3333333432674408	0	0	0	-5.56606e-07	-0.00188984	FALSE	0.17123878524909952	TRUE
enc_inpatient_counts_all	0.00620037	0	7.714285850524902	0	0	0	0.0451992	0	27	0	0	0.00980392	-0.0389989	-0.185155	TRUE	0.00740661	0	7	0	0	0	0.00727432	0	9.75	0	0	0	0.000132285	0.00250844	FALSE	2.959480203062411e-11	TRUE
enc_clinic_counts_all	0.20521485387610688	0	11	0	0.0882353	0.28037384152412415	0.22079565254719383	0	23	0	0.0791367	0.2857142984867096	-0.0155808	-0.0436769	FALSE	0.1824830238895391	0	11	0	0.0416667	0.24193547666072845	0.18230283086209528	0	11.823529243469238	0	0.042553190141916275	0.24242424964904785	0.000180193	0.000555734	FALSE	0.7844430606451016	TRUE
enc_emergency_counts_all	0.00606865	0	3	0	0	0	0.019465937369601505	0	11.625	0	0	0.00909091	-0.0133973	-0.203319	TRUE	0.00657871	0	3	0	0	0	0.00641079	0	3	0	0	0	0.000167923	0.00562253	FALSE	3.1381385909502775e-05	TRUE
enc_psych_counts_all	4.698723199283309e-05	0	1.5714285373687744	0	0	0	0.000393843	0	7	0	0	0	-0.000346856	-0.0283948	FALSE	5.6365979006689424e-05	0	1.5714285373687744	0	0	0	5.2990997750981423e-05	0	1	0	0	0	3.37497999680636e-06	0.000987103	FALSE	0.060855973695890936	TRUE
enc_palliative_counts_all	9.671565562748209e-07	0	0.6666666865348816	0	0	0	1.0550757270579452e-05	0	2	0	0	0	-9.5836e-06	-0.0066373	FALSE	1.436435085107731e-06	0	0.6666666865348816	0	0	0	9.145634617265779e-07	0	0.1756756752729416	0	0	0	5.218715841692756e-07	0.000851099	FALSE	0.308053	TRUE
months_since_chickenpox_diagnosis	-0.976604	-1	138	-1	-1	-1	-0.976853	-1	180	-1	-1	-1	0.000248299	0.000217003	FALSE	-0.985236	-1	138	-1	-1	-1	-0.985115	-1	126	-1	-1	-1	-0.000120496	-0.000144643	FALSE	0.6869449397493802	TRUE
months_since_diabetes_diagnosis	2.660893380093279	-1	194	-1	-1	-1	6.469608389154607	-1	198	-1	-1	-1	-3.80872	-0.219578	TRUE	3.2178549202672455	-1	180	-1	-1	-1	3.1166639968586045	-1	180	-1	-1	-1	0.10119092464447021	0.00708972	FALSE	0.00029443	TRUE
months_since_depression_diagnosis	2.569097762030442	-1	191	-1	-1	-1	4.022338199907993	-1	199	-1	-1	-1	-1.45324	-0.0916932	FALSE	1.8926737159050153	-1	191	-1	-1	-1	1.842212925934799	-1	180	-1	-1	-1	0.0504608	0.00416936	FALSE	0.027528515782425513	TRUE
months_since_mci_diagnosis	-0.946188	-1	121	-1	-1	-1	-0.925093	-1	174	-1	-1	-1	-0.0210955	-0.0121027	FALSE	-0.949117	-1	121	-1	-1	-1	-0.951739	-1	117	-1	-1	-1	0.00262255	0.00187741	FALSE	0.24963720663752587	TRUE
months_since_stroke_diagnosis	-0.710415	-1	169	-1	-1	-1	-0.311488	-1	196	-1	-1	-1	-0.398928	-0.0802757	FALSE	-0.691359	-1	154	-1	-1	-1	-0.705228	-1	136	-1	-1	-1	0.013868353329598904	0.00377723	FALSE	0.013545049987595377	TRUE
months_since_hypertension_diagnosis	12.716584113670054	-1	191	-1	-1	18	17.295300149638756	-1	199	-1	-1	26	-4.57872	-0.16581	TRUE	11.027766476377868	-1	190	-1	-1	14	10.912413756930277	-1	194	-1	-1	13	0.11535272002220154	0.00508057	FALSE	0.015103930790109252	TRUE
months_since_hyperlipidemia_diagnosis	14.579155067066777	-1	195	-1	-1	24	16.420246215424726	-1	199	-1	-1	24	-1.84109	-0.0659676	FALSE	11.181214285410515	-1	190	-1	-1	14	11.174659315952647	-1	194	-1	-1	14	0.00655497	0.000287376	FALSE	0.5965878634574158	TRUE
months_since_bacterial_infection_diagnosis	6.777527206334286	-1	190	-1	-1	-1	8.168247206896234	-1	200	-1	-1	-1	-1.39072	-0.0653949	FALSE	4.754168798969124	-1	183	-1	-1	-1	4.725894822793262	-1	188	-1	-1	-1	0.028274	0.00170653	FALSE	0.7625292282602504	TRUE
months_since_viral_infection_diagnosis	6.105554249972884	-1	191	-1	-1	-1	7.549427455804546	-1	200	-1	-1	-1	-1.44387	-0.0707055	FALSE	4.287833188502153	-1	191	-1	-1	-1	4.276146517176317	-1	188	-1	-1	-1	0.011686671525239944	0.000739753	FALSE	0.5365540976104093	TRUE
months_since_other_infection_diagnosis	0.0823376	-1	177	-1	-1	-1	0.5413704747536877	-1	197	-1	-1	-1	-0.459033	-0.0538183	FALSE	-0.161939	-1	177	-1	-1	-1	-0.162342	-1	173	-1	-1	-1	0.000402598	6.328442987490482e-05	FALSE	0.8490663857321268	TRUE
months_since_atrial_fibrillation_diagnosis	0.1313180158357135	-1	178	-1	-1	-1	0.9108427915839166	-1	194	-1	-1	-1	-0.779525	-0.0875593	FALSE	0.15758577526264533	-1	178	-1	-1	-1	0.121848	-1	171	-1	-1	-1	0.0357376	0.00493912	FALSE	0.00567687	TRUE
months_since_atherosclerosis_diagnosis	-0.545222	-1	172	-1	-1	-1	0.012973537299015363	-1	193	-1	-1	-1	-0.558196	-0.0919639	FALSE	-0.522159	-1	172	-1	-1	-1	-0.536682	-1	157	-1	-1	-1	0.014523283578455448	0.00318541	FALSE	0.042332709077206904	TRUE
months_since_ihd_diagnosis	1.7069172782819335	-1	194	-1	-1	-1	3.8042300234301445	-1	194	-1	-1	-1	-2.09731	-0.147614	TRUE	1.8674957720163476	-1	180	-1	-1	-1	1.8227762507105707	-1	177	-1	-1	-1	0.0447195	0.00383898	FALSE	0.0646945	TRUE
months_since_heart_failure_diagnosis	-0.440637	-1	180	-1	-1	-1	0.5039159044474434	-1	191	-1	-1	-1	-0.944553	-0.133906	TRUE	-0.340276	-1	150	-1	-1	-1	-0.376616	-1	165	-1	-1	-1	0.036340102553367615	0.00685409	FALSE	3.149378850294857e-05	TRUE
months_since_copd_diagnosis	0.0311806	-1	170	-1	-1	-1	1.9552103765857678	-1	192	-1	-1	-1	-1.92403	-0.191544	TRUE	0.27925389024111913	-1	159	-1	-1	-1	0.22790426682581558	-1	157	-1	-1	-1	0.0513496	0.00677783	FALSE	7.207376756733111e-06	TRUE
months_since_asthma_diagnosis	0.8498933439386818	-1	189	-1	-1	-1	2.4933256728898843	-1	196	-1	-1	-1	-1.64343	-0.128841	TRUE	0.8924015372424049	-1	189	-1	-1	-1	0.8336520564373797	-1	182	-1	-1	-1	0.0587495	0.00596817	FALSE	0.00184747	TRUE
months_since_b12_deficiency_diagnosis	-0.476638	-1	171	-1	-1	-1	-0.124011	-1	196	-1	-1	-1	-0.352627	-0.0587378	FALSE	-0.533618	-1	171	-1	-1	-1	-0.542601	-1	156	-1	-1	-1	0.00898331	0.00198546	FALSE	0.4030350905821001	TRUE
months_since_brain_injury_diagnosis	-0.553578	-1	187	-1	-1	-1	-0.152429	-1	187	-1	-1	-1	-0.401149	-0.0676702	FALSE	-0.621859	-1	154	-1	-1	-1	-0.632509	-1	178	-1	-1	-1	0.010650407522916794	0.00255009	FALSE	0.0580737	TRUE
months_since_anxiety_diagnosis	2.148223905419574	-1	190	-1	-1	-1	3.57193	-1	196	-1	-1	-1	-1.42371	-0.0959214	FALSE	1.4973143621025236	-1	178	-1	-1	-1	1.4538097215980856	-1	171	-1	-1	-1	0.0435046	0.0039297	FALSE	0.0650122	TRUE
months_since_obesity_diagnosis	2.2787980404208397	-1	185	-1	-1	-1	4.489698437616347	-1	199	-1	-1	-1	-2.2109	-0.144638	TRUE	1.7567800130135423	-1	182	-1	-1	-1	1.7375134494534454	-1	181	-1	-1	-1	0.019266564399003983	0.00169173	FALSE	0.6801917220176839	TRUE
months_since_alcohol_disorder_diagnosis	-0.655122	-1	185	-1	-1	-1	-0.0868922	-1	196	-1	-1	-1	-0.56823	-0.0934014	FALSE	-0.664723	-1	168	-1	-1	-1	-0.677352	-1	162	-1	-1	-1	0.012629372999072075	0.00305578	FALSE	0.0634963	TRUE
months_since_tobacco_use_diagnosis	2.0009888282295094	-1	196	-1	-1	-1	6.113570409267607	-1	198	-1	-1	-1	-4.11258	-0.250044	TRUE	2.1044046162635257	-1	182	-1	-1	-1	2.0020299991919694	-1	188	-1	-1	-1	0.1023746207356453	0.00850054	FALSE	1.517048514698151e-06	TRUE
months_since_substance_use_disorder_diagnosis	-0.843751	-1	154	-1	-1	-1	-0.383818	-1	196	-1	-1	-1	-0.459933	-0.100167	TRUE	-0.838412	-1	154	-1	-1	-1	-0.8452	-1	161	-1	-1	-1	0.00678746	0.00249752	FALSE	0.16769445965061902	TRUE
months_since_herpes_simplex_diagnosis	-0.4045	-1	175	-1	-1	-1	-0.457325	-1	190	-1	-1	-1	0.0528243	0.00888678	FALSE	-0.631063	-1	175	-1	-1	-1	-0.62039	-1	171	-1	-1	-1	-0.0106731	-0.00236894	FALSE	0.0680534	TRUE
months_since_herpes_zoster_diagnosis	-0.391334	-1	175	-1	-1	-1	-0.252846	-1	193	-1	-1	-1	-0.138487	-0.0229452	FALSE	-0.53103	-1	175	-1	-1	-1	-0.529302	-1	140	-1	-1	-1	-0.00172805	-0.000377292	FALSE	0.4801719064409977	TRUE
months_since_mobility_problems_diagnosis	-0.406455	-1	152	-1	-1	-1	0.22395857240343098	-1	195	-1	-1	-1	-0.630414	-0.0984422	FALSE	-0.45045	-1	152	-1	-1	-1	-0.478219	-1	147	-1	-1	-1	0.027769312262535095	0.00598951	FALSE	0.0017032	TRUE
months_since_falls_fractures_diagnosis	4.26579	-1	197	-1	-1	-1	5.7982278976825885	-1	198	-1	-1	-1	-1.53244	-0.0856687	FALSE	3.1759975277104813	-1	182	-1	-1	-1	3.118115616392527	-1	177	-1	-1	-1	0.0578819	0.00417402	FALSE	0.0332096	TRUE
months_since_ulcers_weight_loss_diagnosis	-0.442714	-1	156	-1	-1	-1	0.059522716631934564	-1	194	-1	-1	-1	-0.502237	-0.0780871	FALSE	-0.483596	-1	156	-1	-1	-1	-0.507985	-1	178	-1	-1	-1	0.0243883	0.00513062	FALSE	0.00132098	TRUE
months_since_incontinence_diagnosis	-0.0486939	-1	171	-1	-1	-1	0.19278944184846195	-1	197	-1	-1	-1	-0.241483	-0.0313154	FALSE	-0.229885	-1	170	-1	-1	-1	-0.230168	-1	159	-1	-1	-1	0.000283519	4.660745394720136e-05	FALSE	0.8960239759028583	TRUE
months_since_dependence_care_diagnosis	-0.990696	-1	90	-1	-1	-1	-0.91938	-1	152	-1	-1	-1	-0.0713152	-0.0605738	FALSE	-0.989273	-1	78	-1	-1	-1	-0.990727	-1	108	-1	-1	-1	0.00145445	0.00284351	FALSE	0.039575783007632453	TRUE
months_since_cognitive_decline_diagnosis	-0.990979	-1	93	-1	-1	-1	-0.985303	-1	154	-1	-1	-1	-0.00567541	-0.00826998	FALSE	-0.99097	-1	93	-1	-1	-1	-0.991996	-1	99	-1	-1	-1	0.00102634	0.00189037	FALSE	0.3859435823659062	TRUE
months_since_general_examination_diagnosis	13.152817346975668	-1	188	-1	-1	19	11.048600209514658	-1	199	-1	-1	9	2.10422	0.0826312	FALSE	7.389374258419465	-1	187	-1	-1	0	7.524960342718299	-1	195	-1	-1	0	-0.135586	-0.00686978	FALSE	2.388991382058146e-06	TRUE
months_since_immunization_encounter_diagnosis	1.256449076250045	-1	157	-1	-1	-1	3.8249739126709446	-1	185	-1	-1	-1	-2.56852	-0.230559	TRUE	0.4868283956060157	-1	148	-1	-1	-1	0.4793392295926251	-1	144	-1	-1	-1	0.00748917	0.00107352	FALSE	0.9724619235328112	TRUE
months_since_drug_therapy_diagnosis	4.2040927003868545	-1	183	-1	-1	-1	7.268880290015617	-1	196	-1	-1	0	-3.06479	-0.170414	TRUE	3.6493303979620624	-1	183	-1	-1	-1	3.5347701153498843	-1	180	-1	-1	-1	0.11456028372049332	0.00807681	FALSE	1.3527604010277132e-05	TRUE
months_since_donepezil_first	-0.90462	-1	140	-1	-1	-1	-0.806192	-1	172	-1	-1	-1	-0.0984281	-0.0401774	FALSE	-0.894001	-1	123	-1	-1	-1	-0.899426	-1	124	-1	-1	-1	0.00542514	0.00274505	FALSE	0.0706997	TRUE
months_since_donepezil_last	-0.953535	-1	116	-1	-1	-1	-0.902974	-1	170	-1	-1	-1	-0.0505608	-0.0339233	FALSE	-0.948475	-1	116	-1	-1	-1	-0.951096	-1	115	-1	-1	-1	0.00262114	0.00223635	FALSE	0.056213338548874184	TRUE
months_since_donepezil_memantine_first	-0.999631	-1	29	-1	-1	-1	-0.997027	-1	74	-1	-1	-1	-0.00260462	-0.0119976	FALSE	-0.999549	-1	29	-1	-1	-1	-0.999731	-1	32	-1	-1	-1	0.000181452	0.00229027	FALSE	0.14084620596518577	TRUE
months_since_donepezil_memantine_last	-0.999772	-1	29	-1	-1	-1	-0.998071	-1	74	-1	-1	-1	-0.00170111	-0.0105699	FALSE	-0.999695	-1	29	-1	-1	-1	-0.999833	-1	29	-1	-1	-1	0.000137507	0.0023751	FALSE	0.0834403	TRUE
months_since_memantine_first	-0.950604	-1	119	-1	-1	-1	-0.902256	-1	153	-1	-1	-1	-0.0483481	-0.0281143	FALSE	-0.947542	-1	104	-1	-1	-1	-0.948656	-1	118	-1	-1	-1	0.00111423	0.000811683	FALSE	0.24668066846386127	TRUE
months_since_memantine_last	-0.976169	-1	99	-1	-1	-1	-0.95115	-1	153	-1	-1	-1	-0.0250186	-0.0238835	FALSE	-0.974506	-1	96	-1	-1	-1	-0.975488	-1	118	-1	-1	-1	0.000982395	0.00121224	FALSE	0.21564022209735578	TRUE
months_since_galantamine_first	-0.994146	-1	103	-1	-1	-1	-0.989611	-1	149	-1	-1	-1	-0.0045347	-0.00760126	FALSE	-0.993984	-1	103	-1	-1	-1	-0.993456	-1	76	-1	-1	-1	-0.000527346	-0.00109161	FALSE	0.49607512872915605	TRUE
months_since_galantamine_last	-0.996578	-1	103	-1	-1	-1	-0.994053	-1	147	-1	-1	-1	-0.00252476	-0.00623215	FALSE	-0.996534	-1	103	-1	-1	-1	-0.996639	-1	63	-1	-1	-1	0.000104902	0.000339329	FALSE	0.8710313007329837	TRUE
months_since_rivastigmine_first	-0.985873	-1	95	-1	-1	-1	-0.973089	-1	141	-1	-1	-1	-0.0127845	-0.0141786	FALSE	-0.984667	-1	85	-1	-1	-1	-0.984857	-1	110	-1	-1	-1	0.000189958	0.000257453	FALSE	0.3746772849368182	TRUE
months_since_rivastigmine_last	-0.991444	-1	90	-1	-1	-1	-0.982864	-1	141	-1	-1	-1	-0.00857954	-0.0129634	FALSE	-0.990762	-1	84	-1	-1	-1	-0.990407	-1	110	-1	-1	-1	-0.000354399	-0.000655258	FALSE	0.7203476851486329	TRUE
months_since_antidepressants_first	5.323292599153983	-1	193	-1	-1	-1	6.084105752880826	-1	200	-1	-1	-1	-0.760813	-0.0385336	FALSE	3.744118034813352	-1	193	-1	-1	-1	3.7378522551845075	-1	191	-1	-1	-1	0.00626578	0.000398383	FALSE	0.7969085788237186	TRUE
months_since_antidepressants_last	1.2183611121154054	-1	177	-1	-1	-1	1.5253052191998662	-1	194	-1	-1	-1	-0.306944	-0.0315309	FALSE	0.7224769959414192	-1	177	-1	-1	-1	0.7292205058270333	-1	172	-1	-1	-1	-0.00674351	-0.000864776	FALSE	0.9291000102893289	TRUE
months_since_antipsychotics_first	-0.668535	-1	162	-1	-1	-1	-0.337106	-1	190	-1	-1	-1	-0.331429	-0.061617	FALSE	-0.698423	-1	161	-1	-1	-1	-0.708878	-1	145	-1	-1	-1	0.010454779490828514	0.00270508	FALSE	0.11904917829007146	TRUE
months_since_antipsychotics_last	-0.819853	-1	134	-1	-1	-1	-0.643761	-1	184	-1	-1	-1	-0.176093	-0.0498297	FALSE	-0.838441	-1	128	-1	-1	-1	-0.846892	-1	126	-1	-1	-1	0.00845171	0.00337721	FALSE	0.0903807	TRUE
months_since_angiotensin_antagonist_first	5.127716114103908	-1	194	-1	-1	-1	7.138841967397724	-1	197	-1	-1	-1	-2.01113	-0.103606	TRUE	4.316565048573968	-1	194	-1	-1	-1	4.302783168584912	-1	189	-1	-1	-1	0.013781880028545856	0.000865827	FALSE	0.755819	TRUE
months_since_angiotensin_antagonist_last	0.9405320148956939	-1	193	-1	-1	-1	1.6426941198191278	-1	190	-1	-1	-1	-0.702162	-0.0799639	FALSE	0.7817736692660674	-1	193	-1	-1	-1	0.7671497365395602	-1	176	-1	-1	-1	0.014623932540416718	0.00201881	FALSE	0.3477324258437625	TRUE
months_since_adrenergics_first	5.1462833074225385	-1	193	-1	-1	-1	7.024195678938677	-1	199	-1	-1	-1	-1.87791	-0.0970326	FALSE	4.371668469377774	-1	193	-1	-1	-1	4.313843261947864	-1	188	-1	-1	-1	0.0578252	0.00362979	FALSE	0.0966042	TRUE
months_since_adrenergics_last	1.0752576015040312	-1	181	-1	-1	-1	1.6564918433107805	-1	190	-1	-1	-1	-0.581234	-0.0640927	FALSE	0.837212	-1	176	-1	-1	-1	0.8110612274407125	-1	157	-1	-1	-1	0.0261504	0.00352785	FALSE	0.035861258661982566	TRUE
months_since_nsaids_first	6.391761271195633	-1	193	-1	-1	-1	7.492082508382117	-1	199	-1	-1	-1	-1.10032	-0.0523673	FALSE	4.43365	-1	193	-1	-1	-1	4.4387831912664675	-1	193	-1	-1	-1	-0.00513028	-0.000311896	FALSE	0.5659404372756227	TRUE
months_since_nsaids_last	3.37702	-1	180	-1	-1	-1	3.816915656579566	-1	195	-1	-1	-1	-0.439893	-0.0312648	FALSE	2.1854486482501887	-1	180	-1	-1	-1	2.1998287542581076	-1	191	-1	-1	-1	-0.0143801	-0.00129853	FALSE	0.144083	TRUE
months_since_antidiabetics_first	1.7384567410246212	-1	187	-1	-1	-1	4.158139450671742	-1	198	-1	-1	-1	-2.41968	-0.165114	TRUE	2.042887985721961	-1	187	-1	-1	-1	1.9858410391554522	-1	198	-1	-1	-1	0.0570469	0.00464598	FALSE	0.011983494611260253	TRUE
months_since_antidiabetics_last	-0.343535	-1	166	-1	-1	-1	0.21786387871406554	-1	198	-1	-1	-1	-0.561399	-0.108319	TRUE	-0.26229	-1	166	-1	-1	-1	-0.274499	-1	198	-1	-1	-1	0.012209764681756496	0.00283206	FALSE	0.0139697	TRUE
months_since_antihypertensives_first	4.7715119852489245	-1	196	-1	-1	-1	6.616304351152279	-1	197	-1	-1	-1	-1.84479	-0.0981127	FALSE	4.033112235423203	-1	194	-1	-1	-1	4.011281238526323	-1	184	-1	-1	-1	0.021830996498465538	0.00141063	FALSE	0.316888	TRUE
months_since_antihypertensives_last	0.8439766441303012	-1	156	-1	-1	-1	1.4758736832656543	-1	189	-1	-1	-1	-0.631897	-0.0748255	FALSE	0.6687032813122413	-1	156	-1	-1	-1	0.6680256698501175	-1	171	-1	-1	-1	0.000677611	9.739322220158799e-05	FALSE	0.8490014787908664	TRUE
months_since_anticholinergics_first	1.373990382877183	-1	194	-1	-1	-1	1.971653809158055	-1	194	-1	-1	-1	-0.597663	-0.0493004	FALSE	0.9301677442768057	-1	194	-1	-1	-1	0.9080957558557397	-1	177	-1	-1	-1	0.022071989253163338	0.00227491	FALSE	0.42997364348217704	TRUE
months_since_anticholinergics_last	0.5715752557937742	-1	180	-1	-1	-1	0.8963876571997458	-1	194	-1	-1	-1	-0.324812	-0.036089	FALSE	0.23781327126147722	-1	175	-1	-1	-1	0.2255779898188169	-1	165	-1	-1	-1	0.012235281057655811	0.00171969	FALSE	0.9715453223326445	TRUE
months_since_antivirals_first	2.3614067753714885	-1	191	-1	-1	-1	2.589059795320295	-1	199	-1	-1	-1	-0.227653	-0.0173156	FALSE	1.3039980493862513	-1	188	-1	-1	-1	1.3238415750071943	-1	184	-1	-1	-1	-0.0198435	-0.00196907	FALSE	0.019268226478944432	TRUE
months_since_antivirals_last	1.0300471817491594	-1	184	-1	-1	-1	1.4136139646517967	-1	192	-1	-1	-1	-0.383567	-0.0410136	FALSE	0.5129093489117815	-1	165	-1	-1	-1	0.5179545773504824	-1	184	-1	-1	-1	-0.00504523	-0.000699029	FALSE	0.012122558876829422	TRUE
months_since_glucocorticoids_first	4.094397845186015	-1	192	-1	-1	-1	5.812440264351601	-1	196	-1	-1	-1	-1.71804	-0.0969792	FALSE	3.0268081806699283	-1	192	-1	-1	-1	2.974874507207773	-1	194	-1	-1	-1	0.0519337	0.00377264	FALSE	0.10255370838537513	TRUE
months_since_glucocorticoids_last	2.4123160634874723	-1	180	-1	-1	-1	2.9937094600866416	-1	194	-1	-1	-1	-0.581393	-0.0475016	FALSE	1.5844781612063186	-1	173	-1	-1	-1	1.5573694499297581	-1	162	-1	-1	-1	0.0271087	0.00279174	FALSE	0.0888293	TRUE
months_since_statins_first	8.660239885751473	-1	200	-1	-1	2	9.740106195574896	-1	197	-1	-1	5	-1.07987	-0.0473605	FALSE	6.7209941892690725	-1	200	-1	-1	-1	6.74991	-1	183	-1	-1	-1	-0.0289147	-0.00152492	FALSE	0.308618	TRUE
months_since_statins_last	1.5045988647456525	-1	175	-1	-1	0	1.918783998955487	-1	188	-1	-1	1	-0.414185	-0.0478215	FALSE	1.208865936415095	-1	168	-1	-1	-1	1.2054878022848832	-1	179	-1	-1	-1	0.00337813	0.000456693	FALSE	0.4689849624259703	TRUE
months_since_nutrition_first	5.758156477096063	-1	195	-1	-1	-1	6.092730381971539	-1	198	-1	-1	-1	-0.334574	-0.0174202	FALSE	3.930909147612979	-1	195	-1	-1	-1	3.9744548984362487	-1	198	-1	-1	-1	-0.0435457	-0.00284227	FALSE	0.0361094	TRUE
months_since_nutrition_last	3.085435120575581	-1	179	-1	-1	-1	3.0271091465286766	-1	192	-1	-1	-1	0.058326	0.00442644	FALSE	1.904602796352239	-1	179	-1	-1	-1	1.9586288432832117	-1	182	-1	-1	-1	-0.054026	-0.00513476	FALSE	0.00110352	TRUE
months_since_cancer_treatment_first	-0.539887	-1	173	-1	-1	-1	-0.295163	-1	195	-1	-1	-1	-0.244723	-0.0415783	FALSE	-0.586396	-1	166	-1	-1	-1	-0.588189	-1	154	-1	-1	-1	0.00179326	0.00038777	FALSE	0.8119207564293114	TRUE
months_since_cancer_treatment_last	-0.744891	-1	173	-1	-1	-1	-0.635109	-1	181	-1	-1	-1	-0.109783	-0.0282536	FALSE	-0.781324	-1	159	-1	-1	-1	-0.784673	-1	128	-1	-1	-1	0.00334836	0.00111465	FALSE	0.36104811494858036	TRUE
months_since_steroids_first	9.469888643841065	-1	193	-1	-1	5	8.931368138879453	-1	200	-1	-1	-1	0.5385205049616122	0.023035072353041978	FALSE	6.257068494043965	-1	193	-1	-1	-1	6.310439611068032	-1	194	-1	-1	-1	-0.0533711	-0.0028448	FALSE	0.018355147182552017	TRUE
months_since_steroids_last	3.9344182725333527	-1	189	-1	-1	1	3.90864	-1	193	-1	-1	-1	0.025777220920732535	0.00190386	FALSE	2.5655574913632893	-1	186	-1	-1	-1	2.6075382148765485	-1	191	-1	-1	-1	-0.0419807	-0.00384274	FALSE	0.00122982	TRUE
months_since_antibacterial_first	13.059075707726237	-1	199	-1	-1	18	14.395683579824167	-1	200	-1	-1	19	-1.33661	-0.0496448	FALSE	9.304404899782966	-1	199	-1	-1	8	9.333888086371362	-1	193	-1	-1	8	-0.0294832	-0.00136415	FALSE	0.12910543746535266	TRUE
months_since_antibacterial_last	5.368520192342456	-1	188	-1	-1	5	5.355237254439946	-1	193	-1	-1	5	0.013282937902509673	0.00094676	FALSE	3.6415293605644306	-1	177	-1	-1	2	3.6583789208966584	-1	184	-1	-1	2	-0.0168496	-0.00146132	FALSE	0.15819532281047943	TRUE
months_since_contraceptives_first	-0.673632	-1	176	-1	-1	-1	-0.746907	-1	199	-1	-1	-1	0.0732757	0.014337267181228498	FALSE	-0.821082	-1	174	-1	-1	-1	-0.826699	-1	181	-1	-1	-1	0.00561652	0.00149487	FALSE	0.468363	TRUE
months_since_contraceptives_last	-0.767089	-1	172	-1	-1	-1	-0.821241	-1	199	-1	-1	-1	0.0541512	0.0135001	FALSE	-0.879765	-1	172	-1	-1	-1	-0.882851	-1	181	-1	-1	-1	0.00308611	0.00109253	FALSE	0.6522299888286807	TRUE
months_since_antiallergics_first	2.997316425033443	-1	189	-1	-1	-1	3.078721001753436	-1	197	-1	-1	-1	-0.0814046	-0.00521459	FALSE	1.8642338808566257	-1	182	-1	-1	-1	1.8844445641526526	-1	191	-1	-1	-1	-0.0202107	-0.00162209	FALSE	0.20689781819321473	TRUE
months_since_antiallergics_last	1.776716439495282	-1	189	-1	-1	-1	1.7837888288089796	-1	195	-1	-1	-1	-0.00707239	-0.000595642	FALSE	0.9894870991566714	-1	182	-1	-1	-1	1.0002112219829633	-1	187	-1	-1	-1	-0.0107241	-0.00112986	FALSE	0.18713650842028418	TRUE
months_since_analgesics_first	7.8393416247875916	-1	196	-1	-1	-1	10.593847572475854	-1	200	-1	-1	7	-2.75451	-0.119954	TRUE	6.028731860071815	-1	196	-1	-1	-1	6.036201179724391	-1	195	-1	-1	-1	-0.00746932	-0.000413721	FALSE	0.6315648219671766	TRUE
months_since_analgesics_last	3.9709497812646877	-1	189	-1	-1	-1	4.8123	-1	199	-1	-1	1	-0.841353	-0.0580265	FALSE	2.7909115008243326	-1	179	-1	-1	-1	2.82253	-1	191	-1	-1	-1	-0.0316181	-0.00274079	FALSE	0.13594562369033983	TRUE
months_since_antiarrhythmics_first	-0.475701	-1	174	-1	-1	-1	-0.424123	-1	193	-1	-1	-1	-0.0515783	-0.00951495	FALSE	-0.601394	-1	163	-1	-1	-1	-0.595273	-1	179	-1	-1	-1	-0.00612118	-0.00140663	FALSE	0.229783	TRUE
months_since_antiarrhythmics_last	-0.645404	-1	149	-1	-1	-1	-0.623759	-1	193	-1	-1	-1	-0.0216448	-0.00529024	FALSE	-0.739867	-1	135	-1	-1	-1	-0.736636	-1	158	-1	-1	-1	-0.0032307	-0.000999378	FALSE	0.19440361315396137	TRUE
months_since_antifungal_first	1.7999096135073576	-1	183	-1	-1	-1	2.255313348858227	-1	197	-1	-1	-1	-0.455404	-0.0347771	FALSE	1.0428086002786996	-1	183	-1	-1	-1	1.0354725347630274	-1	193	-1	-1	-1	0.00733607	0.000724482	FALSE	0.9545199135237429	TRUE
months_since_antifungal_last	1.0110389023464335	-1	182	-1	-1	-1	1.245055137852281	-1	196	-1	-1	-1	-0.234016	-0.0234297	FALSE	0.4512821457885314	-1	182	-1	-1	-1	0.45139271837021683	-1	191	-1	-1	-1	-0.000110573	-1.42175e-05	FALSE	0.7784976296068089	TRUE
months_since_diuretic_first	3.834920821432445	-1	194	-1	-1	-1	4.991845605853354	-1	199	-1	-1	-1	-1.15692	-0.0670044	FALSE	3.113543865418992	-1	194	-1	-1	-1	3.07986	-1	189	-1	-1	-1	0.033680692315101624	0.00236589	FALSE	0.19895083233095434	TRUE
months_since_diuretic_last	0.7859828627209949	-1	165	-1	-1	-1	1.2937736711272685	-1	192	-1	-1	-1	-0.507791	-0.0576177	FALSE	0.5687272387049399	-1	164	-1	-1	-1	0.5648586159431487	-1	161	-1	-1	-1	0.00386862	0.000536747	FALSE	0.35121421593697943	TRUE
months_since_vassopressin_first	-0.984569	-1	128	-1	-1	-1	-0.984419	-1	182	-1	-1	-1	-0.000150468	-0.000160038	FALSE	-0.990625	-1	128	-1	-1	-1	-0.989779	-1	118	-1	-1	-1	-0.000846306	-0.00124264	FALSE	0.49678700322951164	TRUE
months_since_vassopressin_last	-0.988582	-1	118	-1	-1	-1	-0.990022	-1	177	-1	-1	-1	0.00143915	0.00199734	FALSE	-0.99372	-1	94	-1	-1	-1	-0.993055	-1	118	-1	-1	-1	-0.000664853	-0.00130002	FALSE	0.5439734808047705	TRUE
months_since_antihypotensives_first	-0.820213	-1	164	-1	-1	-1	-0.867747	-1	192	-1	-1	-1	0.0475341	0.016488626066487672	FALSE	-0.895502	-1	118	-1	-1	-1	-0.883425	-1	137	-1	-1	-1	-0.0120765	-0.00527056	FALSE	0.00131591	TRUE
months_since_antihypotensives_last	-0.863752	-1	123	-1	-1	-1	-0.895684	-1	192	-1	-1	-1	0.031932	0.013392414461648076	FALSE	-0.919061	-1	118	-1	-1	-1	-0.910224	-1	137	-1	-1	-1	-0.0088373	-0.00469022	FALSE	0.00121612	TRUE
months_since_diagnostics_first	-0.494465	-1	157	-1	-1	-1	-0.517175	-1	188	-1	-1	-1	0.022710574640648407	0.00425964	FALSE	-0.652859	-1	157	-1	-1	-1	-0.666295	-1	135	-1	-1	-1	0.013435985893011093	0.00322777	FALSE	0.0665032	TRUE
months_since_diagnostics_last	-0.588403	-1	156	-1	-1	-1	-0.618204	-1	187	-1	-1	-1	0.029801142383009238	0.0066233	FALSE	-0.717507	-1	146	-1	-1	-1	-0.729535	-1	130	-1	-1	-1	0.012028312310576439	0.00339562	FALSE	0.0480946	TRUE
months_since_antiplatelets_first	0.9086897574026538	-1	177	-1	-1	-1	2.052288646733193	-1	193	-1	-1	-1	-1.1436	-0.100847	TRUE	0.8487764009758739	-1	175	-1	-1	-1	0.8156102968590299	-1	180	-1	-1	-1	0.033166103065013885	0.00360116	FALSE	0.034134236340058244	TRUE
months_since_antiplatelets_last	-0.0279773	-1	172	-1	-1	-1	0.4694074427685312	-1	190	-1	-1	-1	-0.497385	-0.071064	FALSE	-0.0907489	-1	158	-1	-1	-1	-0.103449	-1	156	-1	-1	-1	0.012700253166258335	0.00226022	FALSE	0.0322852	TRUE
months_since_sympathomimetics_first	1.9900556780794678	-1	175	-1	-1	-1	3.9103633763481005	-1	200	-1	-1	-1	-1.92031	-0.129179	TRUE	1.674773432527335	-1	174	-1	-1	-1	1.6148374228649922	-1	188	-1	-1	-1	0.059936	0.00523229	FALSE	0.00445097	TRUE
months_since_sympathomimetics_last	0.8019839835135038	-1	172	-1	-1	-1	1.52622	-1	194	-1	-1	-1	-0.72424	-0.0768504	FALSE	0.527095	-1	167	-1	-1	-1	0.4940751524980189	-1	184	-1	-1	-1	0.0330201	0.00444304	FALSE	0.0148529	TRUE
months_since_antiemetics_first	1.056565674825554	-1	180	-1	-1	-1	1.9072622227934404	-1	197	-1	-1	-1	-0.850697	-0.0731695	FALSE	0.6102784302662673	-1	180	-1	-1	-1	0.5796554955281896	-1	192	-1	-1	-1	0.0306229	0.00349187	FALSE	0.0497264	TRUE
months_since_antiemetics_last	0.6098928016197259	-1	167	-1	-1	-1	1.1282366903620198	-1	191	-1	-1	-1	-0.518344	-0.0554956	FALSE	0.24118006461408042	-1	167	-1	-1	-1	0.2108080445805968	-1	178	-1	-1	-1	0.030372019857168198	0.0042512	FALSE	0.0363343	TRUE
months_since_muscle_relaxants_first	2.593942297263097	-1	187	-1	-1	-1	3.6688148549360897	-1	197	-1	-1	-1	-1.07487	-0.0693532	FALSE	1.7234452148297679	-1	187	-1	-1	-1	1.7201	-1	183	-1	-1	-1	0.00334695	0.000283315	FALSE	0.9032517163554572	TRUE
months_since_muscle_relaxants_last	1.440355761235041	-1	173	-1	-1	-1	1.946368225582209	-1	186	-1	-1	-1	-0.506012	-0.0448797	FALSE	0.8068864036834845	-1	166	-1	-1	-1	0.8122661850616442	-1	174	-1	-1	-1	-0.00537978	-0.00061819	FALSE	0.6871485284070242	TRUE
months_since_laxatives_first	1.3437018691926679	-1	186	-1	-1	-1	1.6669640061161144	-1	196	-1	-1	-1	-0.323262	-0.0281512	FALSE	0.5767380804883339	-1	186	-1	-1	-1	0.5824580851947566	-1	175	-1	-1	-1	-0.00572	-0.000666902	FALSE	0.5489919044186616	TRUE
months_since_laxatives_last	0.9707201995733757	-1	186	-1	-1	-1	1.1702900768186413	-1	189	-1	-1	-1	-0.19957	-0.0201978	FALSE	0.3203358571288837	-1	186	-1	-1	-1	0.331111	-1	175	-1	-1	-1	-0.0107752	-0.00144538	FALSE	0.35749317483587884	TRUE
months_since_anxiolytics_first	2.899109693047471	-1	193	-1	-1	-1	3.6570526061318227	-1	198	-1	-1	-1	-0.757943	-0.0479479	FALSE	1.99349	-1	193	-1	-1	-1	1.9936349885670785	-1	196	-1	-1	-1	-0.000140342	-1.13379e-05	FALSE	0.7228184833609218	TRUE
months_since_anxiolytics_last	0.9307485809320655	-1	177	-1	-1	-1	1.3084838136155967	-1	197	-1	-1	-1	-0.377735	-0.0386869	FALSE	0.4570432608137858	-1	177	-1	-1	-1	0.4807412332245091	-1	181	-1	-1	-1	-0.023698	-0.00314128	FALSE	0.0463721	TRUE
months_since_antiepileptics_first	0.9650800824324813	-1	182	-1	-1	-1	2.120727976735101	-1	194	-1	-1	-1	-1.15565	-0.0982109	FALSE	0.7027964939986022	-1	182	-1	-1	-1	0.6717681264610111	-1	191	-1	-1	-1	0.031028367578983307	0.00344137	FALSE	0.10595598622125388	TRUE
months_since_antiepileptics_last	0.030712426335008498	-1	168	-1	-1	-1	0.5716519220980842	-1	189	-1	-1	-1	-0.540939	-0.0730734	FALSE	-0.11831	-1	168	-1	-1	-1	-0.130015	-1	172	-1	-1	-1	0.011705100536346436	0.00205425	FALSE	0.43264792954101794	TRUE
months_since_salicylates_first	2.259843992913699	-1	190	-1	-1	-1	2.7991308813794102	-1	194	-1	-1	-1	-0.539287	-0.0389337	FALSE	1.4665865251715646	-1	190	-1	-1	-1	1.4778876100587026	-1	180	-1	-1	-1	-0.0113011	-0.00103425	FALSE	0.40030491022068826	TRUE
months_since_salicylates_last	1.6867186087711052	-1	183	-1	-1	-1	1.9823927104403378	-1	189	-1	-1	-1	-0.295674	-0.0250291	FALSE	1.0128732001831535	-1	183	-1	-1	-1	1.0233577490824601	-1	178	-1	-1	-1	-0.0104845	-0.00111326	FALSE	0.27292742924006486	TRUE
months_since_antitussives_first	2.993896200151849	-1	184	-1	-1	-1	3.7518577340387878	-1	196	-1	-1	-1	-0.757962	-0.0479411	FALSE	1.9800473193945727	-1	184	-1	-1	-1	1.9870063040547532	-1	191	-1	-1	-1	-0.00695898	-0.000564281	FALSE	0.5378201034175796	TRUE
months_since_antitussives_last	1.8835379080950143	-1	180	-1	-1	-1	2.249527469982996	-1	195	-1	-1	-1	-0.36599	-0.0308373	FALSE	1.111637197183518	-1	180	-1	-1	-1	1.1189434931579672	-1	190	-1	-1	-1	-0.0073063	-0.000782394	FALSE	0.7326451046250728	TRUE
months_since_ulcer_treatment_first	0.30324487508586717	-1	192	-1	-1	-1	0.7514798120284263	-1	195	-1	-1	-1	-0.448235	-0.0482722	FALSE	0.020694083941600664	-1	192	-1	-1	-1	0.011335107219964304	-1	170	-1	-1	-1	0.00935898	0.00131419	FALSE	0.5611832259081371	TRUE
months_since_ulcer_treatment_last	-0.114851	-1	171	-1	-1	-1	0.1778304114504759	-1	188	-1	-1	-1	-0.292682	-0.0412288	FALSE	-0.319665	-1	171	-1	-1	-1	-0.324204	-1	165	-1	-1	-1	0.00453915	0.000841552	FALSE	0.9484417992736853	TRUE
months_since_amebicides_first	-0.139135	-1	180	-1	-1	-1	0.14718761762248805	-1	196	-1	-1	-1	-0.286322	-0.0376367	FALSE	-0.340678	-1	180	-1	-1	-1	-0.357354	-1	178	-1	-1	-1	0.016675196588039398	0.00291618	FALSE	0.2001665421255132	TRUE
months_since_amebicides_last	-0.252287	-1	180	-1	-1	-1	-0.0137592	-1	196	-1	-1	-1	-0.238528	-0.0352758	FALSE	-0.42558	-1	180	-1	-1	-1	-0.439744	-1	178	-1	-1	-1	0.014164631254971027	0.00276402	FALSE	0.20864151144284637	TRUE
months_since_antastmatics_first	-0.222353	-1	177	-1	-1	-1	0.13679144723219303	-1	195	-1	-1	-1	-0.359145	-0.0478306	FALSE	-0.304321	-1	177	-1	-1	-1	-0.305499	-1	184	-1	-1	-1	0.00117802	0.000193655	FALSE	0.608863	TRUE
months_since_antastmatics_last	-0.577408	-1	177	-1	-1	-1	-0.417294	-1	193	-1	-1	-1	-0.160114	-0.0327928	FALSE	-0.630644	-1	151	-1	-1	-1	-0.627553	-1	180	-1	-1	-1	-0.00309036	-0.000777549	FALSE	0.7832179247723112	TRUE
months_since_migraine_first	0.11793177627535341	-1	185	-1	-1	-1	-0.0617007	-1	199	-1	-1	-1	0.1796325171248976	0.0212434	FALSE	-0.337058	-1	179	-1	-1	-1	-0.320385	-1	177	-1	-1	-1	-0.0166724	-0.00260956	FALSE	0.0769979	TRUE
months_since_migraine_last	-0.503097	-1	172	-1	-1	-1	-0.494621	-1	195	-1	-1	-1	-0.00847604	-0.00164744	FALSE	-0.668974	-1	172	-1	-1	-1	-0.665545	-1	161	-1	-1	-1	-0.00342917	-0.00088393	FALSE	0.2249084006862233	TRUE
months_since_ppi_first	4.618935066343686	-1	193	-1	-1	-1	5.503262573684592	-1	198	-1	-1	-1	-0.884328	-0.0482458	FALSE	3.4162731653102623	-1	193	-1	-1	-1	3.438930621375381	-1	195	-1	-1	-1	-0.0226575	-0.00152948	FALSE	0.2944800974618167	TRUE
months_since_ppi_last	1.482997396869012	-1	183	-1	-1	-1	1.9266790498602047	-1	190	-1	-1	-1	-0.443682	-0.0421418	FALSE	0.9826344342865729	-1	183	-1	-1	-1	0.9989297141131724	-1	166	-1	-1	-1	-0.0162953	-0.00193299	FALSE	0.11961214983061452	TRUE
months_since_bowel_evacuants_first	2.2986071441483786	-1	174	-1	-1	-1	1.9355115105558054	-1	196	-1	-1	-1	0.36309563359257324	0.027728496722966622	FALSE	1.0158827590410806	-1	174	-1	-1	-1	1.0202985743224948	-1	196	-1	-1	-1	-0.00441582	-0.000444799	FALSE	0.4080377574747406	TRUE
months_since_bowel_evacuants_last	1.6960103402147584	-1	174	-1	-1	-1	1.357911014412038	-1	196	-1	-1	-1	0.3380993258027203	0.030826122001405096	FALSE	0.659507	-1	174	-1	-1	-1	0.6704313323003775	-1	196	-1	-1	-1	-0.010924	-0.0012947	FALSE	0.17629772993119708	TRUE
months_since_glaucoma_first	-0.604516	-1	168	-1	-1	-1	-0.518052	-1	193	-1	-1	-1	-0.0864634	-0.01783	FALSE	-0.665667	-1	146	-1	-1	-1	-0.65413	-1	164	-1	-1	-1	-0.0115364	-0.00292395	FALSE	0.0784763	TRUE
months_since_glaucoma_last	-0.806949	-1	131	-1	-1	-1	-0.767193	-1	185	-1	-1	-1	-0.0397555	-0.0136776	FALSE	-0.832182	-1	115	-1	-1	-1	-0.826373	-1	126	-1	-1	-1	-0.00580931	-0.00240949	FALSE	0.12238796745479445	TRUE
months_since_skin_care_first	-0.619463	-1	182	-1	-1	-1	-0.782023	-1	192	-1	-1	-1	0.16255971921886625	0.0370233	FALSE	-0.816221	-1	163	-1	-1	-1	-0.80553	-1	169	-1	-1	-1	-0.0106915	-0.00327396	FALSE	0.0391475	TRUE
months_since_skin_care_last	-0.747232	-1	156	-1	-1	-1	-0.840697	-1	192	-1	-1	-1	0.0934646	0.028060184666311137	FALSE	-0.870262	-1	156	-1	-1	-1	-0.864938	-1	169	-1	-1	-1	-0.00532308	-0.00213792	FALSE	0.0652095	TRUE
months_since_osteoporosis_treatment_first	0.7205701579955891	-1	184	-1	-1	-1	0.36845406947032777	-1	194	-1	-1	-1	0.35211608852526133	0.0368757	FALSE	0.26127734013401965	-1	184	-1	-1	-1	0.2624496930193261	-1	184	-1	-1	-1	-0.00117235	-0.000143921	FALSE	0.9982291521426152	TRUE
months_since_osteoporosis_treatment_last	-0.0903747	-1	165	-1	-1	-1	-0.230619	-1	191	-1	-1	-1	0.14024464168553022	0.022521621912185708	FALSE	-0.32326	-1	165	-1	-1	-1	-0.315244	-1	174	-1	-1	-1	-0.00801651	-0.00153769	FALSE	0.5427661287278935	TRUE
months_since_varivax_vaccination	-0.941243	-1	165	-1	-1	-1	-0.888235	-1	181	-1	-1	-1	-0.0530083	-0.0213586	FALSE	-0.94175	-1	165	-1	-1	-1	-0.945254	-1	154	-1	-1	-1	0.0035043	0.00190825	FALSE	0.2424911638700259	TRUE
months_since_prevnar13_vaccination	-0.377037	-1	131	-1	-1	-1	2.651075726186578	-1	149	-1	-1	-1	-3.02811	-0.39581	TRUE	-0.234242	-1	131	-1	-1	-1	-0.284561	-1	135	-1	-1	-1	0.050319	0.011374790674287118	FALSE	1.1169453631296863e-13	TRUE
months_since_shingrix_vaccination	-0.972311	-1	61	-1	-1	-1	-0.63409	-1	66	-1	-1	-1	-0.338221	-0.166226	TRUE	-0.969825	-1	61	-1	-1	-1	-0.972069	-1	57	-1	-1	-1	0.00224406	0.00390573	FALSE	0.0481621	TRUE
months_since_influenza_vaccination	6.266175566723309	-1	185	-1	0	9	5.71295	-1	185	-1	-1	8	0.5532213590385888	0.041268467916694467	FALSE	5.39465	-1	185	-1	-1	7	5.457648574818654	-1	176	-1	-1	8	-0.0630023	-0.00502219	FALSE	7.155247787871216e-05	TRUE
months_since_tdap_vaccination	11.432138725188908	-1	192	-1	-1	13	8.57386	-1	197	-1	-1	-1	2.8582820030222784	0.11985980958537985	TRUE	7.033075377895974	-1	192	-1	-1	-1	7.223766300595816	-1	190	-1	-1	-1	-0.190691	-0.00963863	FALSE	1.0907515350198462e-10	TRUE
months_since_calmette_guerin_vaccination	-0.985723	-1	118	-1	-1	-1	-0.988719	-1	186	-1	-1	-1	0.00299615	0.00358997	FALSE	-0.990597	-1	116	-1	-1	-1	-0.990109	-1	130	-1	-1	-1	-0.000487653	-0.000705774	FALSE	0.5262198059837682	TRUE
months_since_visits_date_1	4.248972305578654	-1	191	-1	-1	-1	5.2030815689322605	-1	195	-1	-1	0	-0.954109	-0.0599121	FALSE	3.478541122368408	-1	191	-1	-1	-1	3.456834874025225	-1	185	-1	-1	-1	0.021706247702240944	0.0016215	FALSE	0.18915522092338866	TRUE
months_since_visits_date_2	2.3472106728370514	-1	188	-1	-1	-1	4.345481154391087	-1	196	-1	-1	-1	-1.99827	-0.135098	TRUE	2.0090201709905746	-1	174	-1	-1	-1	1.946932248776968	-1	185	-1	-1	-1	0.0620879	0.00525111	FALSE	0.00149536	TRUE
months_since_visits_date_3	1.1516603998698434	-1	194	-1	-1	-1	3.3195669758384923	-1	197	-1	-1	-1	-2.16791	-0.162855	TRUE	1.0272164486638438	-1	180	-1	-1	-1	0.9826117527313554	-1	177	-1	-1	-1	0.044604696333408356	0.00438525	FALSE	0.00611487	TRUE
months_since_visits_date_4	0.4177030984489678	-1	187	-1	-1	-1	2.4143264572948127	-1	195	-1	-1	-1	-1.99662	-0.16869	TRUE	0.39683790768323507	-1	161	-1	-1	-1	0.33227627835371604	-1	159	-1	-1	-1	0.0645616	0.00748897	FALSE	1.5384194680080786e-05	TRUE
months_since_visits_date_5	-0.0234092	-1	187	-1	-1	-1	1.7193694465610116	-1	193	-1	-1	-1	-1.74278	-0.165053	TRUE	-0.00328174	-1	169	-1	-1	-1	-0.0603386	-1	178	-1	-1	-1	0.0570569	0.00770654	FALSE	4.683056245920465e-06	TRUE
months_since_vaccinations_date_1	9.85009	-1	185	-1	3	12	7.49611	-1	191	-1	1	11	2.35397	0.1449804110444444	TRUE	8.193955649053967	-1	185	-1	2	11	8.33206	-1	175	-1	2	11	-0.138105	-0.00873752	FALSE	7.064715318128785e-08	TRUE
months_since_vaccinations_date_2	10.68928920062186	-1	188	-1	-1	18	8.78838	-1	196	-1	-1	14	1.9009099709299395	0.10180826833510123	TRUE	8.478641771769686	-1	188	-1	-1	14	8.636547923999778	-1	184	-1	-1	14	-0.157906	-0.00909726	FALSE	3.477130807717614e-09	TRUE
months_since_vaccinations_date_3	9.800201561878593	-1	182	-1	-1	18	8.358260630522839	-1	197	-1	-1	10	1.441940931355754	0.0721147	FALSE	7.41774	-1	182	-1	-1	-1	7.531279991040786	-1	185	-1	-1	-1	-0.113535	-0.00624476	FALSE	5.721388302337774e-05	TRUE
months_since_vaccinations_date_4	8.271625872229654	-1	183	-1	-1	-1	7.494488509844843	-1	194	-1	-1	-1	0.7771373623848108	0.0375422	FALSE	5.936867308649186	-1	183	-1	-1	-1	6.054958825889294	-1	176	-1	-1	-1	-0.118092	-0.00648002	FALSE	0.000113029	TRUE
months_since_vaccinations_date_5	6.471378213239814	-1	187	-1	-1	-1	6.315051802346279	-1	195	-1	-1	-1	0.15632641089353516	0.00760829	FALSE	4.391126408560019	-1	187	-1	-1	-1	4.476984600641605	-1	182	-1	-1	-1	-0.0858582	-0.00491028	FALSE	0.0077163	TRUE
months_since_prescriptions_date_1	2.641229798618894	-1	177	-1	0	2	2.6056230817015367	-1	188	-1	0	2	0.035606716917357506	0.0041445	FALSE	2.1434211440292934	-1	177	-1	0	2	2.151685735711683	-1	179	-1	0	2	-0.00826459	-0.00103782	FALSE	0.00313835	TRUE
months_since_prescriptions_date_2	3.7755531653349723	-1	182	-1	1	4	3.428078534335821	-1	190	-1	1	3	0.3474746309991512	0.0360768	FALSE	2.7577156271662657	-1	182	-1	-1	3	2.778314732095393	-1	158	-1	-1	3	-0.0205991	-0.00239883	FALSE	0.0007691	TRUE
months_since_prescriptions_date_3	4.628251202140352	-1	188	-1	1	6	4.021135581688786	-1	191	-1	0	5	0.607116	0.0581897	FALSE	3.218570806853799	-1	172	-1	-1	4	3.2650850062161636	-1	191	-1	-1	4	-0.0465142	-0.00509717	FALSE	1.4136366813859963e-05	TRUE
months_since_prescriptions_date_4	5.270442713040963	-1	168	-1	-1	7	4.4856899652270945	-1	194	-1	-1	6	0.7847527478138687	0.0704061	FALSE	3.578539846530927	-1	162	-1	-1	5	3.650359573530058	-1	193	-1	-1	5	-0.0718197	-0.00743006	FALSE	3.433931948979206e-07	TRUE
months_since_prescriptions_date_5	5.755502729672078	-1	174	-1	-1	8	4.85811	-1	194	-1	-1	6	0.8973971440765682	0.0761829	FALSE	3.85772	-1	169	-1	-1	5	3.933285040522016	-1	194	-1	-1	5	-0.0755636	-0.00743799	FALSE	3.500234984087827e-07	TRUE
months_since_enc_date_1	3.1109421887993056	-1	165	0	1	2	2.63033	-1	185	0	0	2	0.4806139219669858	0.0539743	FALSE	3.273488522424261	-1	165	0	0	2	3.276831216624446	-1	174	0	0	2	-0.00334269	-0.000351581	FALSE	0.3147154233533471	TRUE
months_since_enc_date_2	4.187003326222929	-1	178	0	1	4	3.753976596376233	-1	196	0	1	3	0.4330267298466963	0.0438994	FALSE	4.107806849546156	-1	178	-1	1	4	4.107270997804142	-1	174	-1	1	4	0.000535852	5.2925070730109214e-05	FALSE	0.12514186590706095	TRUE
months_since_enc_date_3	5.100658013666438	-1	182	-1	2	6	4.61493	-1	189	0	1	5	0.48572331104158817	0.045827	FALSE	4.746716490482961	-1	182	-1	1	5	4.748219143516123	-1	181	-1	1	5	-0.00150265	-0.000141752	FALSE	0.0636846	TRUE
months_since_enc_date_4	5.892113778516938	-1	195	-1	2	7	5.288866295170861	-1	191	-1	2	6	0.6032474833460775	0.0536256	FALSE	5.275718402821585	-1	195	-1	2	6	5.289902880415753	-1	179	-1	2	6	-0.0141845	-0.00127725	FALSE	0.019391435763027175	TRUE
months_since_enc_date_5	6.561768321342059	-1	188	-1	3	9	5.840036986375427	-1	186	-1	2	7	0.7217313349666314	0.0610832	FALSE	5.711759961101133	-1	186	-1	2	7	5.730971238370387	-1	179	-1	2	7	-0.0192113	-0.0016571	FALSE	0.052640446982346434	TRUE
months_since_diagnoses_date_1	2.337332333056148	-1	180	-1	0	2	2.2134716191280557	-1	177	-1	0	2	0.12386071392809228	0.015490343767557877	FALSE	1.870834213424929	-1	159	-1	-1	1	1.8892672298307813	-1	161	-1	-1	1	-0.018433	-0.00254972	FALSE	0.00800699	TRUE
months_since_diagnoses_date_2	3.26192	-1	168	-1	0	4	3.0733436458610655	-1	181	-1	0	3	0.1885810441132647	0.021530349224744772	FALSE	2.4469187816035576	-1	138	-1	-1	3	2.4746639940234103	-1	161	-1	-1	3	-0.0277452	-0.00356108	FALSE	0.0014812	TRUE
months_since_diagnoses_date_3	3.9988448606240286	-1	145	-1	-1	6	3.7054505942198843	-1	182	-1	-1	5	0.29339426640414423	0.030701752738299202	FALSE	2.8775479537693203	-1	145	-1	-1	3	2.9173115552600652	-1	161	-1	-1	4	-0.0397636	-0.00471793	FALSE	0.000352196	TRUE
months_since_diagnoses_date_4	4.5130581365920674	-1	147	-1	-1	7	4.177381342179054	-1	182	-1	-1	6	0.335677	0.032786523438253244	FALSE	3.1647446411281805	-1	147	-1	-1	4	3.2009812607825987	-1	173	-1	-1	4	-0.0362366	-0.00405476	FALSE	0.000962707	TRUE
months_since_diagnoses_date_5	4.903530496402618	-1	154	-1	-1	7	4.550199110327727	-1	185	-1	-1	6	0.353331	0.0324655	FALSE	3.376613048415197	-1	154	-1	-1	4	3.4190771725740303	-1	145	-1	-1	4	-0.0424641	-0.00450387	FALSE	0.00284421	TRUE
months_since_commercial	1.7985673740916157	-1	165	-1	0	0	2.6816835839042965	-1	190	-1	0	0	-0.883116	-0.089892	FALSE	1.7315141780984067	-1	162	-1	-1	0	1.700120070482933	-1	163	-1	-1	0	0.0313941	0.00369918	FALSE	0.9280967972875888	TRUE
months_since_medicare	0.1643289706786218	-1	165	-1	-1	0	0.4938124833607212	-1	187	-1	-1	0	-0.329484	-0.0596932	FALSE	0.31633965061899383	-1	165	-1	-1	0	0.30028110952497733	-1	165	-1	-1	0	0.0160585	0.00309707	FALSE	0.00135967	TRUE
months_since_medicaid	-0.606943	-1	163	-1	-1	-1	-0.00406457	-1	189	-1	-1	-1	-0.602878	-0.108242	TRUE	-0.595914	-1	153	-1	-1	-1	-0.617634	-1	178	-1	-1	-1	0.0217204	0.00556564	FALSE	9.466488986977917e-05	TRUE
months_since_other_payor_type	-0.333078	-1	188	-1	-1	-1	-0.168268	-1	197	-1	-1	-1	-0.16481	-0.0271294	FALSE	-0.469692	-1	166	-1	-1	-1	-0.471999	-1	176	-1	-1	-1	0.00230643	0.000488562	FALSE	0.7496367729924702	TRUE
months_since_uninsured	1.3377797461947287	-1	170	-1	-1	-1	2.3848352800652006	-1	196	-1	-1	-1	-1.04706	-0.0894152	FALSE	0.7227605153816384	-1	161	-1	-1	-1	0.7089913937673922	-1	170	-1	-1	-1	0.013769121840596199	0.00163269	FALSE	0.9121938905116309	TRUE
records_pre_exposure	54.340833001916195	0	200	24	55	81	57.34472046521638	0	200	19	50	88	-3.00389	-0.0734771	FALSE	46.80013864100627	0	200	16	44	72	46.878	0	200	16	44	72	-0.077897	-0.00219945	FALSE	0.044721702015193474	TRUE
bmi		10	100	25	28.299999237060547	32.400001525878906		10	100	25.200000762939453	29	33.70000076293945		-0.122674	TRUE		10	100	25.299999237060547	28.799999237060547	33.099998474121094		10	100	25.399999618530273	28.799999237060547	33.099998474121094	0.016676921397447586	0.0014786	FALSE	0.9788233603022516	TRUE
smoker_count_log	0.15805195911966147	0	5.0998663902282715	0	0	0	0.32617514648170043	0	5.7430033683776855	0	0	0	-0.168123	-0.266134	TRUE	0.16126198473584902	0	4.969813346862793	0	0	0	0.1568802098222924	0	4.919981002807617	0	0	0	0.00438178	0.00851502	FALSE	3.3978821759926807e-07	TRUE
non_smoker_count_log	0.9414354926959962	0	5.910796642303467	0	0.6931471824645996	1.7917594909667969	1.0081261263178132	0	5.93489	0	0.6931471824645996	1.9459102153778076	-0.0666906	-0.0603373	FALSE	0.747934	0	5.680172443389893	0	0	1.3862943649291992	0.7506705791795272	0	5.638354778289795	0	0	1.3862943649291992	-0.00273633	-0.0026718	FALSE	0.0545513	TRUE
age_first_record	60.7552	34	87	55	60	66	61.701490063354214	34	89	55	62	69	-0.946291	-0.111265	TRUE	62.68711219856568	35	87	57	62	69	62.569726644731716	34	88	57	62	69	0.11738555133342743	0.014705562409192989	FALSE	3.701412222660805e-23	TRUE
follow_up_in_days	1583.6223055786543	1	5841	740	1431	2207	1609.6729597566612	1	5843	632	1372	2351	-26.0507	-0.0228182	FALSE	1640.83	1	5841	701	1450	2363	1833.5080200561652	1	5842	827	1714	2618.5	-192.682	-0.161919	TRUE	0	FALSE
gender_Female	0.5824424238041866	0	1	0	1	1	0.5451326093143241	0	1	0	1	1	0.0373098	0.0752876	FALSE	0.5721238015987661	0	1	0	1	1	0.5714419373450389	0	1	0	1	1	0.000681864	0.001378	FALSE	0.41253417362728406	TRUE
gender_Male	0.41732166745001625	0	1	0	0	1	0.45451088935606376	0	1	0	0	1	-0.0371892	-0.0750497	FALSE	0.4276167781134333	0	1	0	0	1	0.4283085655475682	0	1	0	0	1	-0.000691787	-0.00139816	FALSE	0.4057367299650356	TRUE
race_Caucasian	0.9123088325680611	0	1	1	1	1	0.8318703518397814	0	1	1	1	1	0.0804385	0.24260636166006708	TRUE	0.9009057028517803	0	1	1	1	1	0.9020355278210539	0	1	1	1	1	-0.00112983	-0.00379099	FALSE	0.0231377	TRUE
race_Other/Unknown	0.040855598539354276	0	1	0	0	0	0.062315820396772206	0	1	0	0	0	-0.0214602	-0.0971364	FALSE	0.0462548	0	1	0	0	0	0.046186734408911585	0	1	0	0	0	6.804466829635203e-05	0.000324079	FALSE	0.8470248927112444	TRUE
race_African American	0.0330471	0	1	0	0	0	0.0874976	0	1	0	0	0	-0.0544505	-0.230304	TRUE	0.0390676	0	1	0	0	0	0.0378116	0	1	0	0	0	0.00125599	0.00653298	FALSE	9.33647618653107e-05	TRUE
race_Asian	0.0137885	0	1	0	0	0	0.018316212089220196	0	1	0	0	0	-0.00452775	-0.0360328	FALSE	0.013771956808648476	0	1	0	0	0	0.013966167625198641	0	1	0	0	0	-0.000194211	-0.00166067	FALSE	0.3237471199038602	TRUE
ethnicity_Not Hispanic	0.9162993962182292	0	1	1	1	1	0.8669959331307548	0	1	1	1	1	0.0493035	0.15912255662609986	TRUE	0.905504	0	1	1	1	1	0.9065590804897515	0	1	1	1	1	-0.00105469	-0.00361463	FALSE	0.031166675255539563	TRUE
ethnicity_Hispanic	0.017324379044795547	0	1	0	0	0	0.038037518832348495	0	1	0	0	0	-0.0207131	-0.126508	TRUE	0.020363783793745278	0	1	0	0	0	0.020433246056598985	0	1	0	0	0	-6.94623e-05	-0.000491388	FALSE	0.7698867941875488	TRUE
region_Midwest	0.5240789616399725	0	1	0	1	1	0.49646252757912646	0	1	0	0	1	0.027616434060846018	0.0552656	FALSE	0.5121977151168313	0	1	0	1	1	0.5081306287468866	0	1	0	1	1	0.00406709	0.00813592	FALSE	1.3491684390633395e-06	TRUE
region_South	0.18827506417440978	0	1	0	0	0	0.2115419728038957	0	1	0	0	0	-0.0232669	-0.0582019	FALSE	0.2000768337682994	0	1	0	0	0	0.20117547159914886	0	1	0	0	0	-0.00109864	-0.00274338	FALSE	0.10301209379841277	TRUE
region_West	0.1564309989515167	0	1	0	0	0	0.12344916821456586	0	1	0	0	0	0.0329818	0.0951766	FALSE	0.1533244780761505	0	1	0	0	0	0.15459606276553367	0	1	0	0	0	-0.00127158	-0.00352327	FALSE	0.0358463	TRUE
region_Other/Unknown	0.030893199320293576	0	1	0	0	0	0.035087330075349796	0	1	0	0	0	-0.00419413	-0.0234835	FALSE	0.0324247	0	1	0	0	0	0.0322191	0	1	0	0	0	0.000205552	0.00116227	FALSE	0.48995874486807367	TRUE
region_Northeast	0.10032177591380743	0	1	0	0	0	0.13345900132706218	0	1	0	0	0	-0.0331372	-0.103276	TRUE	0.10197627225804805	0	1	0	0	0	0.103879	0	1	0	0	0	-0.00190242	-0.00626077	FALSE	0.000197106	TRUE
visits_type_1_Observation patient	0.0200025	0	1	0	0	0	0.0337419	0	1	0	0	0	-0.0137394	-0.0850398	FALSE	0.0186244	0	1	0	0	0	0.018350795768188835	0	1	0	0	0	0.000273596	0.00203106	FALSE	0.22705744202669853	TRUE
visits_type_1_Emergency patient	0.1176325969847066	0	1	0	0	0	0.14813675778616245	0	1	0	0	0	-0.0305042	-0.0899543	FALSE	0.10656361680079499	0	1	0	0	0	0.10504820539282327	0	1	0	0	0	0.00151541	0.00492675	FALSE	0.00335683	TRUE
visits_type_1_Inpatient	0.0640958	0	1	0	0	0	0.15668411942131522	0	1	0	0	0	-0.0925883	-0.298733	TRUE	0.0656603	0	1	0	0	0	0.0646708	0	1	0	0	0	0.000989483	0.00400897	FALSE	0.017035628335336176	TRUE
visits_type_1_Skilled nursing facility inpatient	0.000819805	0	1	0	0	0	0.00184243	0	1	0	0	0	-0.00102263	-0.0280505	FALSE	0.000972472	0	1	0	0	0	0.00097956	0	1	0	0	0	-7.08799e-06	-0.00022699	FALSE	0.892738	TRUE
visits_type_1_Inpatient psych	0.000585704	0	1	0	0	0	0.00174349	0	1	0	0	0	-0.00115779	-0.0339513	FALSE	0.000639336	0	1	0	0	0	0.000579797	0	1	0	0	0	5.953908112132922e-05	0.00241226	FALSE	0.15208999275587948	TRUE
visits_type_1_Inpatient rehab	0.000909288	0	1	0	0	0	0.00257507	0	1	0	0	0	-0.00166578	-0.0399519	FALSE	0.00100224	0	1	0	0	0	0.000999406	0	1	0	0	0	2.835194436556776e-06	8.966463662368244e-05	FALSE	0.9575228666893614	TRUE
visits_type_2_Inpatient	0.0325888	0	1	0	0	0	0.071527	0	1	0	0	0	-0.0389381	-0.17596	TRUE	0.033520503417118055	0	1	0	0	0	0.0327933	0	1	0	0	0	0.000727227	0.00406168	FALSE	0.015649462826476248	TRUE
visits_type_2_Emergency patient	0.0568142	0	1	0	0	0	0.11482989429404067	0	1	0	0	0	-0.0580157	-0.208244	TRUE	0.0549347	0	1	0	0	0	0.0532279	0	1	0	0	0	0.00170679	0.00754626	FALSE	7.029691087650361e-06	TRUE
visits_type_2_Inpatient psych	0.000392277	0	1	0	0	0	0.00124061	0	1	0	0	0	-0.000848337	-0.029705	FALSE	0.000419609	0	1	0	0	0	0.000364322	0	1	0	0	0	5.528629117179662e-05	0.00279305	FALSE	0.0972269	TRUE
visits_type_2_Skilled nursing facility inpatient	0.000619147	0	1	0	0	0	0.00138061	0	1	0	0	0	-0.000761466	-0.0240949	FALSE	0.00072581	0	1	0	0	0	0.000663435	0	1	0	0	0	6.237427442101762e-05	0.00236746	FALSE	0.1598641975479732	TRUE
visits_type_2_Observation patient	0.00945895	0	1	0	0	0	0.0189423	0	1	0	0	0	-0.00948331	-0.080216	FALSE	0.00938733	0	1	0	0	0	0.00932921	0	1	0	0	0	5.812148447148502e-05	0.000603643	FALSE	0.7198825070984578	TRUE
visits_type_2_Inpatient rehab	0.000642648	0	1	0	0	0	0.0017746	0	1	0	0	0	-0.00113195	-0.0325839	FALSE	0.000671941	0	1	0	0	0	0.000642172	0	1	0	0	0	2.976954056066461e-05	0.00116175	FALSE	0.49036368509254147	TRUE
visits_type_3_Emergency patient	0.031647	0	1	0	0	0	0.0780419	0	1	0	0	0	-0.0463949	-0.204842	TRUE	0.031918618579879474	0	1	0	0	0	0.0310227	0	1	0	0	0	0.000895921	0.00513171	FALSE	0.00224396	TRUE
visits_type_3_Inpatient	0.0182987	0	1	0	0	0	0.0447611	0	1	0	0	0	-0.0264623	-0.15187	TRUE	0.019331773031347328	0	1	0	0	0	0.0185237	0	1	0	0	0	0.00080803	0.00592965	FALSE	0.000423744	TRUE
visits_type_3_Inpatient psych	0.000288333	0	1	0	0	0	0.000928485	0	1	0	0	0	-0.000640152	-0.0259629	FALSE	0.000328883	0	1	0	0	0	0.000280684	0	1	0	0	0	4.8198304284596816e-05	0.00276123	FALSE	0.10108303788014311	TRUE
visits_type_3_Observation patient	0.00490347	0	1	0	0	0	0.0117163	0	1	0	0	0	-0.00681288	-0.0751018	FALSE	0.00506933	0	1	0	0	0	0.00493324	0	1	0	0	0	0.000136089	0.00192918	FALSE	0.2516142874694448	TRUE
visits_type_3_Skilled nursing facility inpatient	0.000457356	0	1	0	0	0	0.00120109	0	1	0	0	0	-0.000743733	-0.0258403	FALSE	0.000528764	0	1	0	0	0	0.000523093	0	1	0	0	0	5.670388873113552e-06	0.000247322	FALSE	0.8832546650246587	TRUE
visits_type_3_Inpatient rehab	0.000435663	0	1	0	0	0	0.00133038	0	1	0	0	0	-0.000894714	-0.0301259	FALSE	0.000438038	0	1	0	0	0	0.000435202	0	1	0	0	0	2.835194436556776e-06	0.000135714	FALSE	0.935774	TRUE
visits_type_4_Inpatient	0.010875302794750352	0	1	0	0	0	0.030722611364589168	0	1	0	0	0	-0.0198473	-0.139411	TRUE	0.011773144755102995	0	1	0	0	0	0.0111055	0	1	0	0	0	0.000667688	0.00627876	FALSE	0.000187774	TRUE
visits_type_4_Emergency patient	0.019470154380129435	0	1	0	0	0	0.0559006	0	1	0	0	0	-0.0364304	-0.192183	TRUE	0.0205112	0	1	0	0	0	0.019552918194718317	0	1	0	0	0	0.000958296	0.00683964	FALSE	4.670124540440004e-05	TRUE
visits_type_4_Skilled nursing facility inpatient	0.000349796	0	1	0	0	0	0.000975151	0	1	0	0	0	-0.000625355	-0.0243063	FALSE	0.000419609	0	1	0	0	0	0.000355817	0	1	0	0	0	6.379187107086182e-05	0.00324037	FALSE	0.0543469	TRUE
visits_type_4_Observation patient	0.00292581	0	1	0	0	0	0.0078619	0	1	0	0	0	-0.00493609	-0.0674302	FALSE	0.00312722	0	1	0	0	0	0.00290891	0	1	0	0	0	0.00021831	0.00397985	FALSE	0.018082648302800257	TRUE
visits_type_4_Inpatient psych	0.000189812	0	1	0	0	0	0.000757119	0	1	0	0	0	-0.000567307	-0.0260804	FALSE	0.000204134	0	1	0	0	0	0.000180035	0	1	0	0	0	2.4099152142298408e-05	0.00173899	FALSE	0.3017553348289723	TRUE
visits_type_4_Inpatient rehab	0.000316353	0	1	0	0	0	0.000984331	0	1	0	0	0	-0.000667979	-0.0262041	FALSE	0.000306201	0	1	0	0	0	0.000314707	0	1	0	0	0	-8.50558e-06	-0.000482806	FALSE	0.7743488608474193	TRUE
visits_type_5_Inpatient	0.00708269	0	1	0	0	0	0.0221816	0	1	0	0	0	-0.0150989	-0.125995	TRUE	0.00783081	0	1	0	0	0	0.00714185	0	1	0	0	0	0.000688952	0.00799263	FALSE	2.037544549446968e-06	TRUE
visits_type_5_Emergency patient	0.012805958277594997	0	1	0	0	0	0.041375574915770826	0	1	0	0	0	-0.0285696	-0.176663	TRUE	0.013883946987535067	0	1	0	0	0	0.013214841108617715	0	1	0	0	0	0.000669106	0.0057876	FALSE	0.000576548	TRUE
visits_type_5_Observation patient	0.00175983	0	1	0	0	0	0.00558366	0	1	0	0	0	-0.00382383	-0.0632526	FALSE	0.00194636	0	1	0	0	0	0.00178617	0	1	0	0	0	0.000160188	0.00371151	FALSE	0.027416633106612045	TRUE
visits_type_5_Inpatient psych	0.000151849	0	1	0	0	0	0.000573003	0	1	0	0	0	-0.000421154	-0.0221277	FALSE	0.000171529	0	1	0	0	0	0.000161606	0	1	0	0	0	9.923180186888203e-06	0.000768938	FALSE	0.6479372631467692	TRUE
visits_type_5_Skilled nursing facility inpatient	0.00025489	0	1	0	0	0	0.000796135	0	1	0	0	0	-0.000541245	-0.0236182	FALSE	0.000303366	0	1	0	0	0	0.000262255	0	1	0	0	0	4.111031739739701e-05	0.00244492	FALSE	0.14655280011055521	TRUE
visits_type_5_Inpatient rehab	0.000239524	0	1	0	0	0	0.000770889	0	1	0	0	0	-0.000531365	-0.0236482	FALSE	0.000240992	0	1	0	0	0	0.000240992	0	1	0	0	0	0	0	FALSE	1	TRUE
has_chickenpox_diagnosis	0.000909288	0	1	0	0	0	0.000604624	0	1	0	0	0	0.000304664	0.011077878154176633	FALSE	0.00061382	0	1	0	0	0	0.000608149	0	1	0	0	0	5.670388873113552e-06	0.000229472	FALSE	0.8916311271277662	FALSE
has_diabetes_diagnosis	0.10448588162984923	0	1	0	0	0	0.21503966396052066	0	1	0	0	0	-0.110554	-0.305235	TRUE	0.12703513798182356	0	1	0	0	0	0.12484353270892902	0	1	0	0	0	0.00219161	0.00660561	FALSE	7.895408858231809e-05	FALSE
has_depression_diagnosis	0.0991748	0	1	0	0	0	0.1352075918972705	0	1	0	0	0	-0.0360328	-0.112202	TRUE	0.0874218	0	1	0	0	0	0.0866847	0	1	0	0	0	0.000737151	0.00261482	FALSE	0.11952401192516122	FALSE
has_mci_diagnosis	0.00213945	0	1	0	0	0	0.00274771	0	1	0	0	0	-0.000608264	-0.0123202	FALSE	0.00212923	0	1	0	0	0	0.00208954	0	1	0	0	0	3.969272074755281e-05	0.00086515	FALSE	0.6072826356492331	FALSE
has_stroke_diagnosis	0.0105129	0	1	0	0	0	0.027888451294982155	0	1	0	0	0	-0.0173756	-0.126871	TRUE	0.011824178254342455	0	1	0	0	0	0.011394646302410341	0	1	0	0	0	0.000429532	0.00400984	FALSE	0.017240016584501017	FALSE
has_hypertension_diagnosis	0.3648016920351423	0	1	0	0	1	0.4665995485336524	0	1	0	0	1	-0.101798	-0.207663	TRUE	0.3463728649214155	0	1	0	0	1	0.34461362679485524	0	1	0	0	1	0.00175924	0.00369954	FALSE	0.027172693625736825	FALSE
has_hyperlipidemia_diagnosis	0.4116951082830182	0	1	0	0	1	0.43637598802889954	0	1	0	0	1	-0.0246809	-0.0499571	FALSE	0.35311637480702956	0	1	0	0	1	0.35389463567043133	0	1	0	0	1	-0.000778261	-0.00162796	FALSE	0.32990732181108307	FALSE
has_bacterial_infection_diagnosis	0.21763802017426515	0	1	0	0	0	0.24560417030053214	0	1	0	0	0	-0.0279662	-0.0663276	FALSE	0.17448920428851505	0	1	0	0	0	0.174474	0	1	0	0	0	1.5593568605254404e-05	4.1087264294640936e-05	FALSE	0.9803984037006257	FALSE
has_viral_infection_diagnosis	0.20794316497342638	0	1	0	0	0	0.22075159048554563	0	1	0	0	0	-0.0128084	-0.0312158	FALSE	0.16568734326690945	0	1	0	0	0	0.1666130342392252	0	1	0	0	0	-0.000925691	-0.00248698	FALSE	0.13739525511417103	FALSE
has_other_infection_diagnosis	0.0334484	0	1	0	0	0	0.047760212819563407	0	1	0	0	0	-0.0143118	-0.0725595	FALSE	0.028601441129314634	0	1	0	0	0	0.028825421487087815	0	1	0	0	0	-0.00022398	-0.0013412	FALSE	0.42549548352618416	FALSE
has_atrial_fibrillation_diagnosis	0.036768321342058645	0	1	0	0	0	0.0685752	0	1	0	0	0	-0.0318069	-0.142753	TRUE	0.040470982494092166	0	1	0	0	0	0.0395751	0	1	0	0	0	0.000895921	0.00457073	FALSE	0.00659107	FALSE
has_atherosclerosis_diagnosis	0.016461188040059294	0	1	0	0	0	0.0360092	0	1	0	0	0	-0.019548	-0.122531	TRUE	0.018071529119572907	0	1	0	0	0	0.017705789041690116	0	1	0	0	0	0.00036574	0.00275933	FALSE	0.10098683135908537	FALSE
has_ihd_diagnosis	0.0818793	0	1	0	0	0	0.1509255264132294	0	1	0	0	0	-0.0690462	-0.216552	TRUE	0.0916392	0	1	0	0	0	0.0911444	0	1	0	0	0	0.000494741	0.00171687	FALSE	0.306444	FALSE
has_heart_failure_diagnosis	0.020094725044289382	0	1	0	0	0	0.0645808	0	1	0	0	0	-0.0444861	-0.22229	TRUE	0.0249043	0	1	0	0	0	0.023914864782490972	0	1	0	0	0	0.000989483	0.00641204	FALSE	0.000131191	FALSE
has_copd_diagnosis	0.035176615206623525	0	1	0	0	0	0.10549353758462444	0	1	0	0	0	-0.0703169	-0.277623	TRUE	0.0453532	0	1	0	0	0	0.043911490901152365	0	1	0	0	0	0.0014417	0.00698178	FALSE	3.027841642119442e-05	FALSE
has_asthma_diagnosis	0.0526474	0	1	0	0	0	0.0909726	0	1	0	0	0	-0.0383252	-0.148858	TRUE	0.056552205143326165	0	1	0	0	0	0.0557683	0	1	0	0	0	0.000783931	0.00340498	FALSE	0.042779287599388295	FALSE
has_b12_deficiency_diagnosis	0.018323149788495606	0	1	0	0	0	0.0281368	0	1	0	0	0	-0.00981368	-0.0651841	FALSE	0.0175229	0	1	0	0	0	0.0174294	0	1	0	0	0	9.356141526950523e-05	0.000714007	FALSE	0.6710531685922647	FALSE
has_brain_injury_diagnosis	0.014930040854694675	0	1	0	0	0	0.028325280177404037	0	1	0	0	0	-0.0133952	-0.0921837	FALSE	0.0136841	0	1	0	0	0	0.0133368	0	1	0	0	0	0.000347311	0.00300842	FALSE	0.0740161	FALSE
has_anxiety_diagnosis	0.0935699	0	1	0	0	0	0.1247897458181221	0	1	0	0	0	-0.0312198	-0.100233	TRUE	0.0796548	0	1	0	0	0	0.078963	0	1	0	0	0	0.000691787	0.00256009	FALSE	0.12767868604748112	FALSE
has_obesity_diagnosis	0.10344282150475433	0	1	0	0	0	0.15880145171013535	0	1	0	0	0	-0.0553586	-0.164563	TRUE	0.0923791	0	1	0	0	0	0.0922501	0	1	0	0	0	0.000129001	0.000445647	FALSE	0.790784	FALSE
has_alcohol_disorder_diagnosis	0.010520987743591597	0	1	0	0	0	0.0302843	0	1	0	0	0	-0.0197633	-0.140138	TRUE	0.010819101838765329	0	1	0	0	0	0.010410833844849657	0	1	0	0	0	0.000408268	0.00398386	FALSE	0.0178388	FALSE
has_tobacco_use_diagnosis	0.09669	0	1	0	0	0	0.21072824194352896	0	1	0	0	0	-0.114038	-0.320211	TRUE	0.10219174703261466	0	1	0	0	0	0.0996514	0	1	0	0	0	0.00254033	0.00843342	FALSE	4.7611829292358466e-07	FALSE
has_substance_use_disorder_diagnosis	0.00582812	0	1	0	0	0	0.0215821	0	1	0	0	0	-0.015754	-0.135814	TRUE	0.00609709	0	1	0	0	0	0.00597659	0	1	0	0	0	0.000120496	0.00155554	FALSE	0.3557304345936563	FALSE
has_herpes_simplex_diagnosis	0.0172412	0	1	0	0	0	0.012935031075287573	0	1	0	0	0	0.00430619	0.035330086240086496	FALSE	0.0112174	0	1	0	0	0	0.011678165742629558	0	1	0	0	0	-0.000460719	-0.00433088	FALSE	0.010050093600822714	FALSE
has_herpes_zoster_diagnosis	0.025371488484760837	0	1	0	0	0	0.021506873488439462	0	1	0	0	0	0.00386461	0.025545867649322707	FALSE	0.0197443	0	1	0	0	0	0.020057582798308524	0	1	0	0	0	-0.000313289	-0.00224323	FALSE	0.18251744695604988	FALSE
has_mobility_problems_diagnosis	0.0239714	0	1	0	0	0	0.0480374	0	1	0	0	0	-0.024066	-0.129448	TRUE	0.023415870567705152	0	1	0	0	0	0.0228474	0	1	0	0	0	0.000568456	0.00378161	FALSE	0.0248952	FALSE
has_falls_fractures_diagnosis	0.156094	0	1	0	0	0	0.19256630975732408	0	1	0	0	0	-0.0364725	-0.0962449	FALSE	0.1345540735364372	0	1	0	0	0	0.13347244687200088	0	1	0	0	0	0.00108163	0.00317503	FALSE	0.0589413	FALSE
has_ulcers_weight_loss_diagnosis	0.0191963	0	1	0	0	0	0.0387039	0	1	0	0	0	-0.0195076	-0.116545	TRUE	0.0193559	0	1	0	0	0	0.0186102	0	1	0	0	0	0.000745656	0.0054641	FALSE	0.00117273	FALSE
has_incontinence_diagnosis	0.029870928088506454	0	1	0	0	0	0.0361446	0	1	0	0	0	-0.00627367	-0.0351211	FALSE	0.026558683562535174	0	1	0	0	0	0.026239724192288556	0	1	0	0	0	0.000318959	0.00198953	FALSE	0.23671245786628425	FALSE
has_dependence_care_diagnosis	0.000633609	0	1	0	0	0	0.0048222	0	1	0	0	0	-0.00418859	-0.0803706	FALSE	0.000738568	0	1	0	0	0	0.000669106	0	1	0	0	0	6.946226494619623e-05	0.00261918	FALSE	0.11920732819766575	FALSE
has_cognitive_decline_diagnosis	0.000423009	0	1	0	0	0	0.000775735	0	1	0	0	0	-0.000352726	-0.0144122	FALSE	0.000438038	0	1	0	0	0	0.000438038	0	1	0	0	0	0	0	FALSE	1	FALSE
has_general_examination_diagnosis	0.383208	0	1	0	0	1	0.2941747988751082	0	1	0	0	1	0.0890332	0.18896331733154714	TRUE	0.2512591807138736	0	1	0	0	1	0.2555360714695805	0	1	0	0	1	-0.00427689	-0.00983303	FALSE	1.8056646544220668e-09	FALSE
has_immunization_encounter_diagnosis	0.12153458187208503	0	1	0	0	0	0.19652556558247422	0	1	0	0	0	-0.074991	-0.206146	TRUE	0.0815289	0	1	0	0	0	0.0827097	0	1	0	0	0	-0.00118086	-0.00430113	FALSE	0.00981821	FALSE
has_drug_therapy_diagnosis	0.16668805813659207	0	1	0	0	0	0.261034	0	1	0	0	1	-0.0943459	-0.231633	TRUE	0.15781400841202178	0	1	0	0	0	0.15540125797575624	0	1	0	0	0	0.00241275	0.00663886	FALSE	7.51777616229667e-05	FALSE
has_varivax_vaccination	0.00199031	0	1	0	0	0	0.00230323	0	1	0	0	0	-0.000312923	-0.00676103	FALSE	0.00199881	0	1	0	0	0	0.00183721	0	1	0	0	0	0.000161606	0.0036936	FALSE	0.028182	FALSE
has_prevnar13_vaccination	0.0497071	0	1	0	0	0	0.16793023182276734	0	1	0	0	0	-0.118223	-0.386666	TRUE	0.0517692	0	1	0	0	0	0.050235392015242006	0	1	0	0	0	0.00153384	0.00697196	FALSE	2.7158821526936133e-05	FALSE
has_shingrix_vaccination	0.0053789	0	1	0	0	0	0.026627946236131385	0	1	0	0	0	-0.021249	-0.169941	TRUE	0.00537128	0	1	0	0	0	0.00513595	0	1	0	0	0	0.000235321	0.00325519	FALSE	0.0526743	FALSE
has_influenza_vaccination	0.5158411367005314	0	1	0	1	1	0.4690259506447115	0	1	0	0	1	0.0468152	0.0937439	FALSE	0.4623635031094995	0	1	0	0	1	0.46647595258987923	0	1	0	0	1	-0.00411245	-0.00824587	FALSE	7.944041193533929e-07	FALSE
has_tdap_vaccination	0.334504	0	1	0	0	1	0.22610497561612508	0	1	0	0	0	0.10839916408523792	0.24312053079157478	TRUE	0.23002215704425313	0	1	0	0	0	0.23555787411453336	0	1	0	0	0	-0.00553572	-0.0130992	FALSE	1.4257035737091662e-15	FALSE
has_calmette_guerin_vaccination	0.000440182	0	1	0	0	0	0.000354461	0	1	0	0	0	8.57209543901727e-05	0.00430133	FALSE	0.000317542	0	1	0	0	0	0.000351564	0	1	0	0	0	-3.40223e-05	-0.00186039	FALSE	0.2692941367197367	FALSE
has_donepezil_first	0.00409451	0	1	0	0	0	0.00824492	0	1	0	0	0	-0.00415041	-0.0530219	FALSE	0.00479857	0	1	0	0	0	0.00460577	0	1	0	0	0	0.000192793	0.00281816	FALSE	0.0941219	FALSE
has_donepezil_memantine_first	3.70584619834412e-05	0	1	0	0	0	0.000151475	0	1	0	0	0	-0.000114416	-0.0117852	FALSE	4.2527916032882585e-05	0	1	0	0	0	2.551674961972955e-05	0	1	0	0	0	1.7011167074088007e-05	0.00291648	FALSE	0.0832645	FALSE
has_memantine_first	0.0021756	0	1	0	0	0	0.00434763	0	1	0	0	0	-0.00217203	-0.0381011	FALSE	0.00252758	0	1	0	0	0	0.00239716	0	1	0	0	0	0.000130419	0.00263148	FALSE	0.11812492209394769	FALSE
has_galantamine_first	0.000244947	0	1	0	0	0	0.000403678	0	1	0	0	0	-0.00015873	-0.00881562	FALSE	0.000280684	0	1	0	0	0	0.000277849	0	1	0	0	0	2.835194436556776e-06	0.000169681	FALSE	0.9197421361016875	FALSE
has_rivastigmine_first	0.000650783	0	1	0	0	0	0.00121511	0	1	0	0	0	-0.000564331	-0.0184853	FALSE	0.000768338	0	1	0	0	0	0.000714469	0	1	0	0	0	5.386869452195242e-05	0.00197911	FALSE	0.23956671503183657	FALSE
has_antidepressants_first	0.16376224736975306	0	1	0	0	0	0.17628684739601025	0	1	0	0	0	-0.0125246	-0.0333454	FALSE	0.13638560912025335	0	1	0	0	0	0.1361205184436484	0	1	0	0	0	0.000265091	0.00077273	FALSE	0.6449585599272765	FALSE
has_antipsychotics_first	0.0100121	0	1	0	0	0	0.019908992707788252	0	1	0	0	0	-0.00989688	-0.0815941	FALSE	0.00993027	0	1	0	0	0	0.00965809	0	1	0	0	0	0.000272179	0.00276381	FALSE	0.1001573803832665	FALSE
has_angiotensin_antagonist_first	0.17506959759933474	0	1	0	0	0	0.221772	0	1	0	0	0	-0.0467023	-0.117305	TRUE	0.16478433384981125	0	1	0	0	0	0.16460429900527204	0	1	0	0	0	0.000180035	0.000485394	FALSE	0.7726774527579604	FALSE
has_adrenergics_first	0.17464478108391482	0	1	0	0	0	0.21973359813374868	0	1	0	0	0	-0.0450888	-0.113506	TRUE	0.16590140044427495	0	1	0	0	0	0.16537830707707052	0	1	0	0	0	0.000523093	0.00140708	FALSE	0.4029158008250111	FALSE
has_nsaids_first	0.2003913735131422	0	1	0	0	0	0.20546359963319635	0	1	0	0	0	-0.00507223	-0.0126121	FALSE	0.1594314868184724	0	1	0	0	0	0.16021825326508074	0	1	0	0	0	-0.000786766	-0.00214703	FALSE	0.20036006314711874	FALSE
has_antidiabetics_first	0.0798167	0	1	0	0	0	0.15068683882773795	0	1	0	0	0	-0.0708701	-0.223316	TRUE	0.094507	0	1	0	0	0	0.0934041	0	1	0	0	0	0.00110289	0.00378005	FALSE	0.024446393939188325	FALSE
has_antihypertensives_first	0.16583661737589936	0	1	0	0	0	0.20669554378438146	0	1	0	0	0	-0.0408589	-0.105094	TRUE	0.156002	0	1	0	0	0	0.15546930264140887	0	1	0	0	0	0.000533017	0.00146997	FALSE	0.381499	FALSE
has_anticholinergics_first	0.0712399	0	1	0	0	0	0.0859293	0	1	0	0	0	-0.0146894	-0.0546096	FALSE	0.0628463	0	1	0	0	0	0.0626167	0	1	0	0	0	0.000229651	0.000947093	FALSE	0.5730297628405059	FALSE
has_antivirals_first	0.15524874362775226	0	1	0	0	0	0.10748005071601176	0	1	0	0	0	0.047768692911740504	0.14176658814901227	TRUE	0.0950074	0	1	0	0	0	0.0977929	0	1	0	0	0	-0.00278558	-0.00943828	FALSE	1.4538696867055962e-08	FALSE
has_glucocorticoids_first	0.15391915832098052	0	1	0	0	0	0.18825947788620723	0	1	0	0	0	-0.0343403	-0.0912832	FALSE	0.13043595366725308	0	1	0	0	0	0.12982496927358067	0	1	0	0	0	0.000610984	0.00181599	FALSE	0.2787871591667611	FALSE
has_statins_first	0.26401894500885786	0	1	0	0	1	0.2822547000543677	0	1	0	0	1	-0.0182358	-0.0409353	FALSE	0.23107543176466752	0	1	0	0	0	0.23248310578535594	0	1	0	0	0	-0.00140767	-0.00333597	FALSE	0.0468715	FALSE
has_nutrition_first	0.18820185111536933	0	1	0	0	0	0.19177858972358142	0	1	0	0	0	-0.00357674	-0.00911761	FALSE	0.15297291397027865	0	1	0	0	0	0.15409990374515004	0	1	0	0	0	-0.00112699	-0.00312615	FALSE	0.0626491	FALSE
has_cancer_treatment_first	0.013097002783903973	0	1	0	0	0	0.0200271	0	1	0	0	0	-0.00693006	-0.0543209	FALSE	0.013124114887747566	0	1	0	0	0	0.013095762943725643	0	1	0	0	0	2.835194391082041e-05	0.000249257	FALSE	0.8822739356449067	FALSE
has_steroids_first	0.2772560468563578	0	1	0	0	1	0.24138225612809974	0	1	0	0	0	0.035873790728258054	0.0819235	FALSE	0.2116387565404391	0	1	0	0	0	0.21401464944947612	0	1	0	0	0	-0.00237589	-0.0058047	FALSE	0.00050672	FALSE
has_antibacterial_first	0.37285241693481325	0	1	0	0	1	0.38262257474542544	0	1	0	0	1	-0.00977016	-0.0201531	FALSE	0.3010607879855802	0	1	0	0	1	0.30376131065366824	0	1	0	0	1	-0.00270052	-0.00587964	FALSE	0.000418327	FALSE
has_contraceptives_first	0.00502187	0	1	0	0	0	0.0035311	0	1	0	0	0	0.00149078	0.022846927545168972	FALSE	0.00300531	0	1	0	0	0	0.00293868	0	1	0	0	0	6.662707164650783e-05	0.00122398	FALSE	0.46698472785275125	FALSE
has_antiallergics_first	0.10365071043783217	0	1	0	0	0	0.10340451119536578	0	1	0	0	0	0.000246199	0.000808146	FALSE	0.0821597	0	1	0	0	0	0.0829904	0	1	0	0	0	-0.000830712	-0.00301815	FALSE	0.0723938	FALSE
has_analgesics_first	0.24978216855273147	0	1	0	0	0	0.2968087775829516	0	1	0	0	1	-0.0470266	-0.10567	TRUE	0.21457176514950688	0	1	0	0	0	0.2152947397220659	0	1	0	0	0	-0.000722975	-0.00176002	FALSE	0.2938916106115709	FALSE
has_antiarrhythmics_first	0.016992660616797425	0	1	0	0	0	0.018629872057333983	0	1	0	0	0	-0.00163721	-0.0123785	FALSE	0.014309226147863894	0	1	0	0	0	0.014568646435664478	0	1	0	0	0	-0.00025942	-0.00217468	FALSE	0.19641138864241825	FALSE
has_antifungal_first	0.0816127	0	1	0	0	0	0.0895058	0	1	0	0	0	-0.00789313	-0.0282216	FALSE	0.0653626	0	1	0	0	0	0.0650564	0	1	0	0	0	0.000306201	0.00124021	FALSE	0.46113299802691143	FALSE
has_diuretic_first	0.13393470479771502	0	1	0	0	0	0.16612681451016514	0	1	0	0	0	-0.0321921	-0.09024	FALSE	0.12536237328453018	0	1	0	0	0	0.12476414726566763	0	1	0	0	0	0.000598226	0.00180847	FALSE	0.2826277520080891	FALSE
has_vassopressin_first	0.000477241	0	1	0	0	0	0.000468705	0	1	0	0	0	8.535785711031446e-06	0.00039258	FALSE	0.000335971	0	1	0	0	0	0.000362905	0	1	0	0	0	-2.69343e-05	-0.00144111	FALSE	0.39215435494330797	FALSE
has_antihypotensives_first	0.00578925	0	1	0	0	0	0.00426501	0	1	0	0	0	0.00152424	0.021553305253233478	FALSE	0.00383602	0	1	0	0	0	0.00413797	0	1	0	0	0	-0.000301948	-0.00479157	FALSE	0.0044332	FALSE
has_diagnostics_first	0.014590187642358726	0	1	0	0	0	0.014412038014568102	0	1	0	0	0	0.00017815	0.00149024	FALSE	0.011248633790697444	0	1	0	0	0	0.010939597600858497	0	1	0	0	0	0.000309036	0.00295043	FALSE	0.0794369	FALSE
has_antiplatelets_first	0.0611682	0	1	0	0	0	0.0976072	0	1	0	0	0	-0.036439	-0.135095	TRUE	0.0637479	0	1	0	0	0	0.0630632	0	1	0	0	0	0.000684699	0.0028097	FALSE	0.0948283	FALSE
has_sympathomimetics_first	0.0881883	0	1	0	0	0	0.13697173796183243	0	1	0	0	0	-0.0487834	-0.154801	TRUE	0.085423	0	1	0	0	0	0.0844661	0	1	0	0	0	0.000956878	0.00343214	FALSE	0.041109110196205154	FALSE
has_antiemetics_first	0.0638662	0	1	0	0	0	0.0852691	0	1	0	0	0	-0.0214029	-0.0815428	FALSE	0.0540672	0	1	0	0	0	0.0535753	0	1	0	0	0	0.000491906	0.00217981	FALSE	0.19445997862492947	FALSE
has_muscle_relaxants_first	0.10093098087421816	0	1	0	0	0	0.1177527971838945	0	1	0	0	0	-0.0168218	-0.053924	FALSE	0.082283	0	1	0	0	0	0.0825084	0	1	0	0	0	-0.000225398	-0.000819728	FALSE	0.6254692947299478	FALSE
has_laxatives_first	0.0712074	0	1	0	0	0	0.0863004	0	1	0	0	0	-0.015093	-0.0560559	FALSE	0.055226751760301326	0	1	0	0	0	0.055555634310955615	0	1	0	0	0	-0.000328883	-0.00143779	FALSE	0.3924092669225333	FALSE
has_anxiolytics_first	0.1083001916193644	0	1	0	0	0	0.11763472843166956	0	1	0	0	0	-0.00933454	-0.0294913	FALSE	0.0902286	0	1	0	0	0	0.09097	0	1	0	0	0	-0.000741403	-0.00258294	FALSE	0.12401223419145674	FALSE
has_antiepileptics_first	0.0627653	0	1	0	0	0	0.0915619	0	1	0	0	0	-0.0287967	-0.10807	TRUE	0.058128573230945016	0	1	0	0	0	0.057614	0	1	0	0	0	0.000514588	0.0022038	FALSE	0.18989273260558326	FALSE
has_salicylates_first	0.0961025	0	1	0	0	0	0.11103843380142621	0	1	0	0	0	-0.0149359	-0.0490327	FALSE	0.0804486	0	1	0	0	0	0.0809873	0	1	0	0	0	-0.000538687	-0.00197755	FALSE	0.23947667725750632	FALSE
has_antitussives_first	0.11321812068404498	0	1	0	0	0	0.12345299333612822	0	1	0	0	0	-0.0102349	-0.0316904	FALSE	0.0916094	0	1	0	0	0	0.0921211	0	1	0	0	0	-0.000511753	-0.00177178	FALSE	0.2910000704274306	FALSE
has_ulcer_treatment_first	0.0389765	0	1	0	0	0	0.0508634	0	1	0	0	0	-0.0118869	-0.0574129	FALSE	0.0334751	0	1	0	0	0	0.033320622211763504	0	1	0	0	0	0.000154518	0.000859995	FALSE	0.6093943848615739	FALSE
has_amebicides_first	0.026093676560974728	0	1	0	0	0	0.032194263133682385	0	1	0	0	0	-0.00610059	-0.0362736	FALSE	0.021597093358698874	0	1	0	0	0	0.021309321126876366	0	1	0	0	0	0.000287772	0.00198615	FALSE	0.23824858104198166	FALSE
has_antastmatics_first	0.022873205828121045	0	1	0	0	0	0.0318633	0	1	0	0	0	-0.00899006	-0.0551226	FALSE	0.021975591811391526	0	1	0	0	0	0.022052142060250718	0	1	0	0	0	-7.65502e-05	-0.000521713	FALSE	0.7566564897504285	FALSE
has_migraine_first	0.025420297190787807	0	1	0	0	0	0.0199801	0	1	0	0	0	0.00544016	0.0365304	FALSE	0.016955880122310286	0	1	0	0	0	0.017297521047774444	0	1	0	0	0	-0.000341641	-0.0026332	FALSE	0.11751302450552435	FALSE
has_ppi_first	0.15548284464369644	0	1	0	0	0	0.1722105428510518	0	1	0	0	0	-0.0167277	-0.0452049	FALSE	0.13425637812420704	0	1	0	0	0	0.1348049882410312	0	1	0	0	0	-0.00054861	-0.00160778	FALSE	0.33835266227735306	FALSE
has_bowel_evacuants_first	0.094876	0	1	0	0	0	0.0853757	0	1	0	0	0	0.0095003	0.0331804	FALSE	0.0655355	0	1	0	0	0	0.0656674	0	1	0	0	0	-0.000131837	-0.000532492	FALSE	0.7511819260562332	FALSE
has_glaucoma_first	0.013135868975740265	0	1	0	0	0	0.0143271	0	1	0	0	0	-0.00119125	-0.0102365	FALSE	0.012041070626110156	0	1	0	0	0	0.0122537	0	1	0	0	0	-0.00021264	-0.00194114	FALSE	0.24884307259030314	FALSE
has_skin_care_first	0.00988919	0	1	0	0	0	0.00484515	0	1	0	0	0	0.00504403	0.059009506160870855	FALSE	0.00522526	0	1	0	0	0	0.00550311	0	1	0	0	0	-0.000277849	-0.00380387	FALSE	0.023752837828296937	FALSE
has_osteoporosis_treatment_first	0.0462996	0	1	0	0	0	0.0362191	0	1	0	0	0	0.010080520949613432	0.0507003	FALSE	0.037570578620649574	0	1	0	0	0	0.0375281	0	1	0	0	0	4.252791768522002e-05	0.000223709	FALSE	0.8941343319928694	FALSE
Pre- and post-matching characteristics of the RZV (2+doses) and PPSV23 cohorts (Vascular dementia, all).
	Pre-Matching															Post-Matching
	RZV (2+ doses)						PPSV23						difference_in_means	NMD	has_bad_balance	RZV (2+ doses)						PPSV23						difference_in_means	NMD	has_bad_balance	p_value	used_in_matching
Covariate	Mean	Min	Max	25th_percentile	Median	75th_percentile	Mean	Min	Max	25th_percentile	Median	75th_percentile				Mean	Min	Max	25th_percentile	Median	75th_percentile	Mean	Min	Max	25th_percentile	Median	75th_percentile
age_at_exposure	62.10438674036438	50	89	56	61	65	66.6586	50	89	61	66	73	-4.55419	-0.555315	TRUE	65.51921183504342	50	89	59	65	71	65.22438317251897	50	89	59	65	70	0.2948286533355713	0.0332477	FALSE	2.50723131130219e-30	TRUE
index_date	24244.358442942314	24215	24285	24232	24242	24255	24175.530314332336	24094	24285	24141	24173	24212	68.82812860997728	2.0410964264017033	TRUE	24240.9	24215	24285	24228	24239	24251	24241.023026550083	24120	24285	24229	24239	24251	-0.117668	-0.00776473	FALSE	0.00565188	TRUE
visits_counts_1	0.12791137224786958	0	36	0	0	0	0.22517203423290263	0	154	0	0	0	-0.0972607	-0.130459	TRUE	0.18153099744009787	0	36	0	0	0	0.17504954311403087	0	45	0	0	0	0.00648145	0.00932638	FALSE	0.000239748	TRUE
visits_counts_2	0.11245449701905247	0	35	0	0	0	0.16389338065099207	0	132	0	0	0	-0.0514389	-0.0816252	FALSE	0.15076189558448305	0	35	0	0	0	0.14897289687909804	0	25	0	0	0	0.001789	0.0029255	FALSE	0.33789194905426223	TRUE
visits_counts_3	0.0998283	0	32	0	0	0	0.1221449956145881	0	88	0	0	0	-0.0223167	-0.0407849	FALSE	0.1318244854010164	0	32	0	0	0	0.12840150661342964	0	33	0	0	0	0.00342298	0.00608255	FALSE	0.0429874	TRUE
visits_counts_4	0.0881917	0	40	0	0	0	0.0920541	0	87	0	0	0	-0.00386238	-0.00797452	FALSE	0.11205332640637504	0	40	0	0	0	0.11010511938528832	0	68	0	0	0	0.00194821	0.00376429	FALSE	0.24728237343996617	TRUE
visits_counts_5	0.0770001	0	50	0	0	0	0.0684437	0	86	0	0	0	0.0085564	0.019991982914923326	FALSE	0.0974522	0	30	0	0	0	0.0940418	0	34	0	0	0	0.00341041	0.00728911	FALSE	0.0159019	TRUE
vaccinations_counts_1	0.9313608181755946	0	19	0	1	1	0.42818416337108867	0	39	0	0	1	0.5031766548045059	0.5826779481206661	TRUE	0.7807743389712629	0	19	0	1	1	0.7871761891394791	0	16	0	1	1	-0.00640185	-0.0069288	FALSE	0.00600469	TRUE
vaccinations_counts_2	0.6530388401241789	0	11	0	1	1	0.3141473479992306	0	52	0	0	1	0.3388914921249483	0.49314502286132095	TRUE	0.5453136194334698	0	11	0	0	1	0.5525240802577499	0	13	0	0	1	-0.00721046	-0.0101232	FALSE	0.000231062	TRUE
vaccinations_counts_3	0.5054871460589879	0	62	0	0	1	0.240216	0	37	0	0	0	0.26527080213961696	0.448843	TRUE	0.43157603663467137	0	62	0	0	1	0.4339306438300493	0	14	0	0	1	-0.00235461	-0.00372756	FALSE	0.2121593786678566	TRUE
vaccinations_counts_4	0.4299172240130727	0	56	0	0	1	0.1877566018165637	0	40	0	0	0	0.242161	0.4385003838878792	TRUE	0.361734	0	56	0	0	1	0.36482585543046997	0	12	0	0	1	-0.00309199	-0.00520487	FALSE	0.062366892852978965	TRUE
vaccinations_counts_5	0.36904666232100175	0	52	0	0	1	0.14428097191403672	0	25	0	0	0	0.22476569040696504	0.43791	TRUE	0.3072301523791169	0	52	0	0	1	0.3135188808493345	0	11	0	0	1	-0.00628873	-0.0111943	FALSE	0.000102509	TRUE
other_procedures_counts_1	2.6765991898013795	0	203	0	1	4	2.003075770530216	0	366	0	0	2	0.6735234192711634	0.1465529962927723	TRUE	2.9090417754241016	0	179	0	1	4	2.8782517251058946	0	162	0	1	4	0.030790049582719803	0.00592176	FALSE	0.071556	TRUE
other_procedures_counts_2	2.251709245253254	0	185	0	1	3	1.4128711149069952	0	365	0	0	1	0.8388381303462589	0.2155025642478537	TRUE	2.3228325673178847	0	133	0	0	3	2.299596532610472	0	237	0	0	3	0.023236	0.00517337	FALSE	0.257704	TRUE
other_procedures_counts_3	1.8863057978908644	0	168	0	0	3	0.9964670514294234	0	365	0	0	0	0.889839	0.265967	TRUE	1.860843552691668	0	131	0	0	2	1.847834557421831	0	139	0	0	2	0.013008994981646538	0.00332814	FALSE	0.44524698206161795	TRUE
other_procedures_counts_4	1.5460744656469236	0	135	0	0	2	0.7013088130673311	0	366	0	0	0	0.8447656525795926	0.2921307638717264	TRUE	1.4739254486113265	0	132	0	0	2	1.4605770882474935	0	128	0	0	2	0.013348360545933247	0.00389487	FALSE	0.5845400473295528	TRUE
other_procedures_counts_5	1.202829444558543	0	135	0	0	1	0.4828955130747858	0	251	0	0	0	0.7199339314837572	0.2927655519107277	TRUE	1.1293986534328246	0	135	0	0	1	1.1221923823010629	0	111	0	0	1	0.00720627	0.00245246	FALSE	0.8215038855150665	TRUE
elective_procedures_counts_1	1.0388416124202675	0	138	0	0	1	0.6454654472798022	0	243	0	0	0	0.39337616514046536	0.1380221078718713	TRUE	1.0491576623191623	0	127	0	0	1	1.0475613894696267	0	138	0	0	1	0.00159627	0.000491445	FALSE	0.8611745100651356	TRUE
elective_procedures_counts_2	0.9045799140987061	0	155	0	0	1	0.4626664776905399	0	169	0	0	0	0.44191343640816616	0.17355934655091915	TRUE	0.8618071819709151	0	117	0	0	0	0.8596746284790159	0	147	0	0	0	0.00213255	0.00072898	FALSE	0.6740775771431866	TRUE
elective_procedures_counts_3	0.76843	0	164	0	0	0	0.3321013071564584	0	178	0	0	0	0.4363283302781706	0.19467145448247647	TRUE	0.700194	0	121	0	0	0	0.7069351980258168	0	97	0	0	0	-0.00674122	-0.00263289	FALSE	0.0958597	TRUE
elective_procedures_counts_4	0.6442745864921258	0	113	0	0	0	0.23619400546865005	0	162	0	0	0	0.4080805810234757	0.2061206902266941	TRUE	0.5739208399495561	0	101	0	0	0	0.5729865385179381	0	115	0	0	0	0.000934301	0.000405154	FALSE	0.5885659955598301	TRUE
elective_procedures_counts_5	0.5187042179737891	0	130	0	0	0	0.16551317602297902	0	141	0	0	0	0.3531910419508101	0.20314211295791434	TRUE	0.4520468742798966	0	107	0	0	0	0.4543931020902376	0	99	0	0	0	-0.00234623	-0.00114656	FALSE	0.6409118987146447	TRUE
critical_procedures_counts_1	3.4124408051981296	0	291	0	1	4	2.622342178090979	0	366	0	0	3	0.7900986271071506	0.12648656995022434	TRUE	3.7491547295343994	0	291	0	1	5	3.6854672135611968	0	365	0	1	5	0.0636875	0.00920477	FALSE	0.00343648	TRUE
critical_procedures_counts_2	2.9099822303976284	0	255	0	1	4	1.8671523905326641	0	365	0	0	1	1.0428298398649642	0.19411128824983448	TRUE	3.0283097523472753	0	255	0	1	4	2.98853	0	354	0	1	4	0.039781130850315094	0.00656065	FALSE	0.027979864452149093	TRUE
critical_procedures_counts_3	2.4715329184116297	0	254	0	1	3	1.334295623699447	0	365	0	0	0	1.1372372947121827	0.24458254946282332	TRUE	2.467163284886522	0	253	0	0	3	2.4474717300497315	0	224	0	0	3	0.019691554829478264	0.00369667	FALSE	0.13776419441436213	TRUE
critical_procedures_counts_4	2.0541154339563112	0	254	0	0	2	0.9519118647249983	0	365	0	0	0	1.102203569231313	0.27094228129336045	TRUE	1.9791060034104098	0	254	0	0	2	1.9588530297761448	0	138	0	0	2	0.020252972841262817	0.0043067	FALSE	0.44726284963218377	TRUE
critical_procedures_counts_5	1.643850437691797	0	261	0	0	2	0.6656682530230812	0	365	0	0	0	0.9781821846687159	0.27921992669429707	TRUE	1.5493566727137895	0	261	0	0	1	1.534977647990414	0	131	0	0	1	0.014379024505615234	0.00351269	FALSE	0.7315281343085382	TRUE
prescriptions_counts_1	5.619190277616552	0	312	0	3	7	4.145895935510056	0	366	0	0	5	1.4732943421064952	0.17915270915331793	TRUE	6.466124241141943	0	312	0	3	9	6.304012468524935	0	163	0	3	8	0.1621117740869522	0.016388780390690284	FALSE	1.0117331997691937e-07	TRUE
prescriptions_counts_2	4.782816467093494	0	210	0	2	6	3.0590028871011827	0	366	0	0	3	1.7238135799923113	0.23460719996683926	TRUE	5.31162	0	210	0	2	7	5.199994972368978	0	154	0	2	7	0.11162597686052322	0.0123938	FALSE	3.729032295172571e-05	TRUE
prescriptions_counts_3	4.073181294591433	0	180	0	1	5	2.231146180089954	0	366	0	0	2	1.842035114501479	0.2822851700217167	TRUE	4.380160130048056	0	169	0	1	6	4.307100271911044	0	147	0	1	5	0.0730599	0.00895037	FALSE	0.000660799	TRUE
prescriptions_counts_4	3.375703566124054	0	365	0	1	4	1.6012678119969777	0	366	0	0	0	1.7744357541270763	0.31018469369848434	TRUE	3.5107444664636063	0	155	0	0	4	3.45048	0	138	0	0	4	0.0602645	0.00833403	FALSE	0.014855054222100697	TRUE
prescriptions_counts_5	2.6695300431292357	0	273	0	0	3	1.1157240255228211	0	365	0	0	0	1.5538060176064146	0.3187326870059128	TRUE	2.679878163741563	0	129	0	0	3	2.632710605368672	0	134	0	0	3	0.0471676	0.00767905	FALSE	0.0531168	TRUE
diagnoses_counts_1	7.70034	0	317	1	5	10	5.807409091285593	0	365	0	2	7	1.8929260606787368	0.1846281508251848	TRUE	8.265035759025645	0	315	1	5	11	8.122623920630465	0	315	1	5	11	0.14241184294223785	0.012337521693294943	FALSE	0.00554313	TRUE
diagnoses_counts_2	6.5357058877806455	0	317	1	4	9	4.217501704926663	0	365	0	0	5	2.3182041828539823	0.26121169542807565	TRUE	6.6790905015480915	0	314	0	3	9	6.592150192097402	0	315	0	3	9	0.0869403	0.00861268	FALSE	0.00977867	TRUE
diagnoses_counts_3	5.56576	0	262	0	3	7	3.0695366188796354	0	365	0	0	3	2.4962213275853444	0.3225940590925481	TRUE	5.478362332988382	0	262	0	2	7	5.414859163485992	0	265	0	2	7	0.0635032	0.00708842	FALSE	0.0663404	TRUE
diagnoses_counts_4	4.718183631130438	0	313	0	2	6	2.2190584571265015	0	365	0	0	2	2.499125174003937	0.3659745342960784	TRUE	4.491098998244519	0	313	0	1	6	4.436214026252613	0	220	0	1	6	0.054885	0.00685322	FALSE	0.2431653418726849	TRUE
diagnoses_counts_5	3.8657784841963645	0	264	0	1	5	1.571786385803966	0	364	0	0	0	2.2939920983923985	0.3892286383057818	TRUE	3.5938260691047885	0	264	0	1	4	3.5473791378450734	0	228	0	1	4	0.0464469	0.00665191	FALSE	0.26589078409744527	TRUE
well_visit_counts_1	0.7076766468135264	0	128	0	0	1	0.29613241643098337	0	338	0	0	0	0.411544	0.4056277740741654	TRUE	0.5035214365617707	0	45	0	0	1	0.5127764673350623	0	159	0	0	1	-0.00925503	-0.00950535	FALSE	0.00306489	TRUE
well_visit_counts_2	0.6244750228445055	0	181	0	0	1	0.22672510507962307	0	365	0	0	0	0.39774991776488244	0.44020379578929814	TRUE	0.429092	0	25	0	0	1	0.43497387726714737	0	159	0	0	1	-0.00588233	-0.00662816	FALSE	0.051177595127629476	TRUE
well_visit_counts_3	0.5492533492872812	0	214	0	0	1	0.17054535565092305	0	130	0	0	0	0.37870799363635815	0.47305866002433444	TRUE	0.36301171856997416	0	36	0	0	1	0.37059506202839776	0	121	0	0	1	-0.00758334	-0.00955202	FALSE	0.00166448	TRUE
well_visit_counts_4	0.4684477939797659	0	94	0	0	1	0.12749377161069322	0	123	0	0	0	0.3409540223690727	0.47759814088745167	TRUE	0.298763	0	94	0	0	0	0.3080555218052547	0	97	0	0	0	-0.00929274	-0.012773	FALSE	3.612666783207392e-06	TRUE
well_visit_counts_5	0.38483243890024915	0	38	0	0	1	0.0924997	0	106	0	0	0	0.2923326896924303	0.46010545401784814	TRUE	0.23993112145499643	0	38	0	0	0	0.24826023018170695	0	106	0	0	0	-0.00832911	-0.0126862	FALSE	3.3280606008929736e-06	TRUE
enc_reports_counts_1	2.4445659841591585	0	154	0	0	3	1.7317246126986434	0	207	0	0	1	0.7128413714605151	0.152872	TRUE	2.483226566002321	0	115	0	0	3	2.445175778549612	0	186	0	0	3	0.0380508	0.00743853	FALSE	0.020023512969304776	TRUE
enc_reports_counts_2	2.0365363264844465	0	141	0	0	2	1.277916390948657	0	255	0	0	0	0.7586199355357894	0.18794031248671605	TRUE	1.9690968279837944	0	141	0	0	2	1.9501300899526983	0	175	0	0	2	0.018966738134622574	0.00427091	FALSE	0.16742995056140053	TRUE
enc_reports_counts_3	1.7406992353415662	0	138	0	0	2	0.9593914539228039	0	264	0	0	0	0.7813077814187623	0.21855786830886378	TRUE	1.6244192038746277	0	88	0	0	1	1.6160104909900663	0	160	0	0	1	0.00840871	0.00212603	FALSE	0.4307410744719351	TRUE
enc_reports_counts_4	1.5229963061848337	0	181	0	0	1	0.7214361510716879	0	264	0	0	0	0.8015601551131458	0.24861758515493038	TRUE	1.3628064236365693	0	181	0	0	1	1.3573891512101928	0	112	0	0	1	0.00541727	0.00149381	FALSE	0.6196517456986319	TRUE
enc_reports_counts_5	1.2973878386865376	0	161	0	0	1	0.5297584480151525	0	199	0	0	0	0.7676293906713851	0.2646805778775402	TRUE	1.1239436737737818	0	161	0	0	0	1.1172736832843837	0	98	0	0	0	0.00666999	0.00202443	FALSE	0.8322285630734142	TRUE
enc_surgery_counts_1	0.13945863730664024	0	52	0	0	0	0.12396772557721317	0	210	0	0	0	0.0154909	0.026209185136865983	FALSE	0.1526346881402374	0	52	0	0	0	0.1494840393663509	0	117	0	0	0	0.00315065	0.00517397	FALSE	0.00535137	TRUE
enc_surgery_counts_2	0.12637997184247263	0	52	0	0	0	0.0923882	0	190	0	0	0	0.0339918	0.0655836	FALSE	0.1326666135972281	0	52	0	0	0	0.13109128921028484	0	47	0	0	0	0.00157532	0.00289973	FALSE	0.2838767806236461	TRUE
enc_surgery_counts_3	0.1144695758809645	0	79	0	0	0	0.0695023	0	116	0	0	0	0.0449672	0.0957451	FALSE	0.11631424369765503	0	79	0	0	0	0.11570254858995899	0	35	0	0	0	0.000611695	0.00115171	FALSE	0.7960861150429972	TRUE
enc_surgery_counts_4	0.10129119824268455	0	34	0	0	0	0.0534758	0	140	0	0	0	0.0478154	0.11024499303075362	TRUE	0.0999577	0	34	0	0	0	0.10046882659281635	0	28	0	0	0	-0.000511142	-0.00104775	FALSE	0.9056885794768396	TRUE
enc_surgery_counts_5	0.0882453	0	68	0	0	0	0.039854558941684604	0	111	0	0	0	0.048390715147734895	0.12282584463740305	TRUE	0.0868858	0	68	0	0	0	0.0858887	0	41	0	0	0	0.000997147	0.00209342	FALSE	0.33065435567270474	TRUE
enc_urgent_counts_1	0.0338575	0	13	0	0	0	0.015782420986657855	0	64	0	0	0	0.018075070969397356	0.0826635	FALSE	0.0314353	0	13	0	0	0	0.0306895	0	19	0	0	0	0.000745765	0.0030197	FALSE	0.17709428572069597	TRUE
enc_urgent_counts_2	0.026199001687665754	0	29	0	0	0	0.011878346004857545	0	34	0	0	0	0.014320655682808209	0.0748054	FALSE	0.023655	0	9	0	0	0	0.023202517167265093	0	11	0	0	0	0.000452487	0.0021207	FALSE	0.38898778327160444	TRUE
enc_urgent_counts_3	0.0202014	0	12	0	0	0	0.00848552	0	30	0	0	0	0.011715869889538221	0.0723514	FALSE	0.018019867521922566	0	12	0	0	0	0.017948642749108644	0	9	0	0	0	7.122477109078318e-05	0.000392282	FALSE	0.679793	TRUE
enc_urgent_counts_4	0.015315492295374248	0	13	0	0	0	0.0058851	0	16	0	0	0	0.00943039	0.0680504	FALSE	0.0139433	0	9	0	0	0	0.013193341740649654	0	14	0	0	0	0.000749955	0.00470678	FALSE	0.0512533	TRUE
enc_urgent_counts_5	0.011018939360115726	0	22	0	0	0	0.00408009	0	18	0	0	0	0.00693885	0.058815087995481526	FALSE	0.0105957	0	12	0	0	0	0.0102019	0	13	0	0	0	0.000393831	0.00281336	FALSE	0.3785185578678971	TRUE
enc_ambulatory_counts_1	2.8189881744337986	0	258	0	1	3	2.195985806543053	0	364	0	0	2	0.6230023678907455	0.11225108193784314	TRUE	3.0865925649716566	0	258	0	1	4	3.05408	0	166	0	1	4	0.032512012869119644	0.00512808	FALSE	0.3271411382926561	TRUE
enc_ambulatory_counts_2	2.435591888489048	0	256	0	1	3	1.631600321013992	0	363	0	0	1	0.8039915674750562	0.16746483329043407	TRUE	2.5610082076076437	0	256	0	0	3	2.539050029118363	0	161	0	0	3	0.021958177909255028	0.00394802	FALSE	0.5207117568058237	TRUE
enc_ambulatory_counts_3	2.1222381960132988	0	211	0	0	2	1.2083397373538618	0	333	0	0	1	0.913898	0.21774762225153796	TRUE	2.1482313213033297	0	152	0	0	2	2.1506236357313737	0	143	0	0	2	-0.00239231	-0.000487427	FALSE	0.6171169020462675	TRUE
enc_ambulatory_counts_4	1.798495090291606	0	198	0	0	2	0.8945145077524695	0	338	0	0	0	0.9039805825391364	0.24418869065096613	TRUE	1.7588119707894638	0	149	0	0	2	1.758518692313171	0	159	0	0	2	0.000293278	6.76538808743661e-05	FALSE	0.3460444174241709	TRUE
enc_ambulatory_counts_5	1.4612863763405335	0	252	0	0	1	0.6595671004834537	0	333	0	0	0	0.8017192758570798	0.25145418624014754	TRUE	1.4151482522697658	0	135	0	0	1	1.409341338439172	0	136	0	0	1	0.00580691	0.00154794	FALSE	0.9997283909081158	TRUE
enc_other_patient_counts_1	5.476344402872901	0	361	0	2	7	3.958490902916276	0	357	0	0	5	1.5178534999566256	0.18428195554152219	TRUE	5.531835378601564	0	327	0	2	7	5.499176725420122	0	334	0	2	7	0.0326587	0.00358828	FALSE	0.7074423038576931	TRUE
enc_other_patient_counts_2	4.597153887137725	0	264	0	2	6	2.971453867583569	0	315	0	0	3	1.6257000195541558	0.22749316240360115	TRUE	4.4674775118254075	0	262	0	1	6	4.4761376062610765	0	249	0	1	6	-0.00866009	-0.00109418	FALSE	0.9226963929330054	TRUE
enc_other_patient_counts_3	3.8812636360118704	0	310	0	1	5	2.2441448078655792	0	275	0	0	2	1.6371188281462912	0.2609773737534123	TRUE	3.6992890091796164	0	310	0	0	5	3.696553139965058	0	190	0	1	5	0.00273587	0.000383816	FALSE	0.6039921485952091	TRUE
enc_other_patient_counts_4	3.2699818732196912	0	140	0	1	4	1.703968360610626	0	223	0	0	1	1.5660135126090653	0.2813743320505617	TRUE	3.078246697474872	0	140	0	0	3	3.057210251339654	0	151	0	0	3	0.0210364	0.0032657	FALSE	0.7522598800315721	TRUE
enc_other_patient_counts_5	2.762432024573842	0	149	0	0	3	1.280701794751679	0	218	0	0	0	1.481730229822163	0.29655623996107344	TRUE	2.570083081602641	0	149	0	0	3	2.5559805765854846	0	218	0	0	3	0.014102504588663578	0.00239447	FALSE	0.6850074388221181	TRUE
enc_prescriptions_counts_1	1.4202808609178879	0	98	0	0	1	0.8926402388461903	0	119	0	0	0	0.5276406220716976	0.17522767658367547	TRUE	1.5534918992295155	0	77	0	0	1	1.5146241217357057	0	117	0	0	1	0.038867779076099396	0.0109706	FALSE	0.000359455	TRUE
enc_prescriptions_counts_2	1.172613679319695	0	96	0	0	1	0.6466082773384185	0	99	0	0	0	0.5260054019812765	0.20030419797887491	TRUE	1.234442624255806	0	70	0	0	1	1.21195	0	65	0	0	1	0.0224903	0.00717939	FALSE	0.015105248176754021	TRUE
enc_prescriptions_counts_3	0.9633446142031806	0	91	0	0	0	0.46399107455936506	0	95	0	0	0	0.49935353964381557	0.2183630322795749	TRUE	0.9806059133320205	0	59	0	0	0	0.9597957105927996	0	68	0	0	0	0.0208102	0.00756072	FALSE	0.00721168	TRUE
enc_prescriptions_counts_4	0.7704104867442338	0	72	0	0	0	0.3295337934411172	0	90	0	0	0	0.44087669330311663	0.2232876876260718	TRUE	0.7564112769763827	0	56	0	0	0	0.7388019993212698	0	78	0	0	0	0.017609277740120888	0.00740065	FALSE	0.00523588	TRUE
enc_prescriptions_counts_5	0.5835245723538324	0	67	0	0	0	0.22842566013563945	0	73	0	0	0	0.3550989122181929	0.2126836153012386	TRUE	0.5564665809176265	0	62	0	0	0	0.5428458905400932	0	51	0	0	0	0.013620690442621708	0.00678805	FALSE	0.0363325	TRUE
enc_assisted_living_counts_1	0.00322204	0	32	0	0	0	0.011107562695744448	0	118	0	0	0	-0.00788552	-0.0314493	FALSE	0.00609181	0	32	0	0	0	0.00614209	0	38	0	0	0	-5.02763e-05	-0.000238155	FALSE	0.823438	TRUE
enc_assisted_living_counts_2	0.00294077	0	28	0	0	0	0.00644076	0	133	0	0	0	-0.00349999	-0.0183214	FALSE	0.00492708	0	28	0	0	0	0.00478044	0	23	0	0	0	0.000146639	0.000844181	FALSE	0.7607201947416095	TRUE
enc_assisted_living_counts_3	0.00226213	0	41	0	0	0	0.00380859	0	46	0	0	0	-0.00154646	-0.00972467	FALSE	0.00365341	0	41	0	0	0	0.00385871	0	34	0	0	0	-0.000205295	-0.00111399	FALSE	0.4177255037068538	TRUE
enc_assisted_living_counts_4	0.0018097	0	43	0	0	0	0.00224954	0	38	0	0	0	-0.000439835	-0.00358653	FALSE	0.00276101	0	20	0	0	0	0.00271911	0	30	0	0	0	4.189692481304519e-05	0.000281846	FALSE	0.43596954042657554	TRUE
enc_assisted_living_counts_5	0.00122929	0	21	0	0	0	0.00134415	0	47	0	0	0	-0.000114867	-0.00127246	FALSE	0.00156695	0	12	0	0	0	0.00152924	0	24	0	0	0	3.770723196794279e-05	0.000426238	FALSE	0.3487663703157553	TRUE
enc_rehab_counts_1	0.00586962	0	20	0	0	0	0.00543276	0	71	0	0	0	0.000436867	0.00223022	FALSE	0.00659877	0	20	0	0	0	0.0068711	0	37	0	0	0	-0.00027233	-0.00145742	FALSE	0.9058485518001143	TRUE
enc_rehab_counts_2	0.00443049	0	25	0	0	0	0.00353985	0	93	0	0	0	0.000890644	0.00561636	FALSE	0.00446202	0	19	0	0	0	0.00449554	0	24	0	0	0	-3.35175e-05	-0.000237014	FALSE	0.9774979233054681	TRUE
enc_rehab_counts_3	0.00308364	0	31	0	0	0	0.0024083	0	63	0	0	0	0.000675341	0.00512773	FALSE	0.00312551	0	31	0	0	0	0.00311294	0	28	0	0	0	1.2569077625812497e-05	9.727193851688436e-05	FALSE	0.534856	TRUE
enc_rehab_counts_4	0.00208949	0	27	0	0	0	0.00175762	0	47	0	0	0	0.000331875	0.00297952	FALSE	0.00192726	0	20	0	0	0	0.00213255	0	27	0	0	0	-0.000205295	-0.00194741	FALSE	0.9862825433855104	TRUE
enc_rehab_counts_5	0.00136025	0	36	0	0	0	0.00121899	0	45	0	0	0	0.000141265	0.00153225	FALSE	0.00124015	0	14	0	0	0	0.00130299	0	18	0	0	0	-6.28454e-05	-0.000812172	FALSE	0.3548763856269066	TRUE
enc_swing_bed_counts_1	4.613548354451479e-05	0	4	0	0	0	0.000199023	0	48	0	0	0	-0.000152888	-0.00712827	FALSE	0.000108932	0	4	0	0	0	7.541446533238926e-05	0	2	0	0	0	3.351753912284039e-05	0.0028506	FALSE	0.4560951567971815	TRUE
enc_swing_bed_counts_2	6.84591046144413e-05	0	9	0	0	0	0.000115272	0	8	0	0	0	-4.68133e-05	-0.00302422	FALSE	0.000125691	0	7	0	0	0	6.284538777699104e-05	0	2	0	0	0	6.284538540057838e-05	0.00398044	FALSE	0.3437576529976175	TRUE
enc_swing_bed_counts_3	6.994734601910307e-05	0	25	0	0	0	6.46537641375464e-05	0	16	0	0	0	5.2935818815566695e-06	0.00021561	FALSE	5.027631022159284e-05	0	3	0	0	0	3.351754014772856e-05	0	1	0	0	0	1.6758769561420195e-05	0.00218823	FALSE	0.5193	TRUE
enc_swing_bed_counts_4	2.976482809323535e-05	0	3	0	0	0	3.75037848911746e-05	0	15	0	0	0	-7.73896e-06	-0.000882823	FALSE	5.865569525852498e-05	0	3	0	0	0	6.284538777699104e-05	0	4	0	0	0	-4.18969e-06	-0.000390329	FALSE	0.9844648166075555	TRUE
enc_swing_bed_counts_5	1.3394172641955906e-05	0	1	0	0	0	1.9557188440183074e-05	0	9	0	0	0	-6.16302e-06	-0.00111157	FALSE	1.675877007386428e-05	0	1	0	0	0	2.094846259233035e-05	0	2	0	0	0	-4.18969e-06	-0.000872795	FALSE	0.763025	TRUE
enc_advice_counts_1	0.0549176	0	94	0	0	0	0.0290891	0	81	0	0	0	0.025828464072065457	0.043094645586590596	FALSE	0.0498699	0	94	0	0	0	0.050502553617590006	0	81	0	0	0	-0.000632644	-0.00090004	FALSE	0.4277102968522084	TRUE
enc_advice_counts_2	0.0445832	0	81	0	0	0	0.020670567673854202	0	80	0	0	0	0.0239127	0.047583279070663724	FALSE	0.0375564	0	43	0	0	0	0.037380436649754274	0	51	0	0	0	0.000175967	0.000322514	FALSE	0.10588354207280036	TRUE
enc_advice_counts_3	0.037511124604499846	0	53	0	0	0	0.0155305	0	67	0	0	0	0.021980646221865525	0.051310548799428334	FALSE	0.030563806922209977	0	45	0	0	0	0.031204829877535287	0	67	0	0	0	-0.000641023	-0.00132405	FALSE	0.7475376647033033	TRUE
enc_advice_counts_4	0.033140159599008234	0	49	0	0	0	0.012143173344794613	0	64	0	0	0	0.020997	0.054426363672766855	FALSE	0.0269607	0	49	0	0	0	0.027505331383729747	0	33	0	0	0	-0.00054466	-0.00130381	FALSE	0.772146	TRUE
enc_advice_counts_5	0.028257239550312976	0	51	0	0	0	0.00918774	0	51	0	0	0	0.0190695	0.055667808606873356	FALSE	0.025322501581608925	0	51	0	0	0	0.025100447878130223	0	49	0	0	0	0.000222054	0.000530133	FALSE	0.39159345437502646	TRUE
enc_unknown_counts_1	0.8923316873383398	0	327	0	0	0	0.45585390366082956	0	346	0	0	0	0.4364777836775102	0.10814601878446169	TRUE	0.9348	0	327	0	0	0	0.9233370062971079	0	189	0	0	0	0.011462998576462269	0.00233569	FALSE	0.8276767323038348	TRUE
enc_unknown_counts_2	0.7630094622388508	0	263	0	0	0	0.3463847271703187	0	216	0	0	0	0.4166247350685321	0.11569809492345959	TRUE	0.7787842350249915	0	263	0	0	0	0.7704048499880594	0	202	0	0	0	0.00837938	0.00189347	FALSE	0.6437162361394053	TRUE
enc_unknown_counts_3	0.6532963058871853	0	188	0	0	0	0.27157180893409183	0	215	0	0	0	0.3817244969530935	0.11664466106384952	TRUE	0.6458327223365077	0	156	0	0	0	0.6291032801102727	0	201	0	0	0	0.0167294	0.00417941	FALSE	0.19344268237607232	TRUE
enc_unknown_counts_4	0.5460938127851842	0	165	0	0	0	0.21203696630733593	0	219	0	0	0	0.3340568464778483	0.11367355137474358	TRUE	0.519417	0	154	0	0	0	0.514725	0	158	0	0	0	0.00469246	0.0013066	FALSE	0.8845012321977664	TRUE
enc_unknown_counts_5	0.4342971184669923	0	167	0	0	0	0.1619162639419745	0	220	0	0	0	0.2723808545250178	0.10508677356893428	TRUE	0.40462374466337914	0	145	0	0	0	0.3980836346420536	0	165	0	0	0	0.00654011	0.00204862	FALSE	0.5144626210800898	TRUE
enc_observation_counts_1	0.023843115544086173	0	17	0	0	0	0.033103	0	103	0	0	0	-0.00925984	-0.0384648	FALSE	0.0344309	0	11	0	0	0	0.033245210134028265	0	15	0	0	0	0.00118568	0.00475044	FALSE	0.075157	TRUE
enc_observation_counts_2	0.020080841273101228	0	25	0	0	0	0.0234208	0	54	0	0	0	-0.00333993	-0.0162421	FALSE	0.027270708602695648	0	11	0	0	0	0.026935533201218363	0	13	0	0	0	0.000335175	0.00154209	FALSE	0.465082	TRUE
enc_observation_counts_3	0.017187699982438753	0	25	0	0	0	0.0167449	0	52	0	0	0	0.000442835	0.00246233	FALSE	0.022691374680012234	0	24	0	0	0	0.0222808	0	17	0	0	0	0.00041059	0.00202112	FALSE	0.6512465887419809	TRUE
enc_observation_counts_4	0.014919620081734218	0	69	0	0	0	0.012218871168286615	0	66	0	0	0	0.00270075	0.015828455888445857	FALSE	0.0194737	0	69	0	0	0	0.019054721573983684	0	66	0	0	0	0.000418969	0.00181635	FALSE	0.43960496003816796	TRUE
enc_observation_counts_5	0.012725952251262773	0	29	0	0	0	0.00885803	0	50	0	0	0	0.00386793	0.027294331765751797	FALSE	0.0162057	0	29	0	0	0	0.015598225246249178	0	27	0	0	0	0.000607505	0.00341616	FALSE	0.11583599077303768	TRUE
enc_orders_counts_1	1.145215155059872	0	295	0	0	1	0.6046272768018613	0	263	0	0	0	0.5405878782580106	0.19694672329508375	TRUE	1.172083240810957	0	262	0	0	1	1.1427260653340652	0	262	0	0	1	0.029357176274061203	0.00887049	FALSE	0.11567459625284245	TRUE
enc_orders_counts_2	0.9421758684632717	0	262	0	0	1	0.4445298313848238	0	263	0	0	0	0.4976460370784479	0.21797671237312877	TRUE	0.9100850088611997	0	262	0	0	1	0.8939714514351792	0	262	0	0	1	0.016113556921482086	0.00600494	FALSE	0.6933684414630013	TRUE
enc_orders_counts_3	0.7844118618792917	0	260	0	0	1	0.3265516673308441	0	261	0	0	0	0.45786019454844756	0.236191	TRUE	0.7229859100640604	0	260	0	0	0	0.7214105856771171	0	220	0	0	0	0.00157532	0.000668361	FALSE	0.6853348714850029	TRUE
enc_orders_counts_4	0.6532144526099289	0	263	0	0	0	0.2383910830264772	0	261	0	0	0	0.41482336958345173	0.2376760195208803	TRUE	0.5690188997029508	0	263	0	0	0	0.5651308650458143	0	166	0	0	0	0.00388803	0.00185748	FALSE	0.5680243245811996	TRUE
enc_orders_counts_5	0.5150907678432703	0	256	0	0	0	0.1714415350506232	0	236	0	0	0	0.34364923279264714	0.2383235968499875	TRUE	0.41955161910667377	0	207	0	0	0	0.4213657559671696	0	185	0	0	0	-0.00181414	-0.00107094	FALSE	0.4017768800399141	TRUE
enc_visits_counts_1	0.035918706301511755	0	220	0	0	0	0.050039022343052415	0	360	0	0	0	-0.0141203	-0.0123028	FALSE	0.0598204	0	220	0	0	0	0.0572438	0	160	0	0	0	0.00257666	0.00196013	FALSE	0.0408616	TRUE
enc_visits_counts_2	0.025687046644462103	0	95	0	0	0	0.029162989148291345	0	354	0	0	0	-0.00347594	-0.00427628	FALSE	0.0359015	0	83	0	0	0	0.0384362	0	133	0	0	0	-0.00253476	-0.00288466	FALSE	0.9615123514802477	TRUE
enc_visits_counts_3	0.0194498	0	127	0	0	0	0.017506904837942233	0	218	0	0	0	0.00194292	0.00312734	FALSE	0.026420201021447036	0	127	0	0	0	0.0274509	0	112	0	0	0	-0.00103066	-0.00145217	FALSE	0.9477443360946711	TRUE
enc_visits_counts_4	0.015424133917914556	0	164	0	0	0	0.010610810109363798	0	176	0	0	0	0.00481332	0.00907111	FALSE	0.019456932055756427	0	164	0	0	0	0.019993212698120086	0	146	0	0	0	-0.000536281	-0.000803131	FALSE	0.5358990120702889	TRUE
enc_visits_counts_5	0.00977626	0	137	0	0	0	0.00602914	0	268	0	0	0	0.00374712	0.00956648	FALSE	0.012895873571838563	0	137	0	0	0	0.011199048101859805	0	76	0	0	0	0.00169683	0.0036798	FALSE	0.15908692913355293	TRUE
enc_diagnostics_counts_1	1.0812550042117233	0	176	0	0	1	1.043935568957726	0	365	0	0	1	0.0373194	0.013262722129840702	FALSE	1.230093723421638	0	99	0	0	1	1.2063842534596385	0	108	0	0	1	0.0237095	0.00792432	FALSE	0.00299208	TRUE
enc_diagnostics_counts_2	0.9365979396785994	0	214	0	0	1	0.8110888338117559	0	324	0	0	0	0.1255091058668435	0.0505373	FALSE	1.0256786254456784	0	93	0	0	1	0.9984791416157968	0	71	0	0	1	0.027199484407901764	0.010357367921423478	FALSE	0.00034115	TRUE
enc_diagnostics_counts_3	0.8386939788729251	0	108	0	0	1	0.6298933235900187	0	327	0	0	0	0.20880065528290637	0.0932184	FALSE	0.8980731604107575	0	108	0	0	1	0.8781008961752297	0	93	0	0	1	0.019972264766693115	0.00809509	FALSE	0.000849239	TRUE
enc_diagnostics_counts_4	0.7511943137272411	0	89	0	0	1	0.4858879929907037	0	276	0	0	0	0.2653063207365374	0.13158719689829512	TRUE	0.7886090639807944	0	65	0	0	0	0.7731951852053578	0	235	0	0	0	0.015413878485560417	0.00673812	FALSE	0.027720586242189763	TRUE
enc_diagnostics_counts_5	0.683865	0	73	0	0	0	0.37368011986485755	0	302	0	0	0	0.3101846644740805	0.16922196041448184	TRUE	0.700005	0	66	0	0	0	0.6873022988842848	0	302	0	0	0	0.0127031	0.00582313	FALSE	0.0631656	TRUE
enc_hospice_counts_1	0.000263419	0	8	0	0	0	0.00043486	0	22	0	0	0	-0.000171441	-0.00481633	FALSE	0.000469246	0	8	0	0	0	0.000423159	0	21	0	0	0	4.608661765814759e-05	0.00105851	FALSE	0.16946264832768376	TRUE
enc_hospice_counts_2	0.00016966	0	12	0	0	0	0.000231695	0	23	0	0	0	-6.20356e-05	-0.00227125	FALSE	0.000326796	0	12	0	0	0	0.00027652	0	7	0	0	0	5.027631050324999e-05	0.00168308	FALSE	0.8126589430186406	TRUE
enc_hospice_counts_3	9.971217411233841e-05	0	7	0	0	0	0.000116423	0	21	0	0	0	-1.67106e-05	-0.000969599	FALSE	0.000184346	0	7	0	0	0	0.000113122	0	3	0	0	0	7.122477109078318e-05	0.00395279	FALSE	0.29181154572307444	TRUE
enc_hospice_counts_4	7.441207023308837e-05	0	2	0	0	0	6.649444069662245e-05	0	16	0	0	0	7.917629536465911e-06	0.000656072	FALSE	8.37938503693214e-05	0	2	0	0	0	5.865569525852498e-05	0	1	0	0	0	2.5138155251624994e-05	0.0028176	FALSE	0.32686694087885826	TRUE
enc_hospice_counts_5	5.655317337714716e-05	0	3	0	0	0	3.819403860082812e-05	0	7	0	0	0	1.8359134776319037e-05	0.00222957	FALSE	9.217323540625353e-05	0	3	0	0	0	4.6086617703126766e-05	0	1	0	0	0	4.608661765814759e-05	0.00485597	FALSE	0.10127947350472824	TRUE
enc_long_term_counts_1	8.929448427970604e-06	0	1	0	0	0	2.3008456988450676e-05	0	4	0	0	0	-1.4079e-05	-0.00310421	FALSE	2.513815511079642e-05	0	1	0	0	0	1.675877007386428e-05	0	1	0	0	0	8.379384780710097e-06	0.0018308	FALSE	0.5270892568655381	TRUE
enc_long_term_counts_2	7.441207023308837e-06	0	2	0	0	0	1.3344905053301392e-05	0	4	0	0	0	-5.9037e-06	-0.00158054	FALSE	8.37938503693214e-06	0	1	0	0	0	1.675877007386428e-05	0	1	0	0	0	-8.37938e-06	-0.00236354	FALSE	0.4142161782425253	TRUE
enc_long_term_counts_3	5.95296561864707e-06	0	2	0	0	0	9.893636505033791e-06	0	3	0	0	0	-3.94067e-06	-0.00117477	FALSE	1.675877007386428e-05	0	2	0	0	0	8.37938503693214e-06	0	1	0	0	0	8.379384780710097e-06	0.00204688	FALSE	0.4795001221869535	TRUE
enc_long_term_counts_4	7.441207023308837e-06	0	1	0	0	0	6.442367956766189e-06	0	3	0	0	0	9.98839066542648e-07	0.000341549	FALSE	8.37938503693214e-06	0	1	0	0	0	1.256907755539821e-05	0	1	0	0	0	-4.18969e-06	-0.00129456	FALSE	0.6547208460185769	TRUE
enc_long_term_counts_5	2.976482809323535e-06	0	1	0	0	0	3.9114376880366145e-06	0	1	0	0	0	-9.34955e-07	-0.000503805	FALSE	8.37938503693214e-06	0	1	0	0	0	4.18969251846607e-06	0	1	0	0	0	4.189692390355049e-06	0.00167127	FALSE	0.5637028616507731	TRUE
enc_inpatient_counts_1	0.0900103	0	131	0	0	0	0.19819852985163228	0	363	0	0	0	-0.108188	-0.0987926	FALSE	0.148793	0	131	0	0	0	0.14242859716525405	0	97	0	0	0	0.00636414	0.00609662	FALSE	0.012095496425870092	TRUE
enc_inpatient_counts_2	0.075619	0	164	0	0	0	0.13179428230640455	0	362	0	0	0	-0.0561752	-0.0640202	FALSE	0.11633938185276582	0	68	0	0	0	0.11271110813177421	0	93	0	0	0	0.00362827	0.00409978	FALSE	0.0638539	TRUE
enc_inpatient_counts_3	0.0652177	0	51	0	0	0	0.0926268	0	363	0	0	0	-0.027409	-0.0382555	FALSE	0.0959523	0	51	0	0	0	0.0914736	0	57	0	0	0	0.00447878	0.00600027	FALSE	0.022802951376845532	TRUE
enc_inpatient_counts_4	0.0570636	0	93	0	0	0	0.0664305	0	365	0	0	0	-0.00936684	-0.0149631	FALSE	0.0812298	0	51	0	0	0	0.077237	0	86	0	0	0	0.00399278	0.00551875	FALSE	0.00226994	TRUE
enc_inpatient_counts_5	0.0483798	0	53	0	0	0	0.0472734	0	128	0	0	0	0.00110635	0.00216827	FALSE	0.0663564	0	47	0	0	0	0.0629753	0	58	0	0	0	0.00338108	0.00564095	FALSE	0.00461722	TRUE
enc_clinic_counts_1	3.347525203368188	0	287	0	2	4	3.194813985828631	0	350	0	0	4	0.15271121753955708	0.027005580723983354	FALSE	3.594496419907743	0	287	0	1	5	3.513203815971946	0	121	0	1	5	0.0812926	0.013631946655890518	FALSE	0.000182713	TRUE
enc_clinic_counts_2	2.9252188458985553	0	155	0	1	4	2.4583954178197738	0	304	0	0	3	0.4668234280787815	0.0919289	FALSE	2.996463899514415	0	155	0	1	4	2.9386377633745457	0	131	0	1	4	0.0578261	0.010695324300130527	FALSE	0.000315066	TRUE
enc_clinic_counts_3	2.57003	0	136	0	1	3	1.8457154111565246	0	269	0	0	2	0.7243108116570256	0.1591468810118301	TRUE	2.532551816022222	0	136	0	0	3	2.4909691177764466	0	109	0	0	3	0.0415827	0.00843489	FALSE	0.0402511	TRUE
enc_clinic_counts_4	2.27786	0	133	0	0	3	1.3902351648371876	0	294	0	0	1	0.8876284348615924	0.21572114182689084	TRUE	2.1460736296563194	0	133	0	0	3	2.113645409563392	0	126	0	0	3	0.0324282	0.00721824	FALSE	0.0359131	TRUE
enc_clinic_counts_5	1.9843570945956002	0	132	0	0	3	1.0213704849354428	0	218	0	0	0	0.9629866096601574	0.26277590965734443	TRUE	1.8030844516320947	0	131	0	0	2	1.7862293186303058	0	118	0	0	2	0.016855133697390556	0.00416555	FALSE	0.37817989294658494	TRUE
enc_emergency_counts_1	0.1124143145011266	0	45	0	0	0	0.17786434581894922	0	243	0	0	0	-0.06545	-0.0977815	FALSE	0.15638865263678298	0	45	0	0	0	0.15144062577247455	0	60	0	0	0	0.00494803	0.00798913	FALSE	0.00169582	TRUE
enc_emergency_counts_2	0.10013036994704837	0	33	0	0	0	0.13230806115095664	0	155	0	0	0	-0.0321777	-0.0564801	FALSE	0.1336176737989199	0	33	0	0	0	0.13110804798035872	0	39	0	0	0	0.00250963	0.00450305	FALSE	0.12208801135278007	TRUE
enc_emergency_counts_3	0.0903005	0	31	0	0	0	0.0996531	0	83	0	0	0	-0.00935254	-0.0186535	FALSE	0.11816189809829857	0	31	0	0	0	0.11376691064642766	0	44	0	0	0	0.00439499	0.0084017	FALSE	0.00182441	TRUE
enc_emergency_counts_4	0.0799855	0	57	0	0	0	0.0757848	0	101	0	0	0	0.00420074	0.0093378	FALSE	0.10018811719407912	0	55	0	0	0	0.0978168	0	29	0	0	0	0.00237137	0.00497377	FALSE	0.12793714175686224	TRUE
enc_emergency_counts_5	0.0694324	0	57	0	0	0	0.0566236	0	85	0	0	0	0.012808831929082866	0.0320231	FALSE	0.086073	0	30	0	0	0	0.0828344	0	33	0	0	0	0.00323863	0.00730618	FALSE	0.015125454058421797	TRUE
enc_psych_counts_1	0.00215497	0	41	0	0	0	0.00233743	0	82	0	0	0	-0.000182456	-0.00133827	FALSE	0.00247611	0	41	0	0	0	0.00236718	0	49	0	0	0	0.000108932	0.000696183	FALSE	0.6804113256172158	TRUE
enc_psych_counts_2	0.0019243	0	36	0	0	0	0.0016596	0	41	0	0	0	0.000264696	0.00220697	FALSE	0.00194821	0	28	0	0	0	0.00188117	0	20	0	0	0	6.703507824568078e-05	0.00060286	FALSE	0.047219	TRUE
enc_psych_counts_3	0.0017085	0	33	0	0	0	0.0012038	0	49	0	0	0	0.000504699	0.00471522	FALSE	0.00163398	0	18	0	0	0	0.00160046	0	43	0	0	0	3.351753912284039e-05	0.000308228	FALSE	0.6582074951952108	TRUE
enc_psych_counts_4	0.00120696	0	48	0	0	0	0.000889507	0	31	0	0	0	0.000317457	0.00376004	FALSE	0.00117311	0	10	0	0	0	0.00130718	0	16	0	0	0	-0.00013407	-0.00205125	FALSE	0.39543902258408614	TRUE
enc_psych_counts_5	0.00105367	0	23	0	0	0	0.000642396	0	24	0	0	0	0.000411279	0.00617327	FALSE	0.00115636	0	23	0	0	0	0.00108094	0	19	0	0	0	7.541446393588558e-05	0.00102237	FALSE	0.6807240037370117	TRUE
enc_palliative_counts_1	0.000114595	0	12	0	0	0	0.000248721	0	25	0	0	0	-0.000134127	-0.00352262	FALSE	0.000226243	0	12	0	0	0	0.000322606	0	10	0	0	0	-9.63629e-05	-0.00227698	FALSE	0.0906232	TRUE
enc_palliative_counts_2	4.315900073519126e-05	0	10	0	0	0	9.341433537310975e-05	0	14	0	0	0	-5.02553e-05	-0.0024183	FALSE	7.541446533238926e-05	0	10	0	0	0	0.000159208	0	8	0	0	0	-8.37938e-05	-0.00313979	FALSE	0.0921823	TRUE
enc_palliative_counts_3	7.441207023308837e-06	0	3	0	0	0	2.761014838614081e-05	0	11	0	0	0	-2.01689e-05	-0.00219613	FALSE	0	0	0	0	0	0	7.960415785085533e-05	0	10	0	0	0	-7.96042e-05	-0.00444647	FALSE	0.10880943004054568	TRUE
enc_palliative_counts_4	1.637065545127944e-05	0	3	0	0	0	5.061860537459149e-06	0	5	0	0	0	1.1308794913820292e-05	0.0023586	FALSE	2.094846259233035e-05	0	2	0	0	0	1.256907755539821e-05	0	3	0	0	0	8.379384780710097e-06	0.00144736	FALSE	0.4922069926558157	TRUE
enc_palliative_counts_5	1.041768983263237e-05	0	4	0	0	0	2.5309302687295743e-06	0	6	0	0	0	7.886759563902796e-06	0.00181629	FALSE	4.18969251846607e-06	0	1	0	0	0	0	0	0	0	0	0	4.189692390355049e-06	0.00289472	FALSE	0.31731050786291415	TRUE
visits_counts_all	0.00753866	0	2	0	0	0.00735294	0.036722817131192055	0	14	0	0	0.0174419	-0.0291842	-0.282042	TRUE	0.0106845	0	2	0	0	0.010526316240429878	0.010317377745964723	0	2	0	0	0.00990099	0.000367154	0.011396479377521364	FALSE	2.2320182855247375e-06	TRUE
vaccinations_counts_all	0.044410333998283154	0	2	0.017241379246115685	0.037037	0.0625	0.0323746	0	5	0	0.014925372786819935	0.047619	0.012035772118412343	0.21645113837772167	TRUE	0.0412157	0	2	0.012048192322254181	0.031746	0.0583333	0.0415813	0	2	0.012500000186264515	0.032258063554763794	0.0588235	-0.000365652	-0.00707422	FALSE	6.372025074420625e-05	TRUE
other_procedures_counts_all	0.11883401706643984	0	21.5	0.013888888992369175	0.0666667	0.158621	0.1454150528544386	0	29.68000030517578	0	0.024193547666072845	0.1489361673593521	-0.026581	-0.0762624	FALSE	0.13083708085466592	0	21.5	0.0070922	0.0625	0.17272727191448212	0.1295189934716261	0	20	0.00699301	0.0620155	0.17073170840740204	0.00131809	0.00575684	FALSE	0.0109466	TRUE
elective_procedures_counts_all	0.0475885	0	15	0	0.00689655	0.046729	0.0441651	0	25.5	0	0	0.018518518656492233	0.00342336	0.019173869958456397	FALSE	0.048666661050622805	0	15	0	0	0.043478261679410934	0.0482408	0	9	0	0	0.043478261679410934	0.000425893	0.00309319	FALSE	0.32412817505809643	TRUE
critical_procedures_counts_all	0.15990499938469688	0	21.5	0.019480518996715546	0.0833333	0.20661157369613647	0.1948758525553427	0	29.33333396911621	0	0.0344828	0.19148936867713928	-0.0349709	-0.0775628	FALSE	0.17622285649536207	0	21.5	0.012269938364624977	0.0816327	0.2255639135837555	0.17349576828457688	0	20.75	0.011904762126505375	0.0797546	0.2214765101671219	0.00272709	0.00900442	FALSE	1.2575837763067029e-05	TRUE
prescriptions_counts_all	0.2568869703895467	0	10.709301948547363	0.0331126	0.13953489065170288	0.3333333432674408	0.23601934322640633	0	30.20689582824707	0	0.0714286	0.3199999928474426	0.0208676	0.054565517422747414	FALSE	0.2947205849060335	0	10.709301948547363	0.020979	0.1485714316368103	0.38999998569488525	0.2885093246915165	0	10.076923370361328	0.020408162847161293	0.14414414763450623	0.38064515590667725	0.00621126	0.014497242728769564	FALSE	3.332499104253954e-08	TRUE
diagnoses_counts_all	0.364212	0	22	0.1111111119389534	0.25503355264663696	0.47752809524536133	0.39590823101193706	0	30.11111068725586	0.020408162847161293	0.190476	0.5	-0.0316963	-0.0549385	FALSE	0.38848422103037317	0	22	0.0844156	0.2526315748691559	0.5177304744720459	0.38163618451102527	0	20.75	0.0833333	0.24822695553302765	0.5068492889404297	0.00684804	0.014046584793170112	FALSE	5.562277050727173e-07	TRUE
well_visit_counts_all	0.035454015780754175	0	4.184713363647461	0	0.0238095	0.053167954087257385	0.017067443378879145	0	12.578947067260742	0	0	0.0181818	0.0183866	0.3391711015695293	TRUE	0.025312784922545704	0	2.5	0	0.0107527	0.037037	0.0255212	0	12.578947067260742	0	0.011363636702299118	0.0377358	-0.000208396	-0.00420639	FALSE	0.00335623	TRUE
enc_reports_counts_all	0.12113507188820861	0	10.5	0	0.042016807943582535	0.15671642124652863	0.10776206380627074	0	15.75	0	0	0.0992366	0.013373008081937879	0.0559884	FALSE	0.12097929659127948	0	10.5	0	0.028985507786273956	0.15107913315296173	0.11949902567311177	0	5.5	0	0.028776979073882103	0.1489361673593521	0.00148027	0.00656697	FALSE	0.00977103	TRUE
enc_surgery_counts_all	0.00757003	0	2.3125	0	0	0.00900901	0.011523317385665094	0	16.153846740722656	0	0	0	-0.00395329	-0.0780422	FALSE	0.00832401	0	1.9729729890823364	0	0	0.00917431	0.00829682	0	4.818181991577148	0	0	0.00892857	2.7191957997274585e-05	0.00104606	FALSE	0.000938895	TRUE
enc_urgent_counts_all	0.00134296	0	2	0	0	0	0.000997022	0	3.384615421295166	0	0	0	0.000345937	0.0314569	FALSE	0.00134898	0	1	0	0	0	0.0013124	0	1	0	0	0	3.657916749943979e-05	0.00404365	FALSE	0.00479145	TRUE
enc_ambulatory_counts_all	0.14404947151319988	0	10.438201904296875	0.0070922	0.0654762	0.1875	0.15183457460553146	0	29.81818199157715	0	0.028368793427944183	0.1666666716337204	-0.0077851	-0.0266865	FALSE	0.1568108812891481	0	10.438201904296875	0	0.0612245	0.20143884420394897	0.15540705765804697	0	12.605262756347656	0	0.0604396	0.20000000298023224	0.00140382	0.00518791	FALSE	0.0442247	TRUE
enc_other_patient_counts_all	0.272109	0	12.25	0.0357143	0.1599999964237213	0.3760683834552765	0.2776715109312295	0	25.875	0	0.0865385	0.3452380895614624	-0.00556226	-0.0126178	FALSE	0.277678	0	12.25	0.019417475908994675	0.1387283205986023	0.37662336230278015	0.2752317735700443	0	25.875	0.019607843831181526	0.13793103396892548	0.375	0.00244648	0.00602295	FALSE	0.0550421	TRUE
enc_prescriptions_counts_all	0.058829586813638826	0	3.4275362491607666	0	0	0.0652174	0.0460396	0	6.82609	0	0	0.00980392	0.01279	0.0962225	FALSE	0.0635124	0	3.4275362491607666	0	0	0.0656934	0.061905920843536404	0	6.82609	0	0	0.064	0.00160651	0.011474770980262594	FALSE	0.000724572	TRUE
enc_assisted_living_counts_all	0.00014386	0	1.045454502105713	0	0	0	0.00081031	0	10.913043022155762	0	0	0	-0.00066645	-0.0402179	FALSE	0.000257769	0	1.045454502105713	0	0	0	0.000261694	0	1.0163934230804443	0	0	0	-3.92469e-06	-0.000594928	FALSE	0.7009366381795872	TRUE
enc_rehab_counts_all	0.000255529	0	1.2000000476837158	0	0	0	0.000718739	0	19	0	0	0	-0.000463211	-0.0155996	FALSE	0.000283887	0	1.2000000476837158	0	0	0	0.000272488	0	0.804348	0	0	0	1.1399332834116649e-05	0.00222741	FALSE	0.4923185182458628	TRUE
enc_swing_bed_counts_all	2.6863529085851736e-06	0	0.2982456088066101	0	0	0	2.1676888259205163e-05	0	2.142857074737549	0	0	0	-1.89905e-05	-0.00925384	FALSE	4.784915470275997e-06	0	0.12244898080825806	0	0	0	3.2247208515924718e-06	0	0.047619	0	0	0	1.5601945051457733e-06	0.00415953	FALSE	0.7555311461571651	TRUE
enc_advice_counts_all	0.00236467	0	1.92188	0	0	0	0.00162856	0	4.75	0	0	0	0.000736119	0.031604854549715795	FALSE	0.00229983	0	1.899999976158142	0	0	0	0.00231526	0	2.142857074737549	0	0	0	-1.54264e-05	-0.000653192	FALSE	0.3981104931642073	TRUE
enc_unknown_counts_all	0.043395646428964214	0	11.25	0	0	0.00680272	0.0298547	0	20.5	0	0	0	0.013540935637543255	0.0627158	FALSE	0.0440084	0	11.25	0	0	0	0.0429879	0	11.588234901428223	0	0	0	0.00102056	0.00451395	FALSE	0.3095479974120099	TRUE
enc_observation_counts_all	0.00120815	0	2	0	0	0	0.00471914	0	21.75	0	0	0	-0.00351099	-0.0962324	FALSE	0.00176294	0	2	0	0	0	0.00171921	0	2	0	0	0	4.372734110802412e-05	0.00395862	FALSE	0.00296313	TRUE
enc_orders_counts_all	0.053019029060692634	0	10.818181991577148	0	0.012987012974917889	0.0666667	0.0392908	0	16	0	0	0.013698630034923553	0.013728245901885712	0.10409640763763328	TRUE	0.0526669	0	10.818181991577148	0	0	0.0604396	0.0515615	0	9.571428298950195	0	0.0060241	0.0606061	0.00110541	0.00872851	FALSE	0.3776328354432815	TRUE
enc_visits_counts_all	0.00124343	0	7.754716873168945	0	0	0	0.00250662	0	25.205883026123047	0	0	0	-0.00126319	-0.0277105	FALSE	0.00198577	0	7.754716873168945	0	0	0	0.00201203	0	6.714285850524902	0	0	0	-2.6264e-05	-0.000699144	FALSE	0.150616	TRUE
enc_diagnostics_counts_all	0.0670834	0	7.5333333015441895	0	0.0165289	0.0827068	0.0790508	0	28	0	0	0.0736842	-0.0119674	-0.0687732	FALSE	0.0746206	0	5	0	0.014285714365541935	0.0886076	0.0731954	0	11.85314655303955	0	0.014184396713972092	0.0866142	0.00142515	0.00946071	FALSE	0.000659927	TRUE
enc_hospice_counts_all	9.800217174124185e-06	0	0.5	0	0	0	6.817424809721706e-05	0	2	0	0	0	-5.8374e-05	-0.0130151	FALSE	1.8356253349148133e-05	0	0.5	0	0	0	2.5801652926024715e-05	0	1	0	0	0	-7.4454e-06	-0.00308202	FALSE	0.38455238024920213	TRUE
enc_long_term_counts_all	3.883644991293416e-07	0	0.023255813866853714	0	0	0	4.119504555720283e-06	0	1	0	0	0	-3.73114e-06	-0.00441079	FALSE	7.710267559458232e-07	0	0.023255813866853714	0	0	0	6.232128569670015e-07	0	0.0183486	0	0	0	1.478138926813699e-07	0.00170946	FALSE	0.6238988546748148	TRUE
enc_inpatient_counts_all	0.00533915	0	6	0	0	0	0.041564589456735954	0	27	0	0	0.00854701	-0.0362254	-0.181439	TRUE	0.0085489	0	6	0	0	0	0.00844918	0	9	0	0	0	9.972231782739982e-05	0.00187339	FALSE	1.2836061599820607e-08	TRUE
enc_clinic_counts_all	0.18469155888263028	0	9	0.029629629105329514	0.11206896603107452	0.24637681245803833	0.22632534478737673	0	23	0	0.0869565	0.29729729890823364	-0.0416338	-0.128398	TRUE	0.1910978839447298	0	9	0.014705882407724857	0.10294117778539658	0.25641027092933655	0.1871607351571332	0	15.333333015441895	0.014388489536941051	0.10071942210197449	0.2517985701560974	0.00393715	0.014376330218982384	FALSE	3.7182059796996132e-06	TRUE
enc_emergency_counts_all	0.00672746	0	2.050279378890991	0	0	0.00699301	0.018223834309006648	0	11.625	0	0	0.00847458	-0.0114964	-0.184711	TRUE	0.00932609	0	2	0	0	0.00840336	0.00903175	0	4.545454502105713	0	0	0.00806452	0.000294346	0.00962166	FALSE	3.000991760222814e-07	TRUE
enc_psych_counts_all	0.00010725	0	1	0	0	0	0.00035687	0	7	0	0	0	-0.00024962	-0.0211122	FALSE	0.000124285	0	1	0	0	0	0.000121821	0	0.761905	0	0	0	2.4645448775117984e-06	0.000576206	FALSE	0.9411574749817767	TRUE
enc_palliative_counts_all	2.1479017218561458e-06	0	0.20183485746383667	0	0	0	9.690565321391176e-06	0	2	0	0	0	-7.54266e-06	-0.00562923	FALSE	3.7965020777337285e-06	0	0.20183485746383667	0	0	0	8.24316439514599e-06	0	0.3333333432674408	0	0	0	-4.44666e-06	-0.00511114	FALSE	0.0249533	TRUE
months_since_chickenpox_diagnosis	-0.888985	-1	185	-1	-1	-1	-0.973675	-1	175	-1	-1	-1	0.08469	0.0360969	FALSE	-0.924636	-1	173	-1	-1	-1	-0.923199	-1	164	-1	-1	-1	-0.00143706	-0.000591143	FALSE	0.6731066514149113	TRUE
months_since_diabetes_diagnosis	5.645852122381068	-1	198	-1	-1	-1	6.3873	-1	198	-1	-1	-1	-0.741449	-0.0343113	FALSE	10.415705481374722	-1	195	-1	-1	-1	9.889224529811758	-1	197	-1	-1	-1	0.5264809727668762	0.0188354	FALSE	3.139455763231587e-12	TRUE
months_since_depression_diagnosis	9.611885988802472	-1	197	-1	-1	-1	4.038212905535558	-1	199	-1	-1	-1	5.573673083266914	0.230906	TRUE	9.145922800725655	-1	195	-1	-1	-1	9.110708435107947	-1	195	-1	-1	-1	0.035214364528656006	0.00127714	FALSE	0.6097907079973355	TRUE
months_since_mci_diagnosis	-0.923967	-1	172	-1	-1	-1	-0.917994	-1	174	-1	-1	-1	-0.00597306	-0.00264814	FALSE	-0.89848	-1	156	-1	-1	-1	-0.889585	-1	169	-1	-1	-1	-0.00889472	-0.00311823	FALSE	0.24140500900493767	TRUE
months_since_stroke_diagnosis	-0.257238	-1	190	-1	-1	-1	-0.323159	-1	196	-1	-1	-1	0.0659205	0.0100568	FALSE	0.0508838	-1	176	-1	-1	-1	0.000247192	-1	188	-1	-1	-1	0.0506366	0.0062731	FALSE	0.019936341685999545	TRUE
months_since_hypertension_diagnosis	28.29497539936958	-1	198	-1	-1	52	17.81110033804025	-1	200	-1	-1	28	10.483875061329329	0.28070218767598626	TRUE	31.438317251896883	-1	198	-1	5	59	30.943070458059083	-1	196	-1	4	58	0.4952467978000641	0.0116219	FALSE	4.120779355996466e-05	TRUE
months_since_hyperlipidemia_diagnosis	34.888119964163145	-1	198	-1	10	65	17.319659023870813	-1	199	-1	-1	27	17.568460940292333	0.4554083296378857	TRUE	33.256715029683974	-1	196	-1	11	61	33.147007931087934	-1	196	-1	11	61	0.10970710217952728	0.00255036	FALSE	0.24157092070526742	TRUE
months_since_bacterial_infection_diagnosis	23.660160075245486	-1	198	-1	-1	41	8.440845717251833	-1	200	-1	-1	0	15.219314357993653	0.46395181128680657	TRUE	19.36514846175439	-1	198	-1	-1	28	19.39121253891177	-1	197	-1	-1	28	-0.0260641	-0.000724825	FALSE	0.8833837449624637	TRUE
months_since_viral_infection_diagnosis	22.44677155792087	-1	197	-1	-1	38	7.78339	-1	200	-1	-1	-1	14.663383065646649	0.4641120604616903	TRUE	18.365450119615723	-1	197	-1	-1	26	18.42879827049493	-1	195	-1	-1	26	-0.0633482	-0.00181693	FALSE	0.8538311916915515	TRUE
months_since_other_infection_diagnosis	2.781666056487691	-1	194	-1	-1	-1	0.5636894797051605	-1	197	-1	-1	-1	2.2179765767825304	0.16196419015362565	TRUE	2.4223168161688613	-1	188	-1	-1	-1	2.434295147079156	-1	188	-1	-1	-1	-0.0119783	-0.000777717	FALSE	0.9172404610108137	TRUE
months_since_atrial_fibrillation_diagnosis	1.2291489937999862	-1	193	-1	-1	-1	0.9617107063872397	-1	191	-1	-1	-1	0.26743828741274656	0.022864123990293157	FALSE	2.1083454485275324	-1	193	-1	-1	-1	1.961463208215149	-1	190	-1	-1	-1	0.14688223600387573	0.010043873235173055	FALSE	0.000226833	TRUE
months_since_atherosclerosis_diagnosis	0.0463647	-1	191	-1	-1	-1	0.022137816976007703	-1	188	-1	-1	-1	0.0242269	0.00308282	FALSE	0.5324596427868159	-1	179	-1	-1	-1	0.45437634332016374	-1	184	-1	-1	-1	0.0780833	0.0079855	FALSE	0.00132878	TRUE
months_since_ihd_diagnosis	4.0566677679653065	-1	197	-1	-1	-1	3.8709006982606526	-1	194	-1	-1	-1	0.18576706970465384	0.010291759166195678	FALSE	6.3644781109514375	-1	193	-1	-1	-1	6.082779944779853	-1	194	-1	-1	-1	0.28169816732406616	0.012472800458276494	FALSE	1.9912265006668424e-06	TRUE
months_since_heart_failure_diagnosis	0.024366976518527116	-1	186	-1	-1	-1	0.46870849849570706	-1	191	-1	-1	-1	-0.444342	-0.0527154	FALSE	0.7648241795534626	-1	185	-1	-1	-1	0.6577021212413221	-1	185	-1	-1	-1	0.10712205618619919	0.010213147795288051	FALSE	7.732907643636953e-06	TRUE
months_since_copd_diagnosis	0.8742302071334387	-1	196	-1	-1	-1	1.8704011846594335	-1	192	-1	-1	-1	-0.996171	-0.0836463	FALSE	2.432338560673032	-1	192	-1	-1	-1	2.3006690938951992	-1	187	-1	-1	-1	0.13166946172714233	0.00872261	FALSE	0.000240517	TRUE
months_since_asthma_diagnosis	4.657299675265725	-1	197	-1	-1	-1	2.4059575337511054	-1	196	-1	-1	-1	2.2513421415146198	0.12136163175046552	TRUE	6.76926	-1	192	-1	-1	-1	6.640532761300648	-1	190	-1	-1	-1	0.1287241131067276	0.00525288	FALSE	0.042384277403074926	TRUE
months_since_b12_deficiency_diagnosis	0.9831099482984936	-1	193	-1	-1	-1	-0.120857	-1	196	-1	-1	-1	1.1039664703217285	0.11485563188083046	TRUE	1.0152169632270687	-1	187	-1	-1	-1	0.9423498309459069	-1	196	-1	-1	-1	0.0728671	0.00642813	FALSE	0.014607893099918655	TRUE
months_since_brain_injury_diagnosis	0.6827247914229672	-1	191	-1	-1	-1	-0.170773	-1	187	-1	-1	-1	0.8534979307980759	0.0926911	FALSE	0.7415378685358281	-1	185	-1	-1	-1	0.7229775306790235	-1	187	-1	-1	-1	0.018560338765382767	0.00170599	FALSE	0.5199359157676429	TRUE
months_since_anxiety_diagnosis	10.587550265353443	-1	196	-1	-1	-1	3.550207674332778	-1	196	-1	-1	-1	7.037342591020664	0.2951383587714858	TRUE	9.305491429983954	-1	194	-1	-1	-1	9.360221383352675	-1	193	-1	-1	-1	-0.05473	-0.00202713	FALSE	0.6227766646321101	TRUE
months_since_obesity_diagnosis	12.687435075468722	-1	197	-1	-1	5	4.377913215781593	-1	197	-1	-1	-1	8.309521859687129	0.3451848416504639	TRUE	12.457455767321237	-1	197	-1	-1	8	12.405746582258327	-1	197	-1	-1	8	0.0517092	0.00182709	FALSE	0.34337650984729085	TRUE
months_since_alcohol_disorder_diagnosis	0.15267422098003672	-1	195	-1	-1	-1	-0.142511	-1	192	-1	-1	-1	0.29518515229795195	0.0348789	FALSE	0.48940636246705854	-1	195	-1	-1	-1	0.4699913273364868	-1	192	-1	-1	-1	0.019415035843849182	0.00183971	FALSE	0.6208293402246954	TRUE
months_since_tobacco_use_diagnosis	8.76484	-1	197	-1	-1	-1	5.832391673883652	-1	194	-1	-1	-1	2.932446837041528	0.1277664712476876	TRUE	11.924221031418504	-1	194	-1	-1	1	11.710718490369992	-1	194	-1	-1	-1	0.21350254118442535	0.00743739	FALSE	0.00297058	TRUE
months_since_substance_use_disorder_diagnosis	-0.284851	-1	195	-1	-1	-1	-0.438154	-1	193	-1	-1	-1	0.15330329485965716	0.024153969100170335	FALSE	-0.0278279	-1	195	-1	-1	-1	-0.0480893	-1	193	-1	-1	-1	0.020261352881789207	0.00253053	FALSE	0.42137508809791335	TRUE
months_since_herpes_simplex_diagnosis	1.6313745099965176	-1	195	-1	-1	-1	-0.43588	-1	193	-1	-1	-1	2.067254311976533	0.17958582516945737	TRUE	0.6867618285494027	-1	181	-1	-1	-1	0.70877	-1	193	-1	-1	-1	-0.0220085	-0.00187145	FALSE	0.7111801500769019	TRUE
months_since_herpes_zoster_diagnosis	0.8649867397690845	-1	193	-1	-1	-1	-0.215569	-1	200	-1	-1	-1	1.0805561944778572	0.1137574682427658	TRUE	0.7104377809712545	-1	193	-1	-1	-1	0.6688467033404418	-1	193	-1	-1	-1	0.0415911	0.00379909	FALSE	0.12292684900764872	TRUE
months_since_mobility_problems_diagnosis	1.2621299115686957	-1	187	-1	-1	-1	0.22367510402123406	-1	195	-1	-1	-1	1.0384548075474616	0.10842935172638112	TRUE	1.5881657945123406	-1	181	-1	-1	-1	1.505285297112045	-1	195	-1	-1	-1	0.0828805	0.00711501	FALSE	0.0318037	TRUE
months_since_falls_fractures_diagnosis	12.84056023359437	-1	197	-1	-1	-1	6.095835285217435	-1	199	-1	-1	-1	6.744724948376936	0.2552982559764243	TRUE	12.518742589481358	-1	192	-1	-1	0	12.349403597269996	-1	195	-1	-1	-1	0.16933898627758026	0.00561833	FALSE	0.021672280564385117	TRUE
months_since_ulcers_weight_loss_diagnosis	0.6397875386570705	-1	191	-1	-1	-1	0.0564825	-1	194	-1	-1	-1	0.5833049979344025	0.0622015	FALSE	0.7692526845454812	-1	191	-1	-1	-1	0.7106430759046594	-1	189	-1	-1	-1	0.0586096	0.00543059	FALSE	0.0352591	TRUE
months_since_incontinence_diagnosis	1.2875580042087467	-1	193	-1	-1	-1	0.27780848128538127	-1	192	-1	-1	-1	1.0097495229233653	0.0881009	FALSE	1.301666240714594	-1	183	-1	-1	-1	1.3053112732056595	-1	185	-1	-1	-1	-0.00364503	-0.000274476	FALSE	0.8445698152738926	TRUE
months_since_dependence_care_diagnosis	-0.872867	-1	115	-1	-1	-1	-0.927723	-1	152	-1	-1	-1	0.054856095886271605	0.030216957081500045	FALSE	-0.817916	-1	115	-1	-1	-1	-0.825281	-1	96	-1	-1	-1	0.00736548	0.00303727	FALSE	0.29478565305463866	TRUE
months_since_cognitive_decline_diagnosis	-0.98941	-1	125	-1	-1	-1	-0.983927	-1	146	-1	-1	-1	-0.00548269	-0.00660502	FALSE	-0.984272	-1	110	-1	-1	-1	-0.982009	-1	146	-1	-1	-1	-0.00226243	-0.0022182	FALSE	0.547832	TRUE
months_since_general_examination_diagnosis	42.33158018495864	-1	197	-1	30	74	12.045473684307405	-1	199	-1	-1	12	30.286106500651236	0.8127363146941491	TRUE	29.129587189596155	-1	197	-1	6	52	29.66792497098638	-1	197	-1	7	53	-0.538338	-0.0133338	FALSE	9.737711864346136e-06	TRUE
months_since_immunization_encounter_diagnosis	17.249755184288933	-1	192	-1	2	33	3.9541485168288455	-1	176	-1	-1	-1	13.295606667460088	0.6874921557571386	TRUE	13.352223260334924	-1	179	-1	-1	25	13.410242122330642	-1	176	-1	-1	25	-0.0580189	-0.00269619	FALSE	0.39256562879711177	TRUE
months_since_drug_therapy_diagnosis	13.934954921167853	-1	195	-1	-1	14	7.408245034544898	-1	193	-1	-1	0	6.526709886622955	0.25603202401829833	TRUE	15.229884238795714	-1	195	-1	-1	20	14.767128510438619	-1	191	-1	-1	19	0.4627557396888733	0.015579561271822124	FALSE	3.1775302327164565e-09	TRUE
months_since_donepezil_first	-0.892466	-1	186	-1	-1	-1	-0.80456	-1	172	-1	-1	-1	-0.0879057	-0.0327304	FALSE	-0.818314	-1	170	-1	-1	-1	-0.825591	-1	170	-1	-1	-1	0.0072775	0.00234117	FALSE	0.4580064292595699	TRUE
months_since_donepezil_last	-0.947651	-1	152	-1	-1	-1	-0.902387	-1	170	-1	-1	-1	-0.0452643	-0.0268683	FALSE	-0.912532	-1	140	-1	-1	-1	-0.918494	-1	165	-1	-1	-1	0.00596193	0.00305161	FALSE	0.2519100479472316	TRUE
months_since_donepezil_memantine_first	-0.996707	-1	68	-1	-1	-1	-0.997153	-1	74	-1	-1	-1	0.000446412	0.00144228	FALSE	-0.993854	-1	68	-1	-1	-1	-0.993209	-1	60	-1	-1	-1	-0.000645213	-0.00136803	FALSE	0.4534100058188233	TRUE
months_since_donepezil_memantine_last	-0.997714	-1	68	-1	-1	-1	-0.99817	-1	74	-1	-1	-1	0.000456076	0.00192946	FALSE	-0.995902	-1	68	-1	-1	-1	-0.995727	-1	60	-1	-1	-1	-0.000175967	-0.000496714	FALSE	0.8182812714721769	TRUE
months_since_memantine_first	-0.93548	-1	177	-1	-1	-1	-0.901417	-1	153	-1	-1	-1	-0.0340632	-0.0172659	FALSE	-0.905694	-1	152	-1	-1	-1	-0.908464	-1	153	-1	-1	-1	0.00276939	0.00125446	FALSE	0.4721982316012069	TRUE
months_since_memantine_last	-0.96651	-1	150	-1	-1	-1	-0.950946	-1	153	-1	-1	-1	-0.0155646	-0.0121663	FALSE	-0.954378	-1	139	-1	-1	-1	-0.959146	-1	153	-1	-1	-1	0.00476787	0.00343943	FALSE	0.12024588277759767	TRUE
months_since_galantamine_first	-0.996436	-1	122	-1	-1	-1	-0.989167	-1	149	-1	-1	-1	-0.0072685	-0.01216	FALSE	-0.993175	-1	122	-1	-1	-1	-0.992739	-1	119	-1	-1	-1	-0.000435728	-0.000661183	FALSE	0.8962045629891267	TRUE
months_since_galantamine_last	-0.998166	-1	122	-1	-1	-1	-0.993829	-1	147	-1	-1	-1	-0.00433781	-0.0106676	FALSE	-0.996384	-1	122	-1	-1	-1	-0.996145	-1	94	-1	-1	-1	-0.000238812	-0.000539244	FALSE	0.45093771319543885	TRUE
months_since_rivastigmine_first	-0.988252	-1	187	-1	-1	-1	-0.971993	-1	141	-1	-1	-1	-0.0162591	-0.0170425	FALSE	-0.978498	-1	187	-1	-1	-1	-0.982106	-1	124	-1	-1	-1	0.00360733	0.00348571	FALSE	0.2536667113520724	TRUE
months_since_rivastigmine_last	-0.993291	-1	187	-1	-1	-1	-0.982378	-1	141	-1	-1	-1	-0.0109127	-0.015584	FALSE	-0.988235	-1	187	-1	-1	-1	-0.988604	-1	124	-1	-1	-1	0.000368693	0.000478262	FALSE	0.9646411682170786	TRUE
months_since_antidepressants_first	14.961400970928693	-1	197	-1	-1	3	6.307306473567424	-1	200	-1	-1	-1	8.65409	0.3009565052412449	TRUE	13.284475932311327	-1	197	-1	-1	1	13.206811602096522	-1	196	-1	-1	1	0.0776643	0.00242885	FALSE	0.4332383211041514	TRUE
months_since_antidepressants_last	4.299303205374337	-1	197	-1	-1	0	1.566800223089999	-1	200	-1	-1	-1	2.7325029822843385	0.188024	TRUE	3.7525609495519126	-1	195	-1	-1	0	3.6926064496126627	-1	183	-1	-1	0	0.0599545	0.00371635	FALSE	0.6237855385256592	TRUE
months_since_antipsychotics_first	-0.0268166	-1	195	-1	-1	-1	-0.365411	-1	192	-1	-1	-1	0.33859425855260794	0.044370090112308094	FALSE	0.11369568587361374	-1	195	-1	-1	-1	0.10349378459114886	-1	192	-1	-1	-1	0.010201901197433472	0.00111408	FALSE	0.7512740701252318	TRUE
months_since_antipsychotics_last	-0.481214	-1	191	-1	-1	-1	-0.658573	-1	184	-1	-1	-1	0.17735920639259806	0.0351501	FALSE	-0.422384	-1	178	-1	-1	-1	-0.426561	-1	184	-1	-1	-1	0.00417712	0.000702548	FALSE	0.9260347400952595	TRUE
months_since_angiotensin_antagonist_first	11.811718115172026	-1	196	-1	-1	-1	7.447337323306555	-1	197	-1	-1	-1	4.364380791865471	0.16751870293277446	TRUE	13.529350890938113	-1	196	-1	-1	8	13.172003636653105	-1	197	-1	-1	7	0.3573472499847412	0.011702251407302428	FALSE	8.459318910515253e-06	TRUE
months_since_angiotensin_antagonist_last	2.471169787508892	-1	192	-1	-1	-1	1.6942012706190288	-1	190	-1	-1	-1	0.7769685168898632	0.067061	FALSE	3.093086588375279	-1	187	-1	-1	1	2.990644416606265	-1	179	-1	-1	1	0.1024421751499176	0.00742338	FALSE	0.000202093	TRUE
months_since_adrenergics_first	10.887107960007977	-1	197	-1	-1	-1	7.366408066949088	-1	199	-1	-1	-1	3.5206998930588895	0.13722849424309275	TRUE	12.749640733866542	-1	197	-1	-1	4	12.36078699184267	-1	194	-1	-1	3	0.3888537287712097	0.012993360770558099	FALSE	3.906629547313473e-06	TRUE
months_since_adrenergics_last	3.0891575660704773	-1	193	-1	-1	-1	1.7132683789253578	-1	190	-1	-1	-1	1.3758891871451195	0.10810857692819516	TRUE	3.399503940405814	-1	187	-1	-1	0	3.2755016109367734	-1	182	-1	-1	0	0.12400233000516891	0.00844666	FALSE	2.169734140282868e-05	TRUE
months_since_nsaids_first	20.22696723190075	-1	197	-1	-1	30	7.737675750098706	-1	199	-1	-1	-1	12.489291481802045	0.40107218023160823	TRUE	17.43138750047134	-1	196	-1	-1	22	17.523724133885814	-1	195	-1	-1	22	-0.0923366	-0.00266156	FALSE	0.4850220662422905	TRUE
months_since_nsaids_last	11.063416942735447	-1	197	-1	-1	9	3.9528381852033534	-1	195	-1	-1	-1	7.110578757532094	0.33756941857924455	TRUE	9.118995646909474	-1	192	-1	-1	5	9.183621654006812	-1	191	-1	-1	6	-0.064626	-0.00280331	FALSE	0.23259798247746466	TRUE
months_since_antidiabetics_first	3.963673515553611	-1	198	-1	-1	-1	4.140134617880148	-1	197	-1	-1	-1	-0.176461	-0.009716	FALSE	7.0645380235544515	-1	191	-1	-1	-1	6.722043229247405	-1	197	-1	-1	-1	0.34249478578567505	0.014718370484434962	FALSE	3.144933468858093e-08	TRUE
months_since_antidiabetics_last	0.1869499087708019	-1	187	-1	-1	-1	0.19974630875324534	-1	194	-1	-1	-1	-0.0127964	-0.00187568	FALSE	0.7192361352600333	-1	176	-1	-1	-1	0.656856	-1	194	-1	-1	-1	0.0623803	0.00741105	FALSE	1.2647466600616455e-07	TRUE
months_since_antihypertensives_first	10.68862864507526	-1	197	-1	-1	-1	6.91212	-1	198	-1	-1	-1	3.7765	0.15131351295440496	TRUE	12.349315613727109	-1	197	-1	-1	3	11.933853134518458	-1	192	-1	-1	1	0.4154624938964844	0.014193778008092425	FALSE	8.734574502690351e-08	TRUE
months_since_antihypertensives_last	2.3931457553866897	-1	189	-1	-1	-1	1.5304677987441064	-1	193	-1	-1	-1	0.8626779566425833	0.0764874	FALSE	2.900700097619836	-1	186	-1	-1	0	2.8145013637449146	-1	179	-1	-1	0	0.0861987	0.00649211	FALSE	0.00267306	TRUE
months_since_anticholinergics_first	4.741066830968518	-1	197	-1	-1	-1	2.1273718267886546	-1	194	-1	-1	-1	2.6136950041798634	0.14845702248940143	TRUE	4.508691517129558	-1	190	-1	-1	-1	4.453534215123952	-1	190	-1	-1	-1	0.0551573	0.00278713	FALSE	0.3041266194943627	TRUE
months_since_anticholinergics_last	3.0488946831087578	-1	193	-1	-1	-1	0.978357	-1	194	-1	-1	-1	2.0705378182595138	0.15245738928021638	TRUE	2.6674766738869033	-1	186	-1	-1	-1	2.64905	-1	185	-1	-1	-1	0.0184263	0.00122323	FALSE	0.7444869531903713	TRUE
months_since_antivirals_first	10.335826137686142	-1	196	-1	-1	1	3.0260402813658187	-1	200	-1	-1	-1	7.309785856320324	0.3380623605461032	TRUE	8.246265936542917	-1	190	-1	-1	-1	8.196810806054943	-1	192	-1	-1	-1	0.0494551	0.00208408	FALSE	0.27499626983733716	TRUE
months_since_antivirals_last	5.523427896192185	-1	195	-1	-1	0	1.7370536014217386	-1	200	-1	-1	-1	3.7863742947704466	0.25169551642646315	TRUE	4.716533783585622	-1	185	-1	-1	-1	4.645338338619329	-1	185	-1	-1	-1	0.0711954	0.00422901	FALSE	0.0934289	TRUE
months_since_glucocorticoids_first	15.773510493590145	-1	196	-1	-1	19	5.927625748119979	-1	196	-1	-1	-1	9.845884745470165	0.3680921953985202	TRUE	14.25644688936279	-1	193	-1	-1	15	14.192755183697068	-1	194	-1	-1	15	0.0636917	0.0021049	FALSE	0.2345855329459715	TRUE
months_since_glucocorticoids_last	9.224386621305069	-1	194	-1	-1	7	3.096294534018924	-1	193	-1	-1	-1	6.128092087286145	0.33199089199044424	TRUE	7.7336402981385195	-1	193	-1	-1	5	7.71597	-1	193	-1	-1	5	0.0176721	0.000876516	FALSE	0.2395725262705254	TRUE
months_since_statins_first	17.6232	-1	196	-1	-1	21	10.461022753523284	-1	197	-1	-1	7	7.1622051230241155	0.23479234576078747	TRUE	18.874941868016307	-1	196	-1	-1	28	18.566433859419057	-1	197	-1	-1	27	0.3085080087184906	0.00883297	FALSE	0.000426321	TRUE
months_since_statins_last	2.9341512708093354	-1	189	-1	-1	1	2.0117329325566904	-1	188	-1	-1	1	0.922418	0.081292	FALSE	3.5283663131962744	-1	186	-1	-1	2	3.439842299973605	-1	182	-1	-1	2	0.088524	0.00651057	FALSE	0.000131857	TRUE
months_since_nutrition_first	12.956370714980936	-1	196	-1	-1	-1	6.593488882773753	-1	197	-1	-1	-1	6.362881832207184	0.232503	TRUE	12.146488409215648	-1	189	-1	-1	-1	12.095336453257696	-1	195	-1	-1	-1	0.051151957362890244	0.00167546	FALSE	0.29402161101329793	TRUE
months_since_nutrition_last	7.750174868365048	-1	196	-1	-1	-1	3.288495679471947	-1	197	-1	-1	-1	4.4616791888931004	0.22679279927326323	TRUE	6.655527670824238	-1	188	-1	-1	-1	6.657748207859025	-1	192	-1	-1	-1	-0.00222054	-0.000103385	FALSE	0.6216432709343911	TRUE
months_since_cancer_treatment_first	0.22681096655326266	-1	193	-1	-1	-1	-0.291605	-1	195	-1	-1	-1	0.5184162389871985	0.0614873	FALSE	0.385439	-1	191	-1	-1	-1	0.32713957122686765	-1	195	-1	-1	-1	0.0582996	0.00578601	FALSE	0.0227032	TRUE
months_since_cancer_treatment_last	-0.334707	-1	193	-1	-1	-1	-0.630027	-1	192	-1	-1	-1	0.2953197924907156	0.051517981436030036	FALSE	-0.281321	-1	191	-1	-1	-1	-0.316544	-1	192	-1	-1	-1	0.035222746431827545	0.005265	FALSE	0.018887235039907357	TRUE
[truncated: 230 more rows]
